# Supplementary material for: Ground state search, hysteretic behaviour, and reversal mechanism of skyrmionic textures in confined helimagnetic nanostructures
Source: Sci Rep. 2015 Nov 25;5:17137. doi: 10.1038/srep17137 (PMC4658535; doi:10.1038/srep17137)
Supplement: Supplementary Table S1 [file srep17137-s4.csv]

# This file contains the data obtained by relaxing a set of
# initial magnetisation configurations. These simulations are
# full three-dimensional taking into account the demagnetisation
# energy contribution. From this data the relaxation diagrams
# as well as the ground state phase diagram were obtained.
# The columns are:
# 1. disk sample diameter (nm)
# 2. disk sample thickness (nm)
# 3. mesh discretisation (nm)
# 4. external magnetic field (mT)
# 5. initial magnetisation configuration
# 6. total energy of the relaxed system (J)
# 7. skyrmion number S
# 8. scalar value Sa
# 9. average magnetistaion x component
# 10. average magnetisation y component
# 11. average magnetisation z component.
#
# The initial magnetisation configuratoin is identified as:
# 0 -> A
# 1 -> B
# 2 -> C
# 3 -> D
# 4 -> E
# 5 -> H4
# 6 -> U
# 7 -> R1
# 8 -> R2
# 9 -> R3
# 10 -> H2
# 11 -> H3
#
4.000000000000000000e+01	1.000000000000000000e+01	3.000000000000000000e+00	0.000000000000000000e+00	0.000000000000000000e+00	-1.376977074185118677e-18	2.393022110923557211e+00	2.393022110923550994e+00	3.110529980310872199e-04	-2.002692702782444580e-03	4.633489923916228603e-01
4.000000000000000000e+01	1.000000000000000000e+01	3.000000000000000000e+00	0.000000000000000000e+00	1.000000000000000000e+00	-1.376977147887380013e-18	-2.393015994106528321e+00	2.393015994106524325e+00	-1.219798135041446144e-03	2.379348063250998936e-03	-4.633479005348516977e-01
4.000000000000000000e+01	1.000000000000000000e+01	3.000000000000000000e+00	0.000000000000000000e+00	2.000000000000000000e+00	-1.376977212770389051e-18	2.393025825782311600e+00	2.393025825782307159e+00	8.126052644594724313e-04	-1.298122713786233322e-03	4.633495029022609568e-01
4.000000000000000000e+01	1.000000000000000000e+01	3.000000000000000000e+00	0.000000000000000000e+00	3.000000000000000000e+00	-1.376976891345171373e-18	2.393019741007241130e+00	2.393019741007234025e+00	1.185518536909433731e-04	-2.314419163771228635e-03	4.633485071545303535e-01
4.000000000000000000e+01	1.000000000000000000e+01	3.000000000000000000e+00	0.000000000000000000e+00	4.000000000000000000e+00	-1.376977204075689146e-18	-2.393027114633535124e+00	2.393027114633530683e+00	-7.108980451741865039e-04	1.350695385335368712e-03	-4.633495310157039748e-01
4.000000000000000000e+01	1.000000000000000000e+01	3.000000000000000000e+00	0.000000000000000000e+00	5.000000000000000000e+00	-1.376976717267369270e-18	-2.393014324785031288e+00	2.393014324785025959e+00	-1.735936229531941728e-04	2.750084752056948696e-03	-4.633477561807222700e-01
4.000000000000000000e+01	1.000000000000000000e+01	3.000000000000000000e+00	0.000000000000000000e+00	6.000000000000000000e+00	-1.376977039139869348e-18	2.393022046365155031e+00	2.393022046365148814e+00	2.586570104013883827e-04	-2.052273055715644629e-03	4.633487496380102599e-01
4.000000000000000000e+01	1.000000000000000000e+01	3.000000000000000000e+00	0.000000000000000000e+00	7.000000000000000000e+00	-1.376977025478129672e-18	-2.393024284833905835e+00	2.393024284833901394e+00	-1.713208369900072567e-04	1.692741985144146592e-03	-4.633494056183296572e-01
4.000000000000000000e+01	1.000000000000000000e+01	3.000000000000000000e+00	0.000000000000000000e+00	8.000000000000000000e+00	-1.376977100463687241e-18	2.393019074091252918e+00	2.393019074091246257e+00	1.957915485975608456e-03	-1.503014692445983798e-03	4.633480516282829642e-01
4.000000000000000000e+01	1.000000000000000000e+01	3.000000000000000000e+00	0.000000000000000000e+00	9.000000000000000000e+00	-1.376977126105058030e-18	-2.393024174429383422e+00	2.393024174429377648e+00	-1.595873669554124640e-03	1.052244044292654970e-03	-4.633488935849329193e-01
4.000000000000000000e+01	1.000000000000000000e+01	3.000000000000000000e+00	0.000000000000000000e+00	1.000000000000000000e+01	-1.376976755839151173e-18	-2.393015091371337277e+00	2.393015091371331060e+00	-1.785696327332868575e-04	2.686496685204417968e-03	-4.633478799559562766e-01
4.000000000000000000e+01	1.000000000000000000e+01	3.000000000000000000e+00	0.000000000000000000e+00	1.100000000000000000e+01	-1.376977228706752331e-18	-2.393018645638098185e+00	2.393018645638093300e+00	-1.185258826526936534e-03	2.153233896651714305e-03	-4.633482062712316885e-01
4.000000000000000000e+01	1.000000000000000000e+01	3.000000000000000000e+00	2.000000000000000000e+01	0.000000000000000000e+00	-1.422367352583796672e-18	2.334466935442654822e+00	2.334466935442649049e+00	3.549131614244314882e-04	-1.881702539584742409e-03	4.806101343092024636e-01
4.000000000000000000e+01	1.000000000000000000e+01	3.000000000000000000e+00	2.000000000000000000e+01	1.000000000000000000e+00	-1.333277326063663876e-18	-2.452867945418246265e+00	2.452867945418239604e+00	-1.530484366597491437e-03	2.538778882546916839e-03	-4.455107289905539947e-01
4.000000000000000000e+01	1.000000000000000000e+01	3.000000000000000000e+00	2.000000000000000000e+01	2.000000000000000000e+00	-1.422367407960408764e-18	2.334472187477631078e+00	2.334472187477626193e+00	7.790259270235982145e-04	-9.527383145652894639e-04	4.806107971518229216e-01
4.000000000000000000e+01	1.000000000000000000e+01	3.000000000000000000e+00	2.000000000000000000e+01	3.000000000000000000e+00	-1.422367280956150154e-18	2.334463901630454696e+00	2.334463901630450255e+00	4.401438573012275029e-04	-2.215140477318864546e-03	4.806096249766335093e-01
4.000000000000000000e+01	1.000000000000000000e+01	3.000000000000000000e+00	2.000000000000000000e+01	4.000000000000000000e+00	-1.333277362028381627e-18	-2.452880234359406053e+00	2.452880234359399836e+00	-1.034361358066710314e-03	1.405646147749679440e-03	-4.455127772642293871e-01
4.000000000000000000e+01	1.000000000000000000e+01	3.000000000000000000e+00	2.000000000000000000e+01	5.000000000000000000e+00	-1.422367344769300486e-18	2.334467546645786484e+00	2.334467546645780711e+00	3.013797528318675942e-04	-1.802319490292203247e-03	4.806102354471628035e-01
4.000000000000000000e+01	1.000000000000000000e+01	3.000000000000000000e+00	2.000000000000000000e+01	6.000000000000000000e+00	-1.422367326597440407e-18	2.334467021883677607e+00	2.334467021883671389e+00	3.171372361165605445e-04	-1.929269939131512523e-03	4.806099791469220506e-01
4.000000000000000000e+01	1.000000000000000000e+01	3.000000000000000000e+00	2.000000000000000000e+01	7.000000000000000000e+00	-1.422367411051519199e-18	2.334469941204782906e+00	2.334469941204774912e+00	4.124117936429881398e-04	-1.440050779889845423e-03	4.806105991018876367e-01
4.000000000000000000e+01	1.000000000000000000e+01	3.000000000000000000e+00	2.000000000000000000e+01	8.000000000000000000e+00	-1.333277100436457281e-18	-2.452872508283922226e+00	2.452872508283916897e+00	-2.982495885056121320e-04	2.469564698205485229e-03	-4.455117858758579907e-01
4.000000000000000000e+01	1.000000000000000000e+01	3.000000000000000000e+00	2.000000000000000000e+01	9.000000000000000000e+00	-1.333277004005805945e-18	-2.452858322649170919e+00	2.452858322649163814e+00	-2.177149209314360734e-03	2.950093804164065619e-03	-4.455088723643507165e-01
4.000000000000000000e+01	1.000000000000000000e+01	3.000000000000000000e+00	2.000000000000000000e+01	1.000000000000000000e+01	-1.422367320166538841e-18	2.334468759853229880e+00	2.334468759853224551e+00	2.110146721670284268e-04	-1.701899528306530240e-03	4.806103749539828995e-01
4.000000000000000000e+01	1.000000000000000000e+01	3.000000000000000000e+00	2.000000000000000000e+01	1.100000000000000000e+01	-1.333277377983514829e-18	-2.452870076399737975e+00	2.452870076399732646e+00	-1.504783725865340045e-03	2.376494809367715039e-03	-4.455110177261662474e-01
4.000000000000000000e+01	1.000000000000000000e+01	3.000000000000000000e+00	4.000000000000000000e+01	0.000000000000000000e+00	-1.469393608766122228e-18	2.277193880115177205e+00	2.277193880115171876e+00	3.871408862471482698e-04	-1.765106750434705923e-03	4.973171545954211403e-01
4.000000000000000000e+01	1.000000000000000000e+01	3.000000000000000000e+00	4.000000000000000000e+01	1.000000000000000000e+00	-1.291324463132820362e-18	-2.514034365974616492e+00	2.514034365974610719e+00	-1.897918562285700814e-03	2.679249004016488831e-03	-4.270752322679557400e-01
4.000000000000000000e+01	1.000000000000000000e+01	3.000000000000000000e+00	4.000000000000000000e+01	2.000000000000000000e+00	-1.469393665745434093e-18	2.277196659153735148e+00	2.277196659153730707e+00	4.893473679757683482e-04	-1.165584269663171458e-03	4.973176842809934328e-01
4.000000000000000000e+01	1.000000000000000000e+01	3.000000000000000000e+00	4.000000000000000000e+01	3.000000000000000000e+00	-1.469393440657806817e-18	2.277192070721726580e+00	2.277192070721721251e+00	1.591956226017236179e-04	-1.988342404717479729e-03	4.973169020311412614e-01
4.000000000000000000e+01	1.000000000000000000e+01	3.000000000000000000e+00	4.000000000000000000e+01	4.000000000000000000e+00	-1.469393493596960816e-18	2.277188469637072110e+00	2.277188469637066781e+00	1.413924638356768050e-03	-2.062546714680237037e-03	4.973160296359687704e-01
4.000000000000000000e+01	1.000000000000000000e+01	3.000000000000000000e+00	4.000000000000000000e+01	5.000000000000000000e+00	-1.469393565955863097e-18	2.277194695264836533e+00	2.277194695264830759e+00	2.322296586263998400e-04	-1.684601145749818228e-03	4.973172697119493391e-01
4.000000000000000000e+01	1.000000000000000000e+01	3.000000000000000000e+00	4.000000000000000000e+01	6.000000000000000000e+00	-1.469393586435951369e-18	2.277193601823267244e+00	2.277193601823261471e+00	3.615475445439895845e-04	-1.808520337820649585e-03	4.973171092533208437e-01
4.000000000000000000e+01	1.000000000000000000e+01	3.000000000000000000e+00	4.000000000000000000e+01	7.000000000000000000e+00	-1.469393682773271948e-18	2.277197626629357430e+00	2.277197626629352989e+00	6.587719684615498316e-04	-1.060001623981986826e-03	4.973176845072735941e-01
4.000000000000000000e+01	1.000000000000000000e+01	3.000000000000000000e+00	4.000000000000000000e+01	8.000000000000000000e+00	-1.469393716418575897e-18	2.277196763898042153e+00	2.277196763898038157e+00	8.788297825316450851e-04	-1.143532020036784136e-03	4.973174953902764761e-01
4.000000000000000000e+01	1.000000000000000000e+01	3.000000000000000000e+00	4.000000000000000000e+01	9.000000000000000000e+00	-1.291323720759217307e-18	-2.514017060734289988e+00	2.514017060734285103e+00	-1.211668308504181999e-03	4.133809976483815256e-03	-4.270720411277845741e-01
4.000000000000000000e+01	1.000000000000000000e+01	3.000000000000000000e+00	4.000000000000000000e+01	1.000000000000000000e+01	-1.469393580121382712e-18	2.277194557827271648e+00	2.277194557827267651e+00	3.136551131250437069e-04	-1.771294613039235992e-03	4.973171530026233578e-01
4.000000000000000000e+01	1.000000000000000000e+01	3.000000000000000000e+00	4.000000000000000000e+01	1.100000000000000000e+01	-1.291324481435913692e-18	-2.514036416772074123e+00	2.514036416772065241e+00	-1.942159226565837865e-03	2.591699140235000087e-03	-4.270749600403674351e-01
4.000000000000000000e+01	1.000000000000000000e+01	3.000000000000000000e+00	6.000000000000000000e+01	0.000000000000000000e+00	-1.518003355501340225e-18	2.221183798763438411e+00	2.221183798763433526e+00	1.683796033889408577e-04	-1.451510374015147235e-03	5.134911772457952939e-01
4.000000000000000000e+01	1.000000000000000000e+01	3.000000000000000000e+00	6.000000000000000000e+01	1.000000000000000000e+00	-1.251177452368962902e-18	-2.576535171432778437e+00	2.576535171432770888e+00	-2.326279266190502473e-03	2.785707583695159160e-03	-4.080156334779632687e-01
4.000000000000000000e+01	1.000000000000000000e+01	3.000000000000000000e+00	6.000000000000000000e+01	2.000000000000000000e+00	-1.518003454458719589e-18	2.221189118734184120e+00	2.221189118734180568e+00	3.893660392021116483e-04	-1.298095251090877235e-03	5.134900615213039421e-01
4.000000000000000000e+01	1.000000000000000000e+01	3.000000000000000000e+00	6.000000000000000000e+01	3.000000000000000000e+00	-1.518003322279721797e-18	2.221184657835598930e+00	2.221184657835592713e+00	3.795046312976471507e-04	-1.878779540831743882e-03	5.134894395949520796e-01
4.000000000000000000e+01	1.000000000000000000e+01	3.000000000000000000e+00	6.000000000000000000e+01	4.000000000000000000e+00	-1.518003344710115546e-18	2.221183647121110383e+00	2.221183647121106386e+00	1.167408044278282634e-03	-1.855246971874275567e-03	5.134890048593968581e-01
4.000000000000000000e+01	1.000000000000000000e+01	3.000000000000000000e+00	6.000000000000000000e+01	5.000000000000000000e+00	-1.518003361920203766e-18	2.221186854261156807e+00	2.221186854261153254e+00	2.535461537306284889e-04	-1.639792875275034685e-03	5.134897598043695055e-01
4.000000000000000000e+01	1.000000000000000000e+01	3.000000000000000000e+00	6.000000000000000000e+01	6.000000000000000000e+00	-1.518003397031682745e-18	2.221186666616893568e+00	2.221186666616888683e+00	3.932566083527966631e-04	-1.692440987032115462e-03	5.134896560686694755e-01
4.000000000000000000e+01	1.000000000000000000e+01	3.000000000000000000e+00	6.000000000000000000e+01	7.000000000000000000e+00	-1.518003335008984549e-18	2.221183085700383586e+00	2.221183085700378257e+00	1.036419254105708926e-03	-1.940334483491008236e-03	5.134890051388186771e-01
4.000000000000000000e+01	1.000000000000000000e+01	3.000000000000000000e+00	6.000000000000000000e+01	8.000000000000000000e+00	-1.518003408774220135e-18	2.221188686722559424e+00	2.221188686722551875e+00	2.588699518527360667e-04	-1.340075988912930527e-03	5.134900548153663591e-01
4.000000000000000000e+01	1.000000000000000000e+01	3.000000000000000000e+00	6.000000000000000000e+01	9.000000000000000000e+00	-1.518003420641607666e-18	2.221189727996781826e+00	2.221189727996776053e+00	3.111062613825334145e-04	-1.135745106072375563e-03	5.134902079192479318e-01
4.000000000000000000e+01	1.000000000000000000e+01	3.000000000000000000e+00	6.000000000000000000e+01	1.000000000000000000e+01	-1.518003324499194665e-18	2.221187239550264980e+00	2.221187239550260539e+00	1.381364392116891742e-04	-1.587853370155659126e-03	5.134898329978313525e-01
4.000000000000000000e+01	1.000000000000000000e+01	3.000000000000000000e+00	6.000000000000000000e+01	1.100000000000000000e+01	-1.251177434562098325e-18	-2.576535515363835849e+00	2.576535515363828743e+00	-2.524331918636704350e-03	2.764471911350860778e-03	-4.080146782609058165e-01
4.000000000000000000e+01	1.000000000000000000e+01	3.000000000000000000e+00	8.000000000000000000e+01	0.000000000000000000e+00	-1.568146125576339520e-18	2.166430444752342144e+00	2.166430444752337703e+00	1.906267880828700677e-04	-1.396370135778377333e-03	5.291462911607618391e-01
4.000000000000000000e+01	1.000000000000000000e+01	3.000000000000000000e+00	8.000000000000000000e+01	1.000000000000000000e+00	-1.212897743003850181e-18	-2.640388762134233680e+00	2.640388762134227019e+00	-2.816824811519849040e-03	2.850828111044672718e-03	-3.883043467768833024e-01
4.000000000000000000e+01	1.000000000000000000e+01	3.000000000000000000e+00	8.000000000000000000e+01	2.000000000000000000e+00	-1.568146168122520529e-18	2.166432337806100783e+00	2.166432337806095454e+00	3.470792967623297456e-04	-9.179154789516506341e-04	5.291466760129641678e-01
4.000000000000000000e+01	1.000000000000000000e+01	3.000000000000000000e+00	8.000000000000000000e+01	3.000000000000000000e+00	-1.568146134228343483e-18	2.166428926343683781e+00	2.166428926343679340e+00	5.108380191856144725e-04	-1.711873529195839967e-03	5.291459356495185062e-01
4.000000000000000000e+01	1.000000000000000000e+01	3.000000000000000000e+00	8.000000000000000000e+01	4.000000000000000000e+00	-1.568146016148727909e-18	2.166425983878373263e+00	2.166425983878367045e+00	1.043632287304062769e-03	-1.902654663050510047e-03	5.291453819768624500e-01
4.000000000000000000e+01	1.000000000000000000e+01	3.000000000000000000e+00	8.000000000000000000e+01	5.000000000000000000e+00	-1.568146101263652006e-18	2.166429513975253407e+00	2.166429513975248078e+00	1.944108746581465867e-04	-1.539173921881286386e-03	5.291462093162476732e-01
4.000000000000000000e+01	1.000000000000000000e+01	3.000000000000000000e+00	8.000000000000000000e+01	6.000000000000000000e+00	-1.568146160811413127e-18	2.166429428176950278e+00	2.166429428176945393e+00	4.137970406683875307e-04	-1.581914804380006850e-03	5.291460792793080126e-01
4.000000000000000000e+01	1.000000000000000000e+01	3.000000000000000000e+00	8.000000000000000000e+01	7.000000000000000000e+00	-1.568146232457162423e-18	2.166431874718189654e+00	2.166431874718183437e+00	5.136897530873797907e-04	-1.088143022453150416e-03	5.291465145142684179e-01
4.000000000000000000e+01	1.000000000000000000e+01	3.000000000000000000e+00	8.000000000000000000e+01	8.000000000000000000e+00	-1.568146117040367057e-18	2.166428438403108725e+00	2.166428438403103840e+00	4.208443787204276020e-04	-1.708446397636546269e-03	5.291459712835887563e-01
4.000000000000000000e+01	1.000000000000000000e+01	3.000000000000000000e+00	8.000000000000000000e+01	9.000000000000000000e+00	-1.568146174107779240e-18	2.166428046403642060e+00	2.166428046403636287e+00	9.277188022123135152e-04	-1.592141971571190513e-03	5.291458429848380218e-01
4.000000000000000000e+01	1.000000000000000000e+01	3.000000000000000000e+00	8.000000000000000000e+01	1.000000000000000000e+01	-1.568146100823319324e-18	2.166429533692831200e+00	2.166429533692826315e+00	2.286414067118954668e-04	-1.589334277571499612e-03	5.291461501674237233e-01
4.000000000000000000e+01	1.000000000000000000e+01	3.000000000000000000e+00	8.000000000000000000e+01	1.100000000000000000e+01	-1.212897704615814321e-18	-2.640385441404634381e+00	2.640385441404628164e+00	-3.279937419782449383e-03	2.850931562776932385e-03	-3.883022916392501189e-01
4.000000000000000000e+01	1.000000000000000000e+01	3.000000000000000000e+00	1.000000000000000000e+02	0.000000000000000000e+00	-1.619772969655153077e-18	2.112910488151963140e+00	2.112910488151959143e+00	2.096364937286758056e-04	-1.341231071400186565e-03	5.443027273156992862e-01
4.000000000000000000e+01	1.000000000000000000e+01	3.000000000000000000e+00	1.000000000000000000e+02	1.000000000000000000e+00	-1.176549608168128888e-18	-2.705618118110561632e+00	2.705618118110555859e+00	-3.367285388996848431e-03	2.862570249169206146e-03	-3.679098526019005666e-01
4.000000000000000000e+01	1.000000000000000000e+01	3.000000000000000000e+00	1.000000000000000000e+02	2.000000000000000000e+00	-1.619773006303345425e-18	2.112908270433708768e+00	2.112908270433703439e+00	2.658389044021345206e-04	-1.050759752384803833e-03	5.443039553234358952e-01
4.000000000000000000e+01	1.000000000000000000e+01	3.000000000000000000e+00	1.000000000000000000e+02	3.000000000000000000e+00	-1.619772869159352429e-18	2.112905515834067938e+00	2.112905515834064385e+00	1.830025432009493706e-04	-1.634640066844975873e-03	5.443034487631976948e-01
4.000000000000000000e+01	1.000000000000000000e+01	3.000000000000000000e+00	1.000000000000000000e+02	4.000000000000000000e+00	-1.619773007995193799e-18	2.112905054249245129e+00	2.112905054249240688e+00	8.855545268417954353e-04	-1.424020003150947835e-03	5.443033889501610600e-01
4.000000000000000000e+01	1.000000000000000000e+01	3.000000000000000000e+00	1.000000000000000000e+02	5.000000000000000000e+00	-1.619772925811278352e-18	2.112906502035045264e+00	2.112906502035040823e+00	1.754544861870603286e-04	-1.469029089671213982e-03	5.443036237952206813e-01
4.000000000000000000e+01	1.000000000000000000e+01	3.000000000000000000e+00	1.000000000000000000e+02	6.000000000000000000e+00	-1.619772997636098111e-18	2.112906261414880138e+00	2.112906261414875697e+00	4.247763884610300262e-04	-1.477613070148804100e-03	5.443035469076757948e-01
4.000000000000000000e+01	1.000000000000000000e+01	3.000000000000000000e+00	1.000000000000000000e+02	7.000000000000000000e+00	-1.619772861710987851e-18	2.112903563560892373e+00	2.112903563560888820e+00	7.291882291761990400e-04	-1.823120506489432548e-03	5.443030412083648129e-01
4.000000000000000000e+01	1.000000000000000000e+01	3.000000000000000000e+00	1.000000000000000000e+02	8.000000000000000000e+00	-1.619773028908092456e-18	2.112907366837308398e+00	2.112907366837304846e+00	9.215855578424321255e-04	-9.679719542369106047e-04	5.443037174266682765e-01
4.000000000000000000e+01	1.000000000000000000e+01	3.000000000000000000e+00	1.000000000000000000e+02	9.000000000000000000e+00	-1.619772986770895959e-18	2.112905378238025378e+00	2.112905378238020493e+00	6.196401715593358259e-04	-1.570105173439120295e-03	5.443033902210036024e-01
4.000000000000000000e+01	1.000000000000000000e+01	3.000000000000000000e+00	1.000000000000000000e+02	1.000000000000000000e+01	-1.619772926291088168e-18	2.112906127727998129e+00	2.112906127727993688e+00	2.187929368039401821e-04	-1.521749254123857132e-03	5.443035644503740889e-01
4.000000000000000000e+01	1.000000000000000000e+01	3.000000000000000000e+00	1.000000000000000000e+02	1.100000000000000000e+01	-1.176549603124962307e-18	-2.705604862879417372e+00	2.705604862879411598e+00	-4.235052887641565719e-03	2.782448161002563577e-03	-3.679069600353126468e-01
4.000000000000000000e+01	1.000000000000000000e+01	3.000000000000000000e+00	1.200000000000000000e+02	0.000000000000000000e+00	-1.672836595767890852e-18	2.060606825619065052e+00	2.060606825619060611e+00	2.256442864640052369e-04	-1.286277713184381076e-03	5.589769953205464548e-01
4.000000000000000000e+01	1.000000000000000000e+01	3.000000000000000000e+00	1.200000000000000000e+02	1.000000000000000000e+00	-1.142200442506462262e-18	-2.772239471434518876e+00	2.772239471434510882e+00	-3.982343593132631719e-03	2.809647269762958685e-03	-3.467996453932837286e-01
4.000000000000000000e+01	1.000000000000000000e+01	3.000000000000000000e+00	1.200000000000000000e+02	2.000000000000000000e+00	-1.672836624835642006e-18	2.060603324825436733e+00	2.060603324825430516e+00	2.518327761855995825e-04	-1.130627608183746571e-03	5.589783140638893144e-01
4.000000000000000000e+01	1.000000000000000000e+01	3.000000000000000000e+00	1.200000000000000000e+02	3.000000000000000000e+00	-1.672836544753772396e-18	2.060601491953942155e+00	2.060601491953938602e+00	3.220662945846298857e-04	-1.534731422989262873e-03	5.589779427028388481e-01
4.000000000000000000e+01	1.000000000000000000e+01	3.000000000000000000e+00	1.200000000000000000e+02	4.000000000000000000e+00	-1.672836560756806557e-18	2.060600657659017010e+00	2.060600657659012569e+00	8.674117968154639860e-04	-1.494736360579317904e-03	5.589777430391180690e-01
4.000000000000000000e+01	1.000000000000000000e+01	3.000000000000000000e+00	1.200000000000000000e+02	5.000000000000000000e+00	-1.672836592159376064e-18	2.060601792427528167e+00	2.060601792427524614e+00	3.674991239965007565e-04	-1.436645840413762303e-03	5.589780295348482086e-01
4.000000000000000000e+01	1.000000000000000000e+01	3.000000000000000000e+00	1.200000000000000000e+02	6.000000000000000000e+00	-1.672836621478615535e-18	2.060602084631319553e+00	2.060602084631316444e+00	4.296913878168730737e-04	-1.381741369055779342e-03	5.589780499917648138e-01
4.000000000000000000e+01	1.000000000000000000e+01	3.000000000000000000e+00	1.200000000000000000e+02	7.000000000000000000e+00	-1.672836592515393844e-18	2.060601079196653806e+00	2.060601079196648033e+00	8.941657578098110388e-04	-1.379777815532332204e-03	5.589778374284399831e-01
4.000000000000000000e+01	1.000000000000000000e+01	3.000000000000000000e+00	1.200000000000000000e+02	8.000000000000000000e+00	-1.672836507577519524e-18	2.060600873590753945e+00	2.060600873590748616e+00	3.202816395859303385e-04	-1.612752090345091717e-03	5.589778585673988998e-01
4.000000000000000000e+01	1.000000000000000000e+01	3.000000000000000000e+00	1.200000000000000000e+02	9.000000000000000000e+00	-1.672836674343873335e-18	2.060602804581613157e+00	2.060602804581609604e+00	6.969539587977632367e-04	-1.098795564640911784e-03	5.589781838093177413e-01
4.000000000000000000e+01	1.000000000000000000e+01	3.000000000000000000e+00	1.200000000000000000e+02	1.000000000000000000e+01	-1.672836515861857299e-18	2.060601796013203035e+00	2.060601796013197706e+00	1.216492031391126414e-04	-1.433231791388961613e-03	5.589780745340289236e-01
4.000000000000000000e+01	1.000000000000000000e+01	3.000000000000000000e+00	1.200000000000000000e+02	1.100000000000000000e+01	-1.142200965626552658e-18	-2.772186111608031744e+00	2.772186111608023751e+00	-6.065119092056198494e-03	2.984034528153234681e-03	-3.467899099917466921e-01
4.000000000000000000e+01	1.000000000000000000e+01	3.000000000000000000e+00	1.400000000000000000e+02	0.000000000000000000e+00	-1.727291226315062113e-18	2.009507893720050120e+00	2.009507893720044791e+00	2.385862347480498247e-04	-1.231966570932171252e-03	5.731832008236606990e-01
4.000000000000000000e+01	1.000000000000000000e+01	3.000000000000000000e+00	1.400000000000000000e+02	1.000000000000000000e+00	-1.109939725826667588e-18	-2.836960569224735718e+00	2.836960569224727724e+00	-3.344888778997655993e-02	1.268692097654671065e-02	-3.243796103639617900e-01
4.000000000000000000e+01	1.000000000000000000e+01	3.000000000000000000e+00	1.400000000000000000e+02	2.000000000000000000e+00	-1.727291247319199776e-18	2.009502412381999559e+00	2.009502412381994674e+00	2.736122984510130983e-04	-1.159256851034803177e-03	5.731848996581508926e-01
4.000000000000000000e+01	1.000000000000000000e+01	3.000000000000000000e+00	1.400000000000000000e+02	3.000000000000000000e+00	-1.727291204123282418e-18	2.009501012744384418e+00	2.009501012744382198e+00	4.059466203165970448e-04	-1.410167053855094360e-03	5.731846551309660587e-01
4.000000000000000000e+01	1.000000000000000000e+01	3.000000000000000000e+00	1.400000000000000000e+02	4.000000000000000000e+00	-1.727291259452557655e-18	2.009501448410401014e+00	2.009501448410397018e+00	7.219385610476981938e-04	-1.204132874075420669e-03	5.731847062512042124e-01
4.000000000000000000e+01	1.000000000000000000e+01	3.000000000000000000e+00	1.400000000000000000e+02	5.000000000000000000e+00	-1.727291186574484172e-18	2.009501371008961979e+00	2.009501371008956205e+00	2.438530959464194948e-04	-1.365481260261427196e-03	5.731847340115756584e-01
4.000000000000000000e+01	1.000000000000000000e+01	3.000000000000000000e+00	1.400000000000000000e+02	6.000000000000000000e+00	-1.727291248113710782e-18	2.009501772610372328e+00	2.009501772610366999e+00	4.238981452615823032e-04	-1.289922505184342262e-03	5.731847590540715132e-01
4.000000000000000000e+01	1.000000000000000000e+01	3.000000000000000000e+00	1.400000000000000000e+02	7.000000000000000000e+00	-1.727291223018760213e-18	2.009501806548356750e+00	2.009501806548351865e+00	3.159657362931077296e-04	-1.313422384527076483e-03	5.731847664179090529e-01
4.000000000000000000e+01	1.000000000000000000e+01	3.000000000000000000e+00	1.400000000000000000e+02	8.000000000000000000e+00	-1.727291235208162269e-18	2.009503291283159854e+00	2.009503291283154969e+00	2.177391072295808158e-04	-8.872408377087533538e-04	5.731850914455062229e-01
4.000000000000000000e+01	1.000000000000000000e+01	3.000000000000000000e+00	1.400000000000000000e+02	9.000000000000000000e+00	-1.727291263013229070e-18	2.009501640144424783e+00	2.009501640144420342e+00	7.582790683783109838e-04	-1.142419164883772638e-03	5.731847330497720217e-01
4.000000000000000000e+01	1.000000000000000000e+01	3.000000000000000000e+00	1.400000000000000000e+02	1.000000000000000000e+01	-1.727291222869035146e-18	2.009501364729322059e+00	2.009501364729318507e+00	4.150040601603332169e-04	-1.365358303289781420e-03	5.731846933243783804e-01
4.000000000000000000e+01	1.000000000000000000e+01	3.000000000000000000e+00	1.400000000000000000e+02	1.100000000000000000e+01	-1.109939979777660361e-18	-2.836638779604598870e+00	2.836638779604593541e+00	-3.533662565534871625e-02	1.233255890246461560e-02	-3.243254271500490282e-01
4.000000000000000000e+01	1.000000000000000000e+01	3.000000000000000000e+00	1.600000000000000000e+02	0.000000000000000000e+00	-1.783092491221941777e-18	1.959597595934737368e+00	1.959597595934733594e+00	2.486426707175921793e-04	-1.178536173415464273e-03	5.869359502420120611e-01
4.000000000000000000e+01	1.000000000000000000e+01	3.000000000000000000e+00	1.600000000000000000e+02	1.000000000000000000e+00	-1.783092513004127019e-18	1.959590834453218688e+00	1.959590834453213803e+00	2.572638359665584888e-04	-1.014670065582310701e-03	5.869381332581696809e-01
4.000000000000000000e+01	1.000000000000000000e+01	3.000000000000000000e+00	1.600000000000000000e+02	2.000000000000000000e+00	-1.783092506285659845e-18	1.959590360509061435e+00	1.959590360509055440e+00	3.026463223052020066e-04	-1.149391463533134660e-03	5.869380275757233312e-01
4.000000000000000000e+01	1.000000000000000000e+01	3.000000000000000000e+00	1.600000000000000000e+02	3.000000000000000000e+00	-1.783092488021509203e-18	1.959589311320842686e+00	1.959589311320838245e+00	4.444416271229066195e-04	-1.283170339497489293e-03	5.869378830076726894e-01
4.000000000000000000e+01	1.000000000000000000e+01	3.000000000000000000e+00	1.600000000000000000e+02	4.000000000000000000e+00	-1.783092538142447796e-18	1.959590329384621299e+00	1.959590329384616636e+00	5.729458083470986189e-04	-1.057192355786469497e-03	5.869380109903693521e-01
4.000000000000000000e+01	1.000000000000000000e+01	3.000000000000000000e+00	1.600000000000000000e+02	5.000000000000000000e+00	-1.783092497273698227e-18	1.959589826014622060e+00	1.959589826014617842e+00	4.229481944754472783e-04	-1.252113756017252718e-03	5.869379150065452411e-01
4.000000000000000000e+01	1.000000000000000000e+01	3.000000000000000000e+00	1.600000000000000000e+02	6.000000000000000000e+00	-1.783092509204341964e-18	1.959589797915594511e+00	1.959589797915588516e+00	4.148556722987286759e-04	-1.206909559159435917e-03	5.869379592304028170e-01
4.000000000000000000e+01	1.000000000000000000e+01	3.000000000000000000e+00	1.600000000000000000e+02	7.000000000000000000e+00	-1.783092475306559000e-18	1.959589629401776945e+00	1.959589629401772060e+00	3.797092496567779367e-04	-1.304347541359836922e-03	5.869378824803331840e-01
4.000000000000000000e+01	1.000000000000000000e+01	3.000000000000000000e+00	1.600000000000000000e+02	8.000000000000000000e+00	-1.783092464411415763e-18	1.959589690029204689e+00	1.959589690029199804e+00	3.029485259911113304e-04	-1.298537014389634014e-03	5.869379060352790667e-01
4.000000000000000000e+01	1.000000000000000000e+01	3.000000000000000000e+00	1.600000000000000000e+02	9.000000000000000000e+00	-1.783092419626485252e-18	1.959588862962412303e+00	1.959588862962406086e+00	4.904331818424738842e-04	-1.449994435330100766e-03	5.869377120205150344e-01
4.000000000000000000e+01	1.000000000000000000e+01	3.000000000000000000e+00	1.600000000000000000e+02	1.000000000000000000e+01	-1.783092443315556072e-18	1.959589555238187897e+00	1.959589555238183900e+00	2.731522584694424938e-04	-1.337388385420087023e-03	5.869378769693239795e-01
4.000000000000000000e+01	1.000000000000000000e+01	3.000000000000000000e+00	1.600000000000000000e+02	1.100000000000000000e+01	-1.783092507207067101e-18	1.959590815407331821e+00	1.959590815407327602e+00	2.324041567878018641e-04	-9.915075501273672501e-04	5.869381524517377491e-01
4.000000000000000000e+01	1.000000000000000000e+01	3.000000000000000000e+00	1.800000000000000000e+02	0.000000000000000000e+00	-1.840197365884416389e-18	1.910859757580048335e+00	1.910859757580043894e+00	2.559511722439488431e-04	-1.126301340546597557e-03	6.002491595754827491e-01
4.000000000000000000e+01	1.000000000000000000e+01	3.000000000000000000e+00	1.800000000000000000e+02	1.000000000000000000e+00	-1.840197345465422851e-18	1.910852586252412388e+00	1.910852586252406171e+00	1.300126505220994190e-04	-9.984849768314579561e-04	6.002513877320437841e-01
4.000000000000000000e+01	1.000000000000000000e+01	3.000000000000000000e+00	1.800000000000000000e+02	2.000000000000000000e+00	-1.840197347117729380e-18	1.910852570117103966e+00	1.910852570117099303e+00	1.281747040509096096e-04	-8.657788845172474136e-04	6.002514699549432731e-01
4.000000000000000000e+01	1.000000000000000000e+01	3.000000000000000000e+00	1.800000000000000000e+02	3.000000000000000000e+00	-1.840197375205561408e-18	1.910851712478395026e+00	1.910851712478391473e+00	4.494540196495342885e-04	-1.166420031201506266e-03	6.002512039347613904e-01
4.000000000000000000e+01	1.000000000000000000e+01	3.000000000000000000e+00	1.800000000000000000e+02	4.000000000000000000e+00	-1.840197360637802271e-18	1.910851439526190854e+00	1.910851439526186191e+00	6.706302240792861268e-04	-1.138930082591522400e-03	6.002511381804118695e-01
4.000000000000000000e+01	1.000000000000000000e+01	3.000000000000000000e+00	1.800000000000000000e+02	5.000000000000000000e+00	-1.840197333672325949e-18	1.910851714286687208e+00	1.910851714286682324e+00	2.836608471853685476e-04	-1.240909403095735719e-03	6.002511851239724638e-01
4.000000000000000000e+01	1.000000000000000000e+01	3.000000000000000000e+00	1.800000000000000000e+02	6.000000000000000000e+00	-1.840197347604257418e-18	1.910838249968484615e+00	1.910838249968480840e+00	2.440373416160436211e-04	-1.156951290267052394e-03	6.002551158590679892e-01
4.000000000000000000e+01	1.000000000000000000e+01	3.000000000000000000e+00	1.800000000000000000e+02	7.000000000000000000e+00	-1.840197410532460658e-18	1.910852548960232378e+00	1.910852548960226160e+00	4.426891167585187770e-04	-9.420836579032624940e-04	6.002513628869460272e-01
4.000000000000000000e+01	1.000000000000000000e+01	3.000000000000000000e+00	1.800000000000000000e+02	8.000000000000000000e+00	-1.840197401515903771e-18	1.910852863068131180e+00	1.910852863068127183e+00	5.326677739581926882e-04	-7.867133625668768860e-04	6.002514171401814869e-01
4.000000000000000000e+01	1.000000000000000000e+01	3.000000000000000000e+00	1.800000000000000000e+02	9.000000000000000000e+00	-1.840197338831898818e-18	1.910851235699375872e+00	1.910851235699372097e+00	6.223209287397665074e-04	-1.240148459647273747e-03	6.002510773307602188e-01
4.000000000000000000e+01	1.000000000000000000e+01	3.000000000000000000e+00	1.800000000000000000e+02	1.000000000000000000e+01	-1.840197367263089102e-18	1.910851840729014040e+00	1.910851840729009155e+00	4.220993443688433357e-04	-1.191247438873516184e-03	6.002511923115998460e-01
4.000000000000000000e+01	1.000000000000000000e+01	3.000000000000000000e+00	1.800000000000000000e+02	1.100000000000000000e+01	-1.840197336547780956e-18	1.910852334151018406e+00	1.910852334151015075e+00	1.338677637657264424e-04	-1.075281820919671413e-03	6.002513342725244172e-01
4.000000000000000000e+01	1.000000000000000000e+01	3.000000000000000000e+00	2.000000000000000000e+02	0.000000000000000000e+00	-1.898564105452420467e-18	1.863277134593873674e+00	1.863277134593868567e+00	2.607510817369880387e-04	-1.075343289454385679e-03	6.131363655305483995e-01
4.000000000000000000e+01	1.000000000000000000e+01	3.000000000000000000e+00	2.000000000000000000e+02	1.000000000000000000e+00	-1.898564085303080233e-18	1.863272570275653406e+00	1.863272570275648965e+00	2.021562407593612801e-04	-1.088174002124507947e-03	6.131375996018632035e-01
4.000000000000000000e+01	1.000000000000000000e+01	3.000000000000000000e+00	2.000000000000000000e+02	2.000000000000000000e+00	-1.898564090422546382e-18	1.863273063876367264e+00	1.863273063876363267e+00	1.328711044169949163e-04	-9.091873976781378102e-04	6.131377287867468828e-01
4.000000000000000000e+01	1.000000000000000000e+01	3.000000000000000000e+00	2.000000000000000000e+02	3.000000000000000000e+00	-1.898564026149472424e-18	1.863271495761286145e+00	1.863271495761282148e+00	1.896629582932233670e-04	-1.249474717938230334e-03	6.131374753603948680e-01
4.000000000000000000e+01	1.000000000000000000e+01	3.000000000000000000e+00	2.000000000000000000e+02	4.000000000000000000e+00	-1.898564129794670428e-18	1.863272704062630014e+00	1.863272704062626017e+00	5.529265789583658660e-04	-9.788079530771973992e-04	6.131375831060908999e-01
4.000000000000000000e+01	1.000000000000000000e+01	3.000000000000000000e+00	2.000000000000000000e+02	5.000000000000000000e+00	-1.898564086206185762e-18	1.863272353970798267e+00	1.863272353970794715e+00	3.208369343874161437e-04	-1.167892303099261854e-03	6.131375166241683772e-01
4.000000000000000000e+01	1.000000000000000000e+01	3.000000000000000000e+00	2.000000000000000000e+02	6.000000000000000000e+00	-1.898564089097847855e-18	1.863258615523925910e+00	1.863258615523920358e+00	2.530353871134641470e-04	-1.103122981178362516e-03	6.131413620322653246e-01
4.000000000000000000e+01	1.000000000000000000e+01	3.000000000000000000e+00	2.000000000000000000e+02	7.000000000000000000e+00	-1.898564127885210266e-18	1.863272681573042044e+00	1.863272681573039158e+00	4.744327847898406440e-04	-1.031216710464063395e-03	6.131375773216444225e-01
4.000000000000000000e+01	1.000000000000000000e+01	3.000000000000000000e+00	2.000000000000000000e+02	8.000000000000000000e+00	-1.898564142258646538e-18	1.863272978198442287e+00	1.863272978198438512e+00	3.898258592944482074e-04	-8.963630844991864665e-04	6.131376897699674089e-01
4.000000000000000000e+01	1.000000000000000000e+01	3.000000000000000000e+00	2.000000000000000000e+02	9.000000000000000000e+00	-1.898564141398751173e-18	1.863273160249476312e+00	1.863273160249472538e+00	4.490801404493377372e-04	-8.018061132130050112e-04	6.131377250441448767e-01
4.000000000000000000e+01	1.000000000000000000e+01	3.000000000000000000e+00	2.000000000000000000e+02	1.000000000000000000e+01	-1.898564056335775763e-18	1.863272144297750899e+00	1.863272144297745125e+00	2.673217356545665581e-04	-1.222187723594971931e-03	6.131374841116711272e-01
4.000000000000000000e+01	1.000000000000000000e+01	3.000000000000000000e+00	2.000000000000000000e+02	1.100000000000000000e+01	-1.898564102065094496e-18	1.863272569271752443e+00	1.863272569271749113e+00	3.387432797225214238e-04	-1.121937221453360358e-03	6.131375489543092749e-01
4.000000000000000000e+01	1.000000000000000000e+01	3.000000000000000000e+00	2.200000000000000000e+02	0.000000000000000000e+00	-1.958152185981270432e-18	1.816845040718134019e+00	1.816845040718129356e+00	2.631141338333103756e-04	-1.026264952638017989e-03	6.256070835729725665e-01
4.000000000000000000e+01	1.000000000000000000e+01	3.000000000000000000e+00	2.200000000000000000e+02	1.000000000000000000e+00	-1.958152152844250595e-18	1.816836727452584066e+00	1.816836727452581401e+00	1.764643327201393188e-04	-1.064258809797089412e-03	6.256093417544468238e-01
4.000000000000000000e+01	1.000000000000000000e+01	3.000000000000000000e+00	2.200000000000000000e+02	2.000000000000000000e+00	-1.958152173429270464e-18	1.816836836996494453e+00	1.816836836996491122e+00	1.573805952256303277e-04	-9.373964074438702635e-04	6.256094305073351958e-01
4.000000000000000000e+01	1.000000000000000000e+01	3.000000000000000000e+00	2.200000000000000000e+02	3.000000000000000000e+00	-1.958152138894330940e-18	1.816835997367100886e+00	1.816835997367096667e+00	2.727932009954015988e-04	-1.165590053495860288e-03	6.256092527068320974e-01
4.000000000000000000e+01	1.000000000000000000e+01	3.000000000000000000e+00	2.200000000000000000e+02	4.000000000000000000e+00	-1.958152214457903419e-18	1.816837214196009409e+00	1.816837214196006522e+00	4.462957580310424315e-04	-8.954628821541902716e-04	6.256093975019795250e-01
4.000000000000000000e+01	1.000000000000000000e+01	3.000000000000000000e+00	2.200000000000000000e+02	5.000000000000000000e+00	-1.958152190187841164e-18	1.816836536319439199e+00	1.816836536319433204e+00	3.833645438788874809e-04	-1.041285551773478554e-03	6.256093200108604480e-01
4.000000000000000000e+01	1.000000000000000000e+01	3.000000000000000000e+00	2.200000000000000000e+02	6.000000000000000000e+00	-1.958152173385375439e-18	1.816825840009067328e+00	1.816825840009062221e+00	2.589196457932585829e-04	-1.050809159634578981e-03	6.256122771813441563e-01
4.000000000000000000e+01	1.000000000000000000e+01	3.000000000000000000e+00	2.200000000000000000e+02	7.000000000000000000e+00	-1.958152112169920957e-18	1.816836403684023216e+00	1.816836403684018997e+00	1.538620365708138127e-04	-1.165034232553654623e-03	6.256092675108301249e-01
4.000000000000000000e+01	1.000000000000000000e+01	3.000000000000000000e+00	2.200000000000000000e+02	8.000000000000000000e+00	-1.958152189575960510e-18	1.816837049826322437e+00	1.816837049826317996e+00	2.132986239783459654e-04	-9.288797173602614385e-04	6.256094284061909372e-01
4.000000000000000000e+01	1.000000000000000000e+01	3.000000000000000000e+00	2.200000000000000000e+02	9.000000000000000000e+00	-1.958152154220026325e-18	1.816836099223316570e+00	1.816836099223312573e+00	4.959508515624181215e-04	-1.141442922383696440e-03	6.256092116572975481e-01
4.000000000000000000e+01	1.000000000000000000e+01	3.000000000000000000e+00	2.200000000000000000e+02	1.000000000000000000e+01	-1.958152179048747700e-18	1.816836457177184450e+00	1.816836457177179565e+00	3.786820681470851198e-04	-1.082574001153609319e-03	6.256092916403122040e-01
4.000000000000000000e+01	1.000000000000000000e+01	3.000000000000000000e+00	2.200000000000000000e+02	1.100000000000000000e+01	-1.958152192618006531e-18	1.816836588886288073e+00	1.816836588886284520e+00	3.821477548491771415e-04	-1.032558533135013177e-03	6.256093272354403823e-01
4.000000000000000000e+01	1.000000000000000000e+01	3.000000000000000000e+00	2.400000000000000000e+02	0.000000000000000000e+00	-2.018922245638028696e-18	1.771533393818211843e+00	1.771533393818207403e+00	2.633995579124516874e-04	-9.787652058426033093e-04	6.376772683203839609e-01
4.000000000000000000e+01	1.000000000000000000e+01	3.000000000000000000e+00	2.400000000000000000e+02	1.000000000000000000e+00	-2.018922232040719851e-18	1.771529017227424285e+00	1.771529017227420066e+00	2.771443024228644760e-04	-1.025535857750756435e-03	6.376784039614165067e-01
4.000000000000000000e+01	1.000000000000000000e+01	3.000000000000000000e+00	2.400000000000000000e+02	2.000000000000000000e+00	-2.018922235847173630e-18	1.771529262254394776e+00	1.771529262254391002e+00	1.871100826033103299e-04	-9.389352146887701336e-04	6.376784770097561061e-01
4.000000000000000000e+01	1.000000000000000000e+01	3.000000000000000000e+00	2.400000000000000000e+02	3.000000000000000000e+00	-2.018922215703650860e-18	1.771528853979467133e+00	1.771528853979462692e+00	3.095278962011537406e-04	-1.081729928020033890e-03	6.376783582363449998e-01
4.000000000000000000e+01	1.000000000000000000e+01	3.000000000000000000e+00	2.400000000000000000e+02	4.000000000000000000e+00	-2.018922269294949582e-18	1.771528998314158221e+00	1.771528998314155112e+00	3.665984457203650651e-04	-8.527898014723997965e-04	6.376784975911766740e-01
4.000000000000000000e+01	1.000000000000000000e+01	3.000000000000000000e+00	2.400000000000000000e+02	5.000000000000000000e+00	-2.018922202250779057e-18	1.771528800397491388e+00	1.771528800397488057e+00	2.312090318833741570e-04	-1.093185845579115181e-03	6.376783625454516269e-01
4.000000000000000000e+01	1.000000000000000000e+01	3.000000000000000000e+00	2.400000000000000000e+02	6.000000000000000000e+00	-2.018922236618953848e-18	1.771522620699822470e+00	1.771522620699819583e+00	2.619803178977620243e-04	-1.000476799630436661e-03	6.376801689487469060e-01
4.000000000000000000e+01	1.000000000000000000e+01	3.000000000000000000e+00	2.400000000000000000e+02	7.000000000000000000e+00	-2.018922252437460039e-18	1.771528956494472729e+00	1.771528956494468510e+00	3.677835022068914688e-04	-9.729123336918378724e-04	6.376784210688063448e-01
4.000000000000000000e+01	1.000000000000000000e+01	3.000000000000000000e+00	2.400000000000000000e+02	8.000000000000000000e+00	-2.018922260551047368e-18	1.771529146163057344e+00	1.771529146163052681e+00	4.719845202633106223e-04	-8.972024621761497207e-04	6.376784393881187452e-01
4.000000000000000000e+01	1.000000000000000000e+01	3.000000000000000000e+00	2.400000000000000000e+02	9.000000000000000000e+00	-2.018922271368789791e-18	1.771529337515298508e+00	1.771529337515294733e+00	3.771645798985857846e-04	-8.306902417771471620e-04	6.376785063607024462e-01
4.000000000000000000e+01	1.000000000000000000e+01	3.000000000000000000e+00	2.400000000000000000e+02	1.000000000000000000e+01	-2.018922256331405734e-18	1.771529047310742788e+00	1.771529047310738125e+00	3.837514575069080557e-04	-9.558377653486969244e-04	6.376784284716607853e-01
4.000000000000000000e+01	1.000000000000000000e+01	3.000000000000000000e+00	2.400000000000000000e+02	1.100000000000000000e+01	-2.018922235534818608e-18	1.771528938291575761e+00	1.771528938291571542e+00	3.372933210712393223e-04	-1.034672059757803025e-03	6.376783855185624850e-01
4.000000000000000000e+01	1.000000000000000000e+01	3.000000000000000000e+00	2.600000000000000000e+02	0.000000000000000000e+00	-2.080836051470432199e-18	1.727339951096627635e+00	1.727339951096622528e+00	2.617520650297102108e-04	-9.334321371151907193e-04	6.493547960656426143e-01
4.000000000000000000e+01	1.000000000000000000e+01	3.000000000000000000e+00	2.600000000000000000e+02	1.000000000000000000e+00	-2.080836055115944102e-18	1.727334344137374300e+00	1.727334344137370303e+00	3.327019953590900432e-04	-9.252183562429928997e-04	6.493562748248161709e-01
4.000000000000000000e+01	1.000000000000000000e+01	3.000000000000000000e+00	2.600000000000000000e+02	2.000000000000000000e+00	-2.080836043454422881e-18	1.727334434957405795e+00	1.727334434957402243e+00	2.143310294744478711e-04	-9.207641346112077282e-04	6.493562981135091450e-01
4.000000000000000000e+01	1.000000000000000000e+01	3.000000000000000000e+00	2.600000000000000000e+02	3.000000000000000000e+00	-2.080836036617362334e-18	1.727334552877447527e+00	1.727334552877444862e+00	3.286661527372266483e-04	-9.978044065420766176e-04	6.493562274216425623e-01
4.000000000000000000e+01	1.000000000000000000e+01	3.000000000000000000e+00	2.600000000000000000e+02	4.000000000000000000e+00	-2.080836049680593858e-18	1.727334333107969355e+00	1.727334333107964914e+00	5.054317308703476204e-04	-8.810142770755563513e-04	6.493562525846527933e-01
4.000000000000000000e+01	1.000000000000000000e+01	3.000000000000000000e+00	2.600000000000000000e+02	5.000000000000000000e+00	-2.080836039875013517e-18	1.727334217107900916e+00	1.727334217107896697e+00	3.201574148931068541e-04	-9.868404758197268315e-04	6.493562360993898608e-01
4.000000000000000000e+01	1.000000000000000000e+01	3.000000000000000000e+00	2.600000000000000000e+02	6.000000000000000000e+00	-2.080836042075134255e-18	1.727325138284092620e+00	1.727325138284088402e+00	2.625436352133917709e-04	-9.523671466734073311e-04	6.493587387556249979e-01
4.000000000000000000e+01	1.000000000000000000e+01	3.000000000000000000e+00	2.600000000000000000e+02	7.000000000000000000e+00	-2.080836053728992586e-18	1.727334264427626609e+00	1.727334264427621724e+00	4.230309436987164684e-04	-9.203116381241601123e-04	6.493562551169668184e-01
4.000000000000000000e+01	1.000000000000000000e+01	3.000000000000000000e+00	2.600000000000000000e+02	8.000000000000000000e+00	-2.080836047348845437e-18	1.727334530886597053e+00	1.727334530886594166e+00	5.491588180404615447e-04	-8.040198394025558195e-04	6.493562810552097053e-01
4.000000000000000000e+01	1.000000000000000000e+01	3.000000000000000000e+00	2.600000000000000000e+02	9.000000000000000000e+00	-2.080836054424531015e-18	1.727334629464832627e+00	1.727334629464829296e+00	2.838096399712060672e-04	-9.164082889845764609e-04	6.493562895794574574e-01
4.000000000000000000e+01	1.000000000000000000e+01	3.000000000000000000e+00	2.600000000000000000e+02	1.000000000000000000e+01	-2.080836020434885814e-18	1.727334219783230873e+00	1.727334219783226876e+00	3.015553479474221855e-04	-1.040407935611766584e-03	6.493562018094638510e-01
4.000000000000000000e+01	1.000000000000000000e+01	3.000000000000000000e+00	2.600000000000000000e+02	1.100000000000000000e+01	-2.080836018358189837e-18	1.727334292680470895e+00	1.727334292680467565e+00	2.678775333597097205e-04	-1.037886040481755768e-03	6.493562093272997604e-01
4.000000000000000000e+01	1.000000000000000000e+01	3.000000000000000000e+00	2.800000000000000000e+02	0.000000000000000000e+00	-2.143856446154598186e-18	1.684236536149966712e+00	1.684236536149963159e+00	2.584044729309057558e-04	-8.898828267110752907e-04	6.606540864428027682e-01
4.000000000000000000e+01	1.000000000000000000e+01	3.000000000000000000e+00	2.800000000000000000e+02	1.000000000000000000e+00	-2.143856451060057695e-18	1.684237141932850346e+00	1.684237141932847237e+00	3.167649661809696809e-04	-8.808052064927918536e-04	6.606539240258658685e-01
4.000000000000000000e+01	1.000000000000000000e+01	3.000000000000000000e+00	2.800000000000000000e+02	2.000000000000000000e+00	-2.143856442507847140e-18	1.684237327199775258e+00	1.684237327199771039e+00	2.349685891639240859e-04	-8.904748290150939173e-04	6.606539307547898421e-01
4.000000000000000000e+01	1.000000000000000000e+01	3.000000000000000000e+00	2.800000000000000000e+02	3.000000000000000000e+00	-2.143856442120314212e-18	1.684236794864020448e+00	1.684236794864017561e+00	3.303374535126423622e-04	-9.207742497493275188e-04	6.606539001800046940e-01
4.000000000000000000e+01	1.000000000000000000e+01	3.000000000000000000e+00	2.800000000000000000e+02	4.000000000000000000e+00	-2.143856458953904891e-18	1.684237255663594945e+00	1.684237255663591837e+00	4.186981642854095578e-04	-7.916301944566777379e-04	6.606539509090884055e-01
4.000000000000000000e+01	1.000000000000000000e+01	3.000000000000000000e+00	2.800000000000000000e+02	5.000000000000000000e+00	-2.143856450267865316e-18	1.684237095335181289e+00	1.684237095335176404e+00	3.342042354521884001e-04	-8.847358458053875257e-04	6.606539183525454995e-01
4.000000000000000000e+01	1.000000000000000000e+01	3.000000000000000000e+00	2.800000000000000000e+02	6.000000000000000000e+00	-2.143856439995736535e-18	1.684228973560093046e+00	1.684228973560089271e+00	2.609147552497647488e-04	-9.063730284663038895e-04	6.606560959138506606e-01
4.000000000000000000e+01	1.000000000000000000e+01	3.000000000000000000e+00	2.800000000000000000e+02	7.000000000000000000e+00	-2.143856456659009525e-18	1.684237155168954114e+00	1.684237155168950117e+00	3.785607714816490799e-04	-8.427583361320369016e-04	6.606539327804008543e-01
4.000000000000000000e+01	1.000000000000000000e+01	3.000000000000000000e+00	2.800000000000000000e+02	8.000000000000000000e+00	-2.143856462601499109e-18	1.684237381026258529e+00	1.684237381026255420e+00	2.871910614158869248e-04	-7.876091949081096043e-04	6.606539829614163084e-01
4.000000000000000000e+01	1.000000000000000000e+01	3.000000000000000000e+00	2.800000000000000000e+02	9.000000000000000000e+00	-2.143856463874590418e-18	1.684237476694867341e+00	1.684237476694864011e+00	3.637619470760281048e-04	-6.841958346057765974e-04	6.606540204201837296e-01
4.000000000000000000e+01	1.000000000000000000e+01	3.000000000000000000e+00	2.800000000000000000e+02	1.000000000000000000e+01	-2.143856442755802531e-18	1.684236993388458892e+00	1.684236993388455783e+00	3.408983628967905406e-04	-9.160676944538752742e-04	6.606538970983972803e-01
4.000000000000000000e+01	1.000000000000000000e+01	3.000000000000000000e+00	2.800000000000000000e+02	1.100000000000000000e+01	-2.143856442854741404e-18	1.684236976553232346e+00	1.684236976553229459e+00	3.267442817509263694e-04	-9.150066641393418297e-04	6.606539015335698428e-01
4.000000000000000000e+01	1.000000000000000000e+01	3.000000000000000000e+00	3.000000000000000000e+02	0.000000000000000000e+00	-2.207947328309413230e-18	1.642228518826492456e+00	1.642228518826488681e+00	2.537825095556367570e-04	-8.491606240012810475e-04	6.715802281428638887e-01
4.000000000000000000e+01	1.000000000000000000e+01	3.000000000000000000e+00	3.000000000000000000e+02	1.000000000000000000e+00	-2.207947309865644969e-18	1.642221391489062432e+00	1.642221391489058657e+00	2.434702936541426673e-04	-9.029589094623270999e-04	6.715820286651656978e-01
4.000000000000000000e+01	1.000000000000000000e+01	3.000000000000000000e+00	3.000000000000000000e+02	2.000000000000000000e+00	-2.207947324032500988e-18	1.642221465905357114e+00	1.642221465905352451e+00	2.476633190700226446e-04	-8.505928842563329276e-04	6.715820604349288514e-01
4.000000000000000000e+01	1.000000000000000000e+01	3.000000000000000000e+00	3.000000000000000000e+02	3.000000000000000000e+00	-2.207947326564096226e-18	1.642221498819993020e+00	1.642221498819989245e+00	3.207117801127632329e-04	-8.534078224962755518e-04	6.715820446122146015e-01
4.000000000000000000e+01	1.000000000000000000e+01	3.000000000000000000e+00	3.000000000000000000e+02	4.000000000000000000e+00	-2.207947341194507789e-18	1.642221911145458346e+00	1.642221911145455682e+00	3.442473319456579718e-04	-7.407477718333091129e-04	6.715821023343679919e-01
4.000000000000000000e+01	1.000000000000000000e+01	3.000000000000000000e+00	3.000000000000000000e+02	5.000000000000000000e+00	-2.207947335072019251e-18	1.642221626010512026e+00	1.642221626010507807e+00	3.116471231191916737e-04	-8.094800421661525226e-04	6.715820723342744714e-01
4.000000000000000000e+01	1.000000000000000000e+01	3.000000000000000000e+00	3.000000000000000000e+02	6.000000000000000000e+00	-2.207947320920827977e-18	1.642211681351473995e+00	1.642211681351470887e+00	2.574836156534679584e-04	-8.628935789910235216e-04	6.715847044660185894e-01
4.000000000000000000e+01	1.000000000000000000e+01	3.000000000000000000e+00	3.000000000000000000e+02	7.000000000000000000e+00	-2.207947324930696166e-18	1.642221491526425492e+00	1.642221491526421273e+00	4.356929214725053980e-04	-8.081813692889178516e-04	6.715820423884660828e-01
4.000000000000000000e+01	1.000000000000000000e+01	3.000000000000000000e+00	3.000000000000000000e+02	8.000000000000000000e+00	-2.207947325841671044e-18	1.642221560832025418e+00	1.642221560832021643e+00	2.390905203548902695e-04	-8.364758954189515944e-04	6.715820695173443378e-01
4.000000000000000000e+01	1.000000000000000000e+01	3.000000000000000000e+00	3.000000000000000000e+02	9.000000000000000000e+00	-2.207947339448788650e-18	1.642221693639329239e+00	1.642221693639324798e+00	2.756612745195092455e-04	-7.513022217825319257e-04	6.715821117447947630e-01
4.000000000000000000e+01	1.000000000000000000e+01	3.000000000000000000e+00	3.000000000000000000e+02	1.000000000000000000e+01	-2.207947332471025054e-18	1.642221552597527223e+00	1.642221552597522782e+00	3.246470391621367061e-04	-8.222389640808086585e-04	6.715820624952251183e-01
4.000000000000000000e+01	1.000000000000000000e+01	3.000000000000000000e+00	3.000000000000000000e+02	1.100000000000000000e+01	-2.207947306052291353e-18	1.642221415343459778e+00	1.642221415343456226e+00	2.693649833927200840e-04	-9.261878006480658322e-04	6.715820081510065487e-01
4.000000000000000000e+01	1.000000000000000000e+01	3.000000000000000000e+00	3.200000000000000000e+02	0.000000000000000000e+00	-2.273073596268333670e-18	1.601278605224537355e+00	1.601278605224531804e+00	2.479382698627738478e-04	-8.102887376250225227e-04	6.821492639250951173e-01
4.000000000000000000e+01	1.000000000000000000e+01	3.000000000000000000e+00	3.200000000000000000e+02	1.000000000000000000e+00	-2.273073590939273958e-18	1.601271806076199677e+00	1.601271806076195903e+00	2.728370752975276025e-04	-8.279303424081880082e-04	6.821510199679193809e-01
4.000000000000000000e+01	1.000000000000000000e+01	3.000000000000000000e+00	3.200000000000000000e+02	2.000000000000000000e+00	-2.273073592061624270e-18	1.601271693671316720e+00	1.601271693671311391e+00	2.524843615027972375e-04	-8.089237994117149050e-04	6.821510362400419192e-01
4.000000000000000000e+01	1.000000000000000000e+01	3.000000000000000000e+00	3.200000000000000000e+02	3.000000000000000000e+00	-2.273073597213449894e-18	1.601271675405932848e+00	1.601271675405929740e+00	3.034664967708748272e-04	-7.960020554506607457e-04	6.821510344892885991e-01
4.000000000000000000e+01	1.000000000000000000e+01	3.000000000000000000e+00	3.200000000000000000e+02	4.000000000000000000e+00	-2.273073605896555122e-18	1.601271822574024339e+00	1.601271822574021231e+00	2.884692328607795604e-04	-7.131541583904764305e-04	6.821510832731680907e-01
4.000000000000000000e+01	1.000000000000000000e+01	3.000000000000000000e+00	3.200000000000000000e+02	5.000000000000000000e+00	-2.273073573098070629e-18	1.601271621468633333e+00	1.601271621468630002e+00	2.609287747885478872e-04	-8.909786017115612798e-04	6.821509834368714165e-01
4.000000000000000000e+01	1.000000000000000000e+01	3.000000000000000000e+00	3.200000000000000000e+02	6.000000000000000000e+00	-2.273073591018790213e-18	1.601266796614927213e+00	1.601266796614924992e+00	2.524027668906099215e-04	-8.215793168721393291e-04	6.821523758703537110e-01
4.000000000000000000e+01	1.000000000000000000e+01	3.000000000000000000e+00	3.200000000000000000e+02	7.000000000000000000e+00	-2.273073603151481720e-18	1.601271771402389854e+00	1.601271771402384525e+00	3.612374695135254273e-04	-7.290619682120809625e-04	6.821510583508484382e-01
4.000000000000000000e+01	1.000000000000000000e+01	3.000000000000000000e+00	3.200000000000000000e+02	8.000000000000000000e+00	-2.273073605658339158e-18	1.601271850496235105e+00	1.601271850496231997e+00	2.751419112758651656e-04	-7.237691611948867320e-04	6.821510789164096922e-01
4.000000000000000000e+01	1.000000000000000000e+01	3.000000000000000000e+00	3.200000000000000000e+02	9.000000000000000000e+00	-2.273073591140434645e-18	1.601271615971431750e+00	1.601271615971427753e+00	2.885319476420905235e-04	-8.272075667412677902e-04	6.821510191873259021e-01
4.000000000000000000e+01	1.000000000000000000e+01	3.000000000000000000e+00	3.200000000000000000e+02	1.000000000000000000e+01	-2.273073602515597816e-18	1.601271792307037423e+00	1.601271792307034758e+00	2.909930094552408138e-04	-7.621203904168727958e-04	6.821510552398748484e-01
4.000000000000000000e+01	1.000000000000000000e+01	3.000000000000000000e+00	3.200000000000000000e+02	1.100000000000000000e+01	-2.273073595526940775e-18	1.601271718661539278e+00	1.601271718661535504e+00	2.955687291964679241e-04	-8.065674212108182905e-04	6.821510296483273006e-01
4.000000000000000000e+01	1.000000000000000000e+01	3.000000000000000000e+00	3.400000000000000000e+02	0.000000000000000000e+00	-2.339201137050997288e-18	1.561376875319444135e+00	1.561376875319439916e+00	2.411529281969791954e-04	-7.736044250822373151e-04	6.923693859003495765e-01
4.000000000000000000e+01	1.000000000000000000e+01	3.000000000000000000e+00	3.400000000000000000e+02	1.000000000000000000e+00	-2.339201137502085518e-18	1.561371351247689443e+00	1.561371351247685446e+00	2.676297065595238558e-04	-7.714374378421612159e-04	6.923709278026225489e-01
4.000000000000000000e+01	1.000000000000000000e+01	3.000000000000000000e+00	3.400000000000000000e+02	2.000000000000000000e+00	-2.339201134293114526e-18	1.561371200349687127e+00	1.561371200349684463e+00	2.507186806332484729e-04	-7.676296786611580113e-04	6.923709360194510998e-01
4.000000000000000000e+01	1.000000000000000000e+01	3.000000000000000000e+00	3.400000000000000000e+02	3.000000000000000000e+00	-2.339201141423207625e-18	1.561371655673868597e+00	1.561371655673865266e+00	2.833151548425016887e-04	-7.481679504365486852e-04	6.923709352688481866e-01
4.000000000000000000e+01	1.000000000000000000e+01	3.000000000000000000e+00	3.400000000000000000e+02	4.000000000000000000e+00	-2.339201147112772148e-18	1.561371559207556992e+00	1.561371559207552995e+00	2.503900139902983063e-04	-6.963546205099324388e-04	6.923709684809808973e-01
4.000000000000000000e+01	1.000000000000000000e+01	3.000000000000000000e+00	3.400000000000000000e+02	5.000000000000000000e+00	-2.339201132113113592e-18	1.561371342351604685e+00	1.561371342351601577e+00	2.834714480767165559e-04	-8.012190710543787850e-04	6.923709070818281353e-01
4.000000000000000000e+01	1.000000000000000000e+01	3.000000000000000000e+00	3.400000000000000000e+02	6.000000000000000000e+00	-2.339201137075829073e-18	1.561367388955047897e+00	1.561367388955042790e+00	2.460958574530137510e-04	-7.828042796765531924e-04	6.923720718823332954e-01
4.000000000000000000e+01	1.000000000000000000e+01	3.000000000000000000e+00	3.400000000000000000e+02	7.000000000000000000e+00	-2.339201135045026850e-18	1.561371453718525704e+00	1.561371453718520597e+00	2.273755660782911595e-04	-7.739413222995761288e-04	6.923709313269590382e-01
4.000000000000000000e+01	1.000000000000000000e+01	3.000000000000000000e+00	3.400000000000000000e+02	8.000000000000000000e+00	-2.339201144747055716e-18	1.561371425878612218e+00	1.561371425878608443e+00	2.738964077365251340e-04	-7.277976143098968675e-04	6.923709496674502750e-01
4.000000000000000000e+01	1.000000000000000000e+01	3.000000000000000000e+00	3.400000000000000000e+02	9.000000000000000000e+00	-2.339201140440012300e-18	1.561371565891704449e+00	1.561371565891701119e+00	1.904123359561685029e-04	-6.972044402826257752e-04	6.923709767069158305e-01
4.000000000000000000e+01	1.000000000000000000e+01	3.000000000000000000e+00	3.400000000000000000e+02	1.000000000000000000e+01	-2.339201121290163069e-18	1.561371275194143093e+00	1.561371275194139541e+00	2.874413878355650833e-04	-8.411800583603244600e-04	6.923708822365997051e-01
4.000000000000000000e+01	1.000000000000000000e+01	3.000000000000000000e+00	3.400000000000000000e+02	1.100000000000000000e+01	-2.339201141336580837e-18	1.561371375485741453e+00	1.561371375485737678e+00	2.752922844756727338e-04	-7.509343589571410059e-04	6.923709373279062218e-01
4.000000000000000000e+01	1.000000000000000000e+01	3.000000000000000000e+00	3.600000000000000000e+02	0.000000000000000000e+00	-2.406296802487412400e-18	1.522509250363051736e+00	1.522509250363048627e+00	2.336452234697434865e-04	-7.390925546856050689e-04	7.022503334845405787e-01
4.000000000000000000e+01	1.000000000000000000e+01	3.000000000000000000e+00	3.600000000000000000e+02	1.000000000000000000e+00	-2.406296798215540316e-18	1.522504111259957327e+00	1.522504111259954440e+00	2.467267210771560563e-04	-7.525533927055312773e-04	7.022515418495645090e-01
4.000000000000000000e+01	1.000000000000000000e+01	3.000000000000000000e+00	3.600000000000000000e+02	2.000000000000000000e+00	-2.406296770433356837e-18	1.522504402522267375e+00	1.522504402522263378e+00	5.528343290074668863e-05	-7.004459793260531470e-04	7.022515842009087184e-01
4.000000000000000000e+01	1.000000000000000000e+01	3.000000000000000000e+00	3.600000000000000000e+02	3.000000000000000000e+00	-2.406296804439082783e-18	1.522504042434686289e+00	1.522504042434682736e+00	2.623702927856614892e-04	-7.085507115020248971e-04	7.022515646848436210e-01
4.000000000000000000e+01	1.000000000000000000e+01	3.000000000000000000e+00	3.600000000000000000e+02	4.000000000000000000e+00	-2.406296807578074725e-18	1.522504232242770428e+00	1.522504232242766653e+00	2.262452040504577368e-04	-6.827680389688389447e-04	7.022515811442269218e-01
4.000000000000000000e+01	1.000000000000000000e+01	3.000000000000000000e+00	3.600000000000000000e+02	5.000000000000000000e+00	-2.406296802621826132e-18	1.522504163347810913e+00	1.522504163347806694e+00	2.724058303017030751e-04	-7.307723363500386168e-04	7.022515492321133035e-01
4.000000000000000000e+01	1.000000000000000000e+01	3.000000000000000000e+00	3.600000000000000000e+02	6.000000000000000000e+00	-2.406296799260932008e-18	1.522500645984182999e+00	1.522500645984178780e+00	2.388565671932103862e-04	-7.464913524337599702e-04	7.022524842137406464e-01
4.000000000000000000e+01	1.000000000000000000e+01	3.000000000000000000e+00	3.600000000000000000e+02	7.000000000000000000e+00	-2.406296806734572491e-18	1.522504154103179186e+00	1.522504154103174967e+00	2.999695107289811072e-04	-6.916245495861656975e-04	7.022515652930156893e-01
4.000000000000000000e+01	1.000000000000000000e+01	3.000000000000000000e+00	3.600000000000000000e+02	8.000000000000000000e+00	-2.406296809043671976e-18	1.522504264881263891e+00	1.522504264881260339e+00	2.501094665749126981e-04	-6.809297425198321176e-04	7.022515784413267959e-01
4.000000000000000000e+01	1.000000000000000000e+01	3.000000000000000000e+00	3.600000000000000000e+02	9.000000000000000000e+00	-2.406296806544025990e-18	1.522504177676340609e+00	1.522504177676337278e+00	2.842235433640266304e-04	-7.012395727334007301e-04	7.022515628730428006e-01
4.000000000000000000e+01	1.000000000000000000e+01	3.000000000000000000e+00	3.600000000000000000e+02	1.000000000000000000e+01	-2.406296798810656136e-18	1.522504102870123610e+00	1.522504102870119391e+00	2.877706904505211564e-04	-7.506317534436004546e-04	7.022515357875326325e-01
4.000000000000000000e+01	1.000000000000000000e+01	3.000000000000000000e+00	3.600000000000000000e+02	1.100000000000000000e+01	-2.406296774298978266e-18	1.522504088861225791e+00	1.522504088861222904e+00	1.769586212056539017e-04	-8.222361820983877531e-04	7.022515087873777428e-01
4.000000000000000000e+01	1.000000000000000000e+01	3.000000000000000000e+00	3.800000000000000000e+02	0.000000000000000000e+00	-2.474328364449938549e-18	1.484657884856017018e+00	1.484657884856014132e+00	2.256789439995545679e-04	-7.067757070388692737e-04	7.118013502352958932e-01
4.000000000000000000e+01	1.000000000000000000e+01	3.000000000000000000e+00	3.800000000000000000e+02	1.000000000000000000e+00	-2.474328355263084388e-18	1.484653298980146419e+00	1.484653298980143532e+00	2.121675021576461975e-04	-7.417111565021465699e-04	7.118024495189440026e-01
4.000000000000000000e+01	1.000000000000000000e+01	3.000000000000000000e+00	3.800000000000000000e+02	2.000000000000000000e+00	-2.474328336718670110e-18	1.484653235261490734e+00	1.484653235261488069e+00	8.181321392891077065e-05	-7.063979981249848914e-04	7.118024817920240999e-01
4.000000000000000000e+01	1.000000000000000000e+01	3.000000000000000000e+00	3.800000000000000000e+02	3.000000000000000000e+00	-2.474328320405837022e-18	1.484653265446939319e+00	1.484653265446935544e+00	1.745454917998332423e-04	-8.443176649827239698e-04	7.118023893406988378e-01
4.000000000000000000e+01	1.000000000000000000e+01	3.000000000000000000e+00	3.800000000000000000e+02	4.000000000000000000e+00	-2.474328367227045944e-18	1.484653255487972556e+00	1.484653255487968115e+00	2.111611046092700240e-04	-6.674552561025771458e-04	7.118024887154668079e-01
4.000000000000000000e+01	1.000000000000000000e+01	3.000000000000000000e+00	3.800000000000000000e+02	5.000000000000000000e+00	-2.474328367026257347e-18	1.484653327298014247e+00	1.484653327298010250e+00	2.492772317210624282e-04	-6.815976178122404262e-04	7.118024768064661334e-01
4.000000000000000000e+01	1.000000000000000000e+01	3.000000000000000000e+00	3.800000000000000000e+02	6.000000000000000000e+00	-2.474328361199086285e-18	1.484649677635027309e+00	1.484649677635023757e+00	2.308511678843631930e-04	-7.125031484849613786e-04	7.118034062327509570e-01
4.000000000000000000e+01	1.000000000000000000e+01	3.000000000000000000e+00	3.800000000000000000e+02	7.000000000000000000e+00	-2.474328362439173702e-18	1.484653541832137602e+00	1.484653541832133605e+00	1.552394131393067234e-04	-5.780033637314465483e-04	7.118025357169985856e-01
4.000000000000000000e+01	1.000000000000000000e+01	3.000000000000000000e+00	3.800000000000000000e+02	8.000000000000000000e+00	-2.474328367588354253e-18	1.484653350358697832e+00	1.484653350358694501e+00	2.159764062124349120e-04	-6.624359208253675175e-04	7.118024914410283621e-01
4.000000000000000000e+01	1.000000000000000000e+01	3.000000000000000000e+00	3.800000000000000000e+02	9.000000000000000000e+00	-2.474328362549462466e-18	1.484653414510428426e+00	1.484653414510425318e+00	1.990138815236613045e-04	-7.013679051426461057e-04	7.118024712722882397e-01
4.000000000000000000e+01	1.000000000000000000e+01	3.000000000000000000e+00	3.800000000000000000e+02	1.000000000000000000e+01	-2.474328365916114735e-18	1.484653246048236674e+00	1.484653246048233344e+00	2.623758431122706668e-04	-6.879317107173169455e-04	7.118024722307804142e-01
4.000000000000000000e+01	1.000000000000000000e+01	3.000000000000000000e+00	3.800000000000000000e+02	1.100000000000000000e+01	-2.474328366365203849e-18	1.484653344169382772e+00	1.484653344169379663e+00	2.407217460595052999e-04	-6.854196805843580133e-04	7.118024761442202086e-01
4.000000000000000000e+01	1.000000000000000000e+01	3.000000000000000000e+00	4.000000000000000000e+02	0.000000000000000000e+00	-2.543264512825086218e-18	1.447806398313005172e+00	1.447806398313002729e+00	2.170921078597691045e-04	-6.763016872690663390e-04	7.210318787194196499e-01
4.000000000000000000e+01	1.000000000000000000e+01	3.000000000000000000e+00	4.000000000000000000e+02	1.000000000000000000e+00	-2.543264499913903012e-18	1.447801797146506253e+00	1.447801797146503144e+00	1.735884604267051636e-04	-7.185284124982632649e-04	7.210330095562929031e-01
4.000000000000000000e+01	1.000000000000000000e+01	3.000000000000000000e+00	4.000000000000000000e+02	2.000000000000000000e+00	-2.543264491780973568e-18	1.447801747038694797e+00	1.447801747038690356e+00	1.071355029159137714e-04	-6.999197347202372509e-04	7.210330322937389402e-01
4.000000000000000000e+01	1.000000000000000000e+01	3.000000000000000000e+00	4.000000000000000000e+02	3.000000000000000000e+00	-2.543264481120227177e-18	1.447801826021239302e+00	1.447801826021236415e+00	1.976353517734666257e-04	-7.913901548405181171e-04	7.210329641464791051e-01
4.000000000000000000e+01	1.000000000000000000e+01	3.000000000000000000e+00	4.000000000000000000e+02	4.000000000000000000e+00	-2.543264515480237180e-18	1.447801868333694175e+00	1.447801868333690400e+00	3.070458945878068121e-04	-6.030574897831343477e-04	7.210330485013113355e-01
4.000000000000000000e+01	1.000000000000000000e+01	3.000000000000000000e+00	4.000000000000000000e+02	5.000000000000000000e+00	-2.543264516287507664e-18	1.447801949166405588e+00	1.447801949166402480e+00	2.259210563272738938e-04	-6.482891010535564999e-04	7.210330393987326447e-01
4.000000000000000000e+01	1.000000000000000000e+01	3.000000000000000000e+00	4.000000000000000000e+02	6.000000000000000000e+00	-2.543264511152335942e-18	1.447798877123155137e+00	1.447798877123151584e+00	2.224387931440057549e-04	-6.808517824473375030e-04	7.210338221796084301e-01
4.000000000000000000e+01	1.000000000000000000e+01	3.000000000000000000e+00	4.000000000000000000e+02	7.000000000000000000e+00	-2.543264512302408860e-18	1.447802031510557974e+00	1.447802031510553977e+00	1.576076187862463743e-04	-5.827927734984052460e-04	7.210330780025512309e-01
4.000000000000000000e+01	1.000000000000000000e+01	3.000000000000000000e+00	4.000000000000000000e+02	8.000000000000000000e+00	-2.543264514273049654e-18	1.447802051599430762e+00	1.447802051599427653e+00	1.806303051662274490e-04	-5.524662087109041830e-04	7.210330887639575526e-01
4.000000000000000000e+01	1.000000000000000000e+01	3.000000000000000000e+00	4.000000000000000000e+02	9.000000000000000000e+00	-2.543264507629497303e-18	1.447801959652684101e+00	1.447801959652680992e+00	1.541436469732580935e-04	-6.606264704200346186e-04	7.210330411763939962e-01
4.000000000000000000e+01	1.000000000000000000e+01	3.000000000000000000e+00	4.000000000000000000e+02	1.000000000000000000e+01	-2.543264515870515713e-18	1.447801886697169360e+00	1.447801886697166029e+00	2.348711954509647337e-04	-6.470319803198730816e-04	7.210330395865321984e-01
4.000000000000000000e+01	1.000000000000000000e+01	3.000000000000000000e+00	4.000000000000000000e+02	1.100000000000000000e+01	-2.543264512547490764e-18	1.447801954407843761e+00	1.447801954407840874e+00	2.302178815157890563e-04	-6.744053498264505680e-04	7.210330257358747996e-01
4.000000000000000000e+01	1.000000000000000000e+01	3.000000000000000000e+00	4.200000000000000000e+02	0.000000000000000000e+00	-2.613074826544190511e-18	1.411941637082835932e+00	1.411941637082831047e+00	2.088854603036470491e-04	-6.482447475848127083e-04	7.299500509954932603e-01
4.000000000000000000e+01	1.000000000000000000e+01	3.000000000000000000e+00	4.200000000000000000e+02	1.000000000000000000e+00	-2.613074807141818354e-18	1.411932718364717010e+00	1.411932718364713457e+00	1.051571706635662695e-04	-6.755650303937578644e-04	7.299523669165896012e-01
4.000000000000000000e+01	1.000000000000000000e+01	3.000000000000000000e+00	4.200000000000000000e+02	2.000000000000000000e+00	-2.613074809394978433e-18	1.411932665537509735e+00	1.411932665537507292e+00	1.290343667328099574e-04	-6.857372321305037948e-04	7.299523624534619559e-01
4.000000000000000000e+01	1.000000000000000000e+01	3.000000000000000000e+00	4.200000000000000000e+02	3.000000000000000000e+00	-2.613074804444666326e-18	1.411932836317535855e+00	1.411932836317532081e+00	2.087669550327807906e-04	-7.454666778731102589e-04	7.299523104895893066e-01
4.000000000000000000e+01	1.000000000000000000e+01	3.000000000000000000e+00	4.200000000000000000e+02	4.000000000000000000e+00	-2.613074832361983064e-18	1.411932813344450199e+00	1.411932813344447313e+00	2.547253266010794854e-04	-5.737163570390958192e-04	7.299523994976500063e-01
4.000000000000000000e+01	1.000000000000000000e+01	3.000000000000000000e+00	4.200000000000000000e+02	5.000000000000000000e+00	-2.613074811405145471e-18	1.411932634713121582e+00	1.411932634713118473e+00	2.279280088861589430e-04	-7.208702085774132363e-04	7.299523312524678342e-01
4.000000000000000000e+01	1.000000000000000000e+01	3.000000000000000000e+00	4.200000000000000000e+02	6.000000000000000000e+00	-2.613074826258628256e-18	1.411929561767021113e+00	1.411929561767017560e+00	2.139487963663656389e-04	-6.514233294702459400e-04	7.299532023385287838e-01
4.000000000000000000e+01	1.000000000000000000e+01	3.000000000000000000e+00	4.200000000000000000e+02	7.000000000000000000e+00	-2.613074829924116289e-18	1.411932786930919503e+00	1.411932786930916839e+00	2.207501597022645140e-04	-6.209641772956828003e-04	7.299523843600529416e-01
4.000000000000000000e+01	1.000000000000000000e+01	3.000000000000000000e+00	4.200000000000000000e+02	8.000000000000000000e+00	-2.613074831989709665e-18	1.411932815148509990e+00	1.411932815148506659e+00	2.488211899178672214e-04	-5.697356600007115598e-04	7.299524043925544881e-01
4.000000000000000000e+01	1.000000000000000000e+01	3.000000000000000000e+00	4.200000000000000000e+02	9.000000000000000000e+00	-2.613074816157342557e-18	1.411932731659535367e+00	1.411932731659533147e+00	1.911110418432962639e-04	-6.962342787634065661e-04	7.299523490214615551e-01
4.000000000000000000e+01	1.000000000000000000e+01	3.000000000000000000e+00	4.200000000000000000e+02	1.000000000000000000e+01	-2.613074829475703176e-18	1.411932785139544011e+00	1.411932785139540014e+00	2.113298794530666139e-04	-6.207088182886680338e-04	7.299523857210311606e-01
4.000000000000000000e+01	1.000000000000000000e+01	3.000000000000000000e+00	4.200000000000000000e+02	1.100000000000000000e+01	-2.613074820024534774e-18	1.411932765492039721e+00	1.411932765492037722e+00	1.990398305146289686e-04	-6.800333039421426395e-04	7.299523568609334045e-01
4.000000000000000000e+01	1.000000000000000000e+01	3.000000000000000000e+00	4.400000000000000000e+02	0.000000000000000000e+00	-2.683729755033447893e-18	1.377029332802876205e+00	1.377029332802872874e+00	2.001788356339849072e-04	-6.216390899058848226e-04	7.385692227959951284e-01
4.000000000000000000e+01	1.000000000000000000e+01	3.000000000000000000e+00	4.400000000000000000e+02	1.000000000000000000e+00	-2.683729755322983342e-18	1.377028380290650000e+00	1.377028380290646892e+00	1.997187968671816844e-04	-6.231775902828369735e-04	7.385694558696873635e-01
4.000000000000000000e+01	1.000000000000000000e+01	3.000000000000000000e+00	4.400000000000000000e+02	2.000000000000000000e+00	-2.683729744221116563e-18	1.377028430986579455e+00	1.377028430986577012e+00	1.464613273244696318e-04	-6.622611357471281995e-04	7.385694411089790412e-01
4.000000000000000000e+01	1.000000000000000000e+01	3.000000000000000000e+00	4.400000000000000000e+02	3.000000000000000000e+00	-2.683729741419330687e-18	1.377028497012357411e+00	1.377028497012354746e+00	2.205668128941104522e-04	-6.893774401512265792e-04	7.385694168149850025e-01
4.000000000000000000e+01	1.000000000000000000e+01	3.000000000000000000e+00	4.400000000000000000e+02	4.000000000000000000e+00	-2.683729759801869013e-18	1.377028498598484196e+00	1.377028498598480200e+00	2.130339568989001288e-04	-5.568626723308502634e-04	7.385694860276396101e-01
4.000000000000000000e+01	1.000000000000000000e+01	3.000000000000000000e+00	4.400000000000000000e+02	5.000000000000000000e+00	-2.683729749785893922e-18	1.377028313145560734e+00	1.377028313145557847e+00	2.321268258391606264e-04	-6.538002242312478899e-04	7.385694367395327919e-01
4.000000000000000000e+01	1.000000000000000000e+01	3.000000000000000000e+00	4.400000000000000000e+02	6.000000000000000000e+00	-2.683729754737812254e-18	1.377024998982777415e+00	1.377024998982774306e+00	2.048604001127095797e-04	-6.239078401563635757e-04	7.385703559949662322e-01
4.000000000000000000e+01	1.000000000000000000e+01	3.000000000000000000e+00	4.400000000000000000e+02	7.000000000000000000e+00	-2.683729758736164152e-18	1.377028430920873570e+00	1.377028430920870683e+00	2.309278513896014450e-04	-5.869822707769484964e-04	7.385694703528898897e-01
4.000000000000000000e+01	1.000000000000000000e+01	3.000000000000000000e+00	4.400000000000000000e+02	8.000000000000000000e+00	-2.683729759462290586e-18	1.377028407388949605e+00	1.377028407388946052e+00	2.282124425456321824e-04	-5.675440755448707192e-04	7.385694795410642222e-01
4.000000000000000000e+01	1.000000000000000000e+01	3.000000000000000000e+00	4.400000000000000000e+02	9.000000000000000000e+00	-2.683729754129778067e-18	1.377028464931346008e+00	1.377028464931342899e+00	1.518763847576181346e-04	-5.754833771613440457e-04	7.385694839420748892e-01
4.000000000000000000e+01	1.000000000000000000e+01	3.000000000000000000e+00	4.400000000000000000e+02	1.000000000000000000e+01	-2.683729741829276431e-18	1.377028259888217532e+00	1.377028259888214201e+00	2.434689164036472962e-04	-6.871246857761135248e-04	7.385694179781372437e-01
4.000000000000000000e+01	1.000000000000000000e+01	3.000000000000000000e+00	4.400000000000000000e+02	1.100000000000000000e+01	-2.683729756083124779e-18	1.377028459848625097e+00	1.377028459848622211e+00	2.032075524669907829e-04	-6.122064076876822377e-04	7.385694608550044116e-01
4.000000000000000000e+01	1.000000000000000000e+01	3.000000000000000000e+00	4.600000000000000000e+02	0.000000000000000000e+00	-2.755200601334971398e-18	1.343075887628365050e+00	1.343075887628362608e+00	1.924304784550953933e-04	-5.969594934432255039e-04	7.468918973763595259e-01
4.000000000000000000e+01	1.000000000000000000e+01	3.000000000000000000e+00	4.600000000000000000e+02	1.000000000000000000e+00	-2.755200600008210200e-18	1.343071172167780603e+00	1.343071172167778160e+00	1.885706500794594664e-04	-6.006618896101395154e-04	7.468930505616285798e-01
4.000000000000000000e+01	1.000000000000000000e+01	3.000000000000000000e+00	4.600000000000000000e+02	2.000000000000000000e+00	-2.755200591768845009e-18	1.343071087299569255e+00	1.343071087299566813e+00	1.585018697491185301e-04	-6.363536048884493174e-04	7.468930364067791761e-01
4.000000000000000000e+01	1.000000000000000000e+01	3.000000000000000000e+00	4.600000000000000000e+02	3.000000000000000000e+00	-2.755200591467711225e-18	1.343070943233690917e+00	1.343070943233688030e+00	2.191329747795105296e-04	-6.448905745209808794e-04	7.468930194901839403e-01
4.000000000000000000e+01	1.000000000000000000e+01	3.000000000000000000e+00	4.600000000000000000e+02	4.000000000000000000e+00	-2.755200603729686558e-18	1.343071542644248106e+00	1.343071542644244110e+00	1.862297569310886311e-04	-5.484529450252731506e-04	7.468930725630524847e-01
4.000000000000000000e+01	1.000000000000000000e+01	3.000000000000000000e+00	4.600000000000000000e+02	5.000000000000000000e+00	-2.755200600132010518e-18	1.343071187844740111e+00	1.343071187844737224e+00	2.197461219895532176e-04	-6.026705466497089261e-04	7.468930457388223143e-01
4.000000000000000000e+01	1.000000000000000000e+01	3.000000000000000000e+00	4.600000000000000000e+02	6.000000000000000000e+00	-2.755200599277032052e-18	1.343069874378286732e+00	1.343069874378284734e+00	1.961906031564236545e-04	-5.984007307415781587e-04	7.468933215452278063e-01
4.000000000000000000e+01	1.000000000000000000e+01	3.000000000000000000e+00	4.600000000000000000e+02	7.000000000000000000e+00	-2.755200600505127859e-18	1.343071158961358202e+00	1.343071158961355316e+00	1.924937784836954369e-04	-5.979432019235033941e-04	7.468930513952283246e-01
4.000000000000000000e+01	1.000000000000000000e+01	3.000000000000000000e+00	4.600000000000000000e+02	8.000000000000000000e+00	-2.755200599011142016e-18	1.343071139440697559e+00	1.343071139440694894e+00	1.635216790023349303e-04	-5.921131967225861520e-04	7.468930576507907260e-01
4.000000000000000000e+01	1.000000000000000000e+01	3.000000000000000000e+00	4.600000000000000000e+02	9.000000000000000000e+00	-2.755200604541457555e-18	1.343071452092903240e+00	1.343071452092901241e+00	2.051357413199500945e-04	-5.698316424961069084e-04	7.468930597696525897e-01
4.000000000000000000e+01	1.000000000000000000e+01	3.000000000000000000e+00	4.600000000000000000e+02	1.000000000000000000e+01	-2.755200596693877744e-18	1.343071087644717831e+00	1.343071087644714279e+00	2.352591104709834946e-04	-6.189907080326770110e-04	7.468930364751202866e-01
4.000000000000000000e+01	1.000000000000000000e+01	3.000000000000000000e+00	4.600000000000000000e+02	1.100000000000000000e+01	-2.755200597267463978e-18	1.343071115586661257e+00	1.343071115586657926e+00	1.848945361568142130e-04	-6.169236618447244405e-04	7.468930432751331727e-01
4.000000000000000000e+01	1.000000000000000000e+01	3.000000000000000000e+00	4.800000000000000000e+02	0.000000000000000000e+00	-2.827459502024994685e-18	1.310044492610826117e+00	1.310044492610823452e+00	1.839213787888108133e-04	-5.740387084232099818e-04	7.549314137806381053e-01
4.000000000000000000e+01	1.000000000000000000e+01	3.000000000000000000e+00	4.800000000000000000e+02	1.000000000000000000e+00	-2.827459500396292738e-18	1.310043212252673950e+00	1.310043212252671951e+00	1.327307550584412110e-04	-5.439331125027158272e-04	7.549317763893066413e-01
4.000000000000000000e+01	1.000000000000000000e+01	3.000000000000000000e+00	4.800000000000000000e+02	2.000000000000000000e+00	-2.827459495753277006e-18	1.310043133845431695e+00	1.310043133845429031e+00	1.657986941530097179e-04	-6.091564510786657595e-04	7.549317432852796772e-01
4.000000000000000000e+01	1.000000000000000000e+01	3.000000000000000000e+00	4.800000000000000000e+02	3.000000000000000000e+00	-2.827459497854389538e-18	1.310043235952659035e+00	1.310043235952657037e+00	2.143891162852677344e-04	-6.077581648033897029e-04	7.549317384405158649e-01
4.000000000000000000e+01	1.000000000000000000e+01	3.000000000000000000e+00	4.800000000000000000e+02	4.000000000000000000e+00	-2.827459505419384582e-18	1.310043335365538075e+00	1.310043335365534078e+00	1.676569669544940094e-04	-5.404032357296970025e-04	7.549317726338139467e-01
4.000000000000000000e+01	1.000000000000000000e+01	3.000000000000000000e+00	4.800000000000000000e+02	5.000000000000000000e+00	-2.827459504174106013e-18	1.310043206993907194e+00	1.310043206993904530e+00	2.011274957750320311e-04	-5.662649134859248402e-04	7.549317594907239970e-01
4.000000000000000000e+01	1.000000000000000000e+01	3.000000000000000000e+00	4.800000000000000000e+02	6.000000000000000000e+00	-2.827459502427314132e-18	1.310039840335362138e+00	1.310039840335358141e+00	1.882495146515267238e-04	-5.740819447308352771e-04	7.549325976177062580e-01
4.000000000000000000e+01	1.000000000000000000e+01	3.000000000000000000e+00	4.800000000000000000e+02	7.000000000000000000e+00	-2.827459500996813103e-18	1.310043192706754622e+00	1.310043192706751514e+00	1.638244810795195865e-04	-5.793369552914923518e-04	7.549317573788394409e-01
4.000000000000000000e+01	1.000000000000000000e+01	3.000000000000000000e+00	4.800000000000000000e+02	8.000000000000000000e+00	-2.827459503645186332e-18	1.310043267240342368e+00	1.310043267240339482e+00	1.909026817857863926e-04	-5.731229062772193053e-04	7.549317565139305186e-01
4.000000000000000000e+01	1.000000000000000000e+01	3.000000000000000000e+00	4.800000000000000000e+02	9.000000000000000000e+00	-2.827459501901409686e-18	1.310043112646836372e+00	1.310043112646832597e+00	1.832509597844862986e-04	-5.768151428912735197e-04	7.549317581937644572e-01
4.000000000000000000e+01	1.000000000000000000e+01	3.000000000000000000e+00	4.800000000000000000e+02	1.000000000000000000e+01	-2.827459503156361045e-18	1.310043202605088108e+00	1.310043202605085000e+00	2.145729002163665163e-04	-5.713290614621109858e-04	7.549317555701116067e-01
4.000000000000000000e+01	1.000000000000000000e+01	3.000000000000000000e+00	4.800000000000000000e+02	1.100000000000000000e+01	-2.827459503297738555e-18	1.310043257207553991e+00	1.310043257207551104e+00	1.840127325478207424e-04	-5.707732080864275429e-04	7.549317590628406016e-01
4.000000000000000000e+01	1.000000000000000000e+01	3.000000000000000000e+00	5.000000000000000000e+02	0.000000000000000000e+00	-2.900479421958935975e-18	1.277927182058233191e+00	1.277927182058229860e+00	1.763124208821687184e-04	-5.525100565214723786e-04	7.626938197358767990e-01
4.000000000000000000e+01	1.000000000000000000e+01	3.000000000000000000e+00	5.000000000000000000e+02	1.000000000000000000e+00	-2.900479413944493209e-18	1.277926153299060230e+00	1.277926153299058010e+00	2.655037319981321344e-04	-5.736540519675174679e-04	7.626939932138887546e-01
4.000000000000000000e+01	1.000000000000000000e+01	3.000000000000000000e+00	5.000000000000000000e+02	2.000000000000000000e+00	-2.900479417199456948e-18	1.277926331624565481e+00	1.277926331624561929e+00	1.699865392743895296e-04	-5.827807087090468253e-04	7.626939973158822772e-01
4.000000000000000000e+01	1.000000000000000000e+01	3.000000000000000000e+00	5.000000000000000000e+02	3.000000000000000000e+00	-2.900479418432764707e-18	1.277926329768439784e+00	1.277926329768436453e+00	2.042765037812423971e-04	-5.724838770536106597e-04	7.626939988738855591e-01
4.000000000000000000e+01	1.000000000000000000e+01	3.000000000000000000e+00	5.000000000000000000e+02	4.000000000000000000e+00	-2.900479420762682724e-18	1.277926495524449590e+00	1.277926495524446704e+00	1.576346256293501133e-04	-5.324819568669044096e-04	7.626940225232988757e-01
4.000000000000000000e+01	1.000000000000000000e+01	3.000000000000000000e+00	5.000000000000000000e+02	5.000000000000000000e+00	-2.900479422561718151e-18	1.277926382491883395e+00	1.277926382491880286e+00	1.831476705324392384e-04	-5.407939178103912973e-04	7.626940161148312303e-01
4.000000000000000000e+01	1.000000000000000000e+01	3.000000000000000000e+00	5.000000000000000000e+02	6.000000000000000000e+00	-2.900479420993194968e-18	1.277924494611981432e+00	1.277924494611978323e+00	1.794683522349649742e-04	-5.526139530316557386e-04	7.626944899521512777e-01
4.000000000000000000e+01	1.000000000000000000e+01	3.000000000000000000e+00	5.000000000000000000e+02	7.000000000000000000e+00	-2.900479421642298840e-18	1.277926382399063865e+00	1.277926382399060978e+00	1.837768847194085433e-04	-5.461526387051101206e-04	7.626940139793303430e-01
4.000000000000000000e+01	1.000000000000000000e+01	3.000000000000000000e+00	5.000000000000000000e+02	8.000000000000000000e+00	-2.900479420538470967e-18	1.277926401379730459e+00	1.277926401379727128e+00	1.685411868143597966e-04	-5.534171434924730617e-04	7.626940114352703803e-01
4.000000000000000000e+01	1.000000000000000000e+01	3.000000000000000000e+00	5.000000000000000000e+02	9.000000000000000000e+00	-2.900479422621493239e-18	1.277926403218828888e+00	1.277926403218825779e+00	1.754738577566477653e-04	-5.359687619700480949e-04	7.626940188469564230e-01
4.000000000000000000e+01	1.000000000000000000e+01	3.000000000000000000e+00	5.000000000000000000e+02	1.000000000000000000e+01	-2.900479422646402447e-18	1.277926424014070195e+00	1.277926424014066420e+00	1.922467396320425991e-04	-5.397816140359292273e-04	7.626940151336045748e-01
4.000000000000000000e+01	1.000000000000000000e+01	3.000000000000000000e+00	5.000000000000000000e+02	1.100000000000000000e+01	-2.900479416435863474e-18	1.277926392617222850e+00	1.277926392617220408e+00	1.495945624585281759e-04	-5.754366730619595981e-04	7.626940019776892177e-01
4.000000000000000000e+01	1.000000000000000000e+01	3.000000000000000000e+00	5.200000000000000000e+02	0.000000000000000000e+00	-2.974234119219347497e-18	1.246704126725337813e+00	1.246704126725334927e+00	1.688275502750706287e-04	-5.323513426113006845e-04	7.701876450060528567e-01
4.000000000000000000e+01	1.000000000000000000e+01	3.000000000000000000e+00	5.200000000000000000e+02	1.000000000000000000e+00	-2.974234120913185164e-18	1.246702790675446204e+00	1.246702790675442873e+00	1.593267303801332443e-04	-5.236979939466354433e-04	7.701880866839500017e-01
4.000000000000000000e+01	1.000000000000000000e+01	3.000000000000000000e+00	5.200000000000000000e+02	2.000000000000000000e+00	-2.974234117823675755e-18	1.246702592554341571e+00	1.246702592554338684e+00	1.695733137182613409e-04	-5.556427030909611743e-04	7.701880761090253991e-01
4.000000000000000000e+01	1.000000000000000000e+01	3.000000000000000000e+00	5.200000000000000000e+02	3.000000000000000000e+00	-2.974234118420985979e-18	1.246702415902626093e+00	1.246702415902622096e+00	1.937938309640866493e-04	-5.421210508902877612e-04	7.701880837161433346e-01
4.000000000000000000e+01	1.000000000000000000e+01	3.000000000000000000e+00	5.200000000000000000e+02	4.000000000000000000e+00	-2.974234119498431309e-18	1.246702375789032535e+00	1.246702375789029427e+00	1.507163127792273077e-04	-5.160610325242192707e-04	7.701881000649519748e-01
4.000000000000000000e+01	1.000000000000000000e+01	3.000000000000000000e+00	5.200000000000000000e+02	5.000000000000000000e+00	-2.974234120455465187e-18	1.246702491314813477e+00	1.246702491314811034e+00	1.685472399619194594e-04	-5.217674246580151533e-04	7.701880946509955805e-01
4.000000000000000000e+01	1.000000000000000000e+01	3.000000000000000000e+00	5.200000000000000000e+02	6.000000000000000000e+00	-2.974234118192831844e-18	1.246694039607085802e+00	1.246694039607082694e+00	1.712181364678337777e-04	-5.321824922379516471e-04	7.701901725609276994e-01
4.000000000000000000e+01	1.000000000000000000e+01	3.000000000000000000e+00	5.200000000000000000e+02	7.000000000000000000e+00	-2.974234113860873057e-18	1.246702365765747222e+00	1.246702365765744336e+00	2.131708342784964592e-04	-5.669643477534189310e-04	7.701880702955173907e-01
4.000000000000000000e+01	1.000000000000000000e+01	3.000000000000000000e+00	5.200000000000000000e+02	8.000000000000000000e+00	-2.974234117981558869e-18	1.246702327170829516e+00	1.246702327170826186e+00	1.523706640153134166e-04	-5.348115134525227403e-04	7.701880916898713458e-01
4.000000000000000000e+01	1.000000000000000000e+01	3.000000000000000000e+00	5.200000000000000000e+02	9.000000000000000000e+00	-2.974234119773758016e-18	1.246702431562556335e+00	1.246702431562553448e+00	1.675152128352826533e-04	-5.265200984173613310e-04	7.701880936640042030e-01
4.000000000000000000e+01	1.000000000000000000e+01	3.000000000000000000e+00	5.200000000000000000e+02	1.000000000000000000e+01	-2.974234120533188401e-18	1.246702462006466172e+00	1.246702462006464174e+00	1.734612318485468697e-04	-5.185882140389391900e-04	7.701880963244169820e-01
4.000000000000000000e+01	1.000000000000000000e+01	3.000000000000000000e+00	5.200000000000000000e+02	1.100000000000000000e+01	-2.974234117620983569e-18	1.246702394942805769e+00	1.246702394942803105e+00	1.646582478935543789e-04	-5.415155934165551610e-04	7.701880877991569285e-01
4.000000000000000000e+01	1.000000000000000000e+01	3.000000000000000000e+00	5.400000000000000000e+02	0.000000000000000000e+00	-3.048698153745502584e-18	1.216352949674096795e+00	1.216352949674094353e+00	1.618331040927398060e-04	-5.133979501306448062e-04	7.774220989427051975e-01
4.000000000000000000e+01	1.000000000000000000e+01	3.000000000000000000e+00	5.400000000000000000e+02	1.000000000000000000e+00	-3.048698149998241491e-18	1.216352874866560851e+00	1.216352874866558187e+00	2.187772370998569422e-04	-5.175716673868209191e-04	7.774221125419441547e-01
4.000000000000000000e+01	1.000000000000000000e+01	3.000000000000000000e+00	5.400000000000000000e+02	2.000000000000000000e+00	-3.048698149858259510e-18	1.216352671940482466e+00	1.216352671940479580e+00	1.662083054085102950e-04	-5.301547569809808482e-04	7.774221163781208643e-01
4.000000000000000000e+01	1.000000000000000000e+01	3.000000000000000000e+00	5.400000000000000000e+02	3.000000000000000000e+00	-3.048698152255899001e-18	1.216353023862999150e+00	1.216353023862996485e+00	1.821641322456491233e-04	-5.160202281823757274e-04	7.774221129231124738e-01
4.000000000000000000e+01	1.000000000000000000e+01	3.000000000000000000e+00	5.400000000000000000e+02	4.000000000000000000e+00	-3.048698150637108276e-18	1.216352923744107528e+00	1.216352923744104420e+00	1.452228525201552185e-04	-5.059192005143849005e-04	7.774221238713643345e-01
4.000000000000000000e+01	1.000000000000000000e+01	3.000000000000000000e+00	5.400000000000000000e+02	5.000000000000000000e+00	-3.048698151664621946e-18	1.216352914822227627e+00	1.216352914822224518e+00	1.557690798428369510e-04	-5.048146501032297348e-04	7.774221233471336756e-01
4.000000000000000000e+01	1.000000000000000000e+01	3.000000000000000000e+00	5.400000000000000000e+02	6.000000000000000000e+00	-3.048698152366998581e-18	1.216350229978302666e+00	1.216350229978299557e+00	1.640047472864049132e-04	-5.128656059532549563e-04	7.774228202550821365e-01
4.000000000000000000e+01	1.000000000000000000e+01	3.000000000000000000e+00	5.400000000000000000e+02	7.000000000000000000e+00	-3.048698151458896420e-18	1.216353133662261277e+00	1.216353133662257280e+00	1.589511234346157491e-04	-5.172345813767847012e-04	7.774221141914595679e-01
4.000000000000000000e+01	1.000000000000000000e+01	3.000000000000000000e+00	5.400000000000000000e+02	8.000000000000000000e+00	-3.048698151135009700e-18	1.216352878802466675e+00	1.216352878802464010e+00	1.616984664934314987e-04	-5.150236929211435104e-04	7.774221185049461358e-01
4.000000000000000000e+01	1.000000000000000000e+01	3.000000000000000000e+00	5.400000000000000000e+02	9.000000000000000000e+00	-3.048698150716711583e-18	1.216352888344015337e+00	1.216352888344012451e+00	1.619454578062190498e-04	-5.148475874529902501e-04	7.774221187154422008e-01
4.000000000000000000e+01	1.000000000000000000e+01	3.000000000000000000e+00	5.400000000000000000e+02	1.000000000000000000e+01	-3.048698152133501916e-18	1.216352919413336453e+00	1.216352919413333122e+00	1.595998540119024161e-04	-5.028265855844192252e-04	7.774221237854638256e-01
4.000000000000000000e+01	1.000000000000000000e+01	3.000000000000000000e+00	5.400000000000000000e+02	1.100000000000000000e+01	-3.048698151029704858e-18	1.216352942802158221e+00	1.216352942802154891e+00	1.599163476472778187e-04	-5.167736231583063087e-04	7.774221169860024983e-01
4.000000000000000000e+01	1.000000000000000000e+01	3.000000000000000000e+00	5.600000000000000000e+02	0.000000000000000000e+00	-3.123846846397507421e-18	1.186858817484369943e+00	1.186858817484366835e+00	1.549065923116709127e-04	-4.956977568448822516e-04	7.844041688810179380e-01
4.000000000000000000e+01	1.000000000000000000e+01	3.000000000000000000e+00	5.600000000000000000e+02	1.000000000000000000e+00	-3.123846844038924248e-18	1.186859429450666026e+00	1.186859429450663583e+00	2.159852445697247963e-04	-5.095268397319758493e-04	7.844040546819947002e-01
4.000000000000000000e+01	1.000000000000000000e+01	3.000000000000000000e+00	5.600000000000000000e+02	2.000000000000000000e+00	-3.123846847515109545e-18	1.186859460710258496e+00	1.186859460710254943e+00	1.615036419830712653e-04	-5.068917754373851838e-04	7.844040570264964041e-01
4.000000000000000000e+01	1.000000000000000000e+01	3.000000000000000000e+00	5.600000000000000000e+02	3.000000000000000000e+00	-3.123846846306873543e-18	1.186859353219791524e+00	1.186859353219788193e+00	1.711192855010343935e-04	-4.934246346187054705e-04	7.844040659002194937e-01
4.000000000000000000e+01	1.000000000000000000e+01	3.000000000000000000e+00	5.600000000000000000e+02	4.000000000000000000e+00	-3.123846845498194818e-18	1.186859377394719139e+00	1.186859377394716697e+00	1.420907087491526727e-04	-4.939629432444211802e-04	7.844040671649075147e-01
4.000000000000000000e+01	1.000000000000000000e+01	3.000000000000000000e+00	5.600000000000000000e+02	5.000000000000000000e+00	-3.123846846303521654e-18	1.186859288606582963e+00	1.186859288606580520e+00	1.483976338398537676e-04	-4.914138478636404135e-04	7.844040683968742655e-01
4.000000000000000000e+01	1.000000000000000000e+01	3.000000000000000000e+00	5.600000000000000000e+02	6.000000000000000000e+00	-3.123846846142519303e-18	1.186858068922429954e+00	1.186858068922426623e+00	1.571191431796819756e-04	-4.943908579455903729e-04	7.844043529834099360e-01
4.000000000000000000e+01	1.000000000000000000e+01	3.000000000000000000e+00	5.600000000000000000e+02	7.000000000000000000e+00	-3.123846847205578707e-18	1.186859212139796282e+00	1.186859212139793174e+00	1.373849744960941146e-04	-4.415753255329779472e-04	7.844040914315267843e-01
4.000000000000000000e+01	1.000000000000000000e+01	3.000000000000000000e+00	5.600000000000000000e+02	8.000000000000000000e+00	-3.123846845682754374e-18	1.186859210562937195e+00	1.186859210562933642e+00	1.445059684101355428e-04	-4.940583460794654514e-04	7.844040684074304881e-01
4.000000000000000000e+01	1.000000000000000000e+01	3.000000000000000000e+00	5.600000000000000000e+02	9.000000000000000000e+00	-3.123846845809186667e-18	1.186859183493335523e+00	1.186859183493333525e+00	1.542265605774520898e-04	-4.980003736175083124e-04	7.844040659383832992e-01
4.000000000000000000e+01	1.000000000000000000e+01	3.000000000000000000e+00	5.600000000000000000e+02	1.000000000000000000e+01	-3.123846846390584088e-18	1.186859171779454991e+00	1.186859171779451438e+00	1.500320348960059824e-04	-4.891910847360649928e-04	7.844040708038242382e-01
4.000000000000000000e+01	1.000000000000000000e+01	3.000000000000000000e+00	5.600000000000000000e+02	1.100000000000000000e+01	-3.123846844522465168e-18	1.186859223658819795e+00	1.186859223658816909e+00	1.417797028389597739e-04	-5.051745006154857503e-04	7.844040635279956319e-01
4.000000000000000000e+01	1.000000000000000000e+01	3.000000000000000000e+00	5.800000000000000000e+02	0.000000000000000000e+00	-3.199656294088779431e-18	1.158204320638023477e+00	1.158204320638020368e+00	1.489567244231554432e-04	-4.788691605829630362e-04	7.911413873939191488e-01
4.000000000000000000e+01	1.000000000000000000e+01	3.000000000000000000e+00	5.800000000000000000e+02	1.000000000000000000e+00	-3.199656292943661545e-18	1.158202731257111040e+00	1.158202731257108375e+00	1.968800844169828971e-04	-4.820879241990138893e-04	7.911417472404347340e-01
4.000000000000000000e+01	1.000000000000000000e+01	3.000000000000000000e+00	5.800000000000000000e+02	2.000000000000000000e+00	-3.199656293378063518e-18	1.158202828203946266e+00	1.158202828203943602e+00	1.554720896259569702e-04	-4.856798534500841868e-04	7.911417491081191855e-01
4.000000000000000000e+01	1.000000000000000000e+01	3.000000000000000000e+00	5.800000000000000000e+02	3.000000000000000000e+00	-3.199656294439185436e-18	1.158202748141851979e+00	1.158202748141849314e+00	1.603756318044794295e-04	-4.736027249482469914e-04	7.911417541462919534e-01
4.000000000000000000e+01	1.000000000000000000e+01	3.000000000000000000e+00	5.800000000000000000e+02	4.000000000000000000e+00	-3.199656292768573328e-18	1.158202703333885086e+00	1.158202703333881978e+00	1.394832229580208127e-04	-4.804840968988575252e-04	7.911417540961799277e-01
4.000000000000000000e+01	1.000000000000000000e+01	3.000000000000000000e+00	5.800000000000000000e+02	5.000000000000000000e+00	-3.199656293032195004e-18	1.158202705547239031e+00	1.158202705547236588e+00	1.406070507781622509e-04	-4.786537338533845267e-04	7.911417549479062838e-01
4.000000000000000000e+01	1.000000000000000000e+01	3.000000000000000000e+00	5.800000000000000000e+02	6.000000000000000000e+00	-3.199656293737440890e-18	1.158203269560756254e+00	1.158203269560754034e+00	1.504395392871946406e-04	-4.774456425907198996e-04	7.911416278310474670e-01
4.000000000000000000e+01	1.000000000000000000e+01	3.000000000000000000e+00	5.800000000000000000e+02	7.000000000000000000e+00	-3.199656292854440915e-18	1.158202701904740950e+00	1.158202701904738952e+00	1.434844583877266041e-04	-4.821949104209341422e-04	7.911417536347773449e-01
4.000000000000000000e+01	1.000000000000000000e+01	3.000000000000000000e+00	5.800000000000000000e+02	8.000000000000000000e+00	-3.199656293130408572e-18	1.158202751888540272e+00	1.158202751888536941e+00	1.482052511764007994e-04	-4.804110117737500304e-04	7.911417536511538007e-01
4.000000000000000000e+01	1.000000000000000000e+01	3.000000000000000000e+00	5.800000000000000000e+02	9.000000000000000000e+00	-3.199656291803516796e-18	1.158202717529403625e+00	1.158202717529401626e+00	1.309327680566648171e-04	-4.847783085352300246e-04	7.911417527937651961e-01
4.000000000000000000e+01	1.000000000000000000e+01	3.000000000000000000e+00	5.800000000000000000e+02	1.000000000000000000e+01	-3.199656293280014040e-18	1.158202775462279011e+00	1.158202775462276346e+00	1.434233906981912732e-04	-4.759407204080560181e-04	7.911417551594456254e-01
4.000000000000000000e+01	1.000000000000000000e+01	3.000000000000000000e+00	5.800000000000000000e+02	1.100000000000000000e+01	-3.199656293890724114e-18	1.158202715482524070e+00	1.158202715482521405e+00	1.530530540118748878e-04	-4.777228606395589458e-04	7.911417575739552177e-01
4.000000000000000000e+01	1.000000000000000000e+01	3.000000000000000000e+00	6.000000000000000000e+02	0.000000000000000000e+00	-3.276103328364379783e-18	1.130367386029768051e+00	1.130367386029764276e+00	1.430514029371259086e-04	-4.631130918280016600e-04	7.976422161533072153e-01
4.000000000000000000e+01	1.000000000000000000e+01	3.000000000000000000e+00	6.000000000000000000e+02	1.000000000000000000e+00	-3.276103330409193916e-18	1.130364676390326117e+00	1.130364676390323675e+00	1.649985356487559225e-04	-4.490167190107444964e-04	7.976428545288566374e-01
4.000000000000000000e+01	1.000000000000000000e+01	3.000000000000000000e+00	6.000000000000000000e+02	2.000000000000000000e+00	-3.276103304278256549e-18	1.130364509085615365e+00	1.130364509085612257e+00	3.348921308825647601e-05	-5.004264233812201609e-04	7.976428771043355681e-01
4.000000000000000000e+01	1.000000000000000000e+01	3.000000000000000000e+00	6.000000000000000000e+02	3.000000000000000000e+00	-3.276103329667154679e-18	1.130364636761980623e+00	1.130364636761978181e+00	1.506320510612791643e-04	-4.573458508160264165e-04	7.976428627224330103e-01
4.000000000000000000e+01	1.000000000000000000e+01	3.000000000000000000e+00	6.000000000000000000e+02	4.000000000000000000e+00	-3.276103327733606526e-18	1.130364594886672513e+00	1.130364594886669849e+00	1.370015836186553411e-04	-4.659785906145385887e-04	7.976428518962014325e-01
4.000000000000000000e+01	1.000000000000000000e+01	3.000000000000000000e+00	6.000000000000000000e+02	5.000000000000000000e+00	-3.276103327324040960e-18	1.130364657263861927e+00	1.130364657263859707e+00	1.746928295387421685e-04	-4.786555908984032096e-04	7.976428418595941094e-01
4.000000000000000000e+01	1.000000000000000000e+01	3.000000000000000000e+00	6.000000000000000000e+02	6.000000000000000000e+00	-3.276103328154357508e-18	1.130363358489209880e+00	1.130363358489207215e+00	1.442787216420270764e-04	-4.617370217155223797e-04	7.976431642118743115e-01
4.000000000000000000e+01	1.000000000000000000e+01	3.000000000000000000e+00	6.000000000000000000e+02	7.000000000000000000e+00	-3.276103328224609269e-18	1.130364636058180938e+00	1.130364636058178052e+00	1.524354820250275859e-04	-4.709141328963568538e-04	7.976428474311654249e-01
4.000000000000000000e+01	1.000000000000000000e+01	3.000000000000000000e+00	6.000000000000000000e+02	8.000000000000000000e+00	-3.276103329069382232e-18	1.130364653286952459e+00	1.130364653286949350e+00	1.418880633694549005e-04	-4.538911923647651709e-04	7.976428551986969318e-01
4.000000000000000000e+01	1.000000000000000000e+01	3.000000000000000000e+00	6.000000000000000000e+02	9.000000000000000000e+00	-3.276103325643697899e-18	1.130364675088925575e+00	1.130364675088923132e+00	1.303906475663502910e-04	-4.859642319997798179e-04	7.976428414764704655e-01
4.000000000000000000e+01	1.000000000000000000e+01	3.000000000000000000e+00	6.000000000000000000e+02	1.000000000000000000e+01	-3.276103328350602450e-18	1.130364715684485821e+00	1.130364715684483157e+00	1.385167570777809051e-04	-4.624375549526050328e-04	7.976428510276141193e-01
4.000000000000000000e+01	1.000000000000000000e+01	3.000000000000000000e+00	6.000000000000000000e+02	1.100000000000000000e+01	-3.276103328648279960e-18	1.130364642022019916e+00	1.130364642022017030e+00	1.510017815861830351e-04	-4.662481883578851690e-04	7.976428495032563681e-01
4.000000000000000000e+01	1.000000000000000000e+01	3.000000000000000000e+00	6.200000000000000000e+02	0.000000000000000000e+00	-3.353165518660047006e-18	1.103324969962709456e+00	1.103324969962707458e+00	1.378009571844294437e-04	-4.477155089164138444e-04	8.039151547348736271e-01
4.000000000000000000e+01	1.000000000000000000e+01	3.000000000000000000e+00	6.200000000000000000e+02	1.000000000000000000e+00	-3.353165520235512782e-18	1.103326108383935633e+00	1.103326108383932747e+00	1.435059808624936735e-04	-4.351444770367984567e-04	8.039148849087417448e-01
4.000000000000000000e+01	1.000000000000000000e+01	3.000000000000000000e+00	6.200000000000000000e+02	2.000000000000000000e+00	-3.353165501590621198e-18	1.103326285279623065e+00	1.103326285279620622e+00	5.186981491957873161e-05	-4.955195627560429750e-04	8.039148927131526401e-01
4.000000000000000000e+01	1.000000000000000000e+01	3.000000000000000000e+00	6.200000000000000000e+02	3.000000000000000000e+00	-3.353165519516907105e-18	1.103326101426591821e+00	1.103326101426588712e+00	1.420317972879716825e-04	-4.424211369239834614e-04	8.039148837961782590e-01
4.000000000000000000e+01	1.000000000000000000e+01	3.000000000000000000e+00	6.200000000000000000e+02	4.000000000000000000e+00	-3.353165518588212900e-18	1.103326209259188895e+00	1.103326209259186452e+00	1.342244574305821356e-04	-4.514061340667899040e-04	8.039148782650741287e-01
4.000000000000000000e+01	1.000000000000000000e+01	3.000000000000000000e+00	6.200000000000000000e+02	5.000000000000000000e+00	-3.353165519127368129e-18	1.103326183003782823e+00	1.103326183003779715e+00	1.618062487301492316e-04	-4.502136902472111480e-04	8.039148768448912685e-01
4.000000000000000000e+01	1.000000000000000000e+01	3.000000000000000000e+00	6.200000000000000000e+02	6.000000000000000000e+00	-3.353165518734961443e-18	1.103325203558565226e+00	1.103325203558563228e+00	1.386219746872630152e-04	-4.470631481743938553e-04	8.039150967591166541e-01
4.000000000000000000e+01	1.000000000000000000e+01	3.000000000000000000e+00	6.200000000000000000e+02	7.000000000000000000e+00	-3.353165520249613670e-18	1.103326029450363510e+00	1.103326029450360402e+00	1.540304901532366707e-04	-4.309388330530374814e-04	8.039148878023728573e-01
4.000000000000000000e+01	1.000000000000000000e+01	3.000000000000000000e+00	6.200000000000000000e+02	8.000000000000000000e+00	-3.353165518971836575e-18	1.103326163767186285e+00	1.103326163767184065e+00	1.340181721757010137e-04	-4.441886977144892485e-04	8.039148818607976255e-01
4.000000000000000000e+01	1.000000000000000000e+01	3.000000000000000000e+00	6.200000000000000000e+02	9.000000000000000000e+00	-3.353165518489340279e-18	1.103326107244528176e+00	1.103326107244525733e+00	1.518472023834738964e-04	-4.520067112117553639e-04	8.039148785688793319e-01
4.000000000000000000e+01	1.000000000000000000e+01	3.000000000000000000e+00	6.200000000000000000e+02	1.000000000000000000e+01	-3.353165517754417353e-18	1.103326108465167321e+00	1.103326108465165323e+00	1.752239612979180163e-04	-4.573394913392384129e-04	8.039148738298549368e-01
4.000000000000000000e+01	1.000000000000000000e+01	3.000000000000000000e+00	6.200000000000000000e+02	1.100000000000000000e+01	-3.353165518634193322e-18	1.103326073957846098e+00	1.103326073957843656e+00	1.363392530072642518e-04	-4.439399844126793761e-04	8.039148831899576297e-01
4.000000000000000000e+01	1.000000000000000000e+01	3.000000000000000000e+00	6.400000000000000000e+02	0.000000000000000000e+00	-3.430821147530598695e-18	1.077069563247190276e+00	1.077069563247187833e+00	1.327685785967481092e-04	-4.337983647709257548e-04	8.099649184109714017e-01
4.000000000000000000e+01	1.000000000000000000e+01	3.000000000000000000e+00	6.400000000000000000e+02	1.000000000000000000e+00	-3.430821148770525874e-18	1.077068300404676826e+00	1.077068300404674384e+00	1.361581998533941079e-04	-4.241867514531151269e-04	8.099652174659799364e-01
4.000000000000000000e+01	1.000000000000000000e+01	3.000000000000000000e+00	6.400000000000000000e+02	2.000000000000000000e+00	-3.430821132747264442e-18	1.077068268497125114e+00	1.077068268497122228e+00	6.950603913861909833e-05	-4.869246302116154394e-04	8.099651970570577175e-01
4.000000000000000000e+01	1.000000000000000000e+01	3.000000000000000000e+00	6.400000000000000000e+02	3.000000000000000000e+00	-3.430821126775673671e-18	1.077068738431724793e+00	1.077068738431722794e+00	1.306611205771063386e-04	-5.367505466287394609e-04	8.099650719749308392e-01
4.000000000000000000e+01	1.000000000000000000e+01	3.000000000000000000e+00	6.400000000000000000e+02	4.000000000000000000e+00	-3.430821147126068280e-18	1.077068288521573658e+00	1.077068288521570993e+00	1.310364544347844909e-04	-4.366412018499520454e-04	8.099652127391339107e-01
4.000000000000000000e+01	1.000000000000000000e+01	3.000000000000000000e+00	6.400000000000000000e+02	5.000000000000000000e+00	-3.430821149222166461e-18	1.077068336871016552e+00	1.077068336871014553e+00	1.489393131091166556e-04	-4.298234229688210678e-04	8.099652133232564388e-01
4.000000000000000000e+01	1.000000000000000000e+01	3.000000000000000000e+00	6.400000000000000000e+02	6.000000000000000000e+00	-3.430821147688600832e-18	1.077067257651465271e+00	1.077067257651462606e+00	1.333233323250718910e-04	-4.329645037860918198e-04	8.099654540749609000e-01
4.000000000000000000e+01	1.000000000000000000e+01	3.000000000000000000e+00	6.400000000000000000e+02	7.000000000000000000e+00	-3.430821146914190949e-18	1.077068318480590037e+00	1.077068318480587150e+00	1.272799363340445860e-04	-4.419588099722185815e-04	8.099652097186960109e-01
4.000000000000000000e+01	1.000000000000000000e+01	3.000000000000000000e+00	6.400000000000000000e+02	8.000000000000000000e+00	-3.430821147202390958e-18	1.077068339563546306e+00	1.077068339563543420e+00	1.228493645509628649e-04	-4.343264671002765504e-04	8.099652131516471565e-01
4.000000000000000000e+01	1.000000000000000000e+01	3.000000000000000000e+00	6.400000000000000000e+02	9.000000000000000000e+00	-3.430821147518709544e-18	1.077068315724790448e+00	1.077068315724788228e+00	1.145652985575824770e-04	-4.215793742752562377e-04	8.099652188054656810e-01
4.000000000000000000e+01	1.000000000000000000e+01	3.000000000000000000e+00	6.400000000000000000e+02	1.000000000000000000e+01	-3.430821149270319332e-18	1.077068321347932178e+00	1.077068321347930402e+00	1.584036426326074687e-04	-4.300215292394502192e-04	8.099652121287598261e-01
4.000000000000000000e+01	1.000000000000000000e+01	3.000000000000000000e+00	6.400000000000000000e+02	1.100000000000000000e+01	-3.430821148735681565e-18	1.077068428111359388e+00	1.077068428111356502e+00	1.389023336072880814e-04	-4.293545233841613781e-04	8.099652128896470682e-01
4.000000000000000000e+01	1.000000000000000000e+01	3.000000000000000000e+00	6.600000000000000000e+02	0.000000000000000000e+00	-3.509049202727721146e-18	1.051571904863612517e+00	1.051571904863609408e+00	1.281988822611623152e-04	-4.201684886357739393e-04	8.158012227575986985e-01
4.000000000000000000e+01	1.000000000000000000e+01	3.000000000000000000e+00	6.600000000000000000e+02	1.000000000000000000e+00	-3.509049203930108485e-18	1.051572320001761263e+00	1.051572320001757710e+00	1.300242324320892147e-04	-4.120297866472727205e-04	8.158010746601507268e-01
4.000000000000000000e+01	1.000000000000000000e+01	3.000000000000000000e+00	6.600000000000000000e+02	2.000000000000000000e+00	-3.509049192449240263e-18	1.051572386298029738e+00	1.051572386298027295e+00	8.390374673002605227e-05	-4.711632808665658736e-04	8.158010899421391793e-01
4.000000000000000000e+01	1.000000000000000000e+01	3.000000000000000000e+00	6.600000000000000000e+02	3.000000000000000000e+00	-3.509049188005394961e-18	1.051571379168813936e+00	1.051571379168811049e+00	1.415173268104988498e-04	-5.053820927968223848e-04	8.158012607619931078e-01
4.000000000000000000e+01	1.000000000000000000e+01	3.000000000000000000e+00	6.600000000000000000e+02	4.000000000000000000e+00	-3.509049204531934629e-18	1.051572467118374155e+00	1.051572467118371712e+00	1.405860070373825298e-04	-3.643505863034459443e-04	8.158010905925275891e-01
4.000000000000000000e+01	1.000000000000000000e+01	3.000000000000000000e+00	6.600000000000000000e+02	5.000000000000000000e+00	-3.509049204467515354e-18	1.051572376837174083e+00	1.051572376837171641e+00	1.361670939951855762e-04	-4.132761177598229078e-04	8.158010712171896994e-01
4.000000000000000000e+01	1.000000000000000000e+01	3.000000000000000000e+00	6.600000000000000000e+02	6.000000000000000000e+00	-3.509049203553291046e-18	1.051572423212788987e+00	1.051572423212786322e+00	1.282012780388182749e-04	-4.187661261984623197e-04	8.158010571328176974e-01
4.000000000000000000e+01	1.000000000000000000e+01	3.000000000000000000e+00	6.600000000000000000e+02	7.000000000000000000e+00	-3.509049202963833994e-18	1.051572375030420448e+00	1.051572375030418227e+00	1.232371789767178856e-04	-4.233250451892526254e-04	8.158010681428072841e-01
4.000000000000000000e+01	1.000000000000000000e+01	3.000000000000000000e+00	6.600000000000000000e+02	8.000000000000000000e+00	-3.509049204342433908e-18	1.051572523462928732e+00	1.051572523462925846e+00	1.442646183796427524e-04	-4.232704479547763046e-04	8.158010642501308807e-01
4.000000000000000000e+01	1.000000000000000000e+01	3.000000000000000000e+00	6.600000000000000000e+02	9.000000000000000000e+00	-3.509049202822634826e-18	1.051572374889035100e+00	1.051572374889032879e+00	1.275808888747148758e-04	-4.263498753591644604e-04	8.158010666365770325e-01
4.000000000000000000e+01	1.000000000000000000e+01	3.000000000000000000e+00	6.600000000000000000e+02	1.000000000000000000e+01	-3.509049204887915816e-18	1.051572406756766886e+00	1.051572406756764666e+00	1.429662809486829510e-04	-4.112360079720864150e-04	8.158010710770827734e-01
4.000000000000000000e+01	1.000000000000000000e+01	3.000000000000000000e+00	6.600000000000000000e+02	1.100000000000000000e+01	-3.509049202523976247e-18	1.051571873234661503e+00	1.051571873234659282e+00	1.268343646959865301e-04	-4.169314864116747152e-04	8.158010778387345674e-01
4.000000000000000000e+01	1.000000000000000000e+01	3.000000000000000000e+00	6.800000000000000000e+02	0.000000000000000000e+00	-3.587829361319316487e-18	1.026819490876862639e+00	1.026819490876860419e+00	1.238931029710439919e-04	-4.071858903066711177e-04	8.214295527910552286e-01
4.000000000000000000e+01	1.000000000000000000e+01	3.000000000000000000e+00	6.800000000000000000e+02	1.000000000000000000e+00	-3.587829347305959011e-18	1.026819074407514742e+00	1.026819074407512744e+00	1.498438547625728775e-04	-4.850078160812119660e-04	8.214296097884621339e-01
4.000000000000000000e+01	1.000000000000000000e+01	3.000000000000000000e+00	6.800000000000000000e+02	2.000000000000000000e+00	-3.587829353509474888e-18	1.026819570238761026e+00	1.026819570238758361e+00	9.582028561523851914e-05	-4.570450042414324538e-04	8.214294855154952169e-01
4.000000000000000000e+01	1.000000000000000000e+01	3.000000000000000000e+00	6.800000000000000000e+02	3.000000000000000000e+00	-3.587829350986329476e-18	1.026819603313443574e+00	1.026819603313440910e+00	1.443964378103729750e-04	-4.740210770721602659e-04	8.214294696210031610e-01
4.000000000000000000e+01	1.000000000000000000e+01	3.000000000000000000e+00	6.800000000000000000e+02	4.000000000000000000e+00	-3.587829362425641521e-18	1.026820023593433051e+00	1.026820023593430831e+00	1.209798246711972107e-04	-3.644812886348465964e-04	8.214295276904671761e-01
4.000000000000000000e+01	1.000000000000000000e+01	3.000000000000000000e+00	6.800000000000000000e+02	5.000000000000000000e+00	-3.587829362014695064e-18	1.026819550562559469e+00	1.026819550562555916e+00	1.266479529623882228e-04	-4.009932504855074319e-04	8.214295188395533964e-01
4.000000000000000000e+01	1.000000000000000000e+01	3.000000000000000000e+00	6.800000000000000000e+02	6.000000000000000000e+00	-3.587829361286453189e-18	1.026819658573732807e+00	1.026819658573731031e+00	1.237114099441752671e-04	-4.060296872036245428e-04	8.214294753126200055e-01
4.000000000000000000e+01	1.000000000000000000e+01	3.000000000000000000e+00	6.800000000000000000e+02	7.000000000000000000e+00	-3.587829361046518525e-18	1.026819526657177128e+00	1.026819526657175130e+00	1.204466836360208992e-04	-4.081452669136222296e-04	8.214295167763159267e-01
4.000000000000000000e+01	1.000000000000000000e+01	3.000000000000000000e+00	6.800000000000000000e+02	8.000000000000000000e+00	-3.587829360591964392e-18	1.026819504984537668e+00	1.026819504984535003e+00	1.297286502283814347e-04	-4.126565521693023207e-04	8.214295147986923062e-01
4.000000000000000000e+01	1.000000000000000000e+01	3.000000000000000000e+00	6.800000000000000000e+02	9.000000000000000000e+00	-3.587829361547781853e-18	1.026819539399177028e+00	1.026819539399174142e+00	1.254361296555944576e-04	-4.058688648154663479e-04	8.214295170866702245e-01
4.000000000000000000e+01	1.000000000000000000e+01	3.000000000000000000e+00	6.800000000000000000e+02	1.000000000000000000e+01	-3.587829360970682338e-18	1.026819528486596855e+00	1.026819528486593747e+00	1.305546236845726393e-04	-3.978281718439764672e-04	8.214295207442601221e-01
4.000000000000000000e+01	1.000000000000000000e+01	3.000000000000000000e+00	6.800000000000000000e+02	1.100000000000000000e+01	-3.587829360464241340e-18	1.026819415452560280e+00	1.026819415452557394e+00	1.195595134875774077e-04	-4.078659583458446700e-04	8.214295182771074177e-01
4.000000000000000000e+01	1.000000000000000000e+01	3.000000000000000000e+00	7.000000000000000000e+02	0.000000000000000000e+00	-3.667141971733045922e-18	1.002790430905401209e+00	1.002790430905399433e+00	1.199019215737861447e-04	-3.947733077197717656e-04	8.268576037245337629e-01
4.000000000000000000e+01	1.000000000000000000e+01	3.000000000000000000e+00	7.000000000000000000e+02	1.000000000000000000e+00	-3.667141964178299137e-18	1.002789980880542497e+00	1.002789980880540499e+00	1.327334074993685091e-04	-4.341988682243771102e-04	8.268576602692537802e-01
4.000000000000000000e+01	1.000000000000000000e+01	3.000000000000000000e+00	7.000000000000000000e+02	2.000000000000000000e+00	-3.667141971929379072e-18	1.002792464803742734e+00	1.002792464803740513e+00	1.040659928907409663e-04	-4.390108633250179061e-04	8.268573729277856055e-01
4.000000000000000000e+01	1.000000000000000000e+01	3.000000000000000000e+00	7.000000000000000000e+02	3.000000000000000000e+00	-3.667141962689067644e-18	1.002790126635119350e+00	1.002790126635117574e+00	1.484936251059506749e-04	-4.474207422939904030e-04	8.268576441933325194e-01
4.000000000000000000e+01	1.000000000000000000e+01	3.000000000000000000e+00	7.000000000000000000e+02	4.000000000000000000e+00	-3.667141970456355436e-18	1.002791111127345314e+00	1.002791111127343315e+00	1.074375570816621129e-04	-3.637906268189194806e-04	8.268574850744609961e-01
4.000000000000000000e+01	1.000000000000000000e+01	3.000000000000000000e+00	7.000000000000000000e+02	5.000000000000000000e+00	-3.667141970072923584e-18	1.002790944067256884e+00	1.002790944067254442e+00	1.198391051626146350e-04	-3.901234708083902445e-04	8.268574755801838538e-01
4.000000000000000000e+01	1.000000000000000000e+01	3.000000000000000000e+00	7.000000000000000000e+02	6.000000000000000000e+00	-3.667141969733092475e-18	1.002793023575495601e+00	1.002793023575492937e+00	1.194066501430929549e-04	-3.936851387810794112e-04	8.268569895641150191e-01
4.000000000000000000e+01	1.000000000000000000e+01	3.000000000000000000e+00	7.000000000000000000e+02	7.000000000000000000e+00	-3.667141969960255912e-18	1.002790959075581911e+00	1.002790959075580135e+00	1.135159728019989486e-04	-3.954092212363332845e-04	8.268574730943395457e-01
4.000000000000000000e+01	1.000000000000000000e+01	3.000000000000000000e+00	7.000000000000000000e+02	8.000000000000000000e+00	-3.667141970063588987e-18	1.002790930195888164e+00	1.002790930195886387e+00	1.182775967802583006e-04	-3.934340536118072283e-04	8.268574740801361012e-01
4.000000000000000000e+01	1.000000000000000000e+01	3.000000000000000000e+00	7.000000000000000000e+02	9.000000000000000000e+00	-3.667141969702385448e-18	1.002790900047232148e+00	1.002790900047229483e+00	1.178246919762935147e-04	-3.956381980523354593e-04	8.268574739116664185e-01
4.000000000000000000e+01	1.000000000000000000e+01	3.000000000000000000e+00	7.000000000000000000e+02	1.000000000000000000e+01	-3.667141969794152158e-18	1.002790931346114744e+00	1.002790931346112968e+00	1.214063575778257030e-04	-3.872953800347393120e-04	8.268574771968812964e-01
4.000000000000000000e+01	1.000000000000000000e+01	3.000000000000000000e+00	7.000000000000000000e+02	1.100000000000000000e+01	-3.667141967435595178e-18	1.002790841123455179e+00	1.002790841123452736e+00	1.635700650803059253e-04	-4.166474829754917642e-04	8.268574601426743609e-01
4.000000000000000000e+01	1.000000000000000000e+01	3.000000000000000000e+00	7.200000000000000000e+02	0.000000000000000000e+00	-3.746968038533271005e-18	9.794673240108707768e-01	9.794673240108687784e-01	1.161859455305436179e-04	-3.829180087464993426e-04	8.320918198702302870e-01
4.000000000000000000e+01	1.000000000000000000e+01	3.000000000000000000e+00	7.200000000000000000e+02	1.000000000000000000e+00	-3.746968032635119025e-18	9.794673112315882557e-01	9.794673112315863683e-01	9.712066875895219249e-05	-4.221559946608658374e-04	8.320918819585777504e-01
4.000000000000000000e+01	1.000000000000000000e+01	3.000000000000000000e+00	7.200000000000000000e+02	2.000000000000000000e+00	-3.746968033114573121e-18	9.794680358453324853e-01	9.794680358453295987e-01	1.105255224287004552e-04	-4.217910248436341765e-04	8.320916678615073447e-01
4.000000000000000000e+01	1.000000000000000000e+01	3.000000000000000000e+00	7.200000000000000000e+02	3.000000000000000000e+00	-3.746968033006922112e-18	9.794673654614326486e-01	9.794673654614305391e-01	1.464964080902269770e-04	-4.221005150855411284e-04	8.320918281997573551e-01
4.000000000000000000e+01	1.000000000000000000e+01	3.000000000000000000e+00	7.200000000000000000e+02	4.000000000000000000e+00	-3.746968037974649632e-18	9.794679147306608602e-01	9.794679147306588618e-01	1.013962767224504854e-04	-3.631558340261752051e-04	8.320917082595136183e-01
4.000000000000000000e+01	1.000000000000000000e+01	3.000000000000000000e+00	7.200000000000000000e+02	5.000000000000000000e+00	-3.746968038431356185e-18	9.794679760847440075e-01	9.794679760847418981e-01	1.135240853184627500e-04	-3.801383287580650675e-04	8.320917003691112868e-01
4.000000000000000000e+01	1.000000000000000000e+01	3.000000000000000000e+00	7.200000000000000000e+02	6.000000000000000000e+00	-3.746968038566239074e-18	9.794702247136516382e-01	9.794702247136489737e-01	1.155063769125911732e-04	-3.818989929130974263e-04	8.320911630405536386e-01
4.000000000000000000e+01	1.000000000000000000e+01	3.000000000000000000e+00	7.200000000000000000e+02	7.000000000000000000e+00	-3.746968038226606721e-18	9.794679692403011062e-01	9.794679692402989968e-01	1.169606303960858419e-04	-3.830591889744071332e-04	8.320916991825076936e-01
4.000000000000000000e+01	1.000000000000000000e+01	3.000000000000000000e+00	7.200000000000000000e+02	8.000000000000000000e+00	-3.746968035205136950e-18	9.794679435514241916e-01	9.794679435514224153e-01	1.376905645552162878e-04	-4.116713996910302282e-04	8.320916874132410213e-01
4.000000000000000000e+01	1.000000000000000000e+01	3.000000000000000000e+00	7.200000000000000000e+02	9.000000000000000000e+00	-3.746968038847271542e-18	9.794680140053809714e-01	9.794680140053780848e-01	1.169785854970324256e-04	-3.831221488801004769e-04	8.320916985863673343e-01
4.000000000000000000e+01	1.000000000000000000e+01	3.000000000000000000e+00	7.200000000000000000e+02	1.000000000000000000e+01	-3.746968038462490769e-18	9.794679643986141659e-01	9.794679643986108353e-01	1.150067318400955536e-04	-3.779595985863441515e-04	8.320917017971314333e-01
4.000000000000000000e+01	1.000000000000000000e+01	3.000000000000000000e+00	7.200000000000000000e+02	1.100000000000000000e+01	-3.746968037794545908e-18	9.794678598993613594e-01	9.794678598993591390e-01	1.149982469273883663e-04	-3.838967570621637168e-04	8.320917055197633028e-01
4.000000000000000000e+01	1.000000000000000000e+01	3.000000000000000000e+00	7.400000000000000000e+02	0.000000000000000000e+00	-3.827289217686876713e-18	9.568306319479349398e-01	9.568306319479327193e-01	1.126401903963433369e-04	-3.714631977764006076e-04	8.371391250315097787e-01
4.000000000000000000e+01	1.000000000000000000e+01	3.000000000000000000e+00	7.400000000000000000e+02	1.000000000000000000e+00	-3.827289209672873443e-18	9.568322981611984135e-01	9.568322981611959710e-01	8.608561427398818845e-05	-4.145218359007612043e-04	8.371387738777644749e-01
4.000000000000000000e+01	1.000000000000000000e+01	3.000000000000000000e+00	7.400000000000000000e+02	2.000000000000000000e+00	-3.827289212883251520e-18	9.568320139476741426e-01	9.568320139476718111e-01	1.140028125778734882e-04	-4.038266499949756281e-04	8.371387766011296749e-01
4.000000000000000000e+01	1.000000000000000000e+01	3.000000000000000000e+00	7.400000000000000000e+02	3.000000000000000000e+00	-3.827289215793985711e-18	9.568316575738601282e-01	9.568316575738580188e-01	1.412492226629733481e-04	-3.988300740199894937e-04	8.371388842928986218e-01
4.000000000000000000e+01	1.000000000000000000e+01	3.000000000000000000e+00	7.400000000000000000e+02	4.000000000000000000e+00	-3.827289217588182818e-18	9.568320867614170666e-01	9.568320867614150682e-01	9.734564565167338514e-05	-3.604446230209998824e-04	8.371388064082256886e-01
4.000000000000000000e+01	1.000000000000000000e+01	3.000000000000000000e+00	7.400000000000000000e+02	5.000000000000000000e+00	-3.827289217839059075e-18	9.568320322431348446e-01	9.568320322431326241e-01	1.108077313761463164e-04	-3.702889402700053323e-04	8.371388011040917787e-01
4.000000000000000000e+01	1.000000000000000000e+01	3.000000000000000000e+00	7.400000000000000000e+02	6.000000000000000000e+00	-3.827289218807972859e-18	9.568316101913756366e-01	9.568316101913737493e-01	1.121330990769424699e-04	-3.708800822741866224e-04	8.371388970291545606e-01
4.000000000000000000e+01	1.000000000000000000e+01	3.000000000000000000e+00	7.400000000000000000e+02	7.000000000000000000e+00	-3.827289217620983716e-18	9.568320230281348593e-01	9.568320230281323058e-01	1.134076037625796117e-04	-3.713813379956507283e-04	8.371388011361934334e-01
4.000000000000000000e+01	1.000000000000000000e+01	3.000000000000000000e+00	7.400000000000000000e+02	8.000000000000000000e+00	-3.827289218723266609e-18	9.568320010825280830e-01	9.568320010825250854e-01	1.304801986990559721e-04	-3.655411253684734039e-04	8.371388019412994153e-01
4.000000000000000000e+01	1.000000000000000000e+01	3.000000000000000000e+00	7.400000000000000000e+02	9.000000000000000000e+00	-3.827289217994954630e-18	9.568320500212841306e-01	9.568320500212815771e-01	1.167283783856622783e-04	-3.719234774663186219e-04	8.371388000823035691e-01
4.000000000000000000e+01	1.000000000000000000e+01	3.000000000000000000e+00	7.400000000000000000e+02	1.000000000000000000e+01	-3.827289218349083843e-18	9.568320624779346195e-01	9.568320624779320660e-01	1.105852497950295224e-04	-3.688695508040776630e-04	8.371388015607083011e-01
4.000000000000000000e+01	1.000000000000000000e+01	3.000000000000000000e+00	7.400000000000000000e+02	1.100000000000000000e+01	-3.827289218597431739e-18	9.568321693269966621e-01	9.568321693269944417e-01	1.396888464514387342e-04	-3.692006711592601964e-04	8.371387810699482124e-01
4.000000000000000000e+01	1.000000000000000000e+01	3.000000000000000000e+00	7.600000000000000000e+02	0.000000000000000000e+00	-3.908087787797699658e-18	9.348643377318428538e-01	9.348643377318403003e-01	1.095105841621955584e-04	-3.606168120470172123e-04	8.420053226465015195e-01
4.000000000000000000e+01	1.000000000000000000e+01	3.000000000000000000e+00	7.600000000000000000e+02	1.000000000000000000e+00	-3.908087782026313157e-18	9.348650108155641680e-01	9.348650108155613925e-01	9.228233249521040947e-05	-4.068070129675748457e-04	8.420051524959867306e-01
4.000000000000000000e+01	1.000000000000000000e+01	3.000000000000000000e+00	7.600000000000000000e+02	2.000000000000000000e+00	-3.908087783008201547e-18	9.348640541872341725e-01	9.348640541872322851e-01	1.125701591627077002e-04	-3.846684850888686612e-04	8.420053122659229006e-01
4.000000000000000000e+01	1.000000000000000000e+01	3.000000000000000000e+00	7.600000000000000000e+02	3.000000000000000000e+00	-3.908087787517800408e-18	9.348641520726020948e-01	9.348641520725996523e-01	1.387642031138325717e-04	-3.782002931038466720e-04	8.420053400395168808e-01
4.000000000000000000e+01	1.000000000000000000e+01	3.000000000000000000e+00	7.600000000000000000e+02	4.000000000000000000e+00	-3.908087789084606818e-18	9.348649768076331412e-01	9.348649768076310318e-01	9.676593863336605916e-05	-3.559892670999523679e-04	8.420052260853466697e-01
4.000000000000000000e+01	1.000000000000000000e+01	3.000000000000000000e+00	7.600000000000000000e+02	5.000000000000000000e+00	-3.908087789345406236e-18	9.348647729671866191e-01	9.348647729671845097e-01	1.079023088721544135e-04	-3.604248934634088656e-04	8.420052259500512282e-01
4.000000000000000000e+01	1.000000000000000000e+01	3.000000000000000000e+00	7.600000000000000000e+02	6.000000000000000000e+00	-3.908087788967948619e-18	9.348650148235222446e-01	9.348650148235193580e-01	1.091579429614415812e-04	-3.602712227326134472e-04	8.420051835232476023e-01
4.000000000000000000e+01	1.000000000000000000e+01	3.000000000000000000e+00	7.600000000000000000e+02	7.000000000000000000e+00	-3.908087789443922945e-18	9.348648170549146430e-01	9.348648170549116454e-01	1.102826215132612789e-04	-3.602160588236508741e-04	8.420052252224560219e-01
4.000000000000000000e+01	1.000000000000000000e+01	3.000000000000000000e+00	7.600000000000000000e+02	8.000000000000000000e+00	-3.908087785139534231e-18	9.348648106421962867e-01	9.348648106421937332e-01	8.771186853566255372e-05	-3.865454548455396705e-04	8.420052161052375972e-01
4.000000000000000000e+01	1.000000000000000000e+01	3.000000000000000000e+00	7.600000000000000000e+02	9.000000000000000000e+00	-3.908087789622082250e-18	9.348648105834506117e-01	9.348648105834488353e-01	1.096739239936319379e-04	-3.605236287215920045e-04	8.420052248290538222e-01
4.000000000000000000e+01	1.000000000000000000e+01	3.000000000000000000e+00	7.600000000000000000e+02	1.000000000000000000e+01	-3.908087788761667655e-18	9.348647938513822142e-01	9.348647938513802158e-01	1.074034207429867306e-04	-3.596210019117966942e-04	8.420052260038801695e-01
4.000000000000000000e+01	1.000000000000000000e+01	3.000000000000000000e+00	7.600000000000000000e+02	1.100000000000000000e+01	-3.908087790007502432e-18	9.348648516970442524e-01	9.348648516970415878e-01	1.414675553820032101e-04	-3.605237159258388121e-04	8.420052182683652742e-01
4.000000000000000000e+01	1.000000000000000000e+01	3.000000000000000000e+00	7.800000000000000000e+02	0.000000000000000000e+00	-3.989346647406384328e-18	9.135487525824566024e-01	9.135487525824544930e-01	1.065377131269249975e-04	-3.502032556436336977e-04	8.466970657832877389e-01
4.000000000000000000e+01	1.000000000000000000e+01	3.000000000000000000e+00	7.800000000000000000e+02	1.000000000000000000e+00	-3.989346641086612386e-18	9.135476115015556120e-01	9.135476115015540577e-01	1.015049954163359561e-04	-3.907897120252257824e-04	8.466972520184989914e-01
4.000000000000000000e+01	1.000000000000000000e+01	3.000000000000000000e+00	7.800000000000000000e+02	2.000000000000000000e+00	-3.989346648050693405e-18	9.135479491562576992e-01	9.135479491562562560e-01	1.142288352592939584e-04	-3.696639020355892364e-04	8.466973042224056334e-01
4.000000000000000000e+01	1.000000000000000000e+01	3.000000000000000000e+00	7.800000000000000000e+02	3.000000000000000000e+00	-3.989346648036956903e-18	9.135471325414282751e-01	9.135471325414266097e-01	1.327774195929202702e-04	-3.604818256479636334e-04	8.466974341870198151e-01
4.000000000000000000e+01	1.000000000000000000e+01	3.000000000000000000e+00	7.800000000000000000e+02	4.000000000000000000e+00	-3.989346648995690221e-18	9.135480109702345253e-01	9.135480109702320828e-01	9.801533905036904112e-05	-3.508070096603645399e-04	8.466972615819589043e-01
4.000000000000000000e+01	1.000000000000000000e+01	3.000000000000000000e+00	7.800000000000000000e+02	5.000000000000000000e+00	-3.989346648021403863e-18	9.135479656737071075e-01	9.135479656737056642e-01	1.053901776653852983e-04	-3.504948938314796656e-04	8.466972635028015004e-01
4.000000000000000000e+01	1.000000000000000000e+01	3.000000000000000000e+00	7.800000000000000000e+02	6.000000000000000000e+00	-3.989346647547820000e-18	9.135494038981165632e-01	9.135494038981141207e-01	1.063779422826457652e-04	-3.499157466919713424e-04	8.466969229353400461e-01
4.000000000000000000e+01	1.000000000000000000e+01	3.000000000000000000e+00	7.800000000000000000e+02	7.000000000000000000e+00	-3.989346648372347588e-18	9.135479209579724369e-01	9.135479209579704385e-01	1.071820779188691969e-04	-3.475192481773215392e-04	8.466972652025044344e-01
4.000000000000000000e+01	1.000000000000000000e+01	3.000000000000000000e+00	7.800000000000000000e+02	8.000000000000000000e+00	-3.989346647947120745e-18	9.135479794109081508e-01	9.135479794109058194e-01	1.041950764306178579e-04	-3.521653061053369740e-04	8.466972625405869701e-01
4.000000000000000000e+01	1.000000000000000000e+01	3.000000000000000000e+00	7.800000000000000000e+02	9.000000000000000000e+00	-3.989346648247130556e-18	9.135479394268378739e-01	9.135479394268353204e-01	1.053918476088068127e-04	-3.477179192583111189e-04	8.466972647885706582e-01
4.000000000000000000e+01	1.000000000000000000e+01	3.000000000000000000e+00	7.800000000000000000e+02	1.000000000000000000e+01	-3.989346648223020224e-18	9.135479454874148031e-01	9.135479454874123606e-01	1.048806618730945250e-04	-3.501336150600083802e-04	8.466972635993782470e-01
4.000000000000000000e+01	1.000000000000000000e+01	3.000000000000000000e+00	7.800000000000000000e+02	1.100000000000000000e+01	-3.989346648947565084e-18	9.135480116059375710e-01	9.135480116059352396e-01	1.230615948761138562e-04	-3.421015058274131954e-04	8.466972569663984149e-01
4.000000000000000000e+01	1.000000000000000000e+01	3.000000000000000000e+00	8.000000000000000000e+02	0.000000000000000000e+00	-4.071049283592152883e-18	8.928632197954382566e-01	8.928632197954358141e-01	1.036684092256664802e-04	-3.400482497653508924e-04	8.512210385003652346e-01
4.000000000000000000e+01	1.000000000000000000e+01	3.000000000000000000e+00	8.000000000000000000e+02	1.000000000000000000e+00	-4.071049279660513272e-18	8.928638601220630910e-01	8.928638601220610926e-01	8.933268984574463314e-05	-3.887001448791163691e-04	8.512209400178711860e-01
4.000000000000000000e+01	1.000000000000000000e+01	3.000000000000000000e+00	8.000000000000000000e+02	2.000000000000000000e+00	-4.071049287340303755e-18	8.928635638998075885e-01	8.928635638998059232e-01	1.126778886875044099e-04	-3.541362916633171540e-04	8.512210478766017996e-01
4.000000000000000000e+01	1.000000000000000000e+01	3.000000000000000000e+00	8.000000000000000000e+02	3.000000000000000000e+00	-4.071049286519687347e-18	8.928628604188985074e-01	8.928628604188967310e-01	1.260050598648907382e-04	-3.448061024519479315e-04	8.512211428195503027e-01
4.000000000000000000e+01	1.000000000000000000e+01	3.000000000000000000e+00	8.000000000000000000e+02	4.000000000000000000e+00	-4.071049286642889085e-18	8.928635338883784689e-01	8.928635338883773587e-01	9.791697786677688029e-05	-3.424195548131764690e-04	8.512210450825268282e-01
4.000000000000000000e+01	1.000000000000000000e+01	3.000000000000000000e+00	8.000000000000000000e+02	5.000000000000000000e+00	-4.071049285725337541e-18	8.928633520438452598e-01	8.928633520438430393e-01	1.030262226964431403e-04	-3.406021284393065157e-04	8.512210494474082845e-01
4.000000000000000000e+01	1.000000000000000000e+01	3.000000000000000000e+00	8.000000000000000000e+02	6.000000000000000000e+00	-4.071049287168637145e-18	8.928636406405616732e-01	8.928636406405591197e-01	1.034184301404171726e-04	-3.398841407834103613e-04	8.512209870670688350e-01
4.000000000000000000e+01	1.000000000000000000e+01	3.000000000000000000e+00	8.000000000000000000e+02	7.000000000000000000e+00	-4.071049282149012746e-18	8.928634732574862731e-01	8.928634732574844968e-01	9.566592325387292966e-05	-3.723254669472738265e-04	8.512210353562807974e-01
4.000000000000000000e+01	1.000000000000000000e+01	3.000000000000000000e+00	8.000000000000000000e+02	8.000000000000000000e+00	-4.071049285276522679e-18	8.928634495273181093e-01	8.928634495273157778e-01	8.452864493113283208e-05	-3.354152617176172908e-04	8.512210497338545956e-01
4.000000000000000000e+01	1.000000000000000000e+01	3.000000000000000000e+00	8.000000000000000000e+02	9.000000000000000000e+00	-4.071049284605770583e-18	8.928634677318810775e-01	8.928634677318788571e-01	1.193793897612183732e-04	-3.658270306818350490e-04	8.512210360142896670e-01
4.000000000000000000e+01	1.000000000000000000e+01	3.000000000000000000e+00	8.000000000000000000e+02	1.000000000000000000e+01	-4.071049286956059931e-18	8.928634681751671520e-01	8.928634681751650426e-01	1.026391464645127772e-04	-3.405196183203957087e-04	8.512210468211919290e-01
4.000000000000000000e+01	1.000000000000000000e+01	3.000000000000000000e+00	8.000000000000000000e+02	1.100000000000000000e+01	-4.071049287490194260e-18	8.928634938703051693e-01	8.928634938703031709e-01	1.047952914916296368e-04	-3.340857656960147010e-04	8.512210470506398341e-01
4.000000000000000000e+01	1.000000000000000000e+01	3.000000000000000000e+00	8.200000000000000000e+02	0.000000000000000000e+00	-4.153179784471949524e-18	8.727932564787542757e-01	8.727932564787524994e-01	1.009721306189170309e-04	-3.303205111880745583e-04	8.555826088735476453e-01
4.000000000000000000e+01	1.000000000000000000e+01	3.000000000000000000e+00	8.200000000000000000e+02	1.000000000000000000e+00	-4.153179776365028609e-18	8.727936250988350686e-01	8.727936250988329592e-01	1.003600006962246480e-04	-3.711159305126742781e-04	8.555824778879350667e-01
4.000000000000000000e+01	1.000000000000000000e+01	3.000000000000000000e+00	8.200000000000000000e+02	2.000000000000000000e+00	-4.153179781437690808e-18	8.727935159396889020e-01	8.727935159396864595e-01	1.117184580932465126e-04	-3.405370793166255560e-04	8.555825314945544324e-01
4.000000000000000000e+01	1.000000000000000000e+01	3.000000000000000000e+00	8.200000000000000000e+02	3.000000000000000000e+00	-4.153179780366070261e-18	8.727928067706496318e-01	8.727928067706480775e-01	1.197417760533710381e-04	-3.308164249604681807e-04	8.555826561495001314e-01
4.000000000000000000e+01	1.000000000000000000e+01	3.000000000000000000e+00	8.200000000000000000e+02	4.000000000000000000e+00	-4.153179783405549788e-18	8.727935396485880792e-01	8.727935396485854147e-01	9.743988430631776092e-05	-3.331976889013053334e-04	8.555825426762148078e-01
4.000000000000000000e+01	1.000000000000000000e+01	3.000000000000000000e+00	8.200000000000000000e+02	5.000000000000000000e+00	-4.153179782329464165e-18	8.727935323191282624e-01	8.727935323191258199e-01	1.007370723311841817e-04	-3.308755483569350607e-04	8.555825444911322464e-01
4.000000000000000000e+01	1.000000000000000000e+01	3.000000000000000000e+00	8.200000000000000000e+02	6.000000000000000000e+00	-4.153179779877366308e-18	8.728073643437825879e-01	8.728073643437805895e-01	1.052190430438947527e-04	-3.305846412358832715e-04	8.555793755600531458e-01
4.000000000000000000e+01	1.000000000000000000e+01	3.000000000000000000e+00	8.200000000000000000e+02	7.000000000000000000e+00	-4.153179779772544104e-18	8.727935032251361580e-01	8.727935032251346037e-01	8.554825022131442734e-05	-3.437994520023116571e-04	8.555825416555068452e-01
4.000000000000000000e+01	1.000000000000000000e+01	3.000000000000000000e+00	8.200000000000000000e+02	8.000000000000000000e+00	-4.153179781859176725e-18	8.727934983018328374e-01	8.727934983018312831e-01	1.009965240115130210e-04	-3.308646408089860563e-04	8.555825460260640947e-01
4.000000000000000000e+01	1.000000000000000000e+01	3.000000000000000000e+00	8.200000000000000000e+02	9.000000000000000000e+00	-4.153179781845725260e-18	8.727934777981263270e-01	8.727934777981242176e-01	9.198706153899266394e-05	-3.253276430662726875e-04	8.555825487696790965e-01
4.000000000000000000e+01	1.000000000000000000e+01	3.000000000000000000e+00	8.200000000000000000e+02	1.000000000000000000e+01	-4.153179781900265285e-18	8.727935357540531625e-01	8.727935357540506089e-01	9.924600598499807875e-05	-3.331800798918585689e-04	8.555825442712883255e-01
4.000000000000000000e+01	1.000000000000000000e+01	3.000000000000000000e+00	8.200000000000000000e+02	1.100000000000000000e+01	-4.153179781631503302e-18	8.727935684735620425e-01	8.727935684735601551e-01	1.014981008809203670e-04	-3.245227070588936873e-04	8.555825458994881227e-01
4.000000000000000000e+01	1.000000000000000000e+01	3.000000000000000000e+00	8.400000000000000000e+02	0.000000000000000000e+00	-4.235722777233456561e-18	8.533200057532384086e-01	8.533200057532361882e-01	9.845719235092832635e-05	-3.209747156596594298e-04	8.597876109317267312e-01
4.000000000000000000e+01	1.000000000000000000e+01	3.000000000000000000e+00	8.400000000000000000e+02	1.000000000000000000e+00	-4.235722772991594317e-18	8.533207943467341350e-01	8.533207943467320256e-01	1.058995997416478614e-04	-3.518807055989581667e-04	8.597875017717729884e-01
4.000000000000000000e+01	1.000000000000000000e+01	3.000000000000000000e+00	8.400000000000000000e+02	2.000000000000000000e+00	-4.235722777675553779e-18	8.533204925146355979e-01	8.533204925146335995e-01	1.079969843475036005e-04	-3.277442892738782732e-04	8.597875707372798493e-01
4.000000000000000000e+01	1.000000000000000000e+01	3.000000000000000000e+00	8.400000000000000000e+02	3.000000000000000000e+00	-4.235722777150473632e-18	8.533197289256114759e-01	8.533197289256100326e-01	1.129215082650901567e-04	-3.188207441168856089e-04	8.597877282027172052e-01
4.000000000000000000e+01	1.000000000000000000e+01	3.000000000000000000e+00	8.400000000000000000e+02	4.000000000000000000e+00	-4.235722776870328633e-18	8.533205696614709623e-01	8.533205696614685198e-01	9.905950030913251677e-05	-3.244622667600103195e-04	8.597875505186097778e-01
4.000000000000000000e+01	1.000000000000000000e+01	3.000000000000000000e+00	8.400000000000000000e+02	5.000000000000000000e+00	-4.235722776480273893e-18	8.533204645822825007e-01	8.533204645822803913e-01	9.843799704243303729e-05	-3.214222266800645031e-04	8.597875722504775275e-01
4.000000000000000000e+01	1.000000000000000000e+01	3.000000000000000000e+00	8.400000000000000000e+02	6.000000000000000000e+00	-4.235722775536044367e-18	8.533301627051635974e-01	8.533301627051613769e-01	1.020899418725661510e-04	-3.207267634827376079e-04	8.597853552280924072e-01
4.000000000000000000e+01	1.000000000000000000e+01	3.000000000000000000e+00	8.400000000000000000e+02	7.000000000000000000e+00	-4.235722777130071100e-18	8.533204562052599806e-01	8.533204562052578712e-01	1.147688591781105164e-04	-3.233477536252213434e-04	8.597875703232287226e-01
4.000000000000000000e+01	1.000000000000000000e+01	3.000000000000000000e+00	8.400000000000000000e+02	8.000000000000000000e+00	-4.235722777825837174e-18	8.533204618487644222e-01	8.533204618487629789e-01	1.063542545579562352e-04	-2.968557547148901413e-04	8.597875795861030790e-01
4.000000000000000000e+01	1.000000000000000000e+01	3.000000000000000000e+00	8.400000000000000000e+02	9.000000000000000000e+00	-4.235722777283295776e-18	8.533205119216396017e-01	8.533205119216377144e-01	9.787513466139606858e-05	-3.198129300670482186e-04	8.597875713193682268e-01
4.000000000000000000e+01	1.000000000000000000e+01	3.000000000000000000e+00	8.400000000000000000e+02	1.000000000000000000e+01	-4.235722778064099360e-18	8.533204834883899581e-01	8.533204834883881817e-01	9.829302188866033375e-05	-3.215151311563771278e-04	8.597875704086830329e-01
4.000000000000000000e+01	1.000000000000000000e+01	3.000000000000000000e+00	8.400000000000000000e+02	1.100000000000000000e+01	-4.235722777378083885e-18	8.533204377343878155e-01	8.533204377343855951e-01	9.635150170822220775e-05	-3.178864794368567773e-04	8.597875770624366920e-01
4.000000000000000000e+01	1.000000000000000000e+01	3.000000000000000000e+00	8.600000000000000000e+02	0.000000000000000000e+00	-4.318663467500989224e-18	8.344274803547049313e-01	8.344274803547028219e-01	9.607342557603579681e-05	-3.119870433326221108e-04	8.638416900414724875e-01
4.000000000000000000e+01	1.000000000000000000e+01	3.000000000000000000e+00	8.600000000000000000e+02	1.000000000000000000e+00	-4.318663465477857595e-18	8.344272214157270051e-01	8.344272214157258949e-01	1.075838650975609865e-04	-3.337515321240632610e-04	8.638417164245518753e-01
4.000000000000000000e+01	1.000000000000000000e+01	3.000000000000000000e+00	8.600000000000000000e+02	2.000000000000000000e+00	-4.318663467845283098e-18	8.344269982465556401e-01	8.344269982465538638e-01	1.053143467644218254e-04	-3.155142077957083491e-04	8.638417652459112750e-01
4.000000000000000000e+01	1.000000000000000000e+01	3.000000000000000000e+00	8.600000000000000000e+02	3.000000000000000000e+00	-4.318663470978134790e-18	8.344266255364571894e-01	8.344266255364553020e-01	1.077879395389416992e-04	-3.074246525767393261e-04	8.638419221195539066e-01
4.000000000000000000e+01	1.000000000000000000e+01	3.000000000000000000e+00	8.600000000000000000e+02	4.000000000000000000e+00	-4.318663468079919143e-18	8.344271817549406833e-01	8.344271817549387960e-01	9.638850271111087053e-05	-3.140063526945439552e-04	8.638417690224344803e-01
4.000000000000000000e+01	1.000000000000000000e+01	3.000000000000000000e+00	8.600000000000000000e+02	5.000000000000000000e+00	-4.318663467807591878e-18	8.344269893362796786e-01	8.344269893362777912e-01	9.682568451241637601e-05	-3.145006365436165915e-04	8.638417741011140683e-01
4.000000000000000000e+01	1.000000000000000000e+01	3.000000000000000000e+00	8.600000000000000000e+02	6.000000000000000000e+00	-4.318663467728001668e-18	8.344331640778540615e-01	8.344331640778523962e-01	9.912270807578522436e-05	-3.113584561986832908e-04	8.638403520618215259e-01
4.000000000000000000e+01	1.000000000000000000e+01	3.000000000000000000e+00	8.600000000000000000e+02	7.000000000000000000e+00	-4.318663467587250856e-18	8.344270399700797203e-01	8.344270399700777219e-01	9.873427337221073977e-05	-3.183673552570069815e-04	8.638417713722668090e-01
4.000000000000000000e+01	1.000000000000000000e+01	3.000000000000000000e+00	8.600000000000000000e+02	8.000000000000000000e+00	-4.318663468935475002e-18	8.344270256688635090e-01	8.344270256688617327e-01	1.049676788373547499e-04	-2.974567512029094264e-04	8.638417787854846264e-01
4.000000000000000000e+01	1.000000000000000000e+01	3.000000000000000000e+00	8.600000000000000000e+02	9.000000000000000000e+00	-4.318663468783727130e-18	8.344270377894292823e-01	8.344270377894272839e-01	1.006002215764408356e-04	-2.877645475616603791e-04	8.638417821978618960e-01
4.000000000000000000e+01	1.000000000000000000e+01	3.000000000000000000e+00	8.600000000000000000e+02	1.000000000000000000e+01	-4.318663469852426427e-18	8.344270342857761369e-01	8.344270342857743605e-01	9.610170163681788032e-05	-3.123725487341005814e-04	8.638417727358537190e-01
4.000000000000000000e+01	1.000000000000000000e+01	3.000000000000000000e+00	8.600000000000000000e+02	1.100000000000000000e+01	-4.318663468134671020e-18	8.344270269182727517e-01	8.344270269182701982e-01	9.495425695060228765e-05	-3.085863002954633170e-04	8.638417756806007208e-01
4.000000000000000000e+01	1.000000000000000000e+01	3.000000000000000000e+00	8.800000000000000000e+02	0.000000000000000000e+00	-4.401987588065971751e-18	8.160959041427608973e-01	8.160959041427588989e-01	9.378332697558322594e-05	-3.033204713301317600e-04	8.677506686090371568e-01
4.000000000000000000e+01	1.000000000000000000e+01	3.000000000000000000e+00	8.800000000000000000e+02	1.000000000000000000e+00	-4.401987585658944506e-18	8.160961546660079335e-01	8.160961546660061572e-01	1.057227091756805028e-04	-3.175569513188572740e-04	8.677505978240170892e-01
4.000000000000000000e+01	1.000000000000000000e+01	3.000000000000000000e+00	8.800000000000000000e+02	2.000000000000000000e+00	-4.401987590849842626e-18	8.160966837940104579e-01	8.160966837940085705e-01	1.012858151373126326e-04	-3.054429954588702895e-04	8.677506282029964213e-01
4.000000000000000000e+01	1.000000000000000000e+01	3.000000000000000000e+00	8.800000000000000000e+02	3.000000000000000000e+00	-4.401987593339289657e-18	8.160964157238934646e-01	8.160964157238916883e-01	1.019499175705261069e-04	-2.982730861908056271e-04	8.677506072279158600e-01
4.000000000000000000e+01	1.000000000000000000e+01	3.000000000000000000e+00	8.800000000000000000e+02	4.000000000000000000e+00	-4.401987590028992795e-18	8.160961284831520501e-01	8.160961284831494966e-01	9.427595393846043817e-05	-3.045162750812927693e-04	8.677506407734428828e-01
4.000000000000000000e+01	1.000000000000000000e+01	3.000000000000000000e+00	8.800000000000000000e+02	5.000000000000000000e+00	-4.401987588797865189e-18	8.160961077685618958e-01	8.160961077685602305e-01	1.145311372179837526e-04	-2.992881315685402268e-04	8.677506432352584120e-01
4.000000000000000000e+01	1.000000000000000000e+01	3.000000000000000000e+00	8.800000000000000000e+02	6.000000000000000000e+00	-4.401987589581173253e-18	8.160994344497827235e-01	8.160994344497811692e-01	9.631821194936109238e-05	-3.024433749987131843e-04	8.677498743724345598e-01
4.000000000000000000e+01	1.000000000000000000e+01	3.000000000000000000e+00	8.800000000000000000e+02	7.000000000000000000e+00	-4.401987588503625464e-18	8.160960925740702310e-01	8.160960925740687877e-01	8.832347682515584463e-05	-2.983813884183328857e-04	8.677506448052783039e-01
4.000000000000000000e+01	1.000000000000000000e+01	3.000000000000000000e+00	8.800000000000000000e+02	8.000000000000000000e+00	-4.401987588266340880e-18	8.160960825328844592e-01	8.160960825328816837e-01	9.691288666217712071e-05	-3.039472856452245372e-04	8.677506430469427157e-01
4.000000000000000000e+01	1.000000000000000000e+01	3.000000000000000000e+00	8.800000000000000000e+02	9.000000000000000000e+00	-4.401987588484239823e-18	8.160961357221069301e-01	8.160961357221049317e-01	9.764488342618017982e-05	-3.015879439779245528e-04	8.677506428316376086e-01
4.000000000000000000e+01	1.000000000000000000e+01	3.000000000000000000e+00	8.800000000000000000e+02	1.000000000000000000e+01	-4.401987586603499129e-18	8.160961195223023212e-01	8.160961195223001008e-01	9.391896912190264568e-05	-3.035717371601212317e-04	8.677506437330568811e-01
4.000000000000000000e+01	1.000000000000000000e+01	3.000000000000000000e+00	8.800000000000000000e+02	1.100000000000000000e+01	-4.401987588436433620e-18	8.160961911957721471e-01	8.160961911957700377e-01	9.249627280227376200e-05	-3.018228125380647024e-04	8.677506407277489897e-01
4.000000000000000000e+01	1.000000000000000000e+01	3.000000000000000000e+00	9.000000000000000000e+02	0.000000000000000000e+00	-4.485681391491517386e-18	7.983096688154345255e-01	7.983096688154324161e-01	9.164520136752441512e-05	-2.949760815113534017e-04	8.715198688877778821e-01
4.000000000000000000e+01	1.000000000000000000e+01	3.000000000000000000e+00	9.000000000000000000e+02	1.000000000000000000e+00	-4.485681390873425608e-18	7.983110506606089229e-01	7.983110506606072576e-01	1.038644210577208826e-04	-3.030748987665371247e-04	8.715194783813621227e-01
4.000000000000000000e+01	1.000000000000000000e+01	3.000000000000000000e+00	9.000000000000000000e+02	2.000000000000000000e+00	-4.485681393810739174e-18	7.983111957362993838e-01	7.983111957362976074e-01	9.796202872493476558e-05	-2.951396637252595755e-04	8.715194911666808153e-01
4.000000000000000000e+01	1.000000000000000000e+01	3.000000000000000000e+00	9.000000000000000000e+02	3.000000000000000000e+00	-4.485681392659027674e-18	7.983103927292896085e-01	7.983103927292874991e-01	9.746366541963640971e-05	-2.909461188623604813e-04	8.715196023286381211e-01
4.000000000000000000e+01	1.000000000000000000e+01	3.000000000000000000e+00	9.000000000000000000e+02	4.000000000000000000e+00	-4.485681391818041090e-18	7.983108600899244678e-01	7.983108600899231355e-01	9.237304770973296544e-05	-2.957130781049388773e-04	8.715195100070807221e-01
4.000000000000000000e+01	1.000000000000000000e+01	3.000000000000000000e+00	9.000000000000000000e+02	5.000000000000000000e+00	-4.485681392131422247e-18	7.983109396202252572e-01	7.983109396202237029e-01	1.056766008752772106e-04	-2.878280182964018381e-04	8.715195091436388486e-01
4.000000000000000000e+01	1.000000000000000000e+01	3.000000000000000000e+00	9.000000000000000000e+02	6.000000000000000000e+00	-4.485681395938030486e-18	7.983123511286975837e-01	7.983123511286956964e-01	9.367172025486524890e-05	-2.939456360450914247e-04	8.715192621990909272e-01
4.000000000000000000e+01	1.000000000000000000e+01	3.000000000000000000e+00	9.000000000000000000e+02	7.000000000000000000e+00	-4.485681391656444782e-18	7.983109953014816407e-01	7.983109953014804194e-01	9.156536501166644918e-05	-2.952853652881479857e-04	8.715195055695742488e-01
4.000000000000000000e+01	1.000000000000000000e+01	3.000000000000000000e+00	9.000000000000000000e+02	8.000000000000000000e+00	-4.485681391636004503e-18	7.983109712762505028e-01	7.983109712762492816e-01	9.508954848566673976e-05	-2.989682526046429198e-04	8.715195047248174287e-01
4.000000000000000000e+01	1.000000000000000000e+01	3.000000000000000000e+00	9.000000000000000000e+02	9.000000000000000000e+00	-4.485681391615511067e-18	7.983109921174899037e-01	7.983109921174885715e-01	8.569903639974882305e-05	-2.961190764839916273e-04	8.715195055262616730e-01
4.000000000000000000e+01	1.000000000000000000e+01	3.000000000000000000e+00	9.000000000000000000e+02	1.000000000000000000e+01	-4.485681390997960860e-18	7.983109749252123022e-01	7.983109749252098597e-01	9.177032854162879539e-05	-2.951119878998726656e-04	8.715195069526259219e-01
4.000000000000000000e+01	1.000000000000000000e+01	3.000000000000000000e+00	9.000000000000000000e+02	1.100000000000000000e+01	-4.485681392243200140e-18	7.983109417323529522e-01	7.983109417323510648e-01	9.074317099425766161e-05	-2.944294263398899558e-04	8.715195051950305194e-01
4.000000000000000000e+01	1.000000000000000000e+01	3.000000000000000000e+00	9.200000000000000000e+02	0.000000000000000000e+00	-4.569731639888478284e-18	7.810554738127968299e-01	7.810554738127950536e-01	8.956375226281873807e-05	-2.869460103591120058e-04	8.751535349245560536e-01
4.000000000000000000e+01	1.000000000000000000e+01	3.000000000000000000e+00	9.200000000000000000e+02	1.000000000000000000e+00	-4.569731637438910328e-18	7.810551302532487972e-01	7.810551302532466877e-01	9.951633835155151617e-05	-2.911865286025458227e-04	8.751535119135388507e-01
4.000000000000000000e+01	1.000000000000000000e+01	3.000000000000000000e+00	9.200000000000000000e+02	2.000000000000000000e+00	-4.569731638213822108e-18	7.810550856699334243e-01	7.810550856699322031e-01	9.445866851403701095e-05	-2.861258846269742421e-04	8.751535393210168046e-01
4.000000000000000000e+01	1.000000000000000000e+01	3.000000000000000000e+00	9.200000000000000000e+02	3.000000000000000000e+00	-4.569731638914749674e-18	7.810539973648814582e-01	7.810539973648789047e-01	9.385994403430691403e-05	-2.822125207579771603e-04	8.751538077641715097e-01
4.000000000000000000e+01	1.000000000000000000e+01	3.000000000000000000e+00	9.200000000000000000e+02	4.000000000000000000e+00	-4.569731638129048065e-18	7.810552286263514610e-01	7.810552286263499067e-01	9.004455979005841749e-05	-2.876554737390357350e-04	8.751535341537977075e-01
4.000000000000000000e+01	1.000000000000000000e+01	3.000000000000000000e+00	9.200000000000000000e+02	5.000000000000000000e+00	-4.569731639306676418e-18	7.810551387031731130e-01	7.810551387031717807e-01	9.757363700721250410e-05	-2.788012368404173030e-04	8.751535374916081800e-01
4.000000000000000000e+01	1.000000000000000000e+01	3.000000000000000000e+00	9.200000000000000000e+02	6.000000000000000000e+00	-4.569731643207052793e-18	7.810547900285540468e-01	7.810547900285519374e-01	9.118223750190394892e-05	-2.858347177205279219e-04	8.751536787720533006e-01
4.000000000000000000e+01	1.000000000000000000e+01	3.000000000000000000e+00	9.200000000000000000e+02	7.000000000000000000e+00	-4.569731637986607827e-18	7.810551690025963056e-01	7.810551690025947513e-01	8.625551960510093681e-05	-2.866898147218961950e-04	8.751535353434192199e-01
4.000000000000000000e+01	1.000000000000000000e+01	3.000000000000000000e+00	9.200000000000000000e+02	8.000000000000000000e+00	-4.569731636607989424e-18	7.810551299183695617e-01	7.810551299183674523e-01	9.215279546028957828e-05	-2.910448342827002838e-04	8.751535355962675178e-01
4.000000000000000000e+01	1.000000000000000000e+01	3.000000000000000000e+00	9.200000000000000000e+02	9.000000000000000000e+00	-4.569731638243263414e-18	7.810551621541483858e-01	7.810551621541466094e-01	8.932076941405318665e-05	-2.882584072849017718e-04	8.751535346364407442e-01
4.000000000000000000e+01	1.000000000000000000e+01	3.000000000000000000e+00	9.200000000000000000e+02	1.000000000000000000e+01	-4.569731639173330421e-18	7.810552501473690956e-01	7.810552501473679854e-01	1.031536989931710089e-04	-2.775582362903091654e-04	8.751535349142309794e-01
4.000000000000000000e+01	1.000000000000000000e+01	3.000000000000000000e+00	9.200000000000000000e+02	1.100000000000000000e+01	-4.569731635335225524e-18	7.810550962790083762e-01	7.810550962790067109e-01	1.199554741330535507e-04	-3.080369616654303152e-04	8.751535300338891821e-01
4.000000000000000000e+01	1.000000000000000000e+01	3.000000000000000000e+00	9.400000000000000000e+02	0.000000000000000000e+00	-4.654125575985600370e-18	7.643124762608982659e-01	7.643124762608969336e-01	8.760577217133644638e-05	-2.792083893877149708e-04	8.786577527848264957e-01
4.000000000000000000e+01	1.000000000000000000e+01	3.000000000000000000e+00	9.400000000000000000e+02	1.000000000000000000e+00	-4.654125579901276333e-18	7.643119816317622828e-01	7.643119816317605064e-01	9.544209240025911423e-05	-2.805962085442965590e-04	8.786578510181961565e-01
4.000000000000000000e+01	1.000000000000000000e+01	3.000000000000000000e+00	9.400000000000000000e+02	2.000000000000000000e+00	-4.654125579192003327e-18	7.643125924894533796e-01	7.643125924894520473e-01	9.214025675711651274e-05	-2.775836377263492423e-04	8.786577337636857221e-01
4.000000000000000000e+01	1.000000000000000000e+01	3.000000000000000000e+00	9.400000000000000000e+02	3.000000000000000000e+00	-4.654125579210499188e-18	7.643121650654829402e-01	7.643121650654817190e-01	8.965088498556796613e-05	-2.745845835142791849e-04	8.786578117026020429e-01
4.000000000000000000e+01	1.000000000000000000e+01	3.000000000000000000e+00	9.400000000000000000e+02	4.000000000000000000e+00	-4.654125577974602979e-18	7.643125561876170648e-01	7.643125561876152885e-01	7.321849576678561848e-05	-2.510033952197747355e-04	8.786577232221308709e-01
4.000000000000000000e+01	1.000000000000000000e+01	3.000000000000000000e+00	9.400000000000000000e+02	5.000000000000000000e+00	-4.654125578918290163e-18	7.643125358640547873e-01	7.643125358640532330e-01	9.211551366790440311e-05	-2.721538877144717228e-04	8.786577417462504425e-01
4.000000000000000000e+01	1.000000000000000000e+01	3.000000000000000000e+00	9.400000000000000000e+02	6.000000000000000000e+00	-4.654125584245551056e-18	7.643108150423737479e-01	7.643108150423720826e-01	8.884143861817053701e-05	-2.780802955097348944e-04	8.786581743623503860e-01
4.000000000000000000e+01	1.000000000000000000e+01	3.000000000000000000e+00	9.400000000000000000e+02	7.000000000000000000e+00	-4.654125578834647796e-18	7.643125355078541627e-01	7.643125355078523864e-01	8.593635966201174645e-05	-2.795649185525542722e-04	8.786577393641199496e-01
4.000000000000000000e+01	1.000000000000000000e+01	3.000000000000000000e+00	9.400000000000000000e+02	8.000000000000000000e+00	-4.654125578652511061e-18	7.643124822454738787e-01	7.643124822454718803e-01	8.794037303755077506e-05	-2.817813474377815525e-04	8.786577395175179106e-01
4.000000000000000000e+01	1.000000000000000000e+01	3.000000000000000000e+00	9.400000000000000000e+02	9.000000000000000000e+00	-4.654125578974056620e-18	7.643125093570910522e-01	7.643125093570892759e-01	8.945055926822627259e-05	-2.806456513009006836e-04	8.786577393532907232e-01
4.000000000000000000e+01	1.000000000000000000e+01	3.000000000000000000e+00	9.400000000000000000e+02	1.000000000000000000e+01	-4.654125579760158824e-18	7.643125027829841267e-01	7.643125027829826834e-01	9.014434438805105901e-05	-2.711320766899894745e-04	8.786577420098181657e-01
4.000000000000000000e+01	1.000000000000000000e+01	3.000000000000000000e+00	9.400000000000000000e+02	1.100000000000000000e+01	-4.654125576231596320e-18	7.643122694040848097e-01	7.643122694040832554e-01	1.164539833879436447e-04	-3.004858733410143280e-04	8.786577806839563909e-01
4.000000000000000000e+01	1.000000000000000000e+01	3.000000000000000000e+00	9.600000000000000000e+02	0.000000000000000000e+00	-4.738850940006419716e-18	7.480668447242017072e-01	7.480668447241998198e-01	8.565192541535274369e-05	-2.718047644528093242e-04	8.820370729085583728e-01
4.000000000000000000e+01	1.000000000000000000e+01	3.000000000000000000e+00	9.600000000000000000e+02	1.000000000000000000e+00	-4.738850937373191999e-18	7.480670223553429476e-01	7.480670223553415044e-01	9.467844529386698269e-05	-2.743457433287463236e-04	8.820370182662552461e-01
4.000000000000000000e+01	1.000000000000000000e+01	3.000000000000000000e+00	9.600000000000000000e+02	2.000000000000000000e+00	-4.738850939925136228e-18	7.480671582034089662e-01	7.480671582034069678e-01	8.874662542126529391e-05	-2.703424737667080692e-04	8.820369942598679236e-01
4.000000000000000000e+01	1.000000000000000000e+01	3.000000000000000000e+00	9.600000000000000000e+02	3.000000000000000000e+00	-4.738850940094851485e-18	7.480670463876377685e-01	7.480670463876358811e-01	8.733877093640216970e-05	-2.680165275693510967e-04	8.820370143867267698e-01
4.000000000000000000e+01	1.000000000000000000e+01	3.000000000000000000e+00	9.600000000000000000e+02	4.000000000000000000e+00	-4.738850938265615550e-18	7.480674007460306196e-01	7.480674007460283992e-01	6.959552458892638929e-05	-2.527313262994618052e-04	8.820369331670155910e-01
4.000000000000000000e+01	1.000000000000000000e+01	3.000000000000000000e+00	9.600000000000000000e+02	5.000000000000000000e+00	-4.738850939571278186e-18	7.480671970584140684e-01	7.480671970584120700e-01	8.639944383898036340e-05	-2.661580465353445427e-04	8.820369776003356144e-01
4.000000000000000000e+01	1.000000000000000000e+01	3.000000000000000000e+00	9.600000000000000000e+02	6.000000000000000000e+00	-4.738850942029828678e-18	7.480642240901734796e-01	7.480642240901714812e-01	8.663963814089388189e-05	-2.706584560892581130e-04	8.820376182992877290e-01
4.000000000000000000e+01	1.000000000000000000e+01	3.000000000000000000e+00	9.600000000000000000e+02	7.000000000000000000e+00	-4.738850939199978922e-18	7.480671877579384565e-01	7.480671877579359030e-01	8.464176927545340190e-05	-2.732746202278522039e-04	8.820369755282309043e-01
4.000000000000000000e+01	1.000000000000000000e+01	3.000000000000000000e+00	9.600000000000000000e+02	8.000000000000000000e+00	-4.738850939266425816e-18	7.480672351738156811e-01	7.480672351738142378e-01	8.510430501341355075e-05	-2.741342069662659991e-04	8.820369732275726848e-01
4.000000000000000000e+01	1.000000000000000000e+01	3.000000000000000000e+00	9.600000000000000000e+02	9.000000000000000000e+00	-4.738850939986395437e-18	7.480672355410775687e-01	7.480672355410755703e-01	8.974363310334780726e-05	-2.687301420692490622e-04	8.820369756719135257e-01
4.000000000000000000e+01	1.000000000000000000e+01	3.000000000000000000e+00	9.600000000000000000e+02	1.000000000000000000e+01	-4.738850939141509230e-18	7.480671876678943732e-01	7.480671876678927079e-01	8.565747291383658704e-05	-2.656095080099568390e-04	8.820369777612141471e-01
4.000000000000000000e+01	1.000000000000000000e+01	3.000000000000000000e+00	9.600000000000000000e+02	1.100000000000000000e+01	-4.738850938978205007e-18	7.480673427203248238e-01	7.480673427203229364e-01	1.091570465820484114e-04	-2.794680124751026582e-04	8.820369342818769054e-01
4.000000000000000000e+01	1.000000000000000000e+01	3.000000000000000000e+00	9.800000000000000000e+02	0.000000000000000000e+00	-4.823895905326701024e-18	7.323037637965140734e-01	7.323037637965125191e-01	8.392549150143809402e-05	-2.645706369801216940e-04	8.852959412785769144e-01
4.000000000000000000e+01	1.000000000000000000e+01	3.000000000000000000e+00	9.800000000000000000e+02	1.000000000000000000e+00	-4.823895906717476667e-18	7.323044414467697605e-01	7.323044414467680951e-01	9.184045254839924175e-05	-2.649889784424623237e-04	8.852958028968802573e-01
4.000000000000000000e+01	1.000000000000000000e+01	3.000000000000000000e+00	9.800000000000000000e+02	2.000000000000000000e+00	-4.823895896143962576e-18	7.323067348661967957e-01	7.323067348661952414e-01	5.602464269865034622e-05	-3.103103696645983589e-04	8.852952654087316020e-01
4.000000000000000000e+01	1.000000000000000000e+01	3.000000000000000000e+00	9.800000000000000000e+02	3.000000000000000000e+00	-4.823895905914741362e-18	7.323037155775393714e-01	7.323037155775377061e-01	8.433794449793232762e-05	-2.619775072757812655e-04	8.852959541646462371e-01
4.000000000000000000e+01	1.000000000000000000e+01	3.000000000000000000e+00	9.800000000000000000e+02	4.000000000000000000e+00	-4.823895905448018433e-18	7.323051089004402048e-01	7.323051089004385394e-01	7.004846698353982726e-05	-2.538382386117024906e-04	8.852956675764691585e-01
4.000000000000000000e+01	1.000000000000000000e+01	3.000000000000000000e+00	9.800000000000000000e+02	5.000000000000000000e+00	-4.823895905903631828e-18	7.323037640615263077e-01	7.323037640615246424e-01	8.375863280385447600e-05	-2.617416074587214673e-04	8.852959419931202278e-01
4.000000000000000000e+01	1.000000000000000000e+01	3.000000000000000000e+00	9.800000000000000000e+02	6.000000000000000000e+00	-4.823895908141270453e-18	7.323002884155873637e-01	7.323002884155848102e-01	8.457239237043655939e-05	-2.635390806547399114e-04	8.852967108402985952e-01
4.000000000000000000e+01	1.000000000000000000e+01	3.000000000000000000e+00	9.800000000000000000e+02	7.000000000000000000e+00	-4.823895906064983157e-18	7.323038228246810943e-01	7.323038228246794290e-01	8.466655993042276624e-05	-2.637293891200863947e-04	8.852959401868851774e-01
4.000000000000000000e+01	1.000000000000000000e+01	3.000000000000000000e+00	9.800000000000000000e+02	8.000000000000000000e+00	-4.823895906291113526e-18	7.323037791830996346e-01	7.323037791830970811e-01	8.505776240547612205e-05	-2.641938684571634656e-04	8.852959413842403924e-01
4.000000000000000000e+01	1.000000000000000000e+01	3.000000000000000000e+00	9.800000000000000000e+02	9.000000000000000000e+00	-4.823895905962311062e-18	7.323037472495161904e-01	7.323037472495141920e-01	8.450721073576436516e-05	-2.637484927199455829e-04	8.852959417927386276e-01
4.000000000000000000e+01	1.000000000000000000e+01	3.000000000000000000e+00	9.800000000000000000e+02	1.000000000000000000e+01	-4.823895906014142459e-18	7.323037957518991892e-01	7.323037957518976349e-01	8.322858527830341211e-05	-2.610607509123432897e-04	8.852959417733149428e-01
4.000000000000000000e+01	1.000000000000000000e+01	3.000000000000000000e+00	9.800000000000000000e+02	1.100000000000000000e+01	-4.823895905853086952e-18	7.323038132575481196e-01	7.323038132575462322e-01	9.413782342260006673e-05	-2.600126825891001551e-04	8.852959140012847117e-01
4.000000000000000000e+01	1.000000000000000000e+01	3.000000000000000000e+00	1.000000000000000000e+03	0.000000000000000000e+00	-4.909249111643236085e-18	7.170068314778759166e-01	7.170068314778741403e-01	8.220214852885736855e-05	-2.576501996289896641e-04	8.884391811078163892e-01
4.000000000000000000e+01	1.000000000000000000e+01	3.000000000000000000e+00	1.000000000000000000e+03	1.000000000000000000e+00	-4.909249111206593870e-18	7.170072354032067663e-01	7.170072354032049899e-01	8.775034692330732048e-05	-2.560423589553526371e-04	8.884391724855218442e-01
4.000000000000000000e+01	1.000000000000000000e+01	3.000000000000000000e+00	1.000000000000000000e+03	2.000000000000000000e+00	-4.909249102211830036e-18	7.170093036070157577e-01	7.170093036070139814e-01	6.417019729572452083e-05	-3.019027238389853296e-04	8.884386942606989912e-01
4.000000000000000000e+01	1.000000000000000000e+01	3.000000000000000000e+00	1.000000000000000000e+03	3.000000000000000000e+00	-4.909249110069042578e-18	7.170072198890442561e-01	7.170072198890421467e-01	8.162653605437099780e-05	-2.545755187230363615e-04	8.884391698010198901e-01
4.000000000000000000e+01	1.000000000000000000e+01	3.000000000000000000e+00	1.000000000000000000e+03	4.000000000000000000e+00	-4.909249109231545008e-18	7.170071692167240274e-01	7.170071692167223620e-01	6.898041447435879897e-05	-2.515884205399225647e-04	8.884391674126101979e-01
4.000000000000000000e+01	1.000000000000000000e+01	3.000000000000000000e+00	1.000000000000000000e+03	5.000000000000000000e+00	-4.909249110808128209e-18	7.170072038715792351e-01	7.170072038715774587e-01	8.092631988964379009e-05	-2.549053363262872816e-04	8.884391798204579471e-01
4.000000000000000000e+01	1.000000000000000000e+01	3.000000000000000000e+00	1.000000000000000000e+03	6.000000000000000000e+00	-4.909249112940852955e-18	7.170033424259121269e-01	7.170033424259096844e-01	8.262915391966245448e-05	-2.567051669761996071e-04	8.884400236264543560e-01
4.000000000000000000e+01	1.000000000000000000e+01	3.000000000000000000e+00	1.000000000000000000e+03	7.000000000000000000e+00	-4.909249110835575022e-18	7.170071731757972078e-01	7.170071731757954314e-01	8.209168197520590518e-05	-2.567042924933149017e-04	8.884391797409797453e-01
4.000000000000000000e+01	1.000000000000000000e+01	3.000000000000000000e+00	1.000000000000000000e+03	8.000000000000000000e+00	-4.909249110207887490e-18	7.170072156009363873e-01	7.170072156009344999e-01	7.855058273265454151e-05	-2.301387994044098398e-04	8.884391758614873513e-01
4.000000000000000000e+01	1.000000000000000000e+01	3.000000000000000000e+00	1.000000000000000000e+03	9.000000000000000000e+00	-4.909249110393964678e-18	7.170071574608137821e-01	7.170071574608122278e-01	8.076370961269653754e-05	-2.580555865356901155e-04	8.884391798095465642e-01
4.000000000000000000e+01	1.000000000000000000e+01	3.000000000000000000e+00	1.000000000000000000e+03	1.000000000000000000e+01	-4.909249110053362427e-18	7.170071421299663017e-01	7.170071421299651915e-01	8.025551844054697247e-05	-2.550917939736604056e-04	8.884391817918310119e-01
4.000000000000000000e+01	1.000000000000000000e+01	3.000000000000000000e+00	1.000000000000000000e+03	1.100000000000000000e+01	-4.909249113671375131e-18	7.170076860562987209e-01	7.170076860562972776e-01	1.007339198733779215e-04	-2.603466074455772412e-04	8.884390700606999980e-01
4.000000000000000000e+01	1.000000000000000000e+01	3.000000000000000000e+00	1.020000000000000000e+03	0.000000000000000000e+00	-4.994899607194059567e-18	7.021765070294304634e-01	7.021765070294294642e-01	8.082249285054262376e-05	-2.508760867943678370e-04	8.914680348990206005e-01
4.000000000000000000e+01	1.000000000000000000e+01	3.000000000000000000e+00	1.020000000000000000e+03	1.000000000000000000e+00	-4.994899615925051888e-18	7.021625566666277463e-01	7.021625566666261919e-01	8.420390831359939043e-05	-2.494234705511688037e-04	8.914710845829075803e-01
4.000000000000000000e+01	1.000000000000000000e+01	3.000000000000000000e+00	1.020000000000000000e+03	2.000000000000000000e+00	-4.994899608596047204e-18	7.021640988468886846e-01	7.021640988468870193e-01	7.017901126482169682e-05	-2.909106335061197599e-04	8.914707107875232683e-01
4.000000000000000000e+01	1.000000000000000000e+01	3.000000000000000000e+00	1.020000000000000000e+03	3.000000000000000000e+00	-4.994899615565718042e-18	7.021626571499697267e-01	7.021626571499680614e-01	7.958879150651503129e-05	-2.486401456154557332e-04	8.914710762018455137e-01
4.000000000000000000e+01	1.000000000000000000e+01	3.000000000000000000e+00	1.020000000000000000e+03	4.000000000000000000e+00	-4.994899615332667423e-18	7.021614630196457707e-01	7.021614630196442164e-01	7.114375008942623319e-05	-2.479198071125274564e-04	8.914713075795550612e-01
4.000000000000000000e+01	1.000000000000000000e+01	3.000000000000000000e+00	1.020000000000000000e+03	5.000000000000000000e+00	-4.994899615811844956e-18	7.021625801356087271e-01	7.021625801356072838e-01	7.925345713973003638e-05	-2.493172013436647616e-04	8.914710861371593076e-01
4.000000000000000000e+01	1.000000000000000000e+01	3.000000000000000000e+00	1.020000000000000000e+03	6.000000000000000000e+00	-4.994899617545493907e-18	7.021584453931895009e-01	7.021584453931877245e-01	8.079975087675431188e-05	-2.501335011678776366e-04	8.914719618236011112e-01
4.000000000000000000e+01	1.000000000000000000e+01	3.000000000000000000e+00	1.020000000000000000e+03	7.000000000000000000e+00	-4.994899615694689097e-18	7.021625776363805693e-01	7.021625776363793481e-01	7.991754677170159196e-05	-2.507210754720322430e-04	8.914710857453208570e-01
4.000000000000000000e+01	1.000000000000000000e+01	3.000000000000000000e+00	1.020000000000000000e+03	8.000000000000000000e+00	-4.994899615608309598e-18	7.021625197279922626e-01	7.021625197279908193e-01	8.129857252791233358e-05	-2.514752503473001010e-04	8.914710868910018515e-01
4.000000000000000000e+01	1.000000000000000000e+01	3.000000000000000000e+00	1.020000000000000000e+03	9.000000000000000000e+00	-4.994899614890975420e-18	7.021624917971265312e-01	7.021624917971247548e-01	8.067859149099186264e-05	-2.519837400288768852e-04	8.914710876295331987e-01
4.000000000000000000e+01	1.000000000000000000e+01	3.000000000000000000e+00	1.020000000000000000e+03	1.000000000000000000e+01	-4.994899615684675031e-18	7.021625647699502037e-01	7.021625647699484274e-01	7.863861695947651001e-05	-2.496775397952964758e-04	8.914710862125609925e-01
4.000000000000000000e+01	1.000000000000000000e+01	3.000000000000000000e+00	1.020000000000000000e+03	1.100000000000000000e+01	-4.994899616076144944e-18	7.021626918302140696e-01	7.021626918302125153e-01	9.264165672371045654e-05	-2.493632960828467211e-04	8.914710485152885777e-01
4.000000000000000000e+01	1.000000000000000000e+01	3.000000000000000000e+00	1.040000000000000000e+03	0.000000000000000000e+00	-5.080836892188940414e-18	6.877690795102909815e-01	6.877690795102894272e-01	7.918076243586494203e-05	-2.444544650745821045e-04	8.943929534395111958e-01
4.000000000000000000e+01	1.000000000000000000e+01	3.000000000000000000e+00	1.040000000000000000e+03	1.000000000000000000e+00	-5.080836901208250611e-18	6.877556280259817800e-01	6.877556280259798926e-01	8.208469923623671065e-05	-2.423664654965982344e-04	8.943959023594461044e-01
4.000000000000000000e+01	1.000000000000000000e+01	3.000000000000000000e+00	1.040000000000000000e+03	2.000000000000000000e+00	-5.080836894640522892e-18	6.877575641605404577e-01	6.877575641605390144e-01	7.438417160176823422e-05	-2.798733875236716624e-04	8.943954531689846110e-01
4.000000000000000000e+01	1.000000000000000000e+01	3.000000000000000000e+00	1.040000000000000000e+03	3.000000000000000000e+00	-5.080836900518742268e-18	6.877552735839642661e-01	6.877552735839628228e-01	7.789150397297551088e-05	-2.430061186511333357e-04	8.943959579051171671e-01
4.000000000000000000e+01	1.000000000000000000e+01	3.000000000000000000e+00	1.040000000000000000e+03	4.000000000000000000e+00	-5.080836898821583527e-18	6.877567885149414861e-01	6.877567885149399318e-01	7.122067068959900445e-05	-2.451280330641189358e-04	8.943956359031892678e-01
4.000000000000000000e+01	1.000000000000000000e+01	3.000000000000000000e+00	1.040000000000000000e+03	5.000000000000000000e+00	-5.080836900149479868e-18	6.877555720036958586e-01	6.877555720036944154e-01	7.723871916588219541e-05	-2.440241399897987991e-04	8.943959041389523135e-01
4.000000000000000000e+01	1.000000000000000000e+01	3.000000000000000000e+00	1.040000000000000000e+03	6.000000000000000000e+00	-5.080836901469790356e-18	6.877513876545778837e-01	6.877513876545764404e-01	7.907561868049317285e-05	-2.438102749506741111e-04	8.943967752963117857e-01
4.000000000000000000e+01	1.000000000000000000e+01	3.000000000000000000e+00	1.040000000000000000e+03	7.000000000000000000e+00	-5.080836899647174998e-18	6.877555137384020467e-01	6.877555137384003814e-01	7.863055394114129982e-05	-2.446090317432083922e-04	8.943959058932235973e-01
4.000000000000000000e+01	1.000000000000000000e+01	3.000000000000000000e+00	1.040000000000000000e+03	8.000000000000000000e+00	-5.080836899920335034e-18	6.877555558489047982e-01	6.877555558489029108e-01	7.841184966978391793e-05	-2.448517919466006144e-04	8.943959042767842815e-01
4.000000000000000000e+01	1.000000000000000000e+01	3.000000000000000000e+00	1.040000000000000000e+03	9.000000000000000000e+00	-5.080836900086693011e-18	6.877555413999197897e-01	6.877555413999179024e-01	7.845611997240086518e-05	-2.453474300640693523e-04	8.943959042955469396e-01
4.000000000000000000e+01	1.000000000000000000e+01	3.000000000000000000e+00	1.040000000000000000e+03	1.000000000000000000e+01	-5.080836900737487080e-18	6.877556332697954966e-01	6.877556332697931651e-01	7.736350796290794010e-05	-2.441146353137700446e-04	8.943959018345600809e-01
4.000000000000000000e+01	1.000000000000000000e+01	3.000000000000000000e+00	1.040000000000000000e+03	1.100000000000000000e+01	-5.080836900645613289e-18	6.877550488390857808e-01	6.877550488390842265e-01	9.107522352785000217e-05	-2.444350783522617311e-04	8.943960142379443479e-01
4.000000000000000000e+01	1.000000000000000000e+01	3.000000000000000000e+00	1.060000000000000000e+03	0.000000000000000000e+00	-5.167050839188174640e-18	6.737848875295245898e-01	6.737848875295231466e-01	7.761740058856264580e-05	-2.382705921097229675e-04	8.972149498238638499e-01
4.000000000000000000e+01	1.000000000000000000e+01	3.000000000000000000e+00	1.060000000000000000e+03	1.000000000000000000e+00	-5.167050844029737571e-18	6.737721208412110752e-01	6.737721208412096319e-01	7.901769392508146484e-05	-2.362939808553827506e-04	8.972177286199227719e-01
4.000000000000000000e+01	1.000000000000000000e+01	3.000000000000000000e+00	1.060000000000000000e+03	2.000000000000000000e+00	-5.167050841073565300e-18	6.737727777053295064e-01	6.737727777053278411e-01	7.853133670690051770e-05	-2.694677240368863950e-04	8.972175900808604387e-01
4.000000000000000000e+01	1.000000000000000000e+01	3.000000000000000000e+00	1.060000000000000000e+03	3.000000000000000000e+00	-5.167050845008755555e-18	6.737721682952425573e-01	6.737721682952407809e-01	7.625186073163329179e-05	-2.372143923606611011e-04	8.972177225257026434e-01
4.000000000000000000e+01	1.000000000000000000e+01	3.000000000000000000e+00	1.060000000000000000e+03	4.000000000000000000e+00	-5.167050841944476213e-18	6.737737580146476724e-01	6.737737580146465621e-01	6.723236842836893162e-05	-2.368305051503471104e-04	8.972173995858028217e-01
4.000000000000000000e+01	1.000000000000000000e+01	3.000000000000000000e+00	1.060000000000000000e+03	5.000000000000000000e+00	-5.167050844654574727e-18	6.737722123832002863e-01	6.737722123831990650e-01	7.639418758443386741e-05	-2.381234710489460481e-04	8.972177295706449396e-01
4.000000000000000000e+01	1.000000000000000000e+01	3.000000000000000000e+00	1.060000000000000000e+03	6.000000000000000000e+00	-5.167050845880261966e-18	6.737681522919710675e-01	6.737681522919695132e-01	7.744738192554023108e-05	-2.377191453563953284e-04	8.972185712155742454e-01
4.000000000000000000e+01	1.000000000000000000e+01	3.000000000000000000e+00	1.060000000000000000e+03	7.000000000000000000e+00	-5.167050845293902579e-18	6.737720733286096664e-01	6.737720733286084451e-01	8.730992309868149180e-05	-2.208571353485770487e-04	8.972177430177108448e-01
4.000000000000000000e+01	1.000000000000000000e+01	3.000000000000000000e+00	1.060000000000000000e+03	8.000000000000000000e+00	-5.167050844435768285e-18	6.737721481856516759e-01	6.737721481856502326e-01	7.808786407200002627e-05	-2.370260129316293090e-04	8.972177316257015089e-01
4.000000000000000000e+01	1.000000000000000000e+01	3.000000000000000000e+00	1.060000000000000000e+03	9.000000000000000000e+00	-5.167050843907312368e-18	6.737721588700409381e-01	6.737721588700391617e-01	7.680183346131252444e-05	-2.386542076554863754e-04	8.972177313978100255e-01
4.000000000000000000e+01	1.000000000000000000e+01	3.000000000000000000e+00	1.060000000000000000e+03	1.000000000000000000e+01	-5.167050844339961745e-18	6.737721476075188010e-01	6.737721476075173577e-01	7.625032511134776552e-05	-2.384293917064526913e-04	8.972177312803962801e-01
4.000000000000000000e+01	1.000000000000000000e+01	3.000000000000000000e+00	1.060000000000000000e+03	1.100000000000000000e+01	-5.167050845144727750e-18	6.737724592579431571e-01	6.737724592579411587e-01	8.654238214411112695e-05	-2.347812575833053939e-04	8.972176804992540999e-01
4.000000000000000000e+01	1.000000000000000000e+01	3.000000000000000000e+00	1.080000000000000000e+03	0.000000000000000000e+00	-5.253531712747355034e-18	6.602104354095390537e-01	6.602104354095374994e-01	7.612076613440118265e-05	-2.323067190273158994e-04	8.999379441371059274e-01
4.000000000000000000e+01	1.000000000000000000e+01	3.000000000000000000e+00	1.080000000000000000e+03	1.000000000000000000e+00	-5.253531717931832874e-18	6.601989624068118623e-01	6.601989624068099749e-01	7.687524935928406061e-05	-2.309102212703117215e-04	8.999405041393413462e-01
4.000000000000000000e+01	1.000000000000000000e+01	3.000000000000000000e+00	1.080000000000000000e+03	2.000000000000000000e+00	-5.253531714931591473e-18	6.601991016816115554e-01	6.601991016816102231e-01	8.073563114065000193e-05	-2.588941988961333601e-04	8.999404484289000861e-01
4.000000000000000000e+01	1.000000000000000000e+01	3.000000000000000000e+00	1.080000000000000000e+03	3.000000000000000000e+00	-5.253531716888045096e-18	6.601987244793250387e-01	6.601987244793238174e-01	7.484753694661391800e-05	-2.316839639298347937e-04	8.999405120500003630e-01
4.000000000000000000e+01	1.000000000000000000e+01	3.000000000000000000e+00	1.080000000000000000e+03	4.000000000000000000e+00	-5.253531714978225941e-18	6.601979451177175662e-01	6.601979451177162339e-01	6.840106515531717453e-05	-2.322467682901574308e-04	8.999406538762931840e-01
4.000000000000000000e+01	1.000000000000000000e+01	3.000000000000000000e+00	1.080000000000000000e+03	5.000000000000000000e+00	-5.253531717381336614e-18	6.601987170259677740e-01	6.601987170259658866e-01	7.520263709033693641e-05	-2.323905754121369000e-04	8.999405192223395300e-01
4.000000000000000000e+01	1.000000000000000000e+01	3.000000000000000000e+00	1.080000000000000000e+03	6.000000000000000000e+00	-5.253531718299170115e-18	6.601948782692126372e-01	6.601948782692111939e-01	7.590610225001516464e-05	-2.318462481715501393e-04	8.999413080465857862e-01
4.000000000000000000e+01	1.000000000000000000e+01	3.000000000000000000e+00	1.080000000000000000e+03	7.000000000000000000e+00	-5.253531717210102183e-18	6.601986579919116860e-01	6.601986579919106868e-01	7.621438260400893955e-05	-2.331811728974850684e-04	8.999405204239305789e-01
4.000000000000000000e+01	1.000000000000000000e+01	3.000000000000000000e+00	1.080000000000000000e+03	8.000000000000000000e+00	-5.253531717249146176e-18	6.601986919304885237e-01	6.601986919304873025e-01	7.596462687000025125e-05	-2.329799740025675036e-04	8.999405198050322019e-01
4.000000000000000000e+01	1.000000000000000000e+01	3.000000000000000000e+00	1.080000000000000000e+03	9.000000000000000000e+00	-5.253531717144219201e-18	6.601986864717235282e-01	6.601986864717224179e-01	7.501773456152970260e-05	-2.320498174425438443e-04	8.999405235974736739e-01
4.000000000000000000e+01	1.000000000000000000e+01	3.000000000000000000e+00	1.080000000000000000e+03	1.000000000000000000e+01	-5.253531717164949911e-18	6.601986660671270712e-01	6.601986660671257390e-01	7.518714216380704984e-05	-2.327107068804992436e-04	8.999405204681812931e-01
4.000000000000000000e+01	1.000000000000000000e+01	3.000000000000000000e+00	1.080000000000000000e+03	1.100000000000000000e+01	-5.253531718036206721e-18	6.601989183233032410e-01	6.601989183233019087e-01	8.149301359573367029e-05	-2.280393835347549838e-04	8.999404831844816099e-01
4.000000000000000000e+01	1.000000000000000000e+01	3.000000000000000000e+00	1.100000000000000000e+03	0.000000000000000000e+00	-5.340270153529259551e-18	6.470337434125501552e-01	6.470337434125486009e-01	7.468996773788063725e-05	-2.265586806601984195e-04	9.025655545564459370e-01
4.000000000000000000e+01	1.000000000000000000e+01	3.000000000000000000e+00	1.100000000000000000e+03	1.000000000000000000e+00	-5.340270159732226153e-18	6.470213749219521082e-01	6.470213749219501098e-01	7.591350359117637176e-05	-2.253246693179715432e-04	9.025681693357220370e-01
4.000000000000000000e+01	1.000000000000000000e+01	3.000000000000000000e+00	1.100000000000000000e+03	2.000000000000000000e+00	-5.340270161338111992e-18	6.470219898048549245e-01	6.470219898048532592e-01	8.191686577482449228e-05	-2.487147498464336746e-04	9.025680670305918918e-01
4.000000000000000000e+01	1.000000000000000000e+01	3.000000000000000000e+00	1.100000000000000000e+03	3.000000000000000000e+00	-5.340270162525521759e-18	6.470218769129220115e-01	6.470218769129200131e-01	7.356272710110977415e-05	-2.262633021285314337e-04	9.025680719547498621e-01
4.000000000000000000e+01	1.000000000000000000e+01	3.000000000000000000e+00	1.100000000000000000e+03	4.000000000000000000e+00	-5.340270160512837145e-18	6.470218954930656574e-01	6.470218954930642141e-01	6.878822606425378920e-05	-2.275039071763228248e-04	9.025680597354113210e-01
4.000000000000000000e+01	1.000000000000000000e+01	3.000000000000000000e+00	1.100000000000000000e+03	5.000000000000000000e+00	-5.340270161273882229e-18	6.470218488321778372e-01	6.470218488321766159e-01	7.398134562012211675e-05	-2.271839388811816454e-04	9.025680835962306414e-01
4.000000000000000000e+01	1.000000000000000000e+01	3.000000000000000000e+00	1.100000000000000000e+03	6.000000000000000000e+00	-5.340270163028016911e-18	6.470183585601637644e-01	6.470183585601620990e-01	7.444441590263365630e-05	-2.261803578190193750e-04	9.025688072116012650e-01
4.000000000000000000e+01	1.000000000000000000e+01	3.000000000000000000e+00	1.100000000000000000e+03	7.000000000000000000e+00	-5.340270161590060607e-18	6.470218463155995581e-01	6.470218463155978927e-01	7.357514791255477592e-05	-2.247086772404742082e-04	9.025680844337282682e-01
4.000000000000000000e+01	1.000000000000000000e+01	3.000000000000000000e+00	1.100000000000000000e+03	8.000000000000000000e+00	-5.340270161160212303e-18	6.470218316553063564e-01	6.470218316553049132e-01	7.413909438229263364e-05	-2.256292529350544700e-04	9.025680847333232837e-01
4.000000000000000000e+01	1.000000000000000000e+01	3.000000000000000000e+00	1.100000000000000000e+03	9.000000000000000000e+00	-5.340270161116247174e-18	6.470218148907346256e-01	6.470218148907330713e-01	7.428182901919847968e-05	-2.267374304409313192e-04	9.025680844339862841e-01
4.000000000000000000e+01	1.000000000000000000e+01	3.000000000000000000e+00	1.100000000000000000e+03	1.000000000000000000e+01	-5.340270161277871985e-18	6.470218125260435160e-01	6.470218125260424058e-01	7.411276419894620058e-05	-2.270314606060511457e-04	9.025680843521267649e-01
4.000000000000000000e+01	1.000000000000000000e+01	3.000000000000000000e+00	1.100000000000000000e+03	1.100000000000000000e+01	-5.340270161060442969e-18	6.470218403208102265e-01	6.470218403208088942e-01	7.746819112311136685e-05	-2.224842897194112827e-04	9.025680637534907458e-01
4.000000000000000000e+01	1.000000000000000000e+01	3.000000000000000000e+00	1.120000000000000000e+03	0.000000000000000000e+00	-5.427257174580545702e-18	6.342368761231700347e-01	6.342368761231687024e-01	7.331216175841499068e-05	-2.210130076432383300e-04	9.051023617731082105e-01
4.000000000000000000e+01	1.000000000000000000e+01	3.000000000000000000e+00	1.120000000000000000e+03	1.000000000000000000e+00	-5.427257178204011099e-18	6.342281760967035664e-01	6.342281760967022342e-01	7.401254645295272092e-05	-2.198765725822875530e-04	9.051041806342524643e-01
4.000000000000000000e+01	1.000000000000000000e+01	3.000000000000000000e+00	1.120000000000000000e+03	2.000000000000000000e+00	-5.427257178499010411e-18	6.342284745114742384e-01	6.342284745114727951e-01	8.223834850206361384e-05	-2.390361066528973763e-04	9.051041302570499436e-01
4.000000000000000000e+01	1.000000000000000000e+01	3.000000000000000000e+00	1.120000000000000000e+03	3.000000000000000000e+00	-5.427257183533650901e-18	6.342283607745369256e-01	6.342283607745354823e-01	7.242034748285583131e-05	-2.207339129718832087e-04	9.051041289242877097e-01
4.000000000000000000e+01	1.000000000000000000e+01	3.000000000000000000e+00	1.120000000000000000e+03	4.000000000000000000e+00	-5.427257179775773312e-18	6.342287390448381190e-01	6.342287390448365647e-01	6.774890327774923135e-05	-2.236170474189346207e-04	9.051040900204789796e-01
4.000000000000000000e+01	1.000000000000000000e+01	3.000000000000000000e+00	1.120000000000000000e+03	5.000000000000000000e+00	-5.427257180008192227e-18	6.342286769508016508e-01	6.342286769508005406e-01	7.256998619741926307e-05	-2.228000926466517924e-04	9.051040972208973523e-01
4.000000000000000000e+01	1.000000000000000000e+01	3.000000000000000000e+00	1.120000000000000000e+03	6.000000000000000000e+00	-5.427257180968739001e-18	6.342255781885375310e-01	6.342255781885359767e-01	7.305435115664630477e-05	-2.207100497273075236e-04	9.051047521204875768e-01
4.000000000000000000e+01	1.000000000000000000e+01	3.000000000000000000e+00	1.120000000000000000e+03	7.000000000000000000e+00	-5.427257181330755283e-18	6.342287354589657422e-01	6.342287354589641879e-01	7.303296390347880512e-05	-2.146435683832515005e-04	9.051040945135586657e-01
4.000000000000000000e+01	1.000000000000000000e+01	3.000000000000000000e+00	1.120000000000000000e+03	8.000000000000000000e+00	-5.427257180755307445e-18	6.342286912405339372e-01	6.342286912405321608e-01	7.407046712347511465e-05	-2.258113940085818613e-04	9.051041005344799828e-01
4.000000000000000000e+01	1.000000000000000000e+01	3.000000000000000000e+00	1.120000000000000000e+03	9.000000000000000000e+00	-5.427257180168129153e-18	6.342286707796890299e-01	6.342286707796875866e-01	7.310242888089488829e-05	-2.213014398931026036e-04	9.051040983135481000e-01
4.000000000000000000e+01	1.000000000000000000e+01	3.000000000000000000e+00	1.120000000000000000e+03	1.000000000000000000e+01	-5.427257179830059885e-18	6.342286878205972700e-01	6.342286878205960488e-01	7.300210983523958033e-05	-2.214500141415638853e-04	9.051040978154976102e-01
4.000000000000000000e+01	1.000000000000000000e+01	3.000000000000000000e+00	1.120000000000000000e+03	1.100000000000000000e+01	-5.427257179780873175e-18	6.342290026612860121e-01	6.342290026612847909e-01	7.463932152808162661e-05	-2.180610066456824562e-04	9.051040797107561264e-01
4.000000000000000000e+01	1.000000000000000000e+01	3.000000000000000000e+00	1.140000000000000000e+03	0.000000000000000000e+00	-5.514484119701923548e-18	6.218160271868305999e-01	6.218160271868290456e-01	7.199144774262118652e-05	-2.156559633908065367e-04	9.075501254641417104e-01
4.000000000000000000e+01	1.000000000000000000e+01	3.000000000000000000e+00	1.140000000000000000e+03	1.000000000000000000e+00	-5.514484126594014847e-18	6.218071290028019948e-01	6.218071290028006626e-01	7.246637655693943206e-05	-2.139580354863346420e-04	9.075519999441539198e-01
4.000000000000000000e+01	1.000000000000000000e+01	3.000000000000000000e+00	1.140000000000000000e+03	2.000000000000000000e+00	-5.514484125279457497e-18	6.218062894716801514e-01	6.218062894716784861e-01	8.185455339910084247e-05	-2.299229376995112989e-04	9.075521680985549899e-01
4.000000000000000000e+01	1.000000000000000000e+01	3.000000000000000000e+00	1.140000000000000000e+03	3.000000000000000000e+00	-5.514484126419236705e-18	6.218066751949741233e-01	6.218066751949727911e-01	7.121751377787898462e-05	-2.157632234297129101e-04	9.075520951219260279e-01
4.000000000000000000e+01	1.000000000000000000e+01	3.000000000000000000e+00	1.140000000000000000e+03	4.000000000000000000e+00	-5.514484124137964982e-18	6.218067269405969100e-01	6.218067269405953557e-01	6.885432320618608680e-05	-2.182399022370754785e-04	9.075520749138090704e-01
4.000000000000000000e+01	1.000000000000000000e+01	3.000000000000000000e+00	1.140000000000000000e+03	5.000000000000000000e+00	-5.514484125056298453e-18	6.218066427073857261e-01	6.218066427073836167e-01	7.197276795245353574e-05	-2.181601544631780456e-04	9.075521006859674777e-01
4.000000000000000000e+01	1.000000000000000000e+01	3.000000000000000000e+00	1.140000000000000000e+03	6.000000000000000000e+00	-5.514484125759243624e-18	6.218038083194075138e-01	6.218038083194059595e-01	7.172909864995463702e-05	-2.154265692649242150e-04	9.075526820944573858e-01
4.000000000000000000e+01	1.000000000000000000e+01	3.000000000000000000e+00	1.140000000000000000e+03	7.000000000000000000e+00	-5.514484125363508161e-18	6.218066504273384032e-01	6.218066504273370709e-01	7.195863727245207131e-05	-2.158694253467904661e-04	9.075521007650825256e-01
4.000000000000000000e+01	1.000000000000000000e+01	3.000000000000000000e+00	1.140000000000000000e+03	8.000000000000000000e+00	-5.514484125326128942e-18	6.218066463171811886e-01	6.218066463171790792e-01	7.155898822361938584e-05	-2.155052586734186809e-04	9.075521011806216842e-01
4.000000000000000000e+01	1.000000000000000000e+01	3.000000000000000000e+00	1.140000000000000000e+03	9.000000000000000000e+00	-5.514484125580219961e-18	6.218066660725966033e-01	6.218066660725951600e-01	7.198283092931672972e-05	-2.160517545854412867e-04	9.075521003722488711e-01
4.000000000000000000e+01	1.000000000000000000e+01	3.000000000000000000e+00	1.140000000000000000e+03	1.000000000000000000e+01	-5.514484125452162568e-18	6.218066415864919039e-01	6.218066415864902385e-01	7.185446976296140675e-05	-2.160170613422967905e-04	9.075521013230349876e-01
4.000000000000000000e+01	1.000000000000000000e+01	3.000000000000000000e+00	1.140000000000000000e+03	1.100000000000000000e+01	-5.514484125864913237e-18	6.218067218871966562e-01	6.218067218871951018e-01	7.273424763255217126e-05	-2.134567616442662895e-04	9.075520961774928841e-01
4.000000000000000000e+01	1.000000000000000000e+01	3.000000000000000000e+00	1.160000000000000000e+03	0.000000000000000000e+00	-5.601942678006926522e-18	6.097519758317682115e-01	6.097519758317668792e-01	7.071858073821382098e-05	-2.104887706698106231e-04	9.099137377610370114e-01
4.000000000000000000e+01	1.000000000000000000e+01	3.000000000000000000e+00	1.160000000000000000e+03	1.000000000000000000e+00	-5.601942683118276802e-18	6.097433526453182040e-01	6.097433526453168717e-01	7.067048082850656710e-05	-2.093261916660999779e-04	9.099154907832809336e-01
4.000000000000000000e+01	1.000000000000000000e+01	3.000000000000000000e+00	1.160000000000000000e+03	2.000000000000000000e+00	-5.601942682009273954e-18	6.097429427625271625e-01	6.097429427625259413e-01	8.076031771424239925e-05	-2.216432556751067834e-04	9.099156035163398215e-01
4.000000000000000000e+01	1.000000000000000000e+01	3.000000000000000000e+00	1.160000000000000000e+03	3.000000000000000000e+00	-5.601942683515495230e-18	6.097435435990125052e-01	6.097435435990110619e-01	7.011738381478111143e-05	-2.107003129827083254e-04	9.099155011738029319e-01
4.000000000000000000e+01	1.000000000000000000e+01	3.000000000000000000e+00	1.160000000000000000e+03	4.000000000000000000e+00	-5.601942682484885436e-18	6.097445821210977224e-01	6.097445821210965011e-01	6.826904450934317135e-05	-2.116304065398771526e-04	9.099153050047696922e-01
4.000000000000000000e+01	1.000000000000000000e+01	3.000000000000000000e+00	1.160000000000000000e+03	5.000000000000000000e+00	-5.601942681158213216e-18	6.097435061287653779e-01	6.097435061287642677e-01	7.057140524712203207e-05	-2.106904681719169281e-04	9.099155044423753447e-01
4.000000000000000000e+01	1.000000000000000000e+01	3.000000000000000000e+00	1.160000000000000000e+03	6.000000000000000000e+00	-5.601942684538476032e-18	6.097411810822882527e-01	6.097411810822863654e-01	7.046257487981030419e-05	-2.103209968910325922e-04	9.099160040421592210e-01
4.000000000000000000e+01	1.000000000000000000e+01	3.000000000000000000e+00	1.160000000000000000e+03	7.000000000000000000e+00	-5.601942682417088079e-18	6.097435353697497895e-01	6.097435353697481242e-01	7.062651418187520288e-05	-2.117528331950035525e-04	9.099155013476657450e-01
4.000000000000000000e+01	1.000000000000000000e+01	3.000000000000000000e+00	1.160000000000000000e+03	8.000000000000000000e+00	-5.601942681926931205e-18	6.097435702847279204e-01	6.097435702847262551e-01	5.385152985017795720e-05	-2.100402734495588014e-04	9.099155073634552782e-01
4.000000000000000000e+01	1.000000000000000000e+01	3.000000000000000000e+00	1.160000000000000000e+03	9.000000000000000000e+00	-5.601942682329244874e-18	6.097435207085042386e-01	6.097435207085027953e-01	7.465126695296179832e-05	-2.115494675609686512e-04	9.099155041508197872e-01
4.000000000000000000e+01	1.000000000000000000e+01	3.000000000000000000e+00	1.160000000000000000e+03	1.000000000000000000e+01	-5.601942682982830771e-18	6.097435806187249119e-01	6.097435806187236906e-01	7.059550620314862296e-05	-2.123006589069473249e-04	9.099155016089207626e-01
4.000000000000000000e+01	1.000000000000000000e+01	3.000000000000000000e+00	1.160000000000000000e+03	1.100000000000000000e+01	-5.601942683050570349e-18	6.097434958672807159e-01	6.097434958672793837e-01	7.003798881363028069e-05	-2.082217068652577035e-04	9.099155144355520752e-01
4.000000000000000000e+01	1.000000000000000000e+01	3.000000000000000000e+00	1.180000000000000000e+03	0.000000000000000000e+00	-5.689624858287468014e-18	5.980331786882598921e-01	5.980331786882586709e-01	6.949126891311490945e-05	-2.055014130395886661e-04	9.121964114392473455e-01
4.000000000000000000e+01	1.000000000000000000e+01	3.000000000000000000e+00	1.180000000000000000e+03	1.000000000000000000e+00	-5.689624861819967118e-18	5.980232988592827370e-01	5.980232988592808496e-01	7.354833564175201639e-05	-2.322288116299030020e-04	9.121984790519770403e-01
4.000000000000000000e+01	1.000000000000000000e+01	3.000000000000000000e+00	1.180000000000000000e+03	2.000000000000000000e+00	-5.689624860711414938e-18	5.980275519341502477e-01	5.980275519341486934e-01	7.911365018463953954e-05	-2.139444853937351443e-04	9.121975851927033307e-01
4.000000000000000000e+01	1.000000000000000000e+01	3.000000000000000000e+00	1.180000000000000000e+03	3.000000000000000000e+00	-5.689624861251111353e-18	5.980276126630361677e-01	5.980276126630349465e-01	6.904435112881086693e-05	-2.057629567774780588e-04	9.121975799678272434e-01
4.000000000000000000e+01	1.000000000000000000e+01	3.000000000000000000e+00	1.180000000000000000e+03	4.000000000000000000e+00	-5.689624861183946472e-18	5.980281276953218761e-01	5.980281276953202108e-01	6.831876216917497329e-05	-2.072653945928545276e-04	9.121974639242694805e-01
4.000000000000000000e+01	1.000000000000000000e+01	3.000000000000000000e+00	1.180000000000000000e+03	5.000000000000000000e+00	-5.689624861316656912e-18	5.980276098009464913e-01	5.980276098009449370e-01	6.989364118253664699e-05	-2.073442514065169278e-04	9.121975812047080634e-01
4.000000000000000000e+01	1.000000000000000000e+01	3.000000000000000000e+00	1.180000000000000000e+03	6.000000000000000000e+00	-5.689624862653813895e-18	5.980255297978199769e-01	5.980255297978187556e-01	6.924931089271856564e-05	-2.053857079941891401e-04	9.121980125886984814e-01
4.000000000000000000e+01	1.000000000000000000e+01	3.000000000000000000e+00	1.180000000000000000e+03	7.000000000000000000e+00	-5.689624862152314834e-18	5.980275036549912437e-01	5.980275036549900225e-01	6.424473915339403980e-05	-1.956651000978200383e-04	9.121975865399100103e-01
4.000000000000000000e+01	1.000000000000000000e+01	3.000000000000000000e+00	1.180000000000000000e+03	8.000000000000000000e+00	-5.689624860837682757e-18	5.980276104220747513e-01	5.980276104220731970e-01	6.448791246110734436e-05	-2.101756087795841703e-04	9.121975810396791839e-01
4.000000000000000000e+01	1.000000000000000000e+01	3.000000000000000000e+00	1.180000000000000000e+03	9.000000000000000000e+00	-5.689624861603730637e-18	5.980276170347386122e-01	5.980276170347373910e-01	6.892918576808477007e-05	-2.058241360203076338e-04	9.121975815559355549e-01
4.000000000000000000e+01	1.000000000000000000e+01	3.000000000000000000e+00	1.180000000000000000e+03	1.000000000000000000e+01	-5.689624861229035574e-18	5.980275841415813032e-01	5.980275841415799709e-01	6.950821533379567495e-05	-2.056809867956812426e-04	9.121975822222904151e-01
4.000000000000000000e+01	1.000000000000000000e+01	3.000000000000000000e+00	1.180000000000000000e+03	1.100000000000000000e+01	-5.689624863096564389e-18	5.980276987719436166e-01	5.980276987719423953e-01	6.882541719757233898e-05	-2.039755868582975105e-04	9.121975791270742207e-01
4.000000000000000000e+01	1.000000000000000000e+01	3.000000000000000000e+00	1.200000000000000000e+03	0.000000000000000000e+00	-5.777522976353366483e-18	5.866517596542630830e-01	5.866517596542617508e-01	6.830862377998913899e-05	-2.006855725628882761e-04	9.144005673155134462e-01
4.000000000000000000e+01	1.000000000000000000e+01	3.000000000000000000e+00	1.200000000000000000e+03	1.000000000000000000e+00	-5.777522979086845016e-18	5.866449636844882631e-01	5.866449636844870419e-01	7.452464872744268896e-05	-2.212856445388029108e-04	9.144019743829017166e-01
4.000000000000000000e+01	1.000000000000000000e+01	3.000000000000000000e+00	1.200000000000000000e+03	2.000000000000000000e+00	-5.777522977368869283e-18	5.866477051110540186e-01	5.866477051110524643e-01	7.636979516094662243e-05	-2.061247372512711479e-04	9.144014318238671279e-01
4.000000000000000000e+01	1.000000000000000000e+01	3.000000000000000000e+00	1.200000000000000000e+03	3.000000000000000000e+00	-5.777522975385268522e-18	5.866531145113221823e-01	5.866531145113207391e-01	8.152921156943243597e-05	-1.975270419811086338e-04	9.144002872482808186e-01
4.000000000000000000e+01	1.000000000000000000e+01	3.000000000000000000e+00	1.200000000000000000e+03	4.000000000000000000e+00	-5.777522980756575433e-18	5.866463908361589930e-01	5.866463908361573276e-01	6.820961750067890995e-05	-2.006022381853461494e-04	9.144016982392405568e-01
4.000000000000000000e+01	1.000000000000000000e+01	3.000000000000000000e+00	1.200000000000000000e+03	5.000000000000000000e+00	-5.777522979073026854e-18	5.866472396632067543e-01	5.866472396632052000e-01	6.832640546675551737e-05	-2.008337296398296002e-04	9.144014972585038370e-01
4.000000000000000000e+01	1.000000000000000000e+01	3.000000000000000000e+00	1.200000000000000000e+03	6.000000000000000000e+00	-5.777522979995175208e-18	5.866454763936946870e-01	5.866454763936932437e-01	6.808422265171456416e-05	-2.006136926866906249e-04	9.144018599923803281e-01
4.000000000000000000e+01	1.000000000000000000e+01	3.000000000000000000e+00	1.200000000000000000e+03	7.000000000000000000e+00	-5.777522977939917527e-18	5.866472013374108840e-01	5.866472013374097738e-01	6.313324092830120151e-05	-2.072261075896946652e-04	9.144014969987313002e-01
4.000000000000000000e+01	1.000000000000000000e+01	3.000000000000000000e+00	1.200000000000000000e+03	8.000000000000000000e+00	-5.777522979150880646e-18	5.866472929444637163e-01	5.866472929444623841e-01	7.187965200270465512e-05	-2.022978723542631716e-04	9.144014926923930142e-01
4.000000000000000000e+01	1.000000000000000000e+01	3.000000000000000000e+00	1.200000000000000000e+03	9.000000000000000000e+00	-5.777522978938978278e-18	5.866472599368799390e-01	5.866472599368779406e-01	7.726407703317105858e-05	-2.082643561596585929e-04	9.144014946009765277e-01
4.000000000000000000e+01	1.000000000000000000e+01	3.000000000000000000e+00	1.200000000000000000e+03	1.000000000000000000e+01	-5.777522979730950716e-18	5.866472790471713994e-01	5.866472790471699561e-01	6.834301774259730097e-05	-2.007989015507920803e-04	9.144014960656647872e-01
4.000000000000000000e+01	1.000000000000000000e+01	3.000000000000000000e+00	1.200000000000000000e+03	1.100000000000000000e+01	-5.777522977920913991e-18	5.866470565858440400e-01	5.866470565858425967e-01	6.800618039934894124e-05	-2.000773242216204466e-04	9.144015112135484014e-01
4.400000000000000000e+01	1.000000000000000000e+01	3.000000000000000000e+00	0.000000000000000000e+00	0.000000000000000000e+00	-1.675682019403869562e-18	2.621680858304361816e+00	2.621680858304357375e+00	-6.761533174192856013e-05	3.569245397346111712e-04	4.119977222902808101e-01
4.400000000000000000e+01	1.000000000000000000e+01	3.000000000000000000e+00	0.000000000000000000e+00	1.000000000000000000e+00	-1.675681841831502049e-18	-2.621680386561152876e+00	2.621680386561144882e+00	2.076988452790069751e-04	3.233672709601555402e-05	-4.119978540590591432e-01
4.400000000000000000e+01	1.000000000000000000e+01	3.000000000000000000e+00	0.000000000000000000e+00	2.000000000000000000e+00	-1.675682002430272250e-18	2.621681157878938517e+00	2.621681157878930524e+00	2.964483051436334429e-04	4.147191397871505757e-04	4.119977186219164755e-01
4.400000000000000000e+01	1.000000000000000000e+01	3.000000000000000000e+00	0.000000000000000000e+00	3.000000000000000000e+00	-1.675682055028838827e-18	2.621680328957912476e+00	2.621680328957905814e+00	1.127315652641309557e-04	7.125787387052922011e-04	4.119975366845155529e-01
4.400000000000000000e+01	1.000000000000000000e+01	3.000000000000000000e+00	0.000000000000000000e+00	4.000000000000000000e+00	-1.675681734998139259e-18	2.621680404034629319e+00	2.621680404034623546e+00	-5.434739596825489700e-04	-2.418724440959752489e-05	4.119974401416485743e-01
4.400000000000000000e+01	1.000000000000000000e+01	3.000000000000000000e+00	0.000000000000000000e+00	5.000000000000000000e+00	-1.460137437911142860e-18	-8.460379986910569403e-03	7.741304216429377716e-01	-1.417066716385629232e-03	7.633157865927258090e-01	-1.125969302921269550e-03
4.400000000000000000e+01	1.000000000000000000e+01	3.000000000000000000e+00	0.000000000000000000e+00	6.000000000000000000e+00	-1.675682020753548556e-18	2.621681178063799855e+00	2.621681178063791418e+00	-9.554219087995085744e-05	3.761084989658958341e-04	4.119975933539197221e-01
4.400000000000000000e+01	1.000000000000000000e+01	3.000000000000000000e+00	0.000000000000000000e+00	7.000000000000000000e+00	-1.675681772882471253e-18	-2.621680669376699413e+00	2.621680669376691863e+00	4.453650938406763073e-04	3.215302534553835998e-05	-4.119975269123757888e-01
4.400000000000000000e+01	1.000000000000000000e+01	3.000000000000000000e+00	0.000000000000000000e+00	8.000000000000000000e+00	-1.675681553107408484e-18	2.621679321207991631e+00	2.621679321207984081e+00	-8.154903904569518053e-04	-6.087372705825779462e-05	4.119972042881537844e-01
4.400000000000000000e+01	1.000000000000000000e+01	3.000000000000000000e+00	0.000000000000000000e+00	9.000000000000000000e+00	-1.675682023158066699e-18	2.621679342163016901e+00	2.621679342163012016e+00	8.811715154874338635e-05	9.416093981556121484e-04	4.119973698638086379e-01
4.400000000000000000e+01	1.000000000000000000e+01	3.000000000000000000e+00	0.000000000000000000e+00	1.000000000000000000e+01	-1.675681730011900470e-18	-2.621679420992359066e+00	2.621679420992352849e+00	7.559126662566794611e-04	-2.210017207807142689e-04	-4.119972456931181859e-01
4.400000000000000000e+01	1.000000000000000000e+01	3.000000000000000000e+00	0.000000000000000000e+00	1.100000000000000000e+01	-1.675682025678550091e-18	-2.621680192739517246e+00	2.621680192739511472e+00	2.088698028616615477e-04	-4.704681241755945395e-04	-4.119975787370048770e-01
4.400000000000000000e+01	1.000000000000000000e+01	3.000000000000000000e+00	2.000000000000000000e+01	0.000000000000000000e+00	-1.724771761231498603e-18	2.557552998853040993e+00	2.557552998853034776e+00	3.839163998615437700e-06	2.766771110357764060e-04	4.312504121509750377e-01
4.400000000000000000e+01	1.000000000000000000e+01	3.000000000000000000e+00	2.000000000000000000e+01	1.000000000000000000e+00	-1.628871301553947212e-18	-2.687048318318640661e+00	2.687048318318634443e+00	2.378297506642032717e-04	5.239565253928565630e-05	-3.921372462261130676e-01
4.400000000000000000e+01	1.000000000000000000e+01	3.000000000000000000e+00	2.000000000000000000e+01	2.000000000000000000e+00	-1.724771690744645873e-18	2.557604769842135362e+00	2.557604769842130032e+00	4.936310038815735742e-04	2.437180391923160863e-04	4.312350005115172524e-01
4.400000000000000000e+01	1.000000000000000000e+01	3.000000000000000000e+00	2.000000000000000000e+01	3.000000000000000000e+00	-1.724771764175262494e-18	2.557604525852026356e+00	2.557604525852017918e+00	4.292294187486292434e-04	6.663850684524725556e-04	4.312348356654398529e-01
4.400000000000000000e+01	1.000000000000000000e+01	3.000000000000000000e+00	2.000000000000000000e+01	4.000000000000000000e+00	-1.724771595161677194e-18	2.557603918705554591e+00	2.557603918705548374e+00	-4.980525655499570391e-04	1.261727557262912495e-04	4.312346928270432977e-01
4.400000000000000000e+01	1.000000000000000000e+01	3.000000000000000000e+00	2.000000000000000000e+01	5.000000000000000000e+00	-1.724771611280532160e-18	2.557603811947247507e+00	2.557603811947241734e+00	-5.311738863599123513e-04	2.167505571239915631e-04	4.312346526922475332e-01
4.400000000000000000e+01	1.000000000000000000e+01	3.000000000000000000e+00	2.000000000000000000e+01	6.000000000000000000e+00	-1.724771791341026286e-18	2.557605065704823044e+00	2.557605065704817271e+00	-6.646339580894475990e-05	3.274689883787733867e-04	4.312348781714936408e-01
4.400000000000000000e+01	1.000000000000000000e+01	3.000000000000000000e+00	2.000000000000000000e+01	7.000000000000000000e+00	-1.628871363049917242e-18	-2.687045683930396223e+00	2.687045683930388229e+00	7.392331374560631892e-04	-8.172139091870113869e-04	-3.921364281085757963e-01
4.400000000000000000e+01	1.000000000000000000e+01	3.000000000000000000e+00	2.000000000000000000e+01	8.000000000000000000e+00	-1.724771677203949354e-18	2.557602993176335548e+00	2.557602993176329331e+00	-5.036518630609730911e-04	7.288143322659581744e-04	4.312344642158700281e-01
4.400000000000000000e+01	1.000000000000000000e+01	3.000000000000000000e+00	2.000000000000000000e+01	9.000000000000000000e+00	-1.724771731710412622e-18	2.557604583537882004e+00	2.557604583537875786e+00	4.875589959133022080e-04	4.072022825037483764e-04	4.312349531753464915e-01
4.400000000000000000e+01	1.000000000000000000e+01	3.000000000000000000e+00	2.000000000000000000e+01	1.000000000000000000e+01	-1.724771560884930150e-18	2.557603880940951591e+00	2.557603880940944929e+00	-6.676970627051770704e-04	3.233424378056155000e-04	4.312345187809297209e-01
4.400000000000000000e+01	1.000000000000000000e+01	3.000000000000000000e+00	2.000000000000000000e+01	1.100000000000000000e+01	-1.628871503891161478e-18	-2.687047207660972603e+00	2.687047207660965942e+00	3.666322154207257819e-04	-5.250321662759285021e-04	-3.921369409944573947e-01
4.400000000000000000e+01	1.000000000000000000e+01	3.000000000000000000e+00	4.000000000000000000e+01	0.000000000000000000e+00	-1.776069497516118128e-18	2.494765635929860892e+00	2.494765635929856451e+00	2.428284054443166699e-05	2.491980122106938903e-04	4.498848761343546276e-01
4.400000000000000000e+01	1.000000000000000000e+01	3.000000000000000000e+00	4.000000000000000000e+01	1.000000000000000000e+00	-1.584414208911739288e-18	-2.753720765658732361e+00	2.753720765658726588e+00	2.748695678801012471e-04	7.323793161335269517e-05	-3.716274802068519900e-01
4.400000000000000000e+01	1.000000000000000000e+01	3.000000000000000000e+00	4.000000000000000000e+01	2.000000000000000000e+00	-1.776069508035049824e-18	2.494807827191445782e+00	2.494807827191441785e+00	3.458265645474918495e-04	3.720088302711054549e-04	4.498722721820005432e-01
4.400000000000000000e+01	1.000000000000000000e+01	3.000000000000000000e+00	4.000000000000000000e+01	3.000000000000000000e+00	-1.776069532049493027e-18	2.494807638218099033e+00	2.494807638218092372e+00	2.532062716052772377e-04	6.410342669378328020e-04	4.498721531541251539e-01
4.400000000000000000e+01	1.000000000000000000e+01	3.000000000000000000e+00	4.000000000000000000e+01	4.000000000000000000e+00	-1.776069313091817652e-18	2.494807547050395868e+00	2.494807547050388319e+00	-5.264982847782571007e-04	1.927242996425657172e-04	4.498719843713469557e-01
4.400000000000000000e+01	1.000000000000000000e+01	3.000000000000000000e+00	4.000000000000000000e+01	5.000000000000000000e+00	-1.776069376462189371e-18	2.494808049798676208e+00	2.494808049798670879e+00	-3.453744067946161846e-04	1.090615405296821758e-04	4.498721080392281135e-01
4.400000000000000000e+01	1.000000000000000000e+01	3.000000000000000000e+00	4.000000000000000000e+01	6.000000000000000000e+00	-1.776069514323104781e-18	2.494808648853879873e+00	2.494808648853873656e+00	-3.833950535625011932e-05	2.871100339557999034e-04	4.498721434976319378e-01
4.400000000000000000e+01	1.000000000000000000e+01	3.000000000000000000e+00	4.000000000000000000e+01	7.000000000000000000e+00	-1.776069362355390782e-18	2.494808183029333826e+00	2.494808183029328941e+00	-2.752856273688579318e-04	1.900227615085055093e-05	4.498721558334405901e-01
4.400000000000000000e+01	1.000000000000000000e+01	3.000000000000000000e+00	4.000000000000000000e+01	8.000000000000000000e+00	-1.776069551391015428e-18	2.494807900340244800e+00	2.494807900340239915e+00	1.134067918221479614e-04	5.415432605722415339e-04	4.498721742282441038e-01
4.400000000000000000e+01	1.000000000000000000e+01	3.000000000000000000e+00	4.000000000000000000e+01	9.000000000000000000e+00	-1.584414262899022689e-18	-2.753715222416525332e+00	2.753715222416519115e+00	9.447087111694589838e-04	-9.584281706130022343e-04	-3.716265034261094224e-01
4.400000000000000000e+01	1.000000000000000000e+01	3.000000000000000000e+00	4.000000000000000000e+01	1.000000000000000000e+01	-1.776069239651009781e-18	2.494806779037008315e+00	2.494806779037002542e+00	-6.873683771889626225e-04	3.323924676218254154e-04	4.498718277323284775e-01
4.400000000000000000e+01	1.000000000000000000e+01	3.000000000000000000e+00	4.000000000000000000e+01	1.100000000000000000e+01	-1.584414410806374083e-18	-2.753717988590135501e+00	2.753717988590127952e+00	5.755059845952152815e-04	-5.451335437445462961e-04	-3.716272052661583336e-01
4.400000000000000000e+01	1.000000000000000000e+01	3.000000000000000000e+00	6.000000000000000000e+01	0.000000000000000000e+00	-1.829506466525556924e-18	2.433245078724139532e+00	2.433245078724134647e+00	4.354014533170637243e-05	2.260468798220101794e-04	4.679412752330154857e-01
4.400000000000000000e+01	1.000000000000000000e+01	3.000000000000000000e+00	6.000000000000000000e+01	1.000000000000000000e+00	-1.542387913539475506e-18	-2.821709638510564666e+00	2.821709638510558449e+00	3.398390861576118440e-04	8.167636652064980390e-05	-3.504401617978544770e-01
4.400000000000000000e+01	1.000000000000000000e+01	3.000000000000000000e+00	6.000000000000000000e+01	2.000000000000000000e+00	-1.829506502531624199e-18	2.433279673411317123e+00	2.433279673411312682e+00	2.375526298004591581e-04	4.031488474346929854e-04	4.679309903146409155e-01
4.400000000000000000e+01	1.000000000000000000e+01	3.000000000000000000e+00	6.000000000000000000e+01	3.000000000000000000e+00	-1.829506510617467737e-18	2.433279975802695283e+00	2.433279975802690842e+00	1.258720019888094166e-04	5.748960759031046357e-04	4.679309020147001674e-01
4.400000000000000000e+01	1.000000000000000000e+01	3.000000000000000000e+00	6.000000000000000000e+01	4.000000000000000000e+00	-1.829506368570450763e-18	2.433280068674120944e+00	2.433280068674116059e+00	-2.399424954746629945e-04	8.188229707212862864e-05	4.679309107893830366e-01
4.400000000000000000e+01	1.000000000000000000e+01	3.000000000000000000e+00	6.000000000000000000e+01	5.000000000000000000e+00	-1.829506319171762477e-18	2.433279557753979194e+00	2.433279557753974753e+00	-3.665834589133212134e-04	9.857132671107928076e-05	4.679308424998579463e-01
4.400000000000000000e+01	1.000000000000000000e+01	3.000000000000000000e+00	6.000000000000000000e+01	6.000000000000000000e+00	-1.829506478071291237e-18	2.433281442284805252e+00	2.433281442284800811e+00	-1.196890119942228540e-05	2.540108728570531719e-04	4.679306072541732919e-01
4.400000000000000000e+01	1.000000000000000000e+01	3.000000000000000000e+00	6.000000000000000000e+01	7.000000000000000000e+00	-1.829506253260554524e-18	2.433279796407874951e+00	2.433279796407868734e+00	-2.573465356078904901e-04	-1.255958158839062453e-04	4.679309051253242036e-01
4.400000000000000000e+01	1.000000000000000000e+01	3.000000000000000000e+00	6.000000000000000000e+01	8.000000000000000000e+00	-1.829506418441359352e-18	2.433280352899396259e+00	2.433280352899390042e+00	2.329799937046834460e-04	6.310368073743805343e-05	4.679310534595695903e-01
4.400000000000000000e+01	1.000000000000000000e+01	3.000000000000000000e+00	6.000000000000000000e+01	9.000000000000000000e+00	-1.829506386593248101e-18	2.433280346528591043e+00	2.433280346528586158e+00	1.171870554646703199e-04	-2.105294084229426791e-05	4.679310374395500016e-01
4.400000000000000000e+01	1.000000000000000000e+01	3.000000000000000000e+00	6.000000000000000000e+01	1.000000000000000000e+01	-1.829506250580072961e-18	2.433279303553113948e+00	2.433279303553106399e+00	-5.202101343895256663e-04	1.562600288556808094e-04	4.679307412744426742e-01
4.400000000000000000e+01	1.000000000000000000e+01	3.000000000000000000e+00	6.000000000000000000e+01	1.100000000000000000e+01	-1.542388084569564924e-18	-2.821705840015360955e+00	2.821705840015353850e+00	8.299531308693052205e-04	-5.025476933080074652e-04	-3.504398353847669734e-01
4.400000000000000000e+01	1.000000000000000000e+01	3.000000000000000000e+00	8.000000000000000000e+01	0.000000000000000000e+00	-1.885016353690329617e-18	2.372981849843608160e+00	2.372981849843602387e+00	6.137726407301640256e-05	2.067510675431160922e-04	4.854388654630047428e-01
4.400000000000000000e+01	1.000000000000000000e+01	3.000000000000000000e+00	8.000000000000000000e+01	1.000000000000000000e+00	-1.502873275542098030e-18	-2.891031184160958833e+00	2.891031184160954393e+00	3.993417053651881305e-04	1.110316678914599939e-04	-3.285435131669617870e-01
4.400000000000000000e+01	1.000000000000000000e+01	3.000000000000000000e+00	8.000000000000000000e+01	2.000000000000000000e+00	-1.885016294425754731e-18	2.373009485299196530e+00	2.373009485299191201e+00	5.226871996733446768e-04	2.418790947975984205e-04	4.854307861043118955e-01
4.400000000000000000e+01	1.000000000000000000e+01	3.000000000000000000e+00	8.000000000000000000e+01	3.000000000000000000e+00	-1.885016389031030466e-18	2.373009305690716442e+00	2.373009305690712001e+00	4.435433845614419678e-05	4.902335415573909122e-04	4.854306818062435469e-01
4.400000000000000000e+01	1.000000000000000000e+01	3.000000000000000000e+00	8.000000000000000000e+01	4.000000000000000000e+00	-1.885016210504581911e-18	2.373009398244607215e+00	2.373009398244602774e+00	-3.625221128057239052e-04	1.359283081446091980e-04	4.854306029664016697e-01
4.400000000000000000e+01	1.000000000000000000e+01	3.000000000000000000e+00	8.000000000000000000e+01	5.000000000000000000e+00	-1.885016271035544328e-18	2.373009817539730282e+00	2.373009817539725397e+00	-1.363679907122241491e-04	4.005858549812837564e-05	4.854307148070491906e-01
4.400000000000000000e+01	1.000000000000000000e+01	3.000000000000000000e+00	8.000000000000000000e+01	6.000000000000000000e+00	-1.885016362012924641e-18	2.373011176664169941e+00	2.373011176664163280e+00	1.255531948957393572e-05	2.269180884084558202e-04	4.854303125878462466e-01
4.400000000000000000e+01	1.000000000000000000e+01	3.000000000000000000e+00	8.000000000000000000e+01	7.000000000000000000e+00	-1.885016246809068949e-18	2.373009469675716243e+00	2.373009469675712246e+00	-2.454379964344685075e-04	7.676325226148223476e-05	4.854306670462832929e-01
4.400000000000000000e+01	1.000000000000000000e+01	3.000000000000000000e+00	8.000000000000000000e+01	8.000000000000000000e+00	-1.502873050411012916e-18	-2.891030006965323640e+00	2.891030006965319199e+00	-7.911654965570948453e-04	-6.629633303333658874e-05	-3.285441001859588095e-01
4.400000000000000000e+01	1.000000000000000000e+01	3.000000000000000000e+00	8.000000000000000000e+01	9.000000000000000000e+00	-1.885016125822558910e-18	2.373009677399735118e+00	2.373009677399729789e+00	1.970811882575383212e-04	-2.648821748364302482e-04	4.854307804749605770e-01
4.400000000000000000e+01	1.000000000000000000e+01	3.000000000000000000e+00	8.000000000000000000e+01	1.000000000000000000e+01	-1.885016129868371500e-18	2.373009091946969740e+00	2.373009091946964411e+00	-4.787550927183739733e-04	1.086413267600150069e-04	4.854305369957155336e-01
4.400000000000000000e+01	1.000000000000000000e+01	3.000000000000000000e+00	8.000000000000000000e+01	1.100000000000000000e+01	-1.502873515215256539e-18	-2.891026274390318118e+00	2.891026274390310125e+00	9.872511962494678189e-04	-5.944149380073786163e-04	-3.285429887379492930e-01
4.400000000000000000e+01	1.000000000000000000e+01	3.000000000000000000e+00	1.000000000000000000e+02	0.000000000000000000e+00	-1.942535037856830988e-18	2.313965823391582521e+00	2.313965823391577192e+00	7.763053061679525376e-05	1.908327358445742570e-04	5.023957476654059562e-01
4.400000000000000000e+01	1.000000000000000000e+01	3.000000000000000000e+00	1.000000000000000000e+02	1.000000000000000000e+00	-1.465955102921916702e-18	-2.961701330365061668e+00	2.961701330365054563e+00	4.716042480241039469e-04	1.496445915710614433e-04	-3.059015762873774080e-01
4.400000000000000000e+01	1.000000000000000000e+01	3.000000000000000000e+00	1.000000000000000000e+02	2.000000000000000000e+00	-1.942535038824934341e-18	2.313986870141301999e+00	2.313986870141297114e+00	3.917288687302858830e-04	3.292172760697245648e-04	5.023896183761555889e-01
4.400000000000000000e+01	1.000000000000000000e+01	3.000000000000000000e+00	1.000000000000000000e+02	3.000000000000000000e+00	-1.942535063038954345e-18	2.313987430152986136e+00	2.313987430152981251e+00	1.471897223701926068e-06	4.028268549403422709e-04	5.023895482794483724e-01
4.400000000000000000e+01	1.000000000000000000e+01	3.000000000000000000e+00	1.000000000000000000e+02	4.000000000000000000e+00	-1.942534952298958219e-18	2.313987014684179666e+00	2.313987014684174781e+00	-1.539805162149297563e-04	5.858425974523916564e-05	5.023895567884191227e-01
4.400000000000000000e+01	1.000000000000000000e+01	3.000000000000000000e+00	1.000000000000000000e+02	5.000000000000000000e+00	-1.942534938316241903e-18	2.313986969444680408e+00	2.313986969444676411e+00	-1.448453614744781980e-04	1.821402636208661858e-05	5.023895614135898136e-01
4.400000000000000000e+01	1.000000000000000000e+01	3.000000000000000000e+00	1.000000000000000000e+02	6.000000000000000000e+00	-1.942535042383671544e-18	2.313987591779001374e+00	2.313987591778994712e+00	3.486689836792218210e-05	2.049811762692152831e-04	5.023894793140588622e-01
4.400000000000000000e+01	1.000000000000000000e+01	3.000000000000000000e+00	1.000000000000000000e+02	7.000000000000000000e+00	-1.465955574522550239e-18	-2.961689007735361923e+00	2.961689007735352597e+00	-1.186210843875546713e-04	-1.953291890809948170e-03	-3.059005800000994535e-01
4.400000000000000000e+01	1.000000000000000000e+01	3.000000000000000000e+00	1.000000000000000000e+02	8.000000000000000000e+00	-1.465955198982456303e-18	-2.961674590945514662e+00	2.961674590945507557e+00	1.731261528328175260e-03	-2.318024577086627742e-03	-3.058977706977897282e-01
4.400000000000000000e+01	1.000000000000000000e+01	3.000000000000000000e+00	1.000000000000000000e+02	9.000000000000000000e+00	-1.942535005079921532e-18	2.313987227167821015e+00	2.313987227167816574e+00	1.394880614584570065e-04	5.257797163884264809e-05	5.023896369273795903e-01
4.400000000000000000e+01	1.000000000000000000e+01	3.000000000000000000e+00	1.000000000000000000e+02	1.000000000000000000e+01	-1.942534953459188107e-18	2.313986934838181853e+00	2.313986934838176079e+00	-7.461025365868512659e-05	6.760068854936394679e-06	5.023895878132796922e-01
4.400000000000000000e+01	1.000000000000000000e+01	3.000000000000000000e+00	1.000000000000000000e+02	1.100000000000000000e+01	-1.465955294460890897e-18	-2.961693068560344422e+00	2.961693068560339537e+00	1.351892158520961486e-03	-4.352072010522791095e-04	-3.059009517175172443e-01
4.400000000000000000e+01	1.000000000000000000e+01	3.000000000000000000e+00	1.200000000000000000e+02	0.000000000000000000e+00	-2.002000425567794233e-18	2.256186779395381148e+00	2.256186779395376707e+00	9.219568074416554008e-05	1.778334260457744144e-04	5.188287122544362751e-01
4.400000000000000000e+01	1.000000000000000000e+01	3.000000000000000000e+00	1.200000000000000000e+02	1.000000000000000000e+00	-1.431722645203862720e-18	-3.033737333799110480e+00	3.033737333799102487e+00	5.579445178700804739e-04	2.024009389523565537e-04	-2.824740919145722895e-01
4.400000000000000000e+01	1.000000000000000000e+01	3.000000000000000000e+00	1.200000000000000000e+02	2.000000000000000000e+00	-2.002000446776007284e-18	2.256202057120976434e+00	2.256202057120971993e+00	2.771420797401426815e-04	3.537666570181836607e-04	5.188243197883762869e-01
4.400000000000000000e+01	1.000000000000000000e+01	3.000000000000000000e+00	1.200000000000000000e+02	3.000000000000000000e+00	-2.002000426171468885e-18	2.256202028762630540e+00	2.256202028762626099e+00	2.801260329247673040e-04	5.421545175528863850e-04	5.188242641248164144e-01
4.400000000000000000e+01	1.000000000000000000e+01	3.000000000000000000e+00	1.200000000000000000e+02	4.000000000000000000e+00	-2.002000259241708200e-18	2.256201695088466241e+00	2.256201695088460912e+00	-3.576845453395892274e-04	1.632998226540211808e-04	5.188241731956249048e-01
4.400000000000000000e+01	1.000000000000000000e+01	3.000000000000000000e+00	1.200000000000000000e+02	5.000000000000000000e+00	-2.002000282436589248e-18	2.256202247881122780e+00	2.256202247881118339e+00	-2.296129032415878573e-04	1.283417330041406444e-05	5.188242392166595440e-01
4.400000000000000000e+01	1.000000000000000000e+01	3.000000000000000000e+00	1.200000000000000000e+02	6.000000000000000000e+00	-2.002000424236027928e-18	2.256202407143770738e+00	2.256202407143765853e+00	5.463244387661817490e-05	1.873907616502068594e-04	5.188242664466178322e-01
4.400000000000000000e+01	1.000000000000000000e+01	3.000000000000000000e+00	1.200000000000000000e+02	7.000000000000000000e+00	-1.431723101554766869e-18	-3.033699289420248579e+00	3.033699289420239698e+00	7.062434710842657335e-04	-3.334755090014135913e-03	-2.824695436203057963e-01
4.400000000000000000e+01	1.000000000000000000e+01	3.000000000000000000e+00	1.200000000000000000e+02	8.000000000000000000e+00	-2.002000417358131118e-18	2.256202175333536175e+00	2.256202175333528626e+00	3.753891565060450556e-04	2.314878415607406919e-04	5.188243459026991022e-01
4.400000000000000000e+01	1.000000000000000000e+01	3.000000000000000000e+00	1.200000000000000000e+02	9.000000000000000000e+00	-2.002000361990918913e-18	2.256202117984247746e+00	2.256202117984242417e+00	-1.481470206377872179e-04	1.430975405514569102e-04	5.188242652793945142e-01
4.400000000000000000e+01	1.000000000000000000e+01	3.000000000000000000e+00	1.200000000000000000e+02	1.000000000000000000e+01	-2.002000303978770492e-18	2.256201996514688446e+00	2.256201996514683117e+00	-1.327515969099728286e-04	-2.727135331699079388e-05	5.188242769601080218e-01
4.400000000000000000e+01	1.000000000000000000e+01	3.000000000000000000e+00	1.200000000000000000e+02	1.100000000000000000e+01	-1.431722701667709451e-18	-3.033724928609914606e+00	3.033724928609909277e+00	1.698542773872728420e-03	-9.721160665199234140e-05	-2.824735003586774096e-01
4.400000000000000000e+01	1.000000000000000000e+01	3.000000000000000000e+00	1.400000000000000000e+02	0.000000000000000000e+00	-2.063352308784239427e-18	2.199633080875517344e+00	2.199633080875511126e+00	1.050162183444840799e-04	1.673142893570512635e-04	5.347540619862927169e-01
4.400000000000000000e+01	1.000000000000000000e+01	3.000000000000000000e+00	1.400000000000000000e+02	1.000000000000000000e+00	-1.400270158115143122e-18	-3.107157751375960952e+00	3.107157751375954291e+00	6.582898299722539544e-04	2.759386899506548088e-04	-2.582154617848880784e-01
4.400000000000000000e+01	1.000000000000000000e+01	3.000000000000000000e+00	1.400000000000000000e+02	2.000000000000000000e+00	-2.063352334127114764e-18	2.199645785904805084e+00	2.199645785904800199e+00	1.896522681276038933e-04	3.407586853093972626e-04	5.347505218133431493e-01
4.400000000000000000e+01	1.000000000000000000e+01	3.000000000000000000e+00	1.400000000000000000e+02	3.000000000000000000e+00	-2.063352318926817064e-18	2.199645300488961563e+00	2.199645300488956234e+00	1.820645058690386448e-04	4.897627847821840394e-04	5.347504804405435186e-01
4.400000000000000000e+01	1.000000000000000000e+01	3.000000000000000000e+00	1.400000000000000000e+02	4.000000000000000000e+00	-2.063352200426799294e-18	2.199645466734136967e+00	2.199645466734131638e+00	-1.781788453440455509e-04	5.881627970961093567e-05	5.347504675032560550e-01
4.400000000000000000e+01	1.000000000000000000e+01	3.000000000000000000e+00	1.400000000000000000e+02	5.000000000000000000e+00	-2.063352251011041520e-18	2.199645750530974997e+00	2.199645750530970556e+00	1.980686687167038660e-05	1.799282316122269044e-05	5.347505259774479880e-01
4.400000000000000000e+01	1.000000000000000000e+01	3.000000000000000000e+00	1.400000000000000000e+02	6.000000000000000000e+00	-2.063352306536124899e-18	2.199646720098108243e+00	2.199646720098102026e+00	7.207868692886135111e-05	1.733011579672582517e-04	5.347502070621678039e-01
4.400000000000000000e+01	1.000000000000000000e+01	3.000000000000000000e+00	1.400000000000000000e+02	7.000000000000000000e+00	-2.063352325009154969e-18	2.199645554860056862e+00	2.199645554860051977e+00	2.193315246269114303e-04	2.321154769159597907e-04	5.347505429353945905e-01
4.400000000000000000e+01	1.000000000000000000e+01	3.000000000000000000e+00	1.400000000000000000e+02	8.000000000000000000e+00	-2.063352281838467294e-18	2.199645198434749371e+00	2.199645198434746263e+00	-9.831465484186028300e-05	3.970685591226199890e-04	5.347504476556196318e-01
4.400000000000000000e+01	1.000000000000000000e+01	3.000000000000000000e+00	1.400000000000000000e+02	9.000000000000000000e+00	-2.063352228616014585e-18	2.199645666329922200e+00	2.199645666329917759e+00	8.538719656648176108e-05	-5.235531102548760093e-05	5.347505380124399910e-01
4.400000000000000000e+01	1.000000000000000000e+01	3.000000000000000000e+00	1.400000000000000000e+02	1.000000000000000000e+01	-2.063352208385913946e-18	2.199645597686821219e+00	2.199645597686817666e+00	-5.046536556702172790e-05	-3.448648329436550724e-05	5.347505070392067905e-01
4.400000000000000000e+01	1.000000000000000000e+01	3.000000000000000000e+00	1.400000000000000000e+02	1.100000000000000000e+01	-1.400269979155809070e-18	-3.107141656370803862e+00	3.107141656370797644e+00	1.916446999231945052e-03	4.439319923708816523e-04	-2.582148925601600031e-01
4.400000000000000000e+01	1.000000000000000000e+01	3.000000000000000000e+00	1.600000000000000000e+02	0.000000000000000000e+00	-2.126532253584497152e-18	2.144299091601725937e+00	2.144299091601721052e+00	1.161105653151457538e-04	1.588728385910940328e-04	5.501852798008523004e-01
4.400000000000000000e+01	1.000000000000000000e+01	3.000000000000000000e+00	1.600000000000000000e+02	1.000000000000000000e+00	-1.371697664733737031e-18	-3.181982436068703457e+00	3.181982436068695463e+00	8.059068021928663924e-04	3.727241900631397104e-04	-2.330732689260821278e-01
4.400000000000000000e+01	1.000000000000000000e+01	3.000000000000000000e+00	1.600000000000000000e+02	2.000000000000000000e+00	-2.126532271180616651e-18	2.144307546100644224e+00	2.144307546100639339e+00	1.257952585826479131e-04	3.033242469847290536e-04	5.501828692033051693e-01
4.400000000000000000e+01	1.000000000000000000e+01	3.000000000000000000e+00	1.600000000000000000e+02	3.000000000000000000e+00	-2.126532262550042703e-18	2.144307349559723352e+00	2.144307349559716691e+00	1.135467862407758409e-04	4.266648229529942634e-04	5.501828377879591780e-01
4.400000000000000000e+01	1.000000000000000000e+01	3.000000000000000000e+00	1.600000000000000000e+02	4.000000000000000000e+00	-2.126532184105643028e-18	2.144307496023517778e+00	2.144307496023511561e+00	-3.883050842525952737e-05	3.084956639819532207e-05	5.501828589717498996e-01
4.400000000000000000e+01	1.000000000000000000e+01	3.000000000000000000e+00	1.600000000000000000e+02	5.000000000000000000e+00	-2.126532201653039582e-18	2.144307663179974011e+00	2.144307663179969126e+00	5.541421996931910140e-05	1.925528835164707546e-05	5.501828822211277670e-01
4.400000000000000000e+01	1.000000000000000000e+01	3.000000000000000000e+00	1.600000000000000000e+02	6.000000000000000000e+00	-2.126532248566171599e-18	2.144307901885131429e+00	2.144307901885127876e+00	8.692774096085075723e-05	1.620627449785748224e-04	5.501827952620983453e-01
4.400000000000000000e+01	1.000000000000000000e+01	3.000000000000000000e+00	1.600000000000000000e+02	7.000000000000000000e+00	-2.126532168605379042e-18	2.144307507209590735e+00	2.144307507209585406e+00	-6.402680805944097433e-05	1.297512960697808558e-05	5.501828539690033493e-01
4.400000000000000000e+01	1.000000000000000000e+01	3.000000000000000000e+00	1.600000000000000000e+02	8.000000000000000000e+00	-2.126532257082535976e-18	2.144307340731172573e+00	2.144307340731168132e+00	3.652648772923331849e-05	3.307493479529782527e-04	5.501828501802499272e-01
4.400000000000000000e+01	1.000000000000000000e+01	3.000000000000000000e+00	1.600000000000000000e+02	9.000000000000000000e+00	-2.126532212343816999e-18	2.144307640529089287e+00	2.144307640529083514e+00	1.055414232464416900e-04	2.625620279511819619e-05	5.501828900890852747e-01
4.400000000000000000e+01	1.000000000000000000e+01	3.000000000000000000e+00	1.600000000000000000e+02	1.000000000000000000e+01	-2.126532220336210949e-18	2.144308076697850396e+00	2.144308076697843291e+00	1.074039765557336458e-04	4.452668874812846985e-05	5.501828882798465159e-01
4.400000000000000000e+01	1.000000000000000000e+01	3.000000000000000000e+00	1.600000000000000000e+02	1.100000000000000000e+01	-1.371697074445540592e-18	-3.181964378948149985e+00	3.181964378948144656e+00	1.847705886662220692e-03	1.151851329398474169e-03	-2.330727554646404021e-01
4.400000000000000000e+01	1.000000000000000000e+01	3.000000000000000000e+00	1.800000000000000000e+02	0.000000000000000000e+00	-2.191483479727700131e-18	2.090175408725634121e+00	2.090175408725629236e+00	1.255169132005931295e-04	1.521322130314728871e-04	5.651360942386923769e-01
4.400000000000000000e+01	1.000000000000000000e+01	3.000000000000000000e+00	1.800000000000000000e+02	1.000000000000000000e+00	-1.346111774653797006e-18	-3.258237100424242083e+00	3.258237100424236310e+00	9.319441385540871287e-04	5.170180492102674280e-04	-2.069862912533984300e-01
4.400000000000000000e+01	1.000000000000000000e+01	3.000000000000000000e+00	1.800000000000000000e+02	2.000000000000000000e+00	-2.191483488011375578e-18	2.090178619118340020e+00	2.090178619118334691e+00	9.392819163901296674e-05	2.598805350236617524e-04	5.651351613480345426e-01
4.400000000000000000e+01	1.000000000000000000e+01	3.000000000000000000e+00	1.800000000000000000e+02	3.000000000000000000e+00	-2.191483481256029157e-18	2.090178656635803822e+00	2.090178656635798937e+00	7.062241081317156919e-05	3.613619996690542804e-04	5.651351390375198847e-01
4.400000000000000000e+01	1.000000000000000000e+01	3.000000000000000000e+00	1.800000000000000000e+02	4.000000000000000000e+00	-2.191483436357191831e-18	2.090178674153447602e+00	2.090178674153443161e+00	5.648163131022870657e-05	4.070652716528358662e-05	5.651351701055462584e-01
4.400000000000000000e+01	1.000000000000000000e+01	3.000000000000000000e+00	1.800000000000000000e+02	5.000000000000000000e+00	-2.191483360450911675e-18	2.090178710529212669e+00	2.090178710529206452e+00	-9.601925503197499326e-05	-3.377557953098644683e-05	5.651351296095828980e-01
4.400000000000000000e+01	1.000000000000000000e+01	3.000000000000000000e+00	1.800000000000000000e+02	6.000000000000000000e+00	-2.191483475321307619e-18	2.090180536788552423e+00	2.090180536788547538e+00	9.993579562568334900e-05	1.531344053099374691e-04	5.651347165401618966e-01
4.400000000000000000e+01	1.000000000000000000e+01	3.000000000000000000e+00	1.800000000000000000e+02	7.000000000000000000e+00	-2.191483365306401391e-18	2.090178385807311301e+00	2.090178385807305084e+00	-1.821206252305833417e-04	9.451273451875306377e-05	5.651351080283266715e-01
4.400000000000000000e+01	1.000000000000000000e+01	3.000000000000000000e+00	1.800000000000000000e+02	8.000000000000000000e+00	-2.191483492059619462e-18	2.090178558944975951e+00	2.090178558944970622e+00	1.475785102882764665e-04	3.557293974358310398e-04	5.651351517551750359e-01
4.400000000000000000e+01	1.000000000000000000e+01	3.000000000000000000e+00	1.800000000000000000e+02	9.000000000000000000e+00	-2.191483484165060442e-18	2.090178752194552292e+00	2.090178752194547407e+00	2.768354583672984507e-04	1.921581743850448961e-04	5.651351848672540035e-01
4.400000000000000000e+01	1.000000000000000000e+01	3.000000000000000000e+00	1.800000000000000000e+02	1.000000000000000000e+01	-2.191483390350059245e-18	2.090178542265550110e+00	2.090178542265546113e+00	1.818749098746844941e-05	-4.565088728140883251e-05	5.651351586116142300e-01
4.400000000000000000e+01	1.000000000000000000e+01	3.000000000000000000e+00	1.800000000000000000e+02	1.100000000000000000e+01	-1.346110560795265470e-18	-3.258218587362937235e+00	3.258218587362928798e+00	1.305178969430982258e-03	1.879713403311323010e-03	-2.069865326470377298e-01
4.400000000000000000e+01	1.000000000000000000e+01	3.000000000000000000e+00	2.000000000000000000e+02	0.000000000000000000e+00	-2.258150773131315940e-18	2.037249026870203483e+00	2.037249026870199486e+00	1.333011434920598987e-04	1.467426415233700153e-04	5.796205975648284214e-01
4.400000000000000000e+01	1.000000000000000000e+01	3.000000000000000000e+00	2.000000000000000000e+02	1.000000000000000000e+00	-1.323626815332153686e-18	-3.335948553261205429e+00	3.335948553261197880e+00	1.059950482260323297e-03	7.111929101161984729e-04	-1.798831718665117319e-01
4.400000000000000000e+01	1.000000000000000000e+01	3.000000000000000000e+00	2.000000000000000000e+02	2.000000000000000000e+00	-2.258150769560536282e-18	2.037248865347514926e+00	2.037248865347510485e+00	3.357512102597624728e-04	3.097326229234950755e-04	5.796204495469746698e-01
4.400000000000000000e+01	1.000000000000000000e+01	3.000000000000000000e+00	2.000000000000000000e+02	3.000000000000000000e+00	-2.258150768534591475e-18	2.037249298206764259e+00	2.037249298206760262e+00	4.854302496434578893e-05	2.996707860368123355e-04	5.796204287961176371e-01
4.400000000000000000e+01	1.000000000000000000e+01	3.000000000000000000e+00	2.000000000000000000e+02	4.000000000000000000e+00	-2.258150747909647463e-18	2.037249373490914284e+00	2.037249373490910287e+00	1.122860030927737063e-04	6.838898399725602817e-05	5.796204571608715161e-01
4.400000000000000000e+01	1.000000000000000000e+01	3.000000000000000000e+00	2.000000000000000000e+02	5.000000000000000000e+00	-2.258150719500717462e-18	2.037249744049311140e+00	2.037249744049306255e+00	7.714582508156465576e-05	1.904251151429515652e-06	5.796204473491799458e-01
4.400000000000000000e+01	1.000000000000000000e+01	3.000000000000000000e+00	2.000000000000000000e+02	6.000000000000000000e+00	-2.258150764925301692e-18	2.037249510045378909e+00	2.037249510045374468e+00	1.103797140832117862e-04	1.458102389729971948e-04	5.796204132124982422e-01
4.400000000000000000e+01	1.000000000000000000e+01	3.000000000000000000e+00	2.000000000000000000e+02	7.000000000000000000e+00	-2.258150700046131803e-18	2.037249666201696119e+00	2.037249666201692566e+00	1.944168012469440273e-04	-6.343391040641572880e-05	5.796204562477695887e-01
4.400000000000000000e+01	1.000000000000000000e+01	3.000000000000000000e+00	2.000000000000000000e+02	8.000000000000000000e+00	-2.258150736785183748e-18	2.037249547208819234e+00	2.037249547208814793e+00	1.680517367449991086e-05	9.338265636249261771e-05	5.796204393662569565e-01
4.400000000000000000e+01	1.000000000000000000e+01	3.000000000000000000e+00	2.000000000000000000e+02	9.000000000000000000e+00	-2.258150713499727756e-18	2.037249533806845037e+00	2.037249533806838819e+00	-5.130965777399378757e-05	8.866626203743167801e-05	5.796204240265125929e-01
4.400000000000000000e+01	1.000000000000000000e+01	3.000000000000000000e+00	2.000000000000000000e+02	1.000000000000000000e+01	-2.258150739518175406e-18	2.037249584800545854e+00	2.037249584800540081e+00	1.373433046849184655e-04	3.577213698790134439e-05	5.796204577439648675e-01
4.400000000000000000e+01	1.000000000000000000e+01	3.000000000000000000e+00	2.000000000000000000e+02	1.100000000000000000e+01	-1.323624757739184894e-18	-3.335930307696119090e+00	3.335930307696110653e+00	1.292905973791127604e-04	2.315700543815073231e-03	-1.798852537575874322e-01
4.400000000000000000e+01	1.000000000000000000e+01	3.000000000000000000e+00	2.200000000000000000e+02	0.000000000000000000e+00	-2.326480404343549573e-18	1.985515304780289148e+00	1.985515304780285595e+00	1.396085589671527516e-04	1.424279642537415068e-04	5.936497818363631884e-01
4.400000000000000000e+01	1.000000000000000000e+01	3.000000000000000000e+00	2.200000000000000000e+02	1.000000000000000000e+00	-2.326480409709453480e-18	1.985510213906176435e+00	1.985510213906172661e+00	1.352061243925047529e-04	2.398866326833682067e-04	5.936511258616902209e-01
4.400000000000000000e+01	1.000000000000000000e+01	3.000000000000000000e+00	2.200000000000000000e+02	2.000000000000000000e+00	-2.326480409997717815e-18	1.985510129161947024e+00	1.985510129161943471e+00	2.543090301626397816e-04	3.069213822982629091e-04	5.936511247305346073e-01
4.400000000000000000e+01	1.000000000000000000e+01	3.000000000000000000e+00	2.200000000000000000e+02	3.000000000000000000e+00	-2.326480394806227392e-18	1.985510540146012692e+00	1.985510540146008251e+00	4.158347370556825901e-05	2.453121725017858848e-04	5.936511100990095047e-01
4.400000000000000000e+01	1.000000000000000000e+01	3.000000000000000000e+00	2.200000000000000000e+02	4.000000000000000000e+00	-2.326480310786430396e-18	1.985510246814718549e+00	1.985510246814715440e+00	-6.222308251017102194e-05	9.971308566423633029e-06	5.936510987308744047e-01
4.400000000000000000e+01	1.000000000000000000e+01	3.000000000000000000e+00	2.200000000000000000e+02	5.000000000000000000e+00	-2.326480383034186297e-18	1.985510594776037419e+00	1.985510594776033200e+00	1.475269445558450351e-04	6.610485398756691712e-05	5.936511335665543010e-01
4.400000000000000000e+01	1.000000000000000000e+01	3.000000000000000000e+00	2.200000000000000000e+02	6.000000000000000000e+00	-2.326480395895852688e-18	1.985510478540672752e+00	1.985510478540666979e+00	1.192583078370447030e-04	1.399135866226133059e-04	5.936510741277546410e-01
4.400000000000000000e+01	1.000000000000000000e+01	3.000000000000000000e+00	2.200000000000000000e+02	7.000000000000000000e+00	-2.326480411924257124e-18	1.985510306925989621e+00	1.985510306925982738e+00	2.343449736733098842e-04	3.084394153308879331e-04	5.936511228261840412e-01
4.400000000000000000e+01	1.000000000000000000e+01	3.000000000000000000e+00	2.200000000000000000e+02	8.000000000000000000e+00	-2.326480395290004816e-18	1.985510154114570991e+00	1.985510154114566994e+00	5.251784502380496344e-05	3.054173328440389990e-04	5.936511070491676811e-01
4.400000000000000000e+01	1.000000000000000000e+01	3.000000000000000000e+00	2.200000000000000000e+02	9.000000000000000000e+00	-2.326480385010529383e-18	1.985510203248090466e+00	1.985510203248085581e+00	1.842891201205268441e-05	1.995703728217886747e-04	5.936511126201384769e-01
4.400000000000000000e+01	1.000000000000000000e+01	3.000000000000000000e+00	2.200000000000000000e+02	1.000000000000000000e+01	-2.326480289429424619e-18	1.985510441048269126e+00	1.985510441048264907e+00	-1.180814425356453897e-05	-8.189480308924876036e-05	5.936510995633099697e-01
4.400000000000000000e+01	1.000000000000000000e+01	3.000000000000000000e+00	2.200000000000000000e+02	1.100000000000000000e+01	-1.304363298374423659e-18	-3.415118207683327523e+00	3.415118207683320417e+00	-2.132362282422688160e-03	1.835791687974097208e-03	-1.516838039716289499e-01
4.400000000000000000e+01	1.000000000000000000e+01	3.000000000000000000e+00	2.400000000000000000e+02	0.000000000000000000e+00	-2.396420055704850908e-18	1.934957107909826002e+00	1.934957107909822449e+00	1.445213033224966982e-04	1.388917008027776886e-04	6.072375372549445594e-01
4.400000000000000000e+01	1.000000000000000000e+01	3.000000000000000000e+00	2.400000000000000000e+02	1.000000000000000000e+00	-2.396420057142695508e-18	1.934951307916051633e+00	1.934951307916047858e+00	1.506872932670510405e-04	3.129678817200487397e-04	6.072390427776370725e-01
4.400000000000000000e+01	1.000000000000000000e+01	3.000000000000000000e+00	2.400000000000000000e+02	2.000000000000000000e+00	-2.396420061960346093e-18	1.934951405224273779e+00	1.934951405224268228e+00	1.927386415772215492e-04	2.856690640836933811e-04	6.072390475601399107e-01
4.400000000000000000e+01	1.000000000000000000e+01	3.000000000000000000e+00	2.400000000000000000e+02	3.000000000000000000e+00	-2.396420039964664199e-18	1.934951006183344369e+00	1.934951006183339262e+00	4.887464750965374413e-05	1.997639743947634346e-04	6.072390429387996003e-01
4.400000000000000000e+01	1.000000000000000000e+01	3.000000000000000000e+00	2.400000000000000000e+02	4.000000000000000000e+00	-2.396419994455319792e-18	1.934951701417909398e+00	1.934951701417904513e+00	3.524524284496658751e-05	5.108415759715742173e-06	6.072390391091048167e-01
4.400000000000000000e+01	1.000000000000000000e+01	3.000000000000000000e+00	2.400000000000000000e+02	5.000000000000000000e+00	-2.396419971504095460e-18	1.934951423543838755e+00	1.934951423543834981e+00	2.654052725952385614e-05	-4.065135864518516556e-05	6.072390368778045611e-01
4.400000000000000000e+01	1.000000000000000000e+01	3.000000000000000000e+00	2.400000000000000000e+02	6.000000000000000000e+00	-2.396420048704825488e-18	1.934951911438729244e+00	1.934951911438722805e+00	1.265006230339939827e-04	1.350495039060606371e-04	6.072389942510446614e-01
4.400000000000000000e+01	1.000000000000000000e+01	3.000000000000000000e+00	2.400000000000000000e+02	7.000000000000000000e+00	-2.396420028369939622e-18	1.934951596172386434e+00	1.934951596172381327e+00	1.657275943114728720e-04	4.041972185287872081e-05	6.072390580311292085e-01
4.400000000000000000e+01	1.000000000000000000e+01	3.000000000000000000e+00	2.400000000000000000e+02	8.000000000000000000e+00	-2.396420062243738596e-18	1.934951531730600527e+00	1.934951531730595198e+00	2.283241492481837898e-04	2.068913988163491487e-04	6.072390575581025907e-01
4.400000000000000000e+01	1.000000000000000000e+01	3.000000000000000000e+00	2.400000000000000000e+02	9.000000000000000000e+00	-2.396420056709675197e-18	1.934951339465980968e+00	1.934951339465975417e+00	2.302648117036903898e-04	3.343676287337205965e-04	6.072390436922751045e-01
4.400000000000000000e+01	1.000000000000000000e+01	3.000000000000000000e+00	2.400000000000000000e+02	1.000000000000000000e+01	-2.396420042926806854e-18	1.934951628808125434e+00	1.934951628808121660e+00	1.726650160551890668e-04	8.764151424539572035e-05	6.072390589212597334e-01
4.400000000000000000e+01	1.000000000000000000e+01	3.000000000000000000e+00	2.400000000000000000e+02	1.100000000000000000e+01	-1.288462393471561543e-18	-3.495793911877475235e+00	3.495793911877467686e+00	-4.136847401877134789e-03	3.700322581572107342e-04	-1.222782080471541688e-01
4.400000000000000000e+01	1.000000000000000000e+01	3.000000000000000000e+00	2.600000000000000000e+02	0.000000000000000000e+00	-2.467918765021184938e-18	1.885570401266321250e+00	1.885570401266315921e+00	1.482078361265144870e-04	1.359336947839835750e-04	6.203935584095062739e-01
4.400000000000000000e+01	1.000000000000000000e+01	3.000000000000000000e+00	2.600000000000000000e+02	1.000000000000000000e+00	-2.467918750379849886e-18	1.885562896525955656e+00	1.885562896525950993e+00	6.479330475978893936e-05	1.560323343664917286e-04	6.203955814762094345e-01
4.400000000000000000e+01	1.000000000000000000e+01	3.000000000000000000e+00	2.600000000000000000e+02	2.000000000000000000e+00	-2.467918766307476185e-18	1.885562313472886053e+00	1.885562313472881169e+00	1.503414205860317029e-04	2.551382409108949342e-04	6.203955913912506670e-01
4.400000000000000000e+01	1.000000000000000000e+01	3.000000000000000000e+00	2.600000000000000000e+02	3.000000000000000000e+00	-2.467918747477216926e-18	1.885562368834174496e+00	1.885562368834169389e+00	6.101616170431980188e-05	1.642900558175554532e-04	6.203955863393163517e-01
4.400000000000000000e+01	1.000000000000000000e+01	3.000000000000000000e+00	2.600000000000000000e+02	4.000000000000000000e+00	-2.467918727794407028e-18	1.885563379522982919e+00	1.885563379522977812e+00	1.017496637294159966e-04	2.409515032506403086e-05	6.203955808236560898e-01
4.400000000000000000e+01	1.000000000000000000e+01	3.000000000000000000e+00	2.600000000000000000e+02	5.000000000000000000e+00	-2.467918726960953911e-18	1.885562890178424267e+00	1.885562890178420936e+00	1.321617893477085857e-04	1.327752780811086688e-05	6.203955870993439481e-01
4.400000000000000000e+01	1.000000000000000000e+01	3.000000000000000000e+00	2.600000000000000000e+02	6.000000000000000000e+00	-2.467918751536525662e-18	1.885559314298047795e+00	1.885559314298042688e+00	1.281943815864464273e-04	1.203961419136994915e-04	6.203965847691954583e-01
4.400000000000000000e+01	1.000000000000000000e+01	3.000000000000000000e+00	2.600000000000000000e+02	7.000000000000000000e+00	-2.467918763720829781e-18	1.885562593029282530e+00	1.885562593029279421e+00	1.702797301684267934e-04	3.225335050667723236e-04	6.203955772593581219e-01
4.400000000000000000e+01	1.000000000000000000e+01	3.000000000000000000e+00	2.600000000000000000e+02	8.000000000000000000e+00	-2.467918756880100722e-18	1.885563175492118715e+00	1.885563175492114940e+00	1.704307520709362142e-04	9.937244505663277931e-05	6.203955901348099378e-01
4.400000000000000000e+01	1.000000000000000000e+01	3.000000000000000000e+00	2.600000000000000000e+02	9.000000000000000000e+00	-2.467918755106977912e-18	1.885562676056782960e+00	1.885562676056779408e+00	6.866064369261920910e-05	2.682464851113211556e-04	6.203955747722756930e-01
4.400000000000000000e+01	1.000000000000000000e+01	3.000000000000000000e+00	2.600000000000000000e+02	1.000000000000000000e+01	-2.467918694147409416e-18	1.885562847687019206e+00	1.885562847687015209e+00	9.765830150239308545e-05	-5.152007447884120693e-05	6.203955785869699202e-01
4.400000000000000000e+01	1.000000000000000000e+01	3.000000000000000000e+00	2.600000000000000000e+02	1.100000000000000000e+01	-2.467918726813938049e-18	1.885562884200528533e+00	1.885562884200523648e+00	2.435761518870771210e-04	3.152342457287148446e-06	6.203955918829402449e-01
4.400000000000000000e+01	1.000000000000000000e+01	3.000000000000000000e+00	2.800000000000000000e+02	0.000000000000000000e+00	-2.540926869377825953e-18	1.837340224095867613e+00	1.837340224095863395e+00	1.508028309598412569e-04	1.333564739878241167e-04	6.331299859227839111e-01
4.400000000000000000e+01	1.000000000000000000e+01	3.000000000000000000e+00	2.800000000000000000e+02	1.000000000000000000e+00	-2.540926847222283014e-18	1.837333697895267237e+00	1.837333697895261020e+00	3.108739433919571944e-05	2.431583881215715489e-04	6.331316654180004777e-01
4.400000000000000000e+01	1.000000000000000000e+01	3.000000000000000000e+00	2.800000000000000000e+02	2.000000000000000000e+00	-2.540926868216564537e-18	1.837333584656350771e+00	1.837333584656346774e+00	1.241332122624371045e-04	2.222214801702718831e-04	6.331316788403928975e-01
4.400000000000000000e+01	1.000000000000000000e+01	3.000000000000000000e+00	2.800000000000000000e+02	3.000000000000000000e+00	-2.540926852234349294e-18	1.837333680694375193e+00	1.837333680694370752e+00	7.722899421105498157e-05	1.383105660463069631e-04	6.331316764652265006e-01
4.400000000000000000e+01	1.000000000000000000e+01	3.000000000000000000e+00	2.800000000000000000e+02	4.000000000000000000e+00	-2.540926838838276246e-18	1.837334184399590287e+00	1.837334184399586290e+00	1.299831160391288186e-04	3.406639448644511260e-05	6.331316822396445554e-01
4.400000000000000000e+01	1.000000000000000000e+01	3.000000000000000000e+00	2.800000000000000000e+02	5.000000000000000000e+00	-2.540926854387002022e-18	1.837333736099994619e+00	1.837333736099987958e+00	1.703496306475086664e-04	6.912147815000912023e-05	6.331316851257896561e-01
4.400000000000000000e+01	1.000000000000000000e+01	3.000000000000000000e+00	2.800000000000000000e+02	6.000000000000000000e+00	-2.540926855663345456e-18	1.837327699775225476e+00	1.837327699775221701e+00	1.344048670714820194e-04	1.168331033356468946e-04	6.331333434981438746e-01
4.400000000000000000e+01	1.000000000000000000e+01	3.000000000000000000e+00	2.800000000000000000e+02	7.000000000000000000e+00	-2.540926855001453023e-18	1.837333798604067869e+00	1.837333798604064539e+00	8.810251300591054281e-05	1.291858212390016927e-04	6.331316788540071183e-01
4.400000000000000000e+01	1.000000000000000000e+01	3.000000000000000000e+00	2.800000000000000000e+02	8.000000000000000000e+00	-2.540926865103685894e-18	1.837333874200772987e+00	1.837333874200768991e+00	1.591844444424442046e-04	1.399202349670533032e-04	6.331316830405578910e-01
4.400000000000000000e+01	1.000000000000000000e+01	3.000000000000000000e+00	2.800000000000000000e+02	9.000000000000000000e+00	-2.540926829568015837e-18	1.837333895956101859e+00	1.837333895956098084e+00	9.636803173254434988e-05	2.124915459612588162e-05	6.331316758767179254e-01
4.400000000000000000e+01	1.000000000000000000e+01	3.000000000000000000e+00	2.800000000000000000e+02	1.000000000000000000e+01	-2.540926840309864680e-18	1.837333869153835675e+00	1.837333869153831678e+00	1.710540801008891300e-04	2.625776179520603482e-05	6.331316826722462876e-01
4.400000000000000000e+01	1.000000000000000000e+01	3.000000000000000000e+00	2.800000000000000000e+02	1.100000000000000000e+01	-2.540926849650246658e-18	1.837334068247691077e+00	1.837334068247688856e+00	2.006820641689110031e-04	4.720746562618360323e-05	6.331316825746385879e-01
4.400000000000000000e+01	1.000000000000000000e+01	3.000000000000000000e+00	3.000000000000000000e+02	0.000000000000000000e+00	-2.615395960806102273e-18	1.790262022071422265e+00	1.790262022071417158e+00	1.524819249071758510e-04	1.310241404880229462e-04	6.454557458229859268e-01
4.400000000000000000e+01	1.000000000000000000e+01	3.000000000000000000e+00	3.000000000000000000e+02	1.000000000000000000e+00	-2.615395946207071427e-18	1.790254038356140720e+00	1.790254038356136945e+00	1.124266574920975613e-04	9.786769714414063673e-05	6.454579100573040185e-01
4.400000000000000000e+01	1.000000000000000000e+01	3.000000000000000000e+00	3.000000000000000000e+02	2.000000000000000000e+00	-2.615395956324399737e-18	1.790253758733298062e+00	1.790253758733293621e+00	1.105156910133995581e-04	1.909578887764458671e-04	6.454579107111195757e-01
4.400000000000000000e+01	1.000000000000000000e+01	3.000000000000000000e+00	3.000000000000000000e+02	3.000000000000000000e+00	-2.615395950906080876e-18	1.790254439968723688e+00	1.790254439968719247e+00	9.235710098112483960e-05	1.218850614386206733e-04	6.454579029776570387e-01
4.400000000000000000e+01	1.000000000000000000e+01	3.000000000000000000e+00	3.000000000000000000e+02	4.000000000000000000e+00	-2.615395944089638565e-18	1.790254087123878568e+00	1.790254087123875237e+00	1.577245075709702356e-04	6.119277553257416069e-05	6.454579122184946893e-01
4.400000000000000000e+01	1.000000000000000000e+01	3.000000000000000000e+00	3.000000000000000000e+02	5.000000000000000000e+00	-2.615395953298372060e-18	1.790253751521191372e+00	1.790253751521186931e+00	1.735426553881327071e-04	1.060070845412608225e-04	6.454579170042396008e-01
4.400000000000000000e+01	1.000000000000000000e+01	3.000000000000000000e+00	3.000000000000000000e+02	6.000000000000000000e+00	-2.615395948620020521e-18	1.790245786308980902e+00	1.790245786308977793e+00	1.395621805915138057e-04	1.140739696460646983e-04	6.454601342769307193e-01
4.400000000000000000e+01	1.000000000000000000e+01	3.000000000000000000e+00	3.000000000000000000e+02	7.000000000000000000e+00	-2.615395962777212993e-18	1.790253986208364179e+00	1.790253986208359738e+00	1.578361526761382094e-04	1.767993305636488270e-04	6.454579130190595260e-01
4.400000000000000000e+01	1.000000000000000000e+01	3.000000000000000000e+00	3.000000000000000000e+02	8.000000000000000000e+00	-2.615395921238416219e-18	1.790253799108222577e+00	1.790253799108218358e+00	-1.470498813670393433e-05	2.173365656589355929e-04	6.454578906441543751e-01
4.400000000000000000e+01	1.000000000000000000e+01	3.000000000000000000e+00	3.000000000000000000e+02	9.000000000000000000e+00	-2.615395951204623129e-18	1.790254022674868883e+00	1.790254022674863554e+00	9.709137352924747269e-05	1.419848281091957466e-04	6.454579072709796250e-01
4.400000000000000000e+01	1.000000000000000000e+01	3.000000000000000000e+00	3.000000000000000000e+02	1.000000000000000000e+01	-2.615395951387278325e-18	1.790253962694151157e+00	1.790253962694146939e+00	1.866160383605639016e-04	8.451522940515645123e-05	6.454579147547849782e-01
4.400000000000000000e+01	1.000000000000000000e+01	3.000000000000000000e+00	3.000000000000000000e+02	1.100000000000000000e+01	-2.615395957273855466e-18	1.790253913336504077e+00	1.790253913336500080e+00	1.727712816835710299e-04	1.194640441978235220e-04	6.454579156179737209e-01
4.400000000000000000e+01	1.000000000000000000e+01	3.000000000000000000e+00	3.200000000000000000e+02	0.000000000000000000e+00	-2.691278847241652399e-18	1.744322249256597290e+00	1.744322249256593516e+00	1.534059068532145776e-04	1.288622491678674510e-04	6.573818123301075067e-01
4.400000000000000000e+01	1.000000000000000000e+01	3.000000000000000000e+00	3.200000000000000000e+02	1.000000000000000000e+00	-2.691278832450344796e-18	1.744311851747937459e+00	1.744311851747933684e+00	1.137740664010956530e-04	8.949329709854648052e-05	6.573845485110291209e-01
4.400000000000000000e+01	1.000000000000000000e+01	3.000000000000000000e+00	3.200000000000000000e+02	2.000000000000000000e+00	-2.691278839598245043e-18	1.744311707874568684e+00	1.744311707874563355e+00	1.073535289908258072e-04	1.633632267776646818e-04	6.573845501267566727e-01
4.400000000000000000e+01	1.000000000000000000e+01	3.000000000000000000e+00	3.200000000000000000e+02	3.000000000000000000e+00	-2.691278829097524941e-18	1.744311981621990304e+00	1.744311981621985419e+00	1.215900391217645366e-04	3.349993507427176343e-04	6.573845400008583306e-01
4.400000000000000000e+01	1.000000000000000000e+01	3.000000000000000000e+00	3.200000000000000000e+02	4.000000000000000000e+00	-2.691278837366474342e-18	1.744311983473504801e+00	1.744311983473501249e+00	1.708405257993342319e-04	8.438023575599270566e-05	6.573845520109872220e-01
4.400000000000000000e+01	1.000000000000000000e+01	3.000000000000000000e+00	3.200000000000000000e+02	5.000000000000000000e+00	-2.691278796732989442e-18	1.744311914631752058e+00	1.744311914631748506e+00	1.156952133165712579e-04	-2.140170383749308991e-05	6.573845417457592211e-01
4.400000000000000000e+01	1.000000000000000000e+01	3.000000000000000000e+00	3.200000000000000000e+02	6.000000000000000000e+00	-2.691278836492479630e-18	1.744308510142160040e+00	1.744308510142155599e+00	1.437222200777110639e-04	1.119644164789092760e-04	6.573854935400965660e-01
4.400000000000000000e+01	1.000000000000000000e+01	3.000000000000000000e+00	3.200000000000000000e+02	7.000000000000000000e+00	-2.691278846048479479e-18	1.744311920221170098e+00	1.744311920221166545e+00	1.633225715911052096e-04	1.416592170479748420e-04	6.573845521399434011e-01
4.400000000000000000e+01	1.000000000000000000e+01	3.000000000000000000e+00	3.200000000000000000e+02	8.000000000000000000e+00	-2.691278837221560440e-18	1.744311969692895259e+00	1.744311969692892150e+00	2.874603066337421222e-04	1.064102699285954321e-04	6.573845523581308692e-01
4.400000000000000000e+01	1.000000000000000000e+01	3.000000000000000000e+00	3.200000000000000000e+02	9.000000000000000000e+00	-2.691278801534077800e-18	1.744311879137094179e+00	1.744311879137091070e+00	-7.870763967681397707e-06	1.287737609332777005e-04	6.573845340871382614e-01
4.400000000000000000e+01	1.000000000000000000e+01	3.000000000000000000e+00	3.200000000000000000e+02	1.000000000000000000e+01	-2.691278843452249262e-18	1.744311878813378902e+00	1.744311878813373573e+00	1.770060606573922279e-04	1.161017456483268070e-04	6.573845533172201216e-01
4.400000000000000000e+01	1.000000000000000000e+01	3.000000000000000000e+00	3.200000000000000000e+02	1.100000000000000000e+01	-2.691278780943012437e-18	1.744311967015702347e+00	1.744311967015698128e+00	7.030202304044538451e-05	-3.532311541825020724e-05	6.573845352578228107e-01
4.400000000000000000e+01	1.000000000000000000e+01	3.000000000000000000e+00	3.400000000000000000e+02	0.000000000000000000e+00	-2.768529514893063521e-18	1.699504822172262619e+00	1.699504822172257956e+00	1.536862008389783881e-04	1.267144523370472608e-04	6.689193443179693999e-01
4.400000000000000000e+01	1.000000000000000000e+01	3.000000000000000000e+00	3.400000000000000000e+02	1.000000000000000000e+00	-2.768529487521225224e-18	1.699496268576127456e+00	1.699496268576124347e+00	5.185257490381567222e-05	1.025685051854668619e-04	6.689215856816652650e-01
4.400000000000000000e+01	1.000000000000000000e+01	3.000000000000000000e+00	3.400000000000000000e+02	2.000000000000000000e+00	-2.768529506774958345e-18	1.699496192258839189e+00	1.699496192258835192e+00	1.115090490815624015e-04	1.414430482468781935e-04	6.689215934407576336e-01
4.400000000000000000e+01	1.000000000000000000e+01	3.000000000000000000e+00	3.400000000000000000e+02	3.000000000000000000e+00	-2.768529497717733907e-18	1.699496314558775811e+00	1.699496314558772259e+00	9.166909391507399303e-05	2.902824104531194060e-04	6.689215696315943260e-01
4.400000000000000000e+01	1.000000000000000000e+01	3.000000000000000000e+00	3.400000000000000000e+02	4.000000000000000000e+00	-2.768529510130945199e-18	1.699495903299680810e+00	1.699495903299676813e+00	1.715810973730843637e-04	1.016681571468347191e-04	6.689215950058042814e-01
4.400000000000000000e+01	1.000000000000000000e+01	3.000000000000000000e+00	3.400000000000000000e+02	5.000000000000000000e+00	-2.768529494314100701e-18	1.699496459909784596e+00	1.699496459909780821e+00	1.692502876128559701e-04	3.196436529462302894e-05	6.689215883748025337e-01
4.400000000000000000e+01	1.000000000000000000e+01	3.000000000000000000e+00	3.400000000000000000e+02	6.000000000000000000e+00	-2.768529504062169692e-18	1.699490445137240346e+00	1.699490445137235906e+00	1.470113603578898556e-04	1.103240562132645487e-04	6.689231150841399298e-01
4.400000000000000000e+01	1.000000000000000000e+01	3.000000000000000000e+00	3.400000000000000000e+02	7.000000000000000000e+00	-2.768529499845064123e-18	1.699496311119349956e+00	1.699496311119344183e+00	1.542595479512326884e-04	6.261175225960012591e-05	6.689215917886959240e-01
4.400000000000000000e+01	1.000000000000000000e+01	3.000000000000000000e+00	3.400000000000000000e+02	8.000000000000000000e+00	-2.768529518135944361e-18	1.699496344432057215e+00	1.699496344432053885e+00	2.372439964710229294e-04	1.663285762614084482e-04	6.689215937407894108e-01
4.400000000000000000e+01	1.000000000000000000e+01	3.000000000000000000e+00	3.400000000000000000e+02	9.000000000000000000e+00	-2.768529494764735182e-18	1.699496353069076759e+00	1.699496353069072319e+00	1.327301704300177122e-04	5.260511244940084676e-05	6.689215893941432567e-01
4.400000000000000000e+01	1.000000000000000000e+01	3.000000000000000000e+00	3.400000000000000000e+02	1.000000000000000000e+01	-2.768529471856308865e-18	1.699496400694811449e+00	1.699496400694806342e+00	1.545463962897680168e-04	-2.317979907716480838e-05	6.689215839959935517e-01
4.400000000000000000e+01	1.000000000000000000e+01	3.000000000000000000e+00	3.400000000000000000e+02	1.100000000000000000e+01	-2.768529480677690856e-18	1.699496326295724780e+00	1.699496326295720561e+00	1.219276923612841630e-04	1.310272262830782644e-05	6.689215867323182740e-01
4.400000000000000000e+01	1.000000000000000000e+01	3.000000000000000000e+00	3.600000000000000000e+02	0.000000000000000000e+00	-2.847103104950765240e-18	1.655801849039547413e+00	1.655801849039542528e+00	1.534679520443106690e-04	1.245451630088260768e-04	6.800769914705351304e-01
4.400000000000000000e+01	1.000000000000000000e+01	3.000000000000000000e+00	3.600000000000000000e+02	1.000000000000000000e+00	-2.847103080541727880e-18	1.655794949968354635e+00	1.655794949968351526e+00	6.562385038908223655e-05	9.252404641480321812e-05	6.800787968272546946e-01
4.400000000000000000e+01	1.000000000000000000e+01	3.000000000000000000e+00	3.600000000000000000e+02	2.000000000000000000e+00	-2.847103096443851016e-18	1.655794832964902152e+00	1.655794832964897934e+00	1.177670448863148248e-04	1.253857192438554661e-04	6.800788044835618384e-01
4.400000000000000000e+01	1.000000000000000000e+01	3.000000000000000000e+00	3.600000000000000000e+02	3.000000000000000000e+00	-2.847103088477256438e-18	1.655795012972136382e+00	1.655795012972133051e+00	7.591589112533612732e-05	2.465663891678665899e-04	6.800787849420456554e-01
4.400000000000000000e+01	1.000000000000000000e+01	3.000000000000000000e+00	3.600000000000000000e+02	4.000000000000000000e+00	-2.847103104641483231e-18	1.655794922101071265e+00	1.655794922101066380e+00	1.685398882206140504e-04	1.115888569033951408e-04	6.800788027713785544e-01
4.400000000000000000e+01	1.000000000000000000e+01	3.000000000000000000e+00	3.600000000000000000e+02	5.000000000000000000e+00	-2.847103096497035186e-18	1.655794999634024656e+00	1.655794999634020659e+00	1.833070392864344421e-04	7.563190942130793481e-05	6.800788033017141077e-01
4.400000000000000000e+01	1.000000000000000000e+01	3.000000000000000000e+00	3.600000000000000000e+02	6.000000000000000000e+00	-2.847103096522168572e-18	1.655784385447440332e+00	1.655784385447435891e+00	1.495047936935379052e-04	1.090410870410983839e-04	6.800816164479516202e-01
4.400000000000000000e+01	1.000000000000000000e+01	3.000000000000000000e+00	3.600000000000000000e+02	7.000000000000000000e+00	-2.847103061409682332e-18	1.655794945758879200e+00	1.655794945758876091e+00	3.027127518835500544e-05	5.896139565347083549e-05	6.800787916186427084e-01
4.400000000000000000e+01	1.000000000000000000e+01	3.000000000000000000e+00	3.600000000000000000e+02	8.000000000000000000e+00	-2.847103103859599970e-18	1.655795047235895323e+00	1.655795047235891770e+00	1.968174293646340260e-04	1.138173138317163902e-04	6.800788040419342151e-01
4.400000000000000000e+01	1.000000000000000000e+01	3.000000000000000000e+00	3.600000000000000000e+02	9.000000000000000000e+00	-2.847103104610780056e-18	1.655795036536468201e+00	1.655795036536463982e+00	1.687116097063661964e-04	1.290306709395203891e-04	6.800788039142886543e-01
4.400000000000000000e+01	1.000000000000000000e+01	3.000000000000000000e+00	3.600000000000000000e+02	1.000000000000000000e+01	-2.847103088254803826e-18	1.655794983124232012e+00	1.655794983124228459e+00	1.907344648371614047e-04	4.091490493499703540e-05	6.800788015557095445e-01
4.400000000000000000e+01	1.000000000000000000e+01	3.000000000000000000e+00	3.600000000000000000e+02	1.100000000000000000e+01	-2.847103100398134170e-18	1.655794948167993885e+00	1.655794948167990777e+00	1.663015857091196248e-04	1.028715889612192566e-04	6.800788044399036503e-01
4.400000000000000000e+01	1.000000000000000000e+01	3.000000000000000000e+00	3.800000000000000000e+02	0.000000000000000000e+00	-2.926955884724021133e-18	1.613207223845801730e+00	1.613207223845798621e+00	1.528882605833543234e-04	1.224246897738175913e-04	6.908626479479763605e-01
4.400000000000000000e+01	1.000000000000000000e+01	3.000000000000000000e+00	3.800000000000000000e+02	1.000000000000000000e+00	-2.926955859190003797e-18	1.613195516842778954e+00	1.613195516842775623e+00	5.317036808820093177e-05	1.068066671670042260e-04	6.908657330579205391e-01
4.400000000000000000e+01	1.000000000000000000e+01	3.000000000000000000e+00	3.800000000000000000e+02	2.000000000000000000e+00	-2.926955878921905649e-18	1.613195485469992585e+00	1.613195485469989698e+00	2.361905274827016423e-04	2.643065506971811751e-04	6.908657416351957625e-01
4.400000000000000000e+01	1.000000000000000000e+01	3.000000000000000000e+00	3.800000000000000000e+02	3.000000000000000000e+00	-2.926955866768687580e-18	1.613195371965330249e+00	1.613195371965325364e+00	6.957037620248406789e-05	2.075120467413608103e-04	6.908657283016057526e-01
4.400000000000000000e+01	1.000000000000000000e+01	3.000000000000000000e+00	3.800000000000000000e+02	4.000000000000000000e+00	-2.926955839216919278e-18	1.613195547263300167e+00	1.613195547263297058e+00	1.072501014772848319e-04	-1.491102326467293014e-05	6.908657311524345479e-01
4.400000000000000000e+01	1.000000000000000000e+01	3.000000000000000000e+00	3.800000000000000000e+02	5.000000000000000000e+00	-2.926955881258693458e-18	1.613195552377006736e+00	1.613195552377003184e+00	1.789665912248029954e-04	1.025213420279286604e-04	6.908657426001927337e-01
4.400000000000000000e+01	1.000000000000000000e+01	3.000000000000000000e+00	3.800000000000000000e+02	6.000000000000000000e+00	-2.926955875190719908e-18	1.613185342967049740e+00	1.613185342967047298e+00	1.512531142888308238e-04	1.080273312459563515e-04	6.908683602865485218e-01
4.400000000000000000e+01	1.000000000000000000e+01	3.000000000000000000e+00	3.800000000000000000e+02	7.000000000000000000e+00	-2.926955885335925669e-18	1.613195517110135757e+00	1.613195517110132426e+00	1.683557991644608952e-04	1.661166374942565005e-04	6.908657449262577410e-01
4.400000000000000000e+01	1.000000000000000000e+01	3.000000000000000000e+00	3.800000000000000000e+02	8.000000000000000000e+00	-2.926955878831941609e-18	1.613195437322690218e+00	1.613195437322686887e+00	1.177658282515112615e-04	1.543756375133309964e-04	6.908657422716750762e-01
4.400000000000000000e+01	1.000000000000000000e+01	3.000000000000000000e+00	3.800000000000000000e+02	9.000000000000000000e+00	-2.926955878795403252e-18	1.613195491492154243e+00	1.613195491492149580e+00	1.297185708079636064e-04	1.290361470072566173e-04	6.908657424342242726e-01
4.400000000000000000e+01	1.000000000000000000e+01	3.000000000000000000e+00	3.800000000000000000e+02	1.000000000000000000e+01	-2.926955878072826692e-18	1.613195415268039223e+00	1.613195415268036559e+00	1.927550606327101362e-04	8.554204198123054623e-05	6.908657433351370614e-01
4.400000000000000000e+01	1.000000000000000000e+01	3.000000000000000000e+00	3.800000000000000000e+02	1.100000000000000000e+01	-2.926955857224714007e-18	1.613195549632797210e+00	1.613195549632793213e+00	1.106872785537352325e-04	3.655394619277339764e-05	6.908657370708861656e-01
4.400000000000000000e+01	1.000000000000000000e+01	3.000000000000000000e+00	4.000000000000000000e+02	0.000000000000000000e+00	-3.008045220432735571e-18	1.571693478617642192e+00	1.571693478617638862e+00	1.520327417441725637e-04	1.201937153625402339e-04	7.012895044298014247e-01
4.400000000000000000e+01	1.000000000000000000e+01	3.000000000000000000e+00	4.000000000000000000e+02	1.000000000000000000e+00	-3.008045195666927394e-18	1.571684698464276275e+00	1.571684698464272500e+00	4.028256347960340226e-05	1.549975016037774555e-04	7.012917902669130177e-01
4.400000000000000000e+01	1.000000000000000000e+01	3.000000000000000000e+00	4.000000000000000000e+02	2.000000000000000000e+00	-3.008045217709378185e-18	1.571684651431999535e+00	1.571684651431994650e+00	1.913243875558410297e-04	2.469865009519977487e-04	7.012917966870502173e-01
4.400000000000000000e+01	1.000000000000000000e+01	3.000000000000000000e+00	4.000000000000000000e+02	3.000000000000000000e+00	-3.008045205456761331e-18	1.571684805614659952e+00	1.571684805614656621e+00	7.147747211157820480e-05	1.707725807674472331e-04	7.012917894351653469e-01
4.400000000000000000e+01	1.000000000000000000e+01	3.000000000000000000e+00	4.000000000000000000e+02	4.000000000000000000e+00	-3.008045194846874512e-18	1.571684793195910368e+00	1.571684793195906149e+00	1.502426000225403095e-04	1.121723555986959861e-05	7.012917861645219242e-01
4.400000000000000000e+01	1.000000000000000000e+01	3.000000000000000000e+00	4.000000000000000000e+02	5.000000000000000000e+00	-3.008045219730591588e-18	1.571684808762062069e+00	1.571684808762057850e+00	1.681718918797247230e-04	1.146791034932311335e-04	7.012917953384946168e-01
4.400000000000000000e+01	1.000000000000000000e+01	3.000000000000000000e+00	4.000000000000000000e+02	6.000000000000000000e+00	-3.008045214346285035e-18	1.571677569747049974e+00	1.571677569747046643e+00	1.523541211238011730e-04	1.071864095562288425e-04	7.012936407260682570e-01
4.400000000000000000e+01	1.000000000000000000e+01	3.000000000000000000e+00	4.000000000000000000e+02	7.000000000000000000e+00	-3.008045212924795817e-18	1.571684617196031919e+00	1.571684617196028588e+00	1.310616122327864380e-04	1.000980886919815912e-04	7.012917957498987498e-01
4.400000000000000000e+01	1.000000000000000000e+01	3.000000000000000000e+00	4.000000000000000000e+02	8.000000000000000000e+00	-3.008045219466199925e-18	1.571684666365234184e+00	1.571684666365230187e+00	1.436581827321289201e-04	1.409761591985661815e-04	7.012917972811905098e-01
4.400000000000000000e+01	1.000000000000000000e+01	3.000000000000000000e+00	4.000000000000000000e+02	9.000000000000000000e+00	-3.008045223124629810e-18	1.571684658697837245e+00	1.571684658697833248e+00	2.037972606413125155e-04	2.004020742619781823e-04	7.012917971371833703e-01
4.400000000000000000e+01	1.000000000000000000e+01	3.000000000000000000e+00	4.000000000000000000e+02	1.000000000000000000e+01	-3.008045220147912103e-18	1.571684790005693166e+00	1.571684790005689836e+00	1.805421400860475326e-04	1.094603953376005457e-04	7.012917954855992786e-01
4.400000000000000000e+01	1.000000000000000000e+01	3.000000000000000000e+00	4.000000000000000000e+02	1.100000000000000000e+01	-3.008045201636271375e-18	1.571684693322810134e+00	1.571684693322805026e+00	1.241489378880967533e-04	5.145987734480394696e-05	7.012917928722306460e-01
4.400000000000000000e+01	1.000000000000000000e+01	3.000000000000000000e+00	4.200000000000000000e+02	0.000000000000000000e+00	-3.090329572213253906e-18	1.531252203375478516e+00	1.531252203375474297e+00	1.510117335309136037e-04	1.178966387622934362e-04	7.113654340689180566e-01
4.400000000000000000e+01	1.000000000000000000e+01	3.000000000000000000e+00	4.200000000000000000e+02	1.000000000000000000e+00	-3.090329564903360995e-18	1.531249131552795406e+00	1.531249131552792520e+00	1.363783599773904401e-04	9.356221329120157791e-05	7.113661938299865595e-01
4.400000000000000000e+01	1.000000000000000000e+01	3.000000000000000000e+00	4.200000000000000000e+02	2.000000000000000000e+00	-3.090329567920279793e-18	1.531248952817918951e+00	1.531248952817916287e+00	1.595220321189688565e-04	2.224823359898653265e-04	7.113661991922743955e-01
4.400000000000000000e+01	1.000000000000000000e+01	3.000000000000000000e+00	4.200000000000000000e+02	3.000000000000000000e+00	-3.090329555634644026e-18	1.531248731126390039e+00	1.531248731126386931e+00	7.719328332182591131e-05	1.434135635650454646e-04	7.113661936947313080e-01
4.400000000000000000e+01	1.000000000000000000e+01	3.000000000000000000e+00	4.200000000000000000e+02	4.000000000000000000e+00	-3.090329556963717495e-18	1.531249148801893112e+00	1.531249148801890003e+00	1.733458972163520913e-04	3.798499245560358717e-05	7.113661901978440838e-01
4.400000000000000000e+01	1.000000000000000000e+01	3.000000000000000000e+00	4.200000000000000000e+02	5.000000000000000000e+00	-3.090329570692363977e-18	1.531249133049807476e+00	1.531249133049804145e+00	1.575960639802825793e-04	1.187497738900001221e-04	7.113661957264938440e-01
4.400000000000000000e+01	1.000000000000000000e+01	3.000000000000000000e+00	4.200000000000000000e+02	6.000000000000000000e+00	-3.090329566808392673e-18	1.531245843114926730e+00	1.531245843114922733e+00	1.529067311077289798e-04	1.064436826942345151e-04	7.113670234282289950e-01
4.400000000000000000e+01	1.000000000000000000e+01	3.000000000000000000e+00	4.200000000000000000e+02	7.000000000000000000e+00	-3.090329561953679107e-18	1.531249155067311074e+00	1.531249155067307077e+00	1.293630421560189249e-04	7.956046688357490946e-05	7.113661925935550467e-01
4.400000000000000000e+01	1.000000000000000000e+01	3.000000000000000000e+00	4.200000000000000000e+02	8.000000000000000000e+00	-3.090329546466098140e-18	1.531249154482318797e+00	1.531249154482313912e+00	1.352454622005873027e-04	1.744089441324499085e-05	7.113661884653279532e-01
4.400000000000000000e+01	1.000000000000000000e+01	3.000000000000000000e+00	4.200000000000000000e+02	9.000000000000000000e+00	-3.090329568924987371e-18	1.531249407831085874e+00	1.531249407831081877e+00	1.375605039606145905e-04	1.148441914149832835e-04	7.113661912811422017e-01
4.400000000000000000e+01	1.000000000000000000e+01	3.000000000000000000e+00	4.200000000000000000e+02	1.000000000000000000e+01	-3.090329570962560008e-18	1.531249096750520344e+00	1.531249096750516347e+00	1.663186248506363365e-04	1.177926188337604394e-04	7.113661965572667389e-01
4.400000000000000000e+01	1.000000000000000000e+01	3.000000000000000000e+00	4.200000000000000000e+02	1.100000000000000000e+01	-3.090329550959370508e-18	1.531249191321667258e+00	1.531249191321664371e+00	1.001818330937693260e-04	5.539374980322083072e-05	7.113661896163173681e-01
4.400000000000000000e+01	1.000000000000000000e+01	3.000000000000000000e+00	4.400000000000000000e+02	0.000000000000000000e+00	-3.173768462108182286e-18	1.491884410508844683e+00	1.491884410508840020e+00	1.498385101693321380e-04	1.157015564958383523e-04	7.210955174182143157e-01
4.400000000000000000e+01	1.000000000000000000e+01	3.000000000000000000e+00	4.400000000000000000e+02	1.000000000000000000e+00	-3.173768454928716047e-18	1.491874607217471338e+00	1.491874607217467563e+00	1.285983777782671151e-04	1.057742992334573018e-04	7.210980360720721238e-01
4.400000000000000000e+01	1.000000000000000000e+01	3.000000000000000000e+00	4.400000000000000000e+02	2.000000000000000000e+00	-3.173768458738661152e-18	1.491874616047773161e+00	1.491874616047768942e+00	1.470044102601293938e-04	2.082156301064257337e-04	7.210980351120135357e-01
4.400000000000000000e+01	1.000000000000000000e+01	3.000000000000000000e+00	4.400000000000000000e+02	3.000000000000000000e+00	-3.173768448450175448e-18	1.491874605113753471e+00	1.491874605113750363e+00	8.779479390516020643e-05	1.233610195787170386e-04	7.210980307805419098e-01
4.400000000000000000e+01	1.000000000000000000e+01	3.000000000000000000e+00	4.400000000000000000e+02	4.000000000000000000e+00	-3.173768453019968864e-18	1.491874668799929138e+00	1.491874668799926251e+00	1.835665201320225461e-04	6.231105539893269489e-05	7.210980342977163504e-01
4.400000000000000000e+01	1.000000000000000000e+01	3.000000000000000000e+00	4.400000000000000000e+02	5.000000000000000000e+00	-3.173768445102272877e-18	1.491874586295346194e+00	1.491874586295341532e+00	1.786883141901054724e-04	3.196003034873581177e-05	7.210980317119055627e-01
4.400000000000000000e+01	1.000000000000000000e+01	3.000000000000000000e+00	4.400000000000000000e+02	6.000000000000000000e+00	-3.173768456671215801e-18	1.491871967505236540e+00	1.491871967505232766e+00	1.530002445109950883e-04	1.057500129217946926e-04	7.210987109123990768e-01
4.400000000000000000e+01	1.000000000000000000e+01	3.000000000000000000e+00	4.400000000000000000e+02	7.000000000000000000e+00	-3.173768455911496527e-18	1.491874616608202420e+00	1.491874616608198423e+00	1.496252291899164669e-04	9.068844512029832329e-05	7.210980354003541093e-01
4.400000000000000000e+01	1.000000000000000000e+01	3.000000000000000000e+00	4.400000000000000000e+02	8.000000000000000000e+00	-3.173768452576816236e-18	1.491874715631760218e+00	1.491874715631756443e+00	1.214511981679649747e-04	9.175135231870828860e-05	7.210980312371035872e-01
4.400000000000000000e+01	1.000000000000000000e+01	3.000000000000000000e+00	4.400000000000000000e+02	9.000000000000000000e+00	-3.173768439900841461e-18	1.491874683950874303e+00	1.491874683950871194e+00	9.885215550840874364e-05	5.210916932435686856e-05	7.210980300469146398e-01
4.400000000000000000e+01	1.000000000000000000e+01	3.000000000000000000e+00	4.400000000000000000e+02	1.000000000000000000e+01	-3.173768458692686893e-18	1.491874516047925425e+00	1.491874516047921873e+00	1.558223670205314930e-04	1.174336656147688943e-04	7.210980385503370504e-01
4.400000000000000000e+01	1.000000000000000000e+01	3.000000000000000000e+00	4.400000000000000000e+02	1.100000000000000000e+01	-3.173768458144569542e-18	1.491874712095159428e+00	1.491874712095156319e+00	1.571323321227418917e-04	1.012678051606762819e-04	7.210980354528808700e-01
4.400000000000000000e+01	1.000000000000000000e+01	3.000000000000000000e+00	4.600000000000000000e+02	0.000000000000000000e+00	-3.258322461649244771e-18	1.453552443688367779e+00	1.453552443688364004e+00	1.486765144437844849e-04	1.133899507116454712e-04	7.304948010925234048e-01
4.400000000000000000e+01	1.000000000000000000e+01	3.000000000000000000e+00	4.600000000000000000e+02	1.000000000000000000e+00	-3.258322457953245771e-18	1.453546230111404602e+00	1.453546230111402382e+00	1.322752198797601817e-04	9.486445000878760369e-05	7.304962995162136430e-01
4.400000000000000000e+01	1.000000000000000000e+01	3.000000000000000000e+00	4.600000000000000000e+02	2.000000000000000000e+00	-3.258322459588713124e-18	1.453545798276935530e+00	1.453545798276931533e+00	1.301831740196590312e-04	1.840102738442861365e-04	7.304963052993914685e-01
4.400000000000000000e+01	1.000000000000000000e+01	3.000000000000000000e+00	4.600000000000000000e+02	3.000000000000000000e+00	-3.258322454758069445e-18	1.453546857148219518e+00	1.453546857148216631e+00	9.706613396833404790e-05	1.071621236381838939e-04	7.304962802896201035e-01
4.400000000000000000e+01	1.000000000000000000e+01	3.000000000000000000e+00	4.600000000000000000e+02	4.000000000000000000e+00	-3.258322462072178217e-18	1.453546510916424728e+00	1.453546510916421619e+00	1.852298458910306672e-04	8.297446238373837584e-05	7.304962950157917190e-01
4.400000000000000000e+01	1.000000000000000000e+01	3.000000000000000000e+00	4.600000000000000000e+02	5.000000000000000000e+00	-3.258322458018706589e-18	1.453546391669221061e+00	1.453546391669216842e+00	1.867976467787904040e-04	6.873093260525924117e-05	7.304962971306885322e-01
4.400000000000000000e+01	1.000000000000000000e+01	3.000000000000000000e+00	4.600000000000000000e+02	6.000000000000000000e+00	-3.258322460176845522e-18	1.453538046599492484e+00	1.453538046599488931e+00	1.527526912421313550e-04	1.050807297014662197e-04	7.304984074760494384e-01
4.400000000000000000e+01	1.000000000000000000e+01	3.000000000000000000e+00	4.600000000000000000e+02	7.000000000000000000e+00	-3.258322462872709102e-18	1.453546280878035946e+00	1.453546280878031949e+00	1.349240828836189654e-04	1.443773933429803695e-04	7.304963016062506753e-01
4.400000000000000000e+01	1.000000000000000000e+01	3.000000000000000000e+00	4.600000000000000000e+02	8.000000000000000000e+00	-3.258322462958765815e-18	1.453546401465137805e+00	1.453546401465132698e+00	1.578922537764680461e-04	1.091930041042468458e-04	7.304962982572851260e-01
4.400000000000000000e+01	1.000000000000000000e+01	3.000000000000000000e+00	4.600000000000000000e+02	9.000000000000000000e+00	-3.258322459163632652e-18	1.453546290786809303e+00	1.453546290786805306e+00	1.784448782921564658e-04	8.240356032441348549e-05	7.304962987447989331e-01
4.400000000000000000e+01	1.000000000000000000e+01	3.000000000000000000e+00	4.600000000000000000e+02	1.000000000000000000e+01	-3.258322450754530247e-18	1.453546452325385374e+00	1.453546452325382932e+00	1.935461421028478331e-04	3.460868486509912571e-05	7.304962920571079765e-01
4.400000000000000000e+01	1.000000000000000000e+01	3.000000000000000000e+00	4.600000000000000000e+02	1.100000000000000000e+01	-3.258322458352662841e-18	1.453546431696485453e+00	1.453546431696481900e+00	1.458917814217399942e-04	8.463633286437028422e-05	7.304962967567542043e-01
4.400000000000000000e+01	1.000000000000000000e+01	3.000000000000000000e+00	4.800000000000000000e+02	0.000000000000000000e+00	-3.343953196921838524e-18	1.416257389627677332e+00	1.416257389627675112e+00	1.474393081128310616e-04	1.111822030536226157e-04	7.395677948432695104e-01
4.400000000000000000e+01	1.000000000000000000e+01	3.000000000000000000e+00	4.800000000000000000e+02	1.000000000000000000e+00	-3.343953196988910961e-18	1.416249636123973810e+00	1.416249636123970923e+00	1.425683263275104317e-04	9.536109853793796538e-05	7.395698416963829569e-01
4.400000000000000000e+01	1.000000000000000000e+01	3.000000000000000000e+00	4.800000000000000000e+02	2.000000000000000000e+00	-3.343953196560218985e-18	1.416249515485596966e+00	1.416249515485593191e+00	1.203625910508065343e-04	1.617811000397104582e-04	7.395698415114113633e-01
4.400000000000000000e+01	1.000000000000000000e+01	3.000000000000000000e+00	4.800000000000000000e+02	3.000000000000000000e+00	-3.343953191824067592e-18	1.416249706444432155e+00	1.416249706444428824e+00	1.077945601458682657e-04	9.651910513633154111e-05	7.395698345373822313e-01
4.400000000000000000e+01	1.000000000000000000e+01	3.000000000000000000e+00	4.800000000000000000e+02	4.000000000000000000e+00	-3.343953198049494388e-18	1.416249597280286432e+00	1.416249597280283767e+00	1.793008540210159823e-04	9.722844010287592085e-05	7.395698468348671506e-01
4.400000000000000000e+01	1.000000000000000000e+01	3.000000000000000000e+00	4.800000000000000000e+02	5.000000000000000000e+00	-3.343953198586229493e-18	1.416249492175660762e+00	1.416249492175656544e+00	1.807772693656811485e-04	9.274410331114845958e-05	7.395698446313148100e-01
4.400000000000000000e+01	1.000000000000000000e+01	3.000000000000000000e+00	4.800000000000000000e+02	6.000000000000000000e+00	-3.343953196577377095e-18	1.416246431787192783e+00	1.416246431787189897e+00	1.521039959728413132e-04	1.043787280464505691e-04	7.395704935371849587e-01
4.400000000000000000e+01	1.000000000000000000e+01	3.000000000000000000e+00	4.800000000000000000e+02	7.000000000000000000e+00	-3.343953196454165726e-18	1.416249443341086600e+00	1.416249443341083492e+00	1.431535521204630129e-04	1.005096061372524739e-04	7.395698452695778080e-01
4.400000000000000000e+01	1.000000000000000000e+01	3.000000000000000000e+00	4.800000000000000000e+02	8.000000000000000000e+00	-3.343953198536734635e-18	1.416249415408027179e+00	1.416249415408022516e+00	1.439216300765583986e-04	1.164927537912401019e-04	7.395698459568077476e-01
4.400000000000000000e+01	1.000000000000000000e+01	3.000000000000000000e+00	4.800000000000000000e+02	9.000000000000000000e+00	-3.343953201197384512e-18	1.416249563059848615e+00	1.416249563059845062e+00	1.628038671230772462e-04	1.173990922023340029e-04	7.395698442841714959e-01
4.400000000000000000e+01	1.000000000000000000e+01	3.000000000000000000e+00	4.800000000000000000e+02	1.000000000000000000e+01	-3.343953195927849902e-18	1.416249290955666318e+00	1.416249290955662765e+00	1.940777224366567401e-04	7.426370336374169738e-05	7.395698448259154789e-01
4.400000000000000000e+01	1.000000000000000000e+01	3.000000000000000000e+00	4.800000000000000000e+02	1.100000000000000000e+01	-3.343953181105519420e-18	1.416249078020726637e+00	1.416249078020723751e+00	6.550993726832200835e-05	1.159555938077802334e-04	7.395698461562899562e-01
4.400000000000000000e+01	1.000000000000000000e+01	3.000000000000000000e+00	5.000000000000000000e+02	0.000000000000000000e+00	-3.430623312316487716e-18	1.379975136674095104e+00	1.379975136674091551e+00	1.462761573855683977e-04	1.089817593823929649e-04	7.483255965720109204e-01
4.400000000000000000e+01	1.000000000000000000e+01	3.000000000000000000e+00	5.000000000000000000e+02	1.000000000000000000e+00	-3.430623304112013827e-18	1.379967795858203949e+00	1.379967795858201951e+00	1.136015973480070221e-04	2.055694458117096612e-04	7.483274484846506036e-01
4.400000000000000000e+01	1.000000000000000000e+01	3.000000000000000000e+00	5.000000000000000000e+02	2.000000000000000000e+00	-3.430623307812544926e-18	1.379967917627010765e+00	1.379967917627007434e+00	1.163199983744480910e-04	1.347002289681808627e-04	7.483274535882908918e-01
4.400000000000000000e+01	1.000000000000000000e+01	3.000000000000000000e+00	5.000000000000000000e+02	3.000000000000000000e+00	-3.430623306460676150e-18	1.379967897126439302e+00	1.379967897126435972e+00	1.185501868938148451e-04	9.145570480971444097e-05	7.483274440408771433e-01
4.400000000000000000e+01	1.000000000000000000e+01	3.000000000000000000e+00	5.000000000000000000e+02	4.000000000000000000e+00	-3.430623313058359397e-18	1.379967747230635311e+00	1.379967747230632424e+00	1.717991231996422600e-04	1.063673487792846485e-04	7.483274509576205435e-01
4.400000000000000000e+01	1.000000000000000000e+01	3.000000000000000000e+00	5.000000000000000000e+02	5.000000000000000000e+00	-3.430623313242033025e-18	1.379967745139007773e+00	1.379967745139005109e+00	1.701923184379340614e-04	1.050282280861126983e-04	7.483274502822112595e-01
4.400000000000000000e+01	1.000000000000000000e+01	3.000000000000000000e+00	5.000000000000000000e+02	6.000000000000000000e+00	-3.430623310893554821e-18	1.379966376562867580e+00	1.379966376562865138e+00	1.512192551846204948e-04	1.036517720751514932e-04	7.483277487563587682e-01
4.400000000000000000e+01	1.000000000000000000e+01	3.000000000000000000e+00	5.000000000000000000e+02	7.000000000000000000e+00	-3.430623310382077132e-18	1.379967784573951972e+00	1.379967784573949086e+00	1.462463653817369603e-04	9.694005832473355554e-05	7.483274501438680337e-01
4.400000000000000000e+01	1.000000000000000000e+01	3.000000000000000000e+00	5.000000000000000000e+02	8.000000000000000000e+00	-3.430623310786236997e-18	1.379967746384076488e+00	1.379967746384072935e+00	1.528870746484345573e-04	1.043207421738562572e-04	7.483274505438655133e-01
4.400000000000000000e+01	1.000000000000000000e+01	3.000000000000000000e+00	5.000000000000000000e+02	9.000000000000000000e+00	-3.430623310035849624e-18	1.379967815791735886e+00	1.379967815791732555e+00	1.644374264661141298e-04	8.594660029479536494e-05	7.483274490225435560e-01
4.400000000000000000e+01	1.000000000000000000e+01	3.000000000000000000e+00	5.000000000000000000e+02	1.000000000000000000e+01	-3.430623312930843961e-18	1.379967801648509518e+00	1.379967801648505743e+00	1.829293188660590958e-04	9.740447612911006079e-05	7.483274492071891881e-01
4.400000000000000000e+01	1.000000000000000000e+01	3.000000000000000000e+00	5.000000000000000000e+02	1.100000000000000000e+01	-3.430623306067972871e-18	1.379968012364019225e+00	1.379968012364015895e+00	1.069165114308703819e-04	1.004933039058067174e-04	7.483274435656624979e-01
4.400000000000000000e+01	1.000000000000000000e+01	3.000000000000000000e+00	5.200000000000000000e+02	0.000000000000000000e+00	-3.518296462453635359e-18	1.344690238862212839e+00	1.344690238862210840e+00	1.451334453218603956e-04	1.068615636115291843e-04	7.567766097770380895e-01
4.400000000000000000e+01	1.000000000000000000e+01	3.000000000000000000e+00	5.200000000000000000e+02	1.000000000000000000e+00	-3.518296456640865246e-18	1.344685201820059683e+00	1.344685201820056353e+00	1.027169186491302738e-04	1.717045034453455873e-04	7.567777904191780314e-01
4.400000000000000000e+01	1.000000000000000000e+01	3.000000000000000000e+00	5.200000000000000000e+02	2.000000000000000000e+00	-3.518296462112238084e-18	1.344685680345627077e+00	1.344685680345624412e+00	1.181118095416214091e-04	1.204247187239613657e-04	7.567777802078611282e-01
4.400000000000000000e+01	1.000000000000000000e+01	3.000000000000000000e+00	5.200000000000000000e+02	3.000000000000000000e+00	-3.518296457930662070e-18	1.344685490863948729e+00	1.344685490863945843e+00	1.266879808543441182e-04	8.758171714076625934e-05	7.567777906271454524e-01
4.400000000000000000e+01	1.000000000000000000e+01	3.000000000000000000e+00	5.200000000000000000e+02	4.000000000000000000e+00	-3.518296467562872509e-18	1.344685428372283997e+00	1.344685428372281111e+00	1.631311108861196568e-04	1.103871600263018872e-04	7.567777814516363222e-01
4.400000000000000000e+01	1.000000000000000000e+01	3.000000000000000000e+00	5.200000000000000000e+02	5.000000000000000000e+00	-3.518296465682361385e-18	1.344685381097604493e+00	1.344685381097601384e+00	1.603192959453162347e-04	1.094688030515018185e-04	7.567777845031466999e-01
4.400000000000000000e+01	1.000000000000000000e+01	3.000000000000000000e+00	5.200000000000000000e+02	6.000000000000000000e+00	-3.518296463970415354e-18	1.344681849914578509e+00	1.344681849914575178e+00	1.501498451077817441e-04	1.028987177332298130e-04	7.567786568828721583e-01
4.400000000000000000e+01	1.000000000000000000e+01	3.000000000000000000e+00	5.200000000000000000e+02	7.000000000000000000e+00	-3.518296463615478020e-18	1.344685357329184372e+00	1.344685357329180375e+00	1.502775630159892289e-04	9.592875303292713212e-05	7.567777841898204461e-01
4.400000000000000000e+01	1.000000000000000000e+01	3.000000000000000000e+00	5.200000000000000000e+02	8.000000000000000000e+00	-3.518296455779507715e-18	1.344685342611292134e+00	1.344685342611289691e+00	1.073662996881409229e-04	8.852061260282553584e-05	7.567777826934336538e-01
4.400000000000000000e+01	1.000000000000000000e+01	3.000000000000000000e+00	5.200000000000000000e+02	9.000000000000000000e+00	-3.518296454417597140e-18	1.344685455668235718e+00	1.344685455668232610e+00	1.415568433647631282e-04	5.103416554393628576e-05	7.567777789692002877e-01
4.400000000000000000e+01	1.000000000000000000e+01	3.000000000000000000e+00	5.200000000000000000e+02	1.000000000000000000e+01	-3.518296465982150099e-18	1.344685348158203064e+00	1.344685348158199956e+00	1.690686536377208817e-04	1.083729234410456342e-04	7.567777845977790019e-01
4.400000000000000000e+01	1.000000000000000000e+01	3.000000000000000000e+00	5.200000000000000000e+02	1.100000000000000000e+01	-3.518296461028106696e-18	1.344685207974866126e+00	1.344685207974861907e+00	1.263970942273206783e-04	1.120944992177506081e-04	7.567777860133837464e-01
4.400000000000000000e+01	1.000000000000000000e+01	3.000000000000000000e+00	5.400000000000000000e+02	0.000000000000000000e+00	-3.606937323893102852e-18	1.310390810571418596e+00	1.310390810571415265e+00	1.439786235742386415e-04	1.048683561644897733e-04	7.649280902173125618e-01
4.400000000000000000e+01	1.000000000000000000e+01	3.000000000000000000e+00	5.400000000000000000e+02	1.000000000000000000e+00	-3.606937316911898774e-18	1.310384999927338479e+00	1.310384999927335370e+00	1.032756046844066349e-04	1.690126827239839149e-04	7.649294339005011656e-01
4.400000000000000000e+01	1.000000000000000000e+01	3.000000000000000000e+00	5.400000000000000000e+02	2.000000000000000000e+00	-3.606937322137740967e-18	1.310385271209188351e+00	1.310385271209184577e+00	1.207450756937013036e-04	1.094285989710398098e-04	7.649294342122856527e-01
4.400000000000000000e+01	1.000000000000000000e+01	3.000000000000000000e+00	5.400000000000000000e+02	3.000000000000000000e+00	-3.606937320044273606e-18	1.310385094940822892e+00	1.310385094940819117e+00	1.332450177218778820e-04	8.599533811135196470e-05	7.649294318095265499e-01
4.400000000000000000e+01	1.000000000000000000e+01	3.000000000000000000e+00	5.400000000000000000e+02	4.000000000000000000e+00	-3.606937325894999947e-18	1.310385260567652921e+00	1.310385260567650700e+00	1.553403985155947780e-04	1.108177702819369284e-04	7.649294357439789804e-01
4.400000000000000000e+01	1.000000000000000000e+01	3.000000000000000000e+00	5.400000000000000000e+02	5.000000000000000000e+00	-3.606937324874120721e-18	1.310385162111145751e+00	1.310385162111142199e+00	1.520555553305879995e-04	1.089447237421434922e-04	7.649294368271059019e-01
4.400000000000000000e+01	1.000000000000000000e+01	3.000000000000000000e+00	5.400000000000000000e+02	6.000000000000000000e+00	-3.606937325619762988e-18	1.310379459119796808e+00	1.310379459119793699e+00	1.489241359091376894e-04	1.021146587333550052e-04	7.649308604474857054e-01
4.400000000000000000e+01	1.000000000000000000e+01	3.000000000000000000e+00	5.400000000000000000e+02	7.000000000000000000e+00	-3.606937323686416672e-18	1.310385400826024282e+00	1.310385400826021396e+00	1.445780677397398128e-04	9.459684028623841791e-05	7.649294332247568162e-01
4.400000000000000000e+01	1.000000000000000000e+01	3.000000000000000000e+00	5.400000000000000000e+02	8.000000000000000000e+00	-3.606937323716466572e-18	1.310385463921159621e+00	1.310385463921155846e+00	1.470341359195152689e-04	9.651267878916460657e-05	7.649294325552863372e-01
4.400000000000000000e+01	1.000000000000000000e+01	3.000000000000000000e+00	5.400000000000000000e+02	9.000000000000000000e+00	-3.606937315510406487e-18	1.310385310990351382e+00	1.310385310990348273e+00	9.023711831011188046e-05	1.071151644275319270e-04	7.649294330549811782e-01
4.400000000000000000e+01	1.000000000000000000e+01	3.000000000000000000e+00	5.400000000000000000e+02	1.000000000000000000e+01	-3.606937326666893410e-18	1.310385376348180086e+00	1.310385376348177644e+00	1.578158750688054277e-04	1.108165442323746382e-04	7.649294336615999335e-01
4.400000000000000000e+01	1.000000000000000000e+01	3.000000000000000000e+00	5.400000000000000000e+02	1.100000000000000000e+01	-3.606937324219641963e-18	1.310385332536429415e+00	1.310385332536426972e+00	1.342286339596181894e-04	1.164057198597001093e-04	7.649294392227790063e-01
4.400000000000000000e+01	1.000000000000000000e+01	3.000000000000000000e+00	5.600000000000000000e+02	0.000000000000000000e+00	-3.696511557069159294e-18	1.277053756515253324e+00	1.277053756515249994e+00	1.429860246228374090e-04	1.029768798637066850e-04	7.727900691089351071e-01
4.400000000000000000e+01	1.000000000000000000e+01	3.000000000000000000e+00	5.600000000000000000e+02	1.000000000000000000e+00	-3.696511551444555617e-18	1.277050256364507641e+00	1.277050256364504977e+00	1.033150523127669885e-04	1.395644659434071289e-04	7.727908971623231871e-01
4.400000000000000000e+01	1.000000000000000000e+01	3.000000000000000000e+00	5.600000000000000000e+02	2.000000000000000000e+00	-3.696511555351889222e-18	1.277050621646670825e+00	1.277050621646667716e+00	1.238290206007584815e-04	1.008966339783455606e-04	7.727908908919950415e-01
4.400000000000000000e+01	1.000000000000000000e+01	3.000000000000000000e+00	5.600000000000000000e+02	3.000000000000000000e+00	-3.696511557339749370e-18	1.277050707457812795e+00	1.277050707457809908e+00	1.384858758147008051e-04	8.545068514485766771e-05	7.727908874848388177e-01
4.400000000000000000e+01	1.000000000000000000e+01	3.000000000000000000e+00	5.600000000000000000e+02	4.000000000000000000e+00	-3.696511557349570072e-18	1.277050324912746504e+00	1.277050324912742951e+00	1.494305121427644332e-04	1.085849570232856137e-04	7.727908979840062420e-01
4.400000000000000000e+01	1.000000000000000000e+01	3.000000000000000000e+00	5.600000000000000000e+02	5.000000000000000000e+00	-3.696511557095338074e-18	1.277050363780528386e+00	1.277050363780525277e+00	1.468392060077200597e-04	1.063142517884236329e-04	7.727908973117038061e-01
4.400000000000000000e+01	1.000000000000000000e+01	3.000000000000000000e+00	5.600000000000000000e+02	6.000000000000000000e+00	-3.696511556891726450e-18	1.277044015279924283e+00	1.277044015279921396e+00	1.475545165506841070e-04	1.012754410805541562e-04	7.727924895761345558e-01
4.400000000000000000e+01	1.000000000000000000e+01	3.000000000000000000e+00	5.600000000000000000e+02	7.000000000000000000e+00	-3.696511549983186939e-18	1.277050398618085447e+00	1.277050398618083005e+00	1.013255755374517319e-04	1.033865590988748115e-04	7.727908960839718899e-01
4.400000000000000000e+01	1.000000000000000000e+01	3.000000000000000000e+00	5.600000000000000000e+02	8.000000000000000000e+00	-3.696511556873571093e-18	1.277050212014135155e+00	1.277050212014132269e+00	1.526832742815329531e-04	9.418691977655495057e-05	7.727908992153342815e-01
4.400000000000000000e+01	1.000000000000000000e+01	3.000000000000000000e+00	5.600000000000000000e+02	9.000000000000000000e+00	-3.696511557932827940e-18	1.277050416116676690e+00	1.277050416116673581e+00	1.454664439277044850e-04	1.101541157516002428e-04	7.727908963661941355e-01
4.400000000000000000e+01	1.000000000000000000e+01	3.000000000000000000e+00	5.600000000000000000e+02	1.000000000000000000e+01	-3.696511559432307691e-18	1.277050659836260982e+00	1.277050659836258095e+00	1.495662196755899041e-04	1.086310491346707217e-04	7.727908922427535465e-01
4.400000000000000000e+01	1.000000000000000000e+01	3.000000000000000000e+00	5.600000000000000000e+02	1.100000000000000000e+01	-3.696511560669352524e-18	1.277050551581841775e+00	1.277050551581838445e+00	1.675766010680451452e-04	1.476166531579181228e-04	7.727908726516102833e-01
4.400000000000000000e+01	1.000000000000000000e+01	3.000000000000000000e+00	5.800000000000000000e+02	0.000000000000000000e+00	-3.786985810423493964e-18	1.244670225491247839e+00	1.244670225491244731e+00	1.418541707594880256e-04	1.012452535218086324e-04	7.803688193065613232e-01
4.400000000000000000e+01	1.000000000000000000e+01	3.000000000000000000e+00	5.800000000000000000e+02	1.000000000000000000e+00	-3.786985806203978671e-18	1.244662878772871517e+00	1.244662878772868631e+00	1.019094016626858213e-04	1.246413076147807766e-04	7.803705817250382593e-01
4.400000000000000000e+01	1.000000000000000000e+01	3.000000000000000000e+00	5.800000000000000000e+02	2.000000000000000000e+00	-3.786985809221803812e-18	1.244662946585105567e+00	1.244662946585102903e+00	1.290838554869644687e-04	9.647987856501947775e-05	7.803705797275239942e-01
4.400000000000000000e+01	1.000000000000000000e+01	3.000000000000000000e+00	5.800000000000000000e+02	3.000000000000000000e+00	-3.786985810459869388e-18	1.244663135976782797e+00	1.244663135976780133e+00	1.419884920524383553e-04	8.644652108833269935e-05	7.803705736739625642e-01
4.400000000000000000e+01	1.000000000000000000e+01	3.000000000000000000e+00	5.800000000000000000e+02	4.000000000000000000e+00	-3.786985812171473374e-18	1.244662980020736498e+00	1.244662980020734278e+00	1.433380643969405953e-04	1.062307854965241933e-04	7.803705782162774218e-01
4.400000000000000000e+01	1.000000000000000000e+01	3.000000000000000000e+00	5.800000000000000000e+02	5.000000000000000000e+00	-3.786985812090786154e-18	1.244663007183160808e+00	1.244663007183156811e+00	1.437012580378971055e-04	1.030438197907334349e-04	7.803705770772811912e-01
4.400000000000000000e+01	1.000000000000000000e+01	3.000000000000000000e+00	5.800000000000000000e+02	6.000000000000000000e+00	-3.786985811661226739e-18	1.244661384684118799e+00	1.244661384684116356e+00	1.460648207559938521e-04	1.003567475988915650e-04	7.803709534236488166e-01
4.400000000000000000e+01	1.000000000000000000e+01	3.000000000000000000e+00	5.800000000000000000e+02	7.000000000000000000e+00	-3.786985814647834097e-18	1.244662942664725991e+00	1.244662942664721994e+00	1.726989764892814894e-04	1.231378416819091707e-04	7.803705785370468329e-01
4.400000000000000000e+01	1.000000000000000000e+01	3.000000000000000000e+00	5.800000000000000000e+02	8.000000000000000000e+00	-3.786985804029304860e-18	1.244662993585197164e+00	1.244662993585195165e+00	1.055837472613046824e-04	8.126240286873252382e-05	7.803705753629909259e-01
4.400000000000000000e+01	1.000000000000000000e+01	3.000000000000000000e+00	5.800000000000000000e+02	9.000000000000000000e+00	-3.786985811888900163e-18	1.244662981429824899e+00	1.244662981429822679e+00	1.341749938278617011e-04	1.120988144899363621e-04	7.803705762740923424e-01
4.400000000000000000e+01	1.000000000000000000e+01	3.000000000000000000e+00	5.800000000000000000e+02	1.000000000000000000e+01	-3.786985812054176537e-18	1.244662959757222298e+00	1.244662959757219634e+00	1.446970339309491154e-04	1.050650812390951878e-04	7.803705781882830372e-01
4.400000000000000000e+01	1.000000000000000000e+01	3.000000000000000000e+00	5.800000000000000000e+02	1.100000000000000000e+01	-3.786985811862830004e-18	1.244663053352194959e+00	1.244663053352191406e+00	1.340666732851222484e-04	1.064533932061457902e-04	7.803705778957999994e-01
4.400000000000000000e+01	1.000000000000000000e+01	3.000000000000000000e+00	6.000000000000000000e+02	0.000000000000000000e+00	-3.878327712629449814e-18	1.213208201731917679e+00	1.213208201731915015e+00	1.408807104238909047e-04	9.963966567931134186e-05	7.876759813993980952e-01
4.400000000000000000e+01	1.000000000000000000e+01	3.000000000000000000e+00	6.000000000000000000e+02	1.000000000000000000e+00	-3.878327710643772130e-18	1.213205919761853435e+00	1.213205919761850771e+00	1.032484358563920596e-04	1.170271666886599617e-04	7.876767607292547435e-01
4.400000000000000000e+01	1.000000000000000000e+01	3.000000000000000000e+00	6.000000000000000000e+02	2.000000000000000000e+00	-3.878327710128927915e-18	1.213204848851744844e+00	1.213204848851742401e+00	1.300858187204996248e-04	9.298535766952179904e-05	7.876767993790516620e-01
4.400000000000000000e+01	1.000000000000000000e+01	3.000000000000000000e+00	6.000000000000000000e+02	3.000000000000000000e+00	-3.878327692466462440e-18	1.213207136794200114e+00	1.213207136794197671e+00	6.149705029573834260e-05	1.773859988506815654e-04	7.876762191401392998e-01
4.400000000000000000e+01	1.000000000000000000e+01	3.000000000000000000e+00	6.000000000000000000e+02	4.000000000000000000e+00	-3.878327716732769901e-18	1.213205086658509124e+00	1.213205086658506460e+00	1.421246826578310442e-04	1.026744657871508606e-04	7.876767918326780249e-01
4.400000000000000000e+01	1.000000000000000000e+01	3.000000000000000000e+00	6.000000000000000000e+02	5.000000000000000000e+00	-3.878327713414827867e-18	1.213204949405348509e+00	1.213204949405345401e+00	1.419704025677472558e-04	1.002799503329032931e-04	7.876767968372678785e-01
4.400000000000000000e+01	1.000000000000000000e+01	3.000000000000000000e+00	6.000000000000000000e+02	6.000000000000000000e+00	-3.878327711686131638e-18	1.213203855039950430e+00	1.213203855039947321e+00	1.445414013208142379e-04	9.945113125200528384e-05	7.876769847890647824e-01
4.400000000000000000e+01	1.000000000000000000e+01	3.000000000000000000e+00	6.000000000000000000e+02	7.000000000000000000e+00	-3.878327706353374141e-18	1.213204956866877460e+00	1.213204956866874351e+00	1.425883756908266989e-04	5.227224614065323940e-05	7.876767930827078823e-01
4.400000000000000000e+01	1.000000000000000000e+01	3.000000000000000000e+00	6.000000000000000000e+02	8.000000000000000000e+00	-3.878327714380848905e-18	1.213204935630720849e+00	1.213204935630718406e+00	1.628970800982520149e-04	9.181908119725638005e-05	7.876767961837539689e-01
4.400000000000000000e+01	1.000000000000000000e+01	3.000000000000000000e+00	6.000000000000000000e+02	9.000000000000000000e+00	-3.878327712200056029e-18	1.213204946116678951e+00	1.213204946116675842e+00	1.413062367030433475e-04	8.757276656074086262e-05	7.876767960611578134e-01
4.400000000000000000e+01	1.000000000000000000e+01	3.000000000000000000e+00	6.000000000000000000e+02	1.000000000000000000e+01	-3.878327713461409179e-18	1.213205009718844041e+00	1.213205009718841376e+00	1.414133505741119862e-04	1.016429056361394998e-04	7.876767961739934432e-01
4.400000000000000000e+01	1.000000000000000000e+01	3.000000000000000000e+00	6.000000000000000000e+02	1.100000000000000000e+01	-3.878327710934186188e-18	1.213205215161737627e+00	1.213205215161735184e+00	1.402695432655342515e-04	9.639110426596328733e-05	7.876767857296727016e-01
4.400000000000000000e+01	1.000000000000000000e+01	3.000000000000000000e+00	6.200000000000000000e+02	0.000000000000000000e+00	-3.970505850641517341e-18	1.182660490334211056e+00	1.182660490334208392e+00	1.398082811534136205e-04	9.817111703448952735e-05	7.947171018420562394e-01
4.400000000000000000e+01	1.000000000000000000e+01	3.000000000000000000e+00	6.200000000000000000e+02	1.000000000000000000e+00	-3.970505846646111730e-18	1.182657490013672374e+00	1.182657490013669488e+00	1.177343292233117743e-04	9.668894566553782710e-05	7.947177848961320956e-01
4.400000000000000000e+01	1.000000000000000000e+01	3.000000000000000000e+00	6.200000000000000000e+02	2.000000000000000000e+00	-3.970505849008242466e-18	1.182657594574175075e+00	1.182657594574172188e+00	1.334378512607133711e-04	9.175641267269688428e-05	7.947177825688642727e-01
4.400000000000000000e+01	1.000000000000000000e+01	3.000000000000000000e+00	6.200000000000000000e+02	3.000000000000000000e+00	-3.970505832689661632e-18	1.182660427284016880e+00	1.182660427284014215e+00	6.311977749890789683e-05	1.525660465521815458e-04	7.947171154869874243e-01
4.400000000000000000e+01	1.000000000000000000e+01	3.000000000000000000e+00	6.200000000000000000e+02	4.000000000000000000e+00	-3.970505849834645909e-18	1.182657598028213686e+00	1.182657598028210577e+00	1.399642058372231785e-04	9.995880918748572890e-05	7.947177830045505376e-01
4.400000000000000000e+01	1.000000000000000000e+01	3.000000000000000000e+00	6.200000000000000000e+02	5.000000000000000000e+00	-3.970505850918890542e-18	1.182657792241372574e+00	1.182657792241369465e+00	1.772517870416418612e-04	7.916376624110433994e-05	7.947177768834692291e-01
4.400000000000000000e+01	1.000000000000000000e+01	3.000000000000000000e+00	6.200000000000000000e+02	6.000000000000000000e+00	-3.970505851736702796e-18	1.182655596679666576e+00	1.182655596679664134e+00	1.429779993884761871e-04	9.857936001929816581e-05	7.947183137561465438e-01
4.400000000000000000e+01	1.000000000000000000e+01	3.000000000000000000e+00	6.200000000000000000e+02	7.000000000000000000e+00	-3.970505853719899112e-18	1.182657801554052979e+00	1.182657801554050092e+00	1.682047303106309574e-04	1.103626063648332204e-04	7.947177788699172352e-01
4.400000000000000000e+01	1.000000000000000000e+01	3.000000000000000000e+00	6.200000000000000000e+02	8.000000000000000000e+00	-3.970505850297198044e-18	1.182657631349629090e+00	1.182657631349625982e+00	1.305646835599855843e-04	1.201154843563302692e-04	7.947177831181058139e-01
4.400000000000000000e+01	1.000000000000000000e+01	3.000000000000000000e+00	6.200000000000000000e+02	9.000000000000000000e+00	-3.970505850707558249e-18	1.182657778167278018e+00	1.182657778167276019e+00	1.722496310539655090e-04	7.755416861103485286e-05	7.947177772818651009e-01
4.400000000000000000e+01	1.000000000000000000e+01	3.000000000000000000e+00	6.200000000000000000e+02	1.000000000000000000e+01	-3.970505850353648592e-18	1.182657663496645029e+00	1.182657663496642364e+00	1.404522404272385595e-04	9.898602492277311848e-05	7.947177807470011679e-01
4.400000000000000000e+01	1.000000000000000000e+01	3.000000000000000000e+00	6.200000000000000000e+02	1.100000000000000000e+01	-3.970505850611597634e-18	1.182657521638744047e+00	1.182657521638740716e+00	1.456684197447124596e-04	9.506939014944024158e-05	7.947177986302373931e-01
4.400000000000000000e+01	1.000000000000000000e+01	3.000000000000000000e+00	6.400000000000000000e+02	0.000000000000000000e+00	-4.063489768961654658e-18	1.152998358917349142e+00	1.152998358917346255e+00	1.388666984909578579e-04	9.688854027324595277e-05	8.015026641365707860e-01
4.400000000000000000e+01	1.000000000000000000e+01	3.000000000000000000e+00	6.400000000000000000e+02	1.000000000000000000e+00	-4.063489764937196779e-18	1.153002613554934497e+00	1.153002613554932054e+00	1.152180304608452926e-04	9.451715773539946580e-05	8.015016546685036491e-01
4.400000000000000000e+01	1.000000000000000000e+01	3.000000000000000000e+00	6.400000000000000000e+02	2.000000000000000000e+00	-4.063489758658601220e-18	1.153001059954826824e+00	1.153001059954823937e+00	1.483449101754810869e-04	2.072303258321503568e-04	8.015020068126623709e-01
4.400000000000000000e+01	1.000000000000000000e+01	3.000000000000000000e+00	6.400000000000000000e+02	3.000000000000000000e+00	-4.063489752644268671e-18	1.153005465704358246e+00	1.153005465704355359e+00	6.694429706686276884e-05	1.316371911579895164e-04	8.015009733576292650e-01
4.400000000000000000e+01	1.000000000000000000e+01	3.000000000000000000e+00	6.400000000000000000e+02	4.000000000000000000e+00	-4.063489763481874750e-18	1.153002699213793836e+00	1.153002699213791171e+00	1.903116439274745212e-04	5.502659661674993898e-05	8.015016290580611047e-01
4.400000000000000000e+01	1.000000000000000000e+01	3.000000000000000000e+00	6.400000000000000000e+02	5.000000000000000000e+00	-4.063489769106238841e-18	1.153002613723253411e+00	1.153002613723250303e+00	1.690517581130431587e-04	9.179780043666736203e-05	8.015016519704181164e-01
4.400000000000000000e+01	1.000000000000000000e+01	3.000000000000000000e+00	6.400000000000000000e+02	6.000000000000000000e+00	-4.063489768388538736e-18	1.153000755579919767e+00	1.153000755579917547e+00	1.413787982193919521e-04	9.761978886056449226e-05	8.015020962807203331e-01
4.400000000000000000e+01	1.000000000000000000e+01	3.000000000000000000e+00	6.400000000000000000e+02	7.000000000000000000e+00	-4.063489766492751136e-18	1.153002621603440137e+00	1.153002621603437472e+00	1.389530517054523749e-04	7.970029175990463307e-05	8.015016525837803663e-01
4.400000000000000000e+01	1.000000000000000000e+01	3.000000000000000000e+00	6.400000000000000000e+02	8.000000000000000000e+00	-4.063489768679839492e-18	1.153002607149070657e+00	1.153002607149068881e+00	1.429343497663173603e-04	1.082938320641195241e-04	8.015016541756772028e-01
4.400000000000000000e+01	1.000000000000000000e+01	3.000000000000000000e+00	6.400000000000000000e+02	9.000000000000000000e+00	-4.063489767537372457e-18	1.153002606255270512e+00	1.153002606255267626e+00	1.317563786885727316e-04	1.227584454557556894e-04	8.015016544478879013e-01
4.400000000000000000e+01	1.000000000000000000e+01	3.000000000000000000e+00	6.400000000000000000e+02	1.000000000000000000e+01	-4.063489768198702133e-18	1.153002712160473564e+00	1.153002712160470455e+00	1.395728439071847995e-04	9.711305797188897080e-05	8.015016517732516110e-01
4.400000000000000000e+01	1.000000000000000000e+01	3.000000000000000000e+00	6.400000000000000000e+02	1.100000000000000000e+01	-4.063489768912628956e-18	1.153002614377146573e+00	1.153002614377144130e+00	1.393099682804336203e-04	9.385976042614967141e-05	8.015016545075533960e-01
4.400000000000000000e+01	1.000000000000000000e+01	3.000000000000000000e+00	6.600000000000000000e+02	0.000000000000000000e+00	-4.157249950001827085e-18	1.124221692417233465e+00	1.124221692417231022e+00	1.376242755511309940e-04	9.557456122725091464e-05	8.080361225948411441e-01
4.400000000000000000e+01	1.000000000000000000e+01	3.000000000000000000e+00	6.600000000000000000e+02	1.000000000000000000e+00	-4.157249947458669719e-18	1.124220435170455890e+00	1.124220435170452559e+00	1.264171324093199783e-04	8.938221402357928759e-05	8.080364347966599858e-01
4.400000000000000000e+01	1.000000000000000000e+01	3.000000000000000000e+00	6.600000000000000000e+02	2.000000000000000000e+00	-4.157249941749397540e-18	1.124219203078614449e+00	1.124219203078612006e+00	1.300172477990134987e-04	1.874540457934755497e-04	8.080367164008277481e-01
4.400000000000000000e+01	1.000000000000000000e+01	3.000000000000000000e+00	6.600000000000000000e+02	3.000000000000000000e+00	-4.157249936769405698e-18	1.124220613723236228e+00	1.124220613723233786e+00	7.226571701013884358e-05	1.137304357572885668e-04	8.080363945753528121e-01
4.400000000000000000e+01	1.000000000000000000e+01	3.000000000000000000e+00	6.600000000000000000e+02	4.000000000000000000e+00	-4.157249947362480304e-18	1.124220438002140554e+00	1.124220438002138112e+00	1.865120072989947750e-04	7.683314245924061287e-05	8.080364378686154536e-01
4.400000000000000000e+01	1.000000000000000000e+01	3.000000000000000000e+00	6.600000000000000000e+02	5.000000000000000000e+00	-4.157249951673996500e-18	1.124220505278737514e+00	1.124220505278734850e+00	1.592697058650038942e-04	9.984169360919766011e-05	8.080364421091111859e-01
4.400000000000000000e+01	1.000000000000000000e+01	3.000000000000000000e+00	6.600000000000000000e+02	6.000000000000000000e+00	-4.157249947137731983e-18	1.124218611793154521e+00	1.124218611793151634e+00	1.397682888044167362e-04	9.666030892871183499e-05	8.080368389995232770e-01
4.400000000000000000e+01	1.000000000000000000e+01	3.000000000000000000e+00	6.600000000000000000e+02	7.000000000000000000e+00	-4.157249950774319127e-18	1.124220513599402782e+00	1.124220513599400340e+00	1.437070615932858626e-04	1.020141594934048142e-04	8.080364428003090627e-01
4.400000000000000000e+01	1.000000000000000000e+01	3.000000000000000000e+00	6.600000000000000000e+02	8.000000000000000000e+00	-4.157249949400296763e-18	1.124220447284576263e+00	1.124220447284573821e+00	1.335512627637752659e-04	1.026879433449020591e-04	8.080364433495796916e-01
4.400000000000000000e+01	1.000000000000000000e+01	3.000000000000000000e+00	6.600000000000000000e+02	9.000000000000000000e+00	-4.157249949142863100e-18	1.124220435115836247e+00	1.124220435115834471e+00	1.334186072343706447e-04	9.905550176594608673e-05	8.080364433927068601e-01
4.400000000000000000e+01	1.000000000000000000e+01	3.000000000000000000e+00	6.600000000000000000e+02	1.000000000000000000e+01	-4.157249950752759496e-18	1.124220428838408781e+00	1.124220428838406338e+00	1.682473829994897928e-04	9.319424878844557655e-05	8.080364425105258652e-01
4.400000000000000000e+01	1.000000000000000000e+01	3.000000000000000000e+00	6.600000000000000000e+02	1.100000000000000000e+01	-4.157249949309897464e-18	1.124220399379428859e+00	1.124220399379425528e+00	1.411634971086639422e-04	9.415821010062090375e-05	8.080364441716033630e-01
4.400000000000000000e+01	1.000000000000000000e+01	3.000000000000000000e+00	6.800000000000000000e+02	0.000000000000000000e+00	-4.251757807600027335e-18	1.096295918333319186e+00	1.096295918333316743e+00	1.365237041734824574e-04	9.463076979008616045e-05	8.143290943913128466e-01
4.400000000000000000e+01	1.000000000000000000e+01	3.000000000000000000e+00	6.800000000000000000e+02	1.000000000000000000e+00	-4.251757808866994186e-18	1.096291825100347728e+00	1.096291825100345507e+00	1.231463878789256774e-04	8.888558201239369694e-05	8.143300604642099705e-01
4.400000000000000000e+01	1.000000000000000000e+01	3.000000000000000000e+00	6.800000000000000000e+02	2.000000000000000000e+00	-4.251757804486341728e-18	1.096290731661584195e+00	1.096290731661581752e+00	1.172642863260295575e-04	1.688431403292596424e-04	8.143303226529372552e-01
4.400000000000000000e+01	1.000000000000000000e+01	3.000000000000000000e+00	6.800000000000000000e+02	3.000000000000000000e+00	-4.251757798051097189e-18	1.096291949603948490e+00	1.096291949603946270e+00	7.699391489279687007e-05	1.031981271006962027e-04	8.143300411028854269e-01
4.400000000000000000e+01	1.000000000000000000e+01	3.000000000000000000e+00	6.800000000000000000e+02	4.000000000000000000e+00	-4.251757810851006326e-18	1.096291873136365780e+00	1.096291873136362449e+00	1.759571132169835816e-04	9.064786337263320757e-05	8.143300275135376687e-01
4.400000000000000000e+01	1.000000000000000000e+01	3.000000000000000000e+00	6.800000000000000000e+02	5.000000000000000000e+00	-4.251757810378105784e-18	1.096291828746853270e+00	1.096291828746850605e+00	1.488466906563137740e-04	1.022593783264805201e-04	8.143300685386573035e-01
4.400000000000000000e+01	1.000000000000000000e+01	3.000000000000000000e+00	6.800000000000000000e+02	6.000000000000000000e+00	-4.251757811548151366e-18	1.096288125599073071e+00	1.096288125599069962e+00	1.381439624504791723e-04	9.575999153513271563e-05	8.143309306936066250e-01
4.400000000000000000e+01	1.000000000000000000e+01	3.000000000000000000e+00	6.800000000000000000e+02	7.000000000000000000e+00	-4.251757810476102492e-18	1.096291797705217341e+00	1.096291797705214899e+00	1.353947735171989947e-04	1.014288361680928334e-04	8.143300689075295695e-01
4.400000000000000000e+01	1.000000000000000000e+01	3.000000000000000000e+00	6.800000000000000000e+02	8.000000000000000000e+00	-4.251757809393449448e-18	1.096291840095516390e+00	1.096291840095513948e+00	1.313301059614482792e-04	8.916937442895569500e-05	8.143300671585321782e-01
4.400000000000000000e+01	1.000000000000000000e+01	3.000000000000000000e+00	6.800000000000000000e+02	9.000000000000000000e+00	-4.251757810301613239e-18	1.096291814756965799e+00	1.096291814756963356e+00	1.397025066843776806e-04	9.645170364659864481e-05	8.143300682467137230e-01
4.400000000000000000e+01	1.000000000000000000e+01	3.000000000000000000e+00	6.800000000000000000e+02	1.000000000000000000e+01	-4.251757811962710097e-18	1.096291819262261935e+00	1.096291819262259937e+00	1.576558339731308229e-04	1.006417540867682493e-04	8.143300671912836464e-01
4.400000000000000000e+01	1.000000000000000000e+01	3.000000000000000000e+00	6.800000000000000000e+02	1.100000000000000000e+01	-4.251757811002170256e-18	1.096291834037598667e+00	1.096291834037596002e+00	1.393233573949268389e-04	9.408804349661448391e-05	8.143300682909913046e-01
4.400000000000000000e+01	1.000000000000000000e+01	3.000000000000000000e+00	7.000000000000000000e+02	0.000000000000000000e+00	-4.346985679595384944e-18	1.069199156194273526e+00	1.069199156194271083e+00	1.352458524526028473e-04	9.353909638330950964e-05	8.203898298014685730e-01
4.400000000000000000e+01	1.000000000000000000e+01	3.000000000000000000e+00	7.000000000000000000e+02	1.000000000000000000e+00	-4.346985681170555283e-18	1.069197245527633067e+00	1.069197245527631512e+00	1.320285542819208888e-04	8.606673513294987421e-05	8.203903293264153129e-01
4.400000000000000000e+01	1.000000000000000000e+01	3.000000000000000000e+00	7.000000000000000000e+02	2.000000000000000000e+00	-4.346985676551864816e-18	1.069196350121137895e+00	1.069196350121135231e+00	1.069378671444033029e-04	1.516386016901329395e-04	8.203905171781741279e-01
4.400000000000000000e+01	1.000000000000000000e+01	3.000000000000000000e+00	7.000000000000000000e+02	3.000000000000000000e+00	-4.346985673695710709e-18	1.069197839041211795e+00	1.069197839041208908e+00	8.660745496362184991e-05	9.351627417615570052e-05	8.203901422826239687e-01
4.400000000000000000e+01	1.000000000000000000e+01	3.000000000000000000e+00	7.000000000000000000e+02	4.000000000000000000e+00	-4.346985683272989773e-18	1.069197170648846562e+00	1.069197170648844786e+00	1.641963217332705841e-04	9.941099407361607832e-05	8.203903404005751243e-01
4.400000000000000000e+01	1.000000000000000000e+01	3.000000000000000000e+00	7.000000000000000000e+02	5.000000000000000000e+00	-4.346985682589396347e-18	1.069197167093872025e+00	1.069197167093869361e+00	1.420385770573146498e-04	1.015555600385453365e-04	8.203903314998566287e-01
4.400000000000000000e+01	1.000000000000000000e+01	3.000000000000000000e+00	7.000000000000000000e+02	6.000000000000000000e+00	-4.346985682051092764e-18	1.069196941547015056e+00	1.069196941547012836e+00	1.365234492741462542e-04	9.479709060914068123e-05	8.203904280557647866e-01
4.400000000000000000e+01	1.000000000000000000e+01	3.000000000000000000e+00	7.000000000000000000e+02	7.000000000000000000e+00	-4.346985681545790377e-18	1.069197184458237082e+00	1.069197184458234862e+00	1.321938903105787460e-04	9.390970367522327245e-05	8.203903326507459015e-01
4.400000000000000000e+01	1.000000000000000000e+01	3.000000000000000000e+00	7.000000000000000000e+02	8.000000000000000000e+00	-4.346985680371408371e-18	1.069197105168854467e+00	1.069197105168852024e+00	1.372380641344800919e-04	9.249264162741858985e-05	8.203903343624626698e-01
4.400000000000000000e+01	1.000000000000000000e+01	3.000000000000000000e+00	7.000000000000000000e+02	9.000000000000000000e+00	-4.346985682734257864e-18	1.069197417347619528e+00	1.069197417347616863e+00	1.382171064224354206e-04	9.313018443571279372e-05	8.203903266860793630e-01
4.400000000000000000e+01	1.000000000000000000e+01	3.000000000000000000e+00	7.000000000000000000e+02	1.000000000000000000e+01	-4.346985682139803409e-18	1.069197009312134794e+00	1.069197009312131907e+00	1.472211306853369879e-04	1.027347686039669261e-04	8.203903351081605066e-01
4.400000000000000000e+01	1.000000000000000000e+01	3.000000000000000000e+00	7.000000000000000000e+02	1.100000000000000000e+01	-4.346985680376688500e-18	1.069197374417493851e+00	1.069197374417491853e+00	1.169626926660739217e-04	1.141400867854118798e-04	8.203902783316043834e-01
4.400000000000000000e+01	1.000000000000000000e+01	3.000000000000000000e+00	7.200000000000000000e+02	0.000000000000000000e+00	-4.442906799742873001e-18	1.042919353380130421e+00	1.042919353380128644e+00	1.340260303459912708e-04	9.271107776425700265e-05	8.262242889656820077e-01
4.400000000000000000e+01	1.000000000000000000e+01	3.000000000000000000e+00	7.200000000000000000e+02	1.000000000000000000e+00	-4.442906799311578709e-18	1.042916675693951412e+00	1.042916675693948747e+00	1.344558083632800538e-04	8.739871831083410500e-05	8.262249186006892510e-01
4.400000000000000000e+01	1.000000000000000000e+01	3.000000000000000000e+00	7.200000000000000000e+02	2.000000000000000000e+00	-4.442906794371065349e-18	1.042916239409959145e+00	1.042916239409957146e+00	1.019670467040300016e-04	1.357991539752723706e-04	8.262250556591645978e-01
4.400000000000000000e+01	1.000000000000000000e+01	3.000000000000000000e+00	7.200000000000000000e+02	3.000000000000000000e+00	-4.442906791765541749e-18	1.042914981776495775e+00	1.042914981776493111e+00	9.290186195623208144e-05	8.440006669067378112e-05	8.262253027991970367e-01
4.400000000000000000e+01	1.000000000000000000e+01	3.000000000000000000e+00	7.200000000000000000e+02	4.000000000000000000e+00	-4.442906800691109232e-18	1.042916696729740078e+00	1.042916696729737858e+00	1.531553807699083131e-04	1.038512280226024467e-04	8.262249196186337574e-01
4.400000000000000000e+01	1.000000000000000000e+01	3.000000000000000000e+00	7.200000000000000000e+02	5.000000000000000000e+00	-4.442906799077798547e-18	1.042916628562323700e+00	1.042916628562321035e+00	1.364191847146208059e-04	9.940228248359887135e-05	8.262249203084239824e-01
4.400000000000000000e+01	1.000000000000000000e+01	3.000000000000000000e+00	7.200000000000000000e+02	6.000000000000000000e+00	-4.442906798268817837e-18	1.042917054381218067e+00	1.042917054381215403e+00	1.348733260037070832e-04	9.389255797501370169e-05	8.262248139773349376e-01
4.400000000000000000e+01	1.000000000000000000e+01	3.000000000000000000e+00	7.200000000000000000e+02	7.000000000000000000e+00	-4.442906796735065007e-18	1.042916926622554863e+00	1.042916926622552420e+00	1.372091389484868652e-04	6.124534379464775303e-05	8.262248752203996682e-01
4.400000000000000000e+01	1.000000000000000000e+01	3.000000000000000000e+00	7.200000000000000000e+02	8.000000000000000000e+00	-4.442906798438873599e-18	1.042916626285947279e+00	1.042916626285945059e+00	1.342899203577174207e-04	9.006923031979110616e-05	8.262249199663799226e-01
4.400000000000000000e+01	1.000000000000000000e+01	3.000000000000000000e+00	7.200000000000000000e+02	9.000000000000000000e+00	-4.442906798754950288e-18	1.042916628670495394e+00	1.042916628670493173e+00	1.359010246916919542e-04	9.438646480782716995e-05	8.262249200629562251e-01
4.400000000000000000e+01	1.000000000000000000e+01	3.000000000000000000e+00	7.200000000000000000e+02	1.000000000000000000e+01	-4.442906799528030123e-18	1.042916657889891408e+00	1.042916657889889187e+00	1.396276191983895259e-04	1.013773543194262044e-04	8.262249199466366045e-01
4.400000000000000000e+01	1.000000000000000000e+01	3.000000000000000000e+00	7.200000000000000000e+02	1.100000000000000000e+01	-4.442906799041686590e-18	1.042916876063003428e+00	1.042916876063000542e+00	1.163385729683218188e-04	1.031849543928708382e-04	8.262248843785220398e-01
4.400000000000000000e+01	1.000000000000000000e+01	3.000000000000000000e+00	7.400000000000000000e+02	0.000000000000000000e+00	-4.539495283832106447e-18	1.017432518546322218e+00	1.017432518546319553e+00	1.327599587467581525e-04	9.177887704443494880e-05	8.318409101714001608e-01
4.400000000000000000e+01	1.000000000000000000e+01	3.000000000000000000e+00	7.400000000000000000e+02	1.000000000000000000e+00	-4.539495284776844418e-18	1.017430667625427443e+00	1.017430667625425889e+00	1.330271919404927682e-04	8.678218339291453949e-05	8.318413826043188353e-01
4.400000000000000000e+01	1.000000000000000000e+01	3.000000000000000000e+00	7.400000000000000000e+02	2.000000000000000000e+00	-4.539495280672928062e-18	1.017430522340717181e+00	1.017430522340714516e+00	1.008090299740375782e-04	1.224184453235486320e-04	8.318413766153550659e-01
4.400000000000000000e+01	1.000000000000000000e+01	3.000000000000000000e+00	7.400000000000000000e+02	3.000000000000000000e+00	-4.539495280591368011e-18	1.017430779519802986e+00	1.017430779519800765e+00	1.004852703676012161e-04	7.969199315260326794e-05	8.318412906640015869e-01
4.400000000000000000e+01	1.000000000000000000e+01	3.000000000000000000e+00	7.400000000000000000e+02	4.000000000000000000e+00	-4.539495283304635835e-18	1.017430153652950864e+00	1.017430153652948199e+00	1.438280611865870259e-04	1.028586093200022333e-04	8.318414054460315787e-01
4.400000000000000000e+01	1.000000000000000000e+01	3.000000000000000000e+00	7.400000000000000000e+02	5.000000000000000000e+00	-4.539495284651242200e-18	1.017430412639354742e+00	1.017430412639351411e+00	1.333832007579952635e-04	9.673479766753296345e-05	8.318413895131970826e-01
4.400000000000000000e+01	1.000000000000000000e+01	3.000000000000000000e+00	7.400000000000000000e+02	6.000000000000000000e+00	-4.539495282288446633e-18	1.017428521331289026e+00	1.017428521331287472e+00	1.332462031767143627e-04	9.300786246232254652e-05	8.318417904601702606e-01
4.400000000000000000e+01	1.000000000000000000e+01	3.000000000000000000e+00	7.400000000000000000e+02	7.000000000000000000e+00	-4.539495285668869687e-18	1.017430453620401298e+00	1.017430453620399078e+00	1.356726658179251653e-04	9.349206736334304498e-05	8.318413893265526049e-01
4.400000000000000000e+01	1.000000000000000000e+01	3.000000000000000000e+00	7.400000000000000000e+02	8.000000000000000000e+00	-4.539495286568332126e-18	1.017430445482349288e+00	1.017430445482347290e+00	1.348136265675072812e-04	9.446844579168529518e-05	8.318413884114839174e-01
4.400000000000000000e+01	1.000000000000000000e+01	3.000000000000000000e+00	7.400000000000000000e+02	9.000000000000000000e+00	-4.539495282939219902e-18	1.017430113420514814e+00	1.017430113420512594e+00	1.300357156944702654e-04	9.221924084822618868e-05	8.318413960210304658e-01
4.400000000000000000e+01	1.000000000000000000e+01	3.000000000000000000e+00	7.400000000000000000e+02	1.000000000000000000e+01	-4.539495285557960003e-18	1.017430467716883058e+00	1.017430467716880393e+00	1.346679554453432480e-04	9.642492853600129936e-05	8.318413890554410273e-01
4.400000000000000000e+01	1.000000000000000000e+01	3.000000000000000000e+00	7.400000000000000000e+02	1.100000000000000000e+01	-4.539495283575513259e-18	1.017430563114254172e+00	1.017430563114251285e+00	1.206193735799366304e-04	9.104098079092943867e-05	8.318413655128980011e-01
4.400000000000000000e+01	1.000000000000000000e+01	3.000000000000000000e+00	7.600000000000000000e+02	0.000000000000000000e+00	-4.636726130477652817e-18	9.927222007124697489e-01	9.927222007124678615e-01	1.313211077089821940e-04	9.113864012345999660e-05	8.372463357314163801e-01
4.400000000000000000e+01	1.000000000000000000e+01	3.000000000000000000e+00	7.600000000000000000e+02	1.000000000000000000e+00	-4.636726138349401508e-18	9.927187458702527723e-01	9.927187458702505518e-01	1.330596520828795698e-04	8.816698850886377616e-05	8.372471601160588195e-01
4.400000000000000000e+01	1.000000000000000000e+01	3.000000000000000000e+00	7.600000000000000000e+02	2.000000000000000000e+00	-4.636726134879632253e-18	9.927182778572543054e-01	9.927182778572523070e-01	9.994763708243263611e-05	1.105185624018787581e-04	8.372472424119810075e-01
4.400000000000000000e+01	1.000000000000000000e+01	3.000000000000000000e+00	7.600000000000000000e+02	3.000000000000000000e+00	-4.636726132189961693e-18	9.927219369591743225e-01	9.927219369591723241e-01	1.073161568807874682e-04	7.801122887290616429e-05	8.372464004235830037e-01
4.400000000000000000e+01	1.000000000000000000e+01	3.000000000000000000e+00	7.600000000000000000e+02	4.000000000000000000e+00	-4.636726138786255575e-18	9.927185537024644235e-01	9.927185537024622031e-01	1.363693227207035219e-04	1.019443551050372112e-04	8.372471678219990388e-01
4.400000000000000000e+01	1.000000000000000000e+01	3.000000000000000000e+00	7.600000000000000000e+02	5.000000000000000000e+00	-4.636726137974015421e-18	9.927186481330007028e-01	9.927186481329985934e-01	1.304634508876754907e-04	9.433505614130073904e-05	8.372471639987640879e-01
4.400000000000000000e+01	1.000000000000000000e+01	3.000000000000000000e+00	7.600000000000000000e+02	6.000000000000000000e+00	-4.636726136665235090e-18	9.927225018267634704e-01	9.927225018267606949e-01	1.316828621114589262e-04	9.202239221309553227e-05	8.372462701825896803e-01
4.400000000000000000e+01	1.000000000000000000e+01	3.000000000000000000e+00	7.600000000000000000e+02	7.000000000000000000e+00	-4.636726138343120665e-18	9.927186402377352614e-01	9.927186402377331520e-01	1.312830471568578964e-04	8.951418157005511722e-05	8.372471638429859198e-01
4.400000000000000000e+01	1.000000000000000000e+01	3.000000000000000000e+00	7.600000000000000000e+02	8.000000000000000000e+00	-4.636726138262240082e-18	9.927186055421355348e-01	9.927186055421333144e-01	1.307997029753234252e-04	8.922619796885653399e-05	8.372471646015974267e-01
4.400000000000000000e+01	1.000000000000000000e+01	3.000000000000000000e+00	7.600000000000000000e+02	9.000000000000000000e+00	-4.636726138435979763e-18	9.927186776592534789e-01	9.927186776592509254e-01	1.337981224284452253e-04	9.363922615615504429e-05	8.372471636643321613e-01
4.400000000000000000e+01	1.000000000000000000e+01	3.000000000000000000e+00	7.600000000000000000e+02	1.000000000000000000e+01	-4.636726138763769958e-18	9.927186572854165281e-01	9.927186572854136415e-01	1.306358041914285496e-04	9.577761377452739268e-05	8.372471637773375441e-01
4.400000000000000000e+01	1.000000000000000000e+01	3.000000000000000000e+00	7.600000000000000000e+02	1.100000000000000000e+01	-4.636726137519819510e-18	9.927198188789970734e-01	9.927198188789939648e-01	1.216444423139056925e-04	9.067262593772788023e-05	8.372469268776840945e-01
4.400000000000000000e+01	1.000000000000000000e+01	3.000000000000000000e+00	7.800000000000000000e+02	0.000000000000000000e+00	-4.734575211977036458e-18	9.687637683089859175e-01	9.687637683089841412e-01	1.298876914964759905e-04	9.040245572335254794e-05	8.424489305935717320e-01
4.400000000000000000e+01	1.000000000000000000e+01	3.000000000000000000e+00	7.800000000000000000e+02	1.000000000000000000e+00	-4.734575205959081620e-18	9.687604625933199376e-01	9.687604625933173841e-01	8.989640347779359641e-05	1.372455413072524446e-04	8.424496765126051612e-01
4.400000000000000000e+01	1.000000000000000000e+01	3.000000000000000000e+00	7.800000000000000000e+02	2.000000000000000000e+00	-4.734575212100845249e-18	9.687607709535508427e-01	9.687607709535490663e-01	1.041466323169508223e-04	1.022162542479453817e-04	8.424496624649269183e-01
4.400000000000000000e+01	1.000000000000000000e+01	3.000000000000000000e+00	7.800000000000000000e+02	3.000000000000000000e+00	-4.734575209611975997e-18	9.687624184180156917e-01	9.687624184180131381e-01	1.113794873526114922e-04	7.495445872517661956e-05	8.424492496212023784e-01
4.400000000000000000e+01	1.000000000000000000e+01	3.000000000000000000e+00	7.800000000000000000e+02	4.000000000000000000e+00	-4.734575212438828236e-18	9.687610406805505781e-01	9.687610406805484686e-01	1.315821294659139432e-04	9.817591275684196578e-05	8.424495343718334528e-01
4.400000000000000000e+01	1.000000000000000000e+01	3.000000000000000000e+00	7.800000000000000000e+02	5.000000000000000000e+00	-4.734575214559992010e-18	9.687611805226412631e-01	9.687611805226393757e-01	1.288160512463731877e-04	9.210596963082410518e-05	8.424495308790733716e-01
4.400000000000000000e+01	1.000000000000000000e+01	3.000000000000000000e+00	7.800000000000000000e+02	6.000000000000000000e+00	-4.734575214406852076e-18	9.687603111530183053e-01	9.687603111530158628e-01	1.299752613505737796e-04	9.128393679880098075e-05	8.424497270197413012e-01
4.400000000000000000e+01	1.000000000000000000e+01	3.000000000000000000e+00	7.800000000000000000e+02	7.000000000000000000e+00	-4.734575213979193169e-18	9.687612412289972053e-01	9.687612412289938746e-01	1.281865328821938245e-04	9.196322210177925620e-05	8.424495298200007642e-01
4.400000000000000000e+01	1.000000000000000000e+01	3.000000000000000000e+00	7.800000000000000000e+02	8.000000000000000000e+00	-4.734575213929431761e-18	9.687611964810004528e-01	9.687611964809975662e-01	1.284008820479384360e-04	9.168758231631114243e-05	8.424495308103978619e-01
4.400000000000000000e+01	1.000000000000000000e+01	3.000000000000000000e+00	7.800000000000000000e+02	9.000000000000000000e+00	-4.734575214835994719e-18	9.687613184334588068e-01	9.687613184334563643e-01	1.301563265867244933e-04	9.004317252385076072e-05	8.424495278463013381e-01
4.400000000000000000e+01	1.000000000000000000e+01	3.000000000000000000e+00	7.800000000000000000e+02	1.000000000000000000e+01	-4.734575214448258799e-18	9.687611229359320841e-01	9.687611229359299747e-01	1.286025582464973816e-04	9.322793489252214217e-05	8.424495323756008291e-01
4.400000000000000000e+01	1.000000000000000000e+01	3.000000000000000000e+00	7.800000000000000000e+02	1.100000000000000000e+01	-4.734575213313235097e-18	9.687611615430126166e-01	9.687611615430113954e-01	1.243838016609108226e-04	8.621398573944681067e-05	8.424495517529591027e-01
4.400000000000000000e+01	1.000000000000000000e+01	3.000000000000000000e+00	8.000000000000000000e+02	0.000000000000000000e+00	-4.833019209331372131e-18	9.455384126572383696e-01	9.455384126572360382e-01	1.284144404100614003e-04	8.963967030019288744e-05	8.474555536472307971e-01
4.400000000000000000e+01	1.000000000000000000e+01	3.000000000000000000e+00	8.000000000000000000e+02	1.000000000000000000e+00	-4.833019200609773726e-18	9.455365196817854256e-01	9.455365196817836493e-01	9.021306794310402215e-05	1.476913182103001298e-04	8.474560315505553776e-01
4.400000000000000000e+01	1.000000000000000000e+01	3.000000000000000000e+00	8.000000000000000000e+02	2.000000000000000000e+00	-4.833019205857425149e-18	9.455403722782617093e-01	9.455403722782593778e-01	1.046359870683956643e-04	9.470828882564978656e-05	8.474550921662421521e-01
4.400000000000000000e+01	1.000000000000000000e+01	3.000000000000000000e+00	8.000000000000000000e+02	3.000000000000000000e+00	-4.833019207919385067e-18	9.455370184257931854e-01	9.455370184257899657e-01	1.161098254891925955e-04	7.284576328598632100e-05	8.474558916672448872e-01
4.400000000000000000e+01	1.000000000000000000e+01	3.000000000000000000e+00	8.000000000000000000e+02	4.000000000000000000e+00	-4.833019210832589841e-18	9.455382891769344988e-01	9.455382891769326115e-01	1.273464620431244876e-04	9.586005527632426935e-05	8.474556265545255540e-01
4.400000000000000000e+01	1.000000000000000000e+01	3.000000000000000000e+00	8.000000000000000000e+02	5.000000000000000000e+00	-4.833019208773390937e-18	9.455380999796303421e-01	9.455380999796275665e-01	1.264310735071377779e-04	8.982889118673025486e-05	8.474556306486349389e-01
4.400000000000000000e+01	1.000000000000000000e+01	3.000000000000000000e+00	8.000000000000000000e+02	6.000000000000000000e+00	-4.833019210089735551e-18	9.455388437342826524e-01	9.455388437342805430e-01	1.283717450085328465e-04	9.043447063611395153e-05	8.474554974348790237e-01
4.400000000000000000e+01	1.000000000000000000e+01	3.000000000000000000e+00	8.000000000000000000e+02	7.000000000000000000e+00	-4.833019209539353306e-18	9.455380549194067896e-01	9.455380549194054574e-01	1.283105911840878724e-04	9.074188735286150881e-05	8.474556314305043969e-01
4.400000000000000000e+01	1.000000000000000000e+01	3.000000000000000000e+00	8.000000000000000000e+02	8.000000000000000000e+00	-4.833019208827249953e-18	9.455380610053065737e-01	9.455380610053053525e-01	1.264728610754399865e-04	9.146779669487249177e-05	8.474556312244828638e-01
4.400000000000000000e+01	1.000000000000000000e+01	3.000000000000000000e+00	8.000000000000000000e+02	9.000000000000000000e+00	-4.833019209422448588e-18	9.455381512542448963e-01	9.455381512542424538e-01	1.291102085297048856e-04	8.977935275109521574e-05	8.474556291286020615e-01
4.400000000000000000e+01	1.000000000000000000e+01	3.000000000000000000e+00	8.000000000000000000e+02	1.000000000000000000e+01	-4.833019209091975187e-18	9.455380973749631934e-01	9.455380973749605289e-01	1.271207175620406185e-04	9.130065232359300671e-05	8.474556306785497872e-01
4.400000000000000000e+01	1.000000000000000000e+01	3.000000000000000000e+00	8.000000000000000000e+02	1.100000000000000000e+01	-4.833019208950313795e-18	9.455381318846090011e-01	9.455381318846072247e-01	1.272557359139933728e-04	8.579677806095335627e-05	8.474556289126579101e-01
4.400000000000000000e+01	1.000000000000000000e+01	3.000000000000000000e+00	8.200000000000000000e+02	0.000000000000000000e+00	-4.932035644414696729e-18	9.230300579194297139e-01	9.230300579194281596e-01	1.268509371011249088e-04	8.920607747387121695e-05	8.522723391428390638e-01
4.400000000000000000e+01	1.000000000000000000e+01	3.000000000000000000e+00	8.200000000000000000e+02	1.000000000000000000e+00	-4.932035638564964167e-18	9.230286402305714066e-01	9.230286402305692972e-01	8.863795751010475864e-05	1.223591663426944187e-04	8.522726068662790366e-01
4.400000000000000000e+01	1.000000000000000000e+01	3.000000000000000000e+00	8.200000000000000000e+02	2.000000000000000000e+00	-4.932035641929788729e-18	9.230293432240249674e-01	9.230293432240231910e-01	1.062301883592289619e-04	8.838695226970193924e-05	8.522724741512940350e-01
4.400000000000000000e+01	1.000000000000000000e+01	3.000000000000000000e+00	8.200000000000000000e+02	3.000000000000000000e+00	-4.932035641989715195e-18	9.230318009933302648e-01	9.230318009933276002e-01	1.189507926458591234e-04	7.558378093809570934e-05	8.522719400585916372e-01
4.400000000000000000e+01	1.000000000000000000e+01	3.000000000000000000e+00	8.200000000000000000e+02	4.000000000000000000e+00	-4.932035644553401433e-18	9.230295788990126038e-01	9.230295788990097172e-01	1.254394847321479241e-04	9.278090850440083549e-05	8.522724412392455040e-01
4.400000000000000000e+01	1.000000000000000000e+01	3.000000000000000000e+00	8.200000000000000000e+02	5.000000000000000000e+00	-4.932035644485717321e-18	9.230294650623701580e-01	9.230294650623684927e-01	1.257964623204181815e-04	8.885241953230837086e-05	8.522724524119499323e-01
4.400000000000000000e+01	1.000000000000000000e+01	3.000000000000000000e+00	8.200000000000000000e+02	6.000000000000000000e+00	-4.932035644456893854e-18	9.230318916517333827e-01	9.230318916517310512e-01	1.267442541295839178e-04	8.961208899215252302e-05	8.522719146749546670e-01
4.400000000000000000e+01	1.000000000000000000e+01	3.000000000000000000e+00	8.200000000000000000e+02	7.000000000000000000e+00	-4.932035643958649614e-18	9.230294534715857147e-01	9.230294534715836052e-01	1.170557580646278042e-04	9.444675388247857561e-05	8.522724534218429904e-01
4.400000000000000000e+01	1.000000000000000000e+01	3.000000000000000000e+00	8.200000000000000000e+02	8.000000000000000000e+00	-4.932035641291391486e-18	9.230294848499183136e-01	9.230294848499155380e-01	1.272053883997525990e-04	5.765618070195639391e-05	8.522724487908844848e-01
4.400000000000000000e+01	1.000000000000000000e+01	3.000000000000000000e+00	8.200000000000000000e+02	9.000000000000000000e+00	-4.932035641436038069e-18	9.230294003770503908e-01	9.230294003770478373e-01	1.072690891012177835e-04	7.957287935507567037e-05	8.522724530877194837e-01
4.400000000000000000e+01	1.000000000000000000e+01	3.000000000000000000e+00	8.200000000000000000e+02	1.000000000000000000e+01	-4.932035644394990613e-18	9.230294441779547387e-01	9.230294441779521852e-01	1.251781260058190193e-04	8.899045659182080298e-05	8.522724527639365943e-01
4.400000000000000000e+01	1.000000000000000000e+01	3.000000000000000000e+00	8.200000000000000000e+02	1.100000000000000000e+01	-4.932035644463437393e-18	9.230295504598065026e-01	9.230295504598048373e-01	1.270694085410182346e-04	8.692951083022571542e-05	8.522724317914128767e-01
4.400000000000000000e+01	1.000000000000000000e+01	3.000000000000000000e+00	8.400000000000000000e+02	0.000000000000000000e+00	-5.031602848430168817e-18	9.012164730021949843e-01	9.012164730021929859e-01	1.253074376758008869e-04	8.833611881055797928e-05	8.569065978296982466e-01
4.400000000000000000e+01	1.000000000000000000e+01	3.000000000000000000e+00	8.400000000000000000e+02	1.000000000000000000e+00	-5.031602842412390394e-18	9.012151655067566214e-01	9.012151655067550671e-01	9.006804005632042178e-05	1.042029466846374635e-04	8.569068950032606713e-01
4.400000000000000000e+01	1.000000000000000000e+01	3.000000000000000000e+00	8.400000000000000000e+02	2.000000000000000000e+00	-5.031602845274281462e-18	9.012150988167675347e-01	9.012150988167657584e-01	1.087232320855002684e-04	8.516199116394770354e-05	8.569069007493235191e-01
4.400000000000000000e+01	1.000000000000000000e+01	3.000000000000000000e+00	8.400000000000000000e+02	3.000000000000000000e+00	-5.031602845335058418e-18	9.012173766698333699e-01	9.012173766698317046e-01	1.210859089337499315e-04	7.637084877973135692e-05	8.569064001777340067e-01
4.400000000000000000e+01	1.000000000000000000e+01	3.000000000000000000e+00	8.400000000000000000e+02	4.000000000000000000e+00	-5.031602846152310612e-18	9.012154113281348744e-01	9.012154113281322099e-01	1.224831572212467903e-04	9.017341241948081476e-05	8.569068332238970465e-01
4.400000000000000000e+01	1.000000000000000000e+01	3.000000000000000000e+00	8.400000000000000000e+02	5.000000000000000000e+00	-5.031602847016664120e-18	9.012154926926257970e-01	9.012154926926231324e-01	1.247192327631268030e-04	8.764067993421516712e-05	8.569068301867081017e-01
4.400000000000000000e+01	1.000000000000000000e+01	3.000000000000000000e+00	8.400000000000000000e+02	6.000000000000000000e+00	-5.031602847675954621e-18	9.012154723708671877e-01	9.012154723708646342e-01	1.251036386350564843e-04	8.880012500630975051e-05	8.569068306527091172e-01
4.400000000000000000e+01	1.000000000000000000e+01	3.000000000000000000e+00	8.400000000000000000e+02	7.000000000000000000e+00	-5.031602845289984724e-18	9.012152329645208848e-01	9.012152329645193305e-01	1.283117041210748803e-04	7.465744453329617350e-05	8.569068346288298832e-01
4.400000000000000000e+01	1.000000000000000000e+01	3.000000000000000000e+00	8.400000000000000000e+02	8.000000000000000000e+00	-5.031602848071472069e-18	9.012156111529643354e-01	9.012156111529617819e-01	1.367147831514418552e-04	8.515324435967377439e-05	8.569068278413498607e-01
4.400000000000000000e+01	1.000000000000000000e+01	3.000000000000000000e+00	8.400000000000000000e+02	9.000000000000000000e+00	-5.031602847141971285e-18	9.012154502478523233e-01	9.012154502478496587e-01	1.252609958520614348e-04	8.811999711087813245e-05	8.569068310232689223e-01
4.400000000000000000e+01	1.000000000000000000e+01	3.000000000000000000e+00	8.400000000000000000e+02	1.000000000000000000e+01	-5.031602846471541204e-18	9.012153623238938760e-01	9.012153623238916555e-01	1.244281387742530163e-04	8.862141252045267010e-05	8.569068326264364099e-01
4.400000000000000000e+01	1.000000000000000000e+01	3.000000000000000000e+00	8.400000000000000000e+02	1.100000000000000000e+01	-5.031602844578144069e-18	9.012140334156144572e-01	9.012140334156129029e-01	9.849179325566318540e-05	1.101848231123006094e-04	8.569071342460676810e-01
4.400000000000000000e+01	1.000000000000000000e+01	3.000000000000000000e+00	8.600000000000000000e+02	0.000000000000000000e+00	-5.131699930235336536e-18	8.800758356161457741e-01	8.800758356161434426e-01	1.237788346303863760e-04	8.763550234479253718e-05	8.613655743689950794e-01
4.400000000000000000e+01	1.000000000000000000e+01	3.000000000000000000e+00	8.600000000000000000e+02	1.000000000000000000e+00	-5.131699929410411437e-18	8.800764851265766575e-01	8.800764851265748812e-01	9.509605416485178832e-05	9.177545561970539716e-05	8.613654325639629183e-01
4.400000000000000000e+01	1.000000000000000000e+01	3.000000000000000000e+00	8.600000000000000000e+02	2.000000000000000000e+00	-5.131699930802938135e-18	8.800753957226135071e-01	8.800753957226112867e-01	1.121008329625889732e-04	8.442410237483884789e-05	8.613656463596968127e-01
4.400000000000000000e+01	1.000000000000000000e+01	3.000000000000000000e+00	8.600000000000000000e+02	3.000000000000000000e+00	-5.131699931978645951e-18	8.800757946421323696e-01	8.800757946421303712e-01	1.225697833717311156e-04	7.595328669981457398e-05	8.613655687845431785e-01
4.400000000000000000e+01	1.000000000000000000e+01	3.000000000000000000e+00	8.600000000000000000e+02	4.000000000000000000e+00	-5.131699933002307761e-18	8.800762907348195219e-01	8.800762907348177455e-01	1.217026701333170100e-04	8.886643549391967959e-05	8.613654341410267312e-01
4.400000000000000000e+01	1.000000000000000000e+01	3.000000000000000000e+00	8.600000000000000000e+02	5.000000000000000000e+00	-5.131699931991606689e-18	8.800764108141455599e-01	8.800764108141437836e-01	1.235560573303952402e-04	8.718872828517442873e-05	8.613654378770865261e-01
4.400000000000000000e+01	1.000000000000000000e+01	3.000000000000000000e+00	8.600000000000000000e+02	6.000000000000000000e+00	-5.131699934795469488e-18	8.800736251759054829e-01	8.800736251759030404e-01	1.234870026937251041e-04	8.802901516345713981e-05	8.613660602741561867e-01
4.400000000000000000e+01	1.000000000000000000e+01	3.000000000000000000e+00	8.600000000000000000e+02	7.000000000000000000e+00	-5.131699933097773027e-18	8.800763944329542676e-01	8.800763944329526023e-01	1.431400279477294596e-04	9.185532240881586592e-05	8.613654373213038840e-01
4.400000000000000000e+01	1.000000000000000000e+01	3.000000000000000000e+00	8.600000000000000000e+02	8.000000000000000000e+00	-5.131699930809357645e-18	8.800764175352214780e-01	8.800764175352193686e-01	1.131455260164682998e-04	9.437242811042234007e-05	8.613654390550080642e-01
4.400000000000000000e+01	1.000000000000000000e+01	3.000000000000000000e+00	8.600000000000000000e+02	9.000000000000000000e+00	-5.131699931551229711e-18	8.800763577247693314e-01	8.800763577247673330e-01	1.128825139300443625e-04	9.687243048493492049e-05	8.613654395571875844e-01
4.400000000000000000e+01	1.000000000000000000e+01	3.000000000000000000e+00	8.600000000000000000e+02	1.000000000000000000e+01	-5.131699932412668901e-18	8.800764322239790216e-01	8.800764322239765791e-01	1.232221023302342456e-04	8.744094588622619991e-05	8.613654373720738278e-01
4.400000000000000000e+01	1.000000000000000000e+01	3.000000000000000000e+00	8.600000000000000000e+02	1.100000000000000000e+01	-5.131699931783024624e-18	8.800764867264826430e-01	8.800764867264809777e-01	1.243786341965706871e-04	8.652516133404416273e-05	8.613654310569264227e-01
4.400000000000000000e+01	1.000000000000000000e+01	3.000000000000000000e+00	8.800000000000000000e+02	0.000000000000000000e+00	-5.232306782945528915e-18	8.595921663541163937e-01	8.595921663541139512e-01	1.221701439575518567e-04	8.696668484786089645e-05	8.656549083518889631e-01
4.400000000000000000e+01	1.000000000000000000e+01	3.000000000000000000e+00	8.800000000000000000e+02	1.000000000000000000e+00	-5.232306779729049493e-18	8.595920888489281264e-01	8.595920888489257949e-01	8.906050786200402894e-05	9.849279584065192921e-05	8.656549288469140846e-01
4.400000000000000000e+01	1.000000000000000000e+01	3.000000000000000000e+00	8.800000000000000000e+02	2.000000000000000000e+00	-5.232306784101884217e-18	8.595924381066227804e-01	8.595924381066207820e-01	1.124924046520909757e-04	8.126259740516856970e-05	8.656548650573685499e-01
4.400000000000000000e+01	1.000000000000000000e+01	3.000000000000000000e+00	8.800000000000000000e+02	3.000000000000000000e+00	-5.232306784784311300e-18	8.595919961569268297e-01	8.595919961569250534e-01	1.234679545032227061e-04	7.722903564556415272e-05	8.656549883891775377e-01
4.400000000000000000e+01	1.000000000000000000e+01	3.000000000000000000e+00	8.800000000000000000e+02	4.000000000000000000e+00	-5.232306782953693317e-18	8.595925419825752867e-01	8.595925419825733993e-01	1.207693657349507969e-04	8.742804190373886484e-05	8.656548288450209849e-01
4.400000000000000000e+01	1.000000000000000000e+01	3.000000000000000000e+00	8.800000000000000000e+02	5.000000000000000000e+00	-5.232306783693432994e-18	8.595928062153244120e-01	8.595928062153226357e-01	1.221667798060004756e-04	8.603193809410915110e-05	8.656547824582306871e-01
4.400000000000000000e+01	1.000000000000000000e+01	3.000000000000000000e+00	8.800000000000000000e+02	6.000000000000000000e+00	-5.232306784716397618e-18	8.595914029418234570e-01	8.595914029418215696e-01	1.218752453789094330e-04	8.724022976869447968e-05	8.656550277161660922e-01
4.400000000000000000e+01	1.000000000000000000e+01	3.000000000000000000e+00	8.800000000000000000e+02	7.000000000000000000e+00	-5.232306782904199999e-18	8.595927237381937314e-01	8.595927237381915109e-01	1.193216864306026443e-04	1.052348227964625300e-04	8.656547858647856142e-01
4.400000000000000000e+01	1.000000000000000000e+01	3.000000000000000000e+00	8.800000000000000000e+02	8.000000000000000000e+00	-5.232306784555210378e-18	8.595927915920915652e-01	8.595927915920895668e-01	1.245545570530244767e-04	9.318503787063208235e-05	8.656547836285708453e-01
4.400000000000000000e+01	1.000000000000000000e+01	3.000000000000000000e+00	8.800000000000000000e+02	9.000000000000000000e+00	-5.232306783496358746e-18	8.595927608997736558e-01	8.595927608997715463e-01	1.411592075681620075e-04	7.682253387397069771e-05	8.656547815574036076e-01
4.400000000000000000e+01	1.000000000000000000e+01	3.000000000000000000e+00	8.800000000000000000e+02	1.000000000000000000e+01	-5.232306783544959203e-18	8.595927170266077777e-01	8.595927170266058903e-01	1.231403869525474952e-04	8.562023896997832389e-05	8.656547840569009944e-01
4.400000000000000000e+01	1.000000000000000000e+01	3.000000000000000000e+00	8.800000000000000000e+02	1.100000000000000000e+01	-5.232306784584569254e-18	8.595928189050414669e-01	8.595928189050391355e-01	1.232335350195279389e-04	8.632404305928929747e-05	8.656547799553537814e-01
4.400000000000000000e+01	1.000000000000000000e+01	3.000000000000000000e+00	9.000000000000000000e+02	0.000000000000000000e+00	-5.333404033580252620e-18	8.397444833878884296e-01	8.397444833878864312e-01	1.205470082931117448e-04	8.629083160746895190e-05	8.697813212572267361e-01
4.400000000000000000e+01	1.000000000000000000e+01	3.000000000000000000e+00	9.000000000000000000e+02	1.000000000000000000e+00	-5.333404031529685734e-18	8.397452443747820405e-01	8.397452443747805972e-01	9.564822991098909436e-05	8.921898706765298080e-05	8.697811923972275094e-01
4.400000000000000000e+01	1.000000000000000000e+01	3.000000000000000000e+00	9.000000000000000000e+02	2.000000000000000000e+00	-5.333404034201315723e-18	8.397450186070462008e-01	8.397450186070444245e-01	1.139576920229434727e-04	8.033569346698868948e-05	8.697812347844480207e-01
4.400000000000000000e+01	1.000000000000000000e+01	3.000000000000000000e+00	9.000000000000000000e+02	3.000000000000000000e+00	-5.333404033175139419e-18	8.397465968364453692e-01	8.397465968364437039e-01	1.220806388641563979e-04	7.877578017324975157e-05	8.697808971905358622e-01
4.400000000000000000e+01	1.000000000000000000e+01	3.000000000000000000e+00	9.000000000000000000e+02	4.000000000000000000e+00	-5.333404036678101691e-18	8.397453120297243556e-01	8.397453120297223572e-01	1.193334219182424810e-04	8.623707635434702022e-05	8.697812022714245250e-01
4.400000000000000000e+01	1.000000000000000000e+01	3.000000000000000000e+00	9.000000000000000000e+02	5.000000000000000000e+00	-5.333404034892329372e-18	8.397451670591811190e-01	8.397451670591791206e-01	1.223673477147590202e-04	8.495695679880628569e-05	8.697812088085620230e-01
4.400000000000000000e+01	1.000000000000000000e+01	3.000000000000000000e+00	9.000000000000000000e+02	6.000000000000000000e+00	-5.333404035823497241e-18	8.397442304238362798e-01	8.397442304238340594e-01	1.202501786892837564e-04	8.646389449121974350e-05	8.697813759172440262e-01
4.400000000000000000e+01	1.000000000000000000e+01	3.000000000000000000e+00	9.000000000000000000e+02	7.000000000000000000e+00	-5.333404034859091673e-18	8.397451898275849480e-01	8.397451898275835047e-01	1.210319606635109940e-04	9.023074868819746575e-05	8.697812082075248030e-01
4.400000000000000000e+01	1.000000000000000000e+01	3.000000000000000000e+00	9.000000000000000000e+02	8.000000000000000000e+00	-5.333404033659309733e-18	8.397451948808072331e-01	8.397451948808052347e-01	1.165730217472702140e-04	7.253910795542693757e-05	8.697812071222803532e-01
4.400000000000000000e+01	1.000000000000000000e+01	3.000000000000000000e+00	9.000000000000000000e+02	9.000000000000000000e+00	-5.333404033792793626e-18	8.397452168131496197e-01	8.397452168131481764e-01	1.073485220285213111e-04	8.303035092731170133e-05	8.697812070390334993e-01
4.400000000000000000e+01	1.000000000000000000e+01	3.000000000000000000e+00	9.000000000000000000e+02	1.000000000000000000e+01	-5.333404035161300896e-18	8.397452208029138054e-01	8.397452208029120291e-01	1.217531998019075472e-04	8.428381106890982103e-05	8.697812074147234229e-01
4.400000000000000000e+01	1.000000000000000000e+01	3.000000000000000000e+00	9.000000000000000000e+02	1.100000000000000000e+01	-5.333404033825980481e-18	8.397450685825198491e-01	8.397450685825179617e-01	1.222309439009148136e-04	8.726795032691225947e-05	8.697812146027436020e-01
4.400000000000000000e+01	1.000000000000000000e+01	3.000000000000000000e+00	9.200000000000000000e+02	0.000000000000000000e+00	-5.434973048604577734e-18	8.205142024546916435e-01	8.205142024546892010e-01	1.189169258437283548e-04	8.560438238317025531e-05	8.737509773699552174e-01
4.400000000000000000e+01	1.000000000000000000e+01	3.000000000000000000e+00	9.200000000000000000e+02	1.000000000000000000e+00	-5.434973045146065155e-18	8.205155383594466834e-01	8.205155383594446850e-01	9.988195996431053179e-05	8.225766118418199858e-05	8.737506469082583216e-01
4.400000000000000000e+01	1.000000000000000000e+01	3.000000000000000000e+00	9.200000000000000000e+02	2.000000000000000000e+00	-5.434973046497499441e-18	8.205151014921981956e-01	8.205151014921963082e-01	1.141825006575865271e-04	7.911015516940050148e-05	8.737508240597486875e-01
4.400000000000000000e+01	1.000000000000000000e+01	3.000000000000000000e+00	9.200000000000000000e+02	3.000000000000000000e+00	-5.434973050994501950e-18	8.205155016008688351e-01	8.205155016008667257e-01	1.206828250060507470e-04	8.094619683839357374e-05	8.737507013374528064e-01
4.400000000000000000e+01	1.000000000000000000e+01	3.000000000000000000e+00	9.200000000000000000e+02	4.000000000000000000e+00	-5.434973048341442548e-18	8.205154150430890025e-01	8.205154150430865601e-01	1.176190542206688211e-04	8.416578905970215812e-05	8.737507335699845612e-01
4.400000000000000000e+01	1.000000000000000000e+01	3.000000000000000000e+00	9.200000000000000000e+02	5.000000000000000000e+00	-5.434973049301634951e-18	8.205147243648432953e-01	8.205147243648411859e-01	1.361335949343779454e-04	9.209884514027326017e-05	8.737508800176544410e-01
4.400000000000000000e+01	1.000000000000000000e+01	3.000000000000000000e+00	9.200000000000000000e+02	6.000000000000000000e+00	-5.434973046571247921e-18	8.205151166533447560e-01	8.205151166533426466e-01	1.186500908072550233e-04	8.569585871234883939e-05	8.737507628709662022e-01
4.400000000000000000e+01	1.000000000000000000e+01	3.000000000000000000e+00	9.200000000000000000e+02	7.000000000000000000e+00	-5.434973048342644328e-18	8.205146834389553945e-01	8.205146834389531740e-01	1.186381071300434412e-04	8.448132549797093610e-05	8.737508801830178307e-01
4.400000000000000000e+01	1.000000000000000000e+01	3.000000000000000000e+00	9.200000000000000000e+02	8.000000000000000000e+00	-5.434973046777818545e-18	8.205147168357731502e-01	8.205147168357712628e-01	1.071146746633744339e-04	7.711077650112114579e-05	8.737508796085295959e-01
4.400000000000000000e+01	1.000000000000000000e+01	3.000000000000000000e+00	9.200000000000000000e+02	9.000000000000000000e+00	-5.434973048421795427e-18	8.205146824368902969e-01	8.205146824368882985e-01	1.205543002584997836e-04	8.193305356283533611e-05	8.737508794677107948e-01
4.400000000000000000e+01	1.000000000000000000e+01	3.000000000000000000e+00	9.200000000000000000e+02	1.000000000000000000e+01	-5.434973048306161052e-18	8.205146929676664369e-01	8.205146929676639944e-01	1.190202529680183137e-04	8.351907647015210771e-05	8.737508800312129287e-01
4.400000000000000000e+01	1.000000000000000000e+01	3.000000000000000000e+00	9.200000000000000000e+02	1.100000000000000000e+01	-5.434973046055173422e-18	8.205111661490013253e-01	8.205111661489989938e-01	9.067923583729156677e-05	9.797478579987889565e-05	8.737516461694692094e-01
4.400000000000000000e+01	1.000000000000000000e+01	3.000000000000000000e+00	9.400000000000000000e+02	0.000000000000000000e+00	-5.536995900279333685e-18	8.018820595353504110e-01	8.018820595353481906e-01	1.172886845218939670e-04	8.490894329303895645e-05	8.775698771963346134e-01
4.400000000000000000e+01	1.000000000000000000e+01	3.000000000000000000e+00	9.400000000000000000e+02	1.000000000000000000e+00	-5.536995895605013117e-18	8.018825462833167883e-01	8.018825462833147899e-01	1.034711311742516357e-04	7.801878172008202812e-05	8.775697676135192360e-01
4.400000000000000000e+01	1.000000000000000000e+01	3.000000000000000000e+00	9.400000000000000000e+02	2.000000000000000000e+00	-5.536995896576374373e-18	8.018819704447684993e-01	8.018819704447665009e-01	1.144114103614289732e-04	8.063841890086962229e-05	8.775698947857722976e-01
4.400000000000000000e+01	1.000000000000000000e+01	3.000000000000000000e+00	9.400000000000000000e+02	3.000000000000000000e+00	-5.536995898511356188e-18	8.018810420170893183e-01	8.018810420170872089e-01	1.207352778742144442e-04	8.033065399080646771e-05	8.775701114501962552e-01
4.400000000000000000e+01	1.000000000000000000e+01	3.000000000000000000e+00	9.400000000000000000e+02	4.000000000000000000e+00	-5.536995896403522931e-18	8.018823286174391329e-01	8.018823286174371345e-01	1.167983569387831387e-04	8.457880843069486704e-05	8.775698012938889514e-01
4.400000000000000000e+01	1.000000000000000000e+01	3.000000000000000000e+00	9.400000000000000000e+02	5.000000000000000000e+00	-5.536995897428834878e-18	8.018824165352599342e-01	8.018824165352581579e-01	1.271966568357965751e-04	9.140592658511353745e-05	8.775697972056675233e-01
4.400000000000000000e+01	1.000000000000000000e+01	3.000000000000000000e+00	9.400000000000000000e+02	6.000000000000000000e+00	-5.536995896053972039e-18	8.018841168204549064e-01	8.018841168204526859e-01	1.170601428126905003e-04	8.494861864399810391e-05	8.775693793030090450e-01
4.400000000000000000e+01	1.000000000000000000e+01	3.000000000000000000e+00	9.400000000000000000e+02	7.000000000000000000e+00	-5.536995896846188684e-18	8.018823920873097144e-01	8.018823920873081601e-01	1.261537252576971295e-04	8.278363940122659634e-05	8.775697972162053162e-01
4.400000000000000000e+01	1.000000000000000000e+01	3.000000000000000000e+00	9.400000000000000000e+02	8.000000000000000000e+00	-5.536995896761550226e-18	8.018823810292082799e-01	8.018823810292065035e-01	1.171654814626487415e-04	8.965297405437094923e-05	8.775697978091638873e-01
4.400000000000000000e+01	1.000000000000000000e+01	3.000000000000000000e+00	9.400000000000000000e+02	9.000000000000000000e+00	-5.536995896649081310e-18	8.018824351742749323e-01	8.018824351742732670e-01	1.184649766456414579e-04	8.087875649055581971e-05	8.775697958504609097e-01
4.400000000000000000e+01	1.000000000000000000e+01	3.000000000000000000e+00	9.400000000000000000e+02	1.000000000000000000e+01	-5.536995896635141429e-18	8.018822713198293650e-01	8.018822713198276997e-01	1.346416738949891964e-04	9.104411327419363186e-05	8.775697995080837810e-01
4.400000000000000000e+01	1.000000000000000000e+01	3.000000000000000000e+00	9.400000000000000000e+02	1.100000000000000000e+01	-5.536995895671660308e-18	8.018801089733513798e-01	8.018801089733496035e-01	9.529000528381694011e-05	8.709676003170409753e-05	8.775702951805193219e-01
4.400000000000000000e+01	1.000000000000000000e+01	3.000000000000000000e+00	9.600000000000000000e+02	0.000000000000000000e+00	-5.639455341859642085e-18	7.838294637203184756e-01	7.838294637203165882e-01	1.156659990970284007e-04	8.420186725785223231e-05	8.812438526595196553e-01
4.400000000000000000e+01	1.000000000000000000e+01	3.000000000000000000e+00	9.600000000000000000e+02	1.000000000000000000e+00	-5.639455338761182879e-18	7.838302500036339326e-01	7.838302500036324894e-01	1.062993363022658001e-04	7.653692146033086311e-05	8.812436561411239877e-01
4.400000000000000000e+01	1.000000000000000000e+01	3.000000000000000000e+00	9.600000000000000000e+02	2.000000000000000000e+00	-5.639455339548983752e-18	7.838297290367227665e-01	7.838297290367207681e-01	1.151169275721228438e-04	7.922226544090759791e-05	8.812437718503783879e-01
4.400000000000000000e+01	1.000000000000000000e+01	3.000000000000000000e+00	9.600000000000000000e+02	3.000000000000000000e+00	-5.639455339564254066e-18	7.838309182520950547e-01	7.838309182520925011e-01	1.167811688136499677e-04	8.146941071873026836e-05	8.812435313934859904e-01
4.400000000000000000e+01	1.000000000000000000e+01	3.000000000000000000e+00	9.600000000000000000e+02	4.000000000000000000e+00	-5.639455345221951382e-18	7.838265845871802417e-01	7.838265845871781323e-01	1.333689204211750690e-04	9.005945411536431678e-05	8.812444904162765047e-01
4.400000000000000000e+01	1.000000000000000000e+01	3.000000000000000000e+00	9.600000000000000000e+02	5.000000000000000000e+00	-5.639455341324702717e-18	7.838297054698436517e-01	7.838297054698420974e-01	1.213782416284893005e-04	9.200263630076654345e-05	8.812437825345345033e-01
4.400000000000000000e+01	1.000000000000000000e+01	3.000000000000000000e+00	9.600000000000000000e+02	6.000000000000000000e+00	-5.639455330737370463e-18	7.838451589030920319e-01	7.838451589030903666e-01	1.157221006126323758e-04	8.489772606824621344e-05	8.812404337698622747e-01
4.400000000000000000e+01	1.000000000000000000e+01	3.000000000000000000e+00	9.600000000000000000e+02	7.000000000000000000e+00	-5.639455342743759485e-18	7.838297833633411926e-01	7.838297833633394163e-01	1.190772548060620991e-04	8.740590716549773089e-05	8.812437802004470244e-01
4.400000000000000000e+01	1.000000000000000000e+01	3.000000000000000000e+00	9.600000000000000000e+02	8.000000000000000000e+00	-5.639455341909255581e-18	7.838297974569820026e-01	7.838297974569802262e-01	1.160592524561749917e-04	8.590812430028605198e-05	8.812437804303513422e-01
4.400000000000000000e+01	1.000000000000000000e+01	3.000000000000000000e+00	9.600000000000000000e+02	9.000000000000000000e+00	-5.639455341556711793e-18	7.838297809986055631e-01	7.838297809986040088e-01	1.141377844609003537e-04	8.503087556514954827e-05	8.812437807106010546e-01
4.400000000000000000e+01	1.000000000000000000e+01	3.000000000000000000e+00	9.600000000000000000e+02	1.000000000000000000e+01	-5.639455342031714681e-18	7.838297797212462337e-01	7.838297797212443463e-01	1.266931266204200830e-04	9.168066726543359760e-05	8.812437810541138283e-01
4.400000000000000000e+01	1.000000000000000000e+01	3.000000000000000000e+00	9.600000000000000000e+02	1.100000000000000000e+01	-5.639455338505139737e-18	7.838288587837838328e-01	7.838288587837818344e-01	1.000172140902955148e-04	8.001894597945197652e-05	8.812439633646981241e-01
4.400000000000000000e+01	1.000000000000000000e+01	3.000000000000000000e+00	9.800000000000000000e+02	0.000000000000000000e+00	-5.742334815374616759e-18	7.663384888826872965e-01	7.663384888826849650e-01	1.140571040285353341e-04	8.348752666449814092e-05	8.847785297256426373e-01
4.400000000000000000e+01	1.000000000000000000e+01	3.000000000000000000e+00	9.800000000000000000e+02	1.000000000000000000e+00	-5.742334814592717705e-18	7.663392168376653713e-01	7.663392168376632618e-01	1.091697314719658544e-04	7.597778753798178951e-05	8.847784252920749548e-01
4.400000000000000000e+01	1.000000000000000000e+01	3.000000000000000000e+00	9.800000000000000000e+02	2.000000000000000000e+00	-5.742334813609724602e-18	7.663390972626599185e-01	7.663390972626579201e-01	1.139105189734181800e-04	8.008308194560194134e-05	8.847783972425057319e-01
4.400000000000000000e+01	1.000000000000000000e+01	3.000000000000000000e+00	9.800000000000000000e+02	3.000000000000000000e+00	-5.742334815768651240e-18	7.663363827714246845e-01	7.663363827714231302e-01	1.176167876920012316e-04	8.104361307310381545e-05	8.847789902988912880e-01
4.400000000000000000e+01	1.000000000000000000e+01	3.000000000000000000e+00	9.800000000000000000e+02	4.000000000000000000e+00	-5.742334813342301526e-18	7.663352719081651943e-01	7.663352719081630848e-01	1.263518638372971821e-04	9.153716386679966097e-05	8.847792173912646385e-01
4.400000000000000000e+01	1.000000000000000000e+01	3.000000000000000000e+00	9.800000000000000000e+02	5.000000000000000000e+00	-5.742334814519580900e-18	7.663387566862187583e-01	7.663387566862175371e-01	1.159410143980512667e-04	9.054638418639891794e-05	8.847784757511637510e-01
4.400000000000000000e+01	1.000000000000000000e+01	3.000000000000000000e+00	9.800000000000000000e+02	6.000000000000000000e+00	-5.742334806393740420e-18	7.663499332794434515e-01	7.663499332794417862e-01	1.140334410800293233e-04	8.407858892313183616e-05	8.847760579790449054e-01
4.400000000000000000e+01	1.000000000000000000e+01	3.000000000000000000e+00	9.800000000000000000e+02	7.000000000000000000e+00	-5.742334813825971098e-18	7.663387824200472709e-01	7.663387824200452725e-01	1.149024445292704682e-04	8.363841435570666184e-05	8.847784740120028246e-01
4.400000000000000000e+01	1.000000000000000000e+01	3.000000000000000000e+00	9.800000000000000000e+02	8.000000000000000000e+00	-5.742334814321596073e-18	7.663387745482107549e-01	7.663387745482090896e-01	1.122365258298046260e-04	8.476067436524604005e-05	8.847784746045799231e-01
4.400000000000000000e+01	1.000000000000000000e+01	3.000000000000000000e+00	9.800000000000000000e+02	9.000000000000000000e+00	-5.742334810108095074e-18	7.663387307189761799e-01	7.663387307189751807e-01	9.906905233534867039e-05	1.186687395464665020e-04	8.847784631370082531e-01
4.400000000000000000e+01	1.000000000000000000e+01	3.000000000000000000e+00	9.800000000000000000e+02	1.000000000000000000e+01	-5.742334812986084605e-18	7.663386310018950320e-01	7.663386310018934777e-01	1.138491792558988754e-04	8.808359958054152376e-05	8.847784783739734982e-01
4.400000000000000000e+01	1.000000000000000000e+01	3.000000000000000000e+00	9.800000000000000000e+02	1.100000000000000000e+01	-5.742334811765185998e-18	7.663374797030387819e-01	7.663374797030374497e-01	9.801483223999602119e-05	7.996595864728564258e-05	8.847787220561585952e-01
4.400000000000000000e+01	1.000000000000000000e+01	3.000000000000000000e+00	1.000000000000000000e+03	0.000000000000000000e+00	-5.845618390484882746e-18	7.493911133246808909e-01	7.493911133246790035e-01	1.124620617727742551e-04	8.276541365133232837e-05	8.881793997270428509e-01
4.400000000000000000e+01	1.000000000000000000e+01	3.000000000000000000e+00	1.000000000000000000e+03	1.000000000000000000e+00	-5.845618391144054610e-18	7.493920024001913260e-01	7.493920024001894387e-01	1.032184101808029654e-04	7.511750055028239487e-05	8.881792514633272129e-01
4.400000000000000000e+01	1.000000000000000000e+01	3.000000000000000000e+00	1.000000000000000000e+03	2.000000000000000000e+00	-5.845618393164021551e-18	7.493915165913347387e-01	7.493915165913327403e-01	1.134807873026522215e-04	7.964393735134450225e-05	8.881793350973666845e-01
4.400000000000000000e+01	1.000000000000000000e+01	3.000000000000000000e+00	1.000000000000000000e+03	3.000000000000000000e+00	-5.845618391425000026e-18	7.493908226541470263e-01	7.493908226541455830e-01	1.153680359314464277e-04	8.208543408125887743e-05	8.881794216146690069e-01
4.400000000000000000e+01	1.000000000000000000e+01	3.000000000000000000e+00	1.000000000000000000e+03	4.000000000000000000e+00	-5.845618388622986120e-18	7.493887673861691079e-01	7.493887673861673315e-01	1.201149739265275828e-04	9.097454882870000242e-05	8.881799041326184918e-01
4.400000000000000000e+01	1.000000000000000000e+01	3.000000000000000000e+00	1.000000000000000000e+03	5.000000000000000000e+00	-5.845618391482438190e-18	7.493913300185367499e-01	7.493913300185350845e-01	1.122143350273487251e-04	8.815243242527377634e-05	8.881793547697599545e-01
4.400000000000000000e+01	1.000000000000000000e+01	3.000000000000000000e+00	1.000000000000000000e+03	6.000000000000000000e+00	-5.845618386365666033e-18	7.493991397338672922e-01	7.493991397338657379e-01	1.123809996526479771e-04	8.326477401375670102e-05	8.881776736720063958e-01
4.400000000000000000e+01	1.000000000000000000e+01	3.000000000000000000e+00	1.000000000000000000e+03	7.000000000000000000e+00	-5.845618392644904083e-18	7.493914003858817008e-01	7.493914003858801465e-01	1.127705786829421474e-04	8.335259474383073324e-05	8.881793501695290916e-01
4.400000000000000000e+01	1.000000000000000000e+01	3.000000000000000000e+00	1.000000000000000000e+03	8.000000000000000000e+00	-5.845618391947292197e-18	7.493913834966635656e-01	7.493913834966617893e-01	1.117755674479830582e-04	8.310216247101983775e-05	8.881793510816866632e-01
4.400000000000000000e+01	1.000000000000000000e+01	3.000000000000000000e+00	1.000000000000000000e+03	9.000000000000000000e+00	-5.845618392316045382e-18	7.493913591874745705e-01	7.493913591874730162e-01	1.119277919978185250e-04	8.193084689645168609e-05	8.881793509903582740e-01
4.400000000000000000e+01	1.000000000000000000e+01	3.000000000000000000e+00	1.000000000000000000e+03	1.000000000000000000e+01	-5.845618392051706875e-18	7.493913464274466474e-01	7.493913464274450931e-01	1.119442478619693906e-04	8.546865704141399492e-05	8.881793523338604723e-01
4.400000000000000000e+01	1.000000000000000000e+01	3.000000000000000000e+00	1.000000000000000000e+03	1.100000000000000000e+01	-5.845618393014298987e-18	7.493910202374622909e-01	7.493910202374607366e-01	1.019621039810381054e-04	7.625024489356370362e-05	8.881794521603262327e-01
4.400000000000000000e+01	1.000000000000000000e+01	3.000000000000000000e+00	1.020000000000000000e+03	0.000000000000000000e+00	-5.949290781969314536e-18	7.329700257038240796e-01	7.329700257038226363e-01	1.108862606094721621e-04	8.204061720277713464e-05	8.914517347659363100e-01
4.400000000000000000e+01	1.000000000000000000e+01	3.000000000000000000e+00	1.020000000000000000e+03	1.000000000000000000e+00	-5.949290782773477340e-18	7.329703153094974111e-01	7.329703153094957457e-01	1.046717806216384303e-04	7.435271163543665017e-05	8.914516655081256014e-01
4.400000000000000000e+01	1.000000000000000000e+01	3.000000000000000000e+00	1.020000000000000000e+03	2.000000000000000000e+00	-5.949290784728754605e-18	7.329700230212016221e-01	7.329700230212006229e-01	1.118116548885643479e-04	7.947364141619895229e-05	8.914517513252987468e-01
4.400000000000000000e+01	1.000000000000000000e+01	3.000000000000000000e+00	1.020000000000000000e+03	3.000000000000000000e+00	-5.949290784992239540e-18	7.329702145743373087e-01	7.329702145743357544e-01	1.133165980233703638e-04	8.198295107596267049e-05	8.914517264339842928e-01
4.400000000000000000e+01	1.000000000000000000e+01	3.000000000000000000e+00	1.020000000000000000e+03	4.000000000000000000e+00	-5.949290783399097964e-18	7.329693965887501550e-01	7.329693965887479346e-01	1.150538303151643865e-04	8.891714910145526543e-05	8.914518485581048868e-01
4.400000000000000000e+01	1.000000000000000000e+01	3.000000000000000000e+00	1.020000000000000000e+03	5.000000000000000000e+00	-5.949290783010451464e-18	7.329701298204023274e-01	7.329701298204004400e-01	1.093802434568563048e-04	8.529255664545565025e-05	8.914517049020960204e-01
4.400000000000000000e+01	1.000000000000000000e+01	3.000000000000000000e+00	1.020000000000000000e+03	6.000000000000000000e+00	-5.949290779203572825e-18	7.329751062617485546e-01	7.329751062617468893e-01	1.107650761618685607e-04	8.245490358584973197e-05	8.914506392867405093e-01
4.400000000000000000e+01	1.000000000000000000e+01	3.000000000000000000e+00	1.020000000000000000e+03	7.000000000000000000e+00	-5.949290783441353637e-18	7.329701754800042046e-01	7.329701754800027613e-01	1.113754633878049580e-04	8.301925346671502307e-05	8.914517032529742924e-01
4.400000000000000000e+01	1.000000000000000000e+01	3.000000000000000000e+00	1.020000000000000000e+03	8.000000000000000000e+00	-5.949290784267085316e-18	7.329702400467982271e-01	7.329702400467962287e-01	1.122321417080943611e-04	8.069830484428474932e-05	8.914517023598519385e-01
4.400000000000000000e+01	1.000000000000000000e+01	3.000000000000000000e+00	1.020000000000000000e+03	9.000000000000000000e+00	-5.949290783693069600e-18	7.329690080449200451e-01	7.329690080449183798e-01	1.066538640156667624e-04	7.577312080456195906e-05	8.914519455184312102e-01
4.400000000000000000e+01	1.000000000000000000e+01	3.000000000000000000e+00	1.020000000000000000e+03	1.000000000000000000e+01	-5.949290782982219642e-18	7.329701390231825320e-01	7.329701390231809777e-01	1.098528210521909079e-04	8.360624187945311101e-05	8.914517046089872609e-01
4.400000000000000000e+01	1.000000000000000000e+01	3.000000000000000000e+00	1.020000000000000000e+03	1.100000000000000000e+01	-5.949290785151480820e-18	7.329679065185980003e-01	7.329679065185965570e-01	1.076338071990080923e-04	7.952012693171455350e-05	8.914522071003081471e-01
4.400000000000000000e+01	1.000000000000000000e+01	3.000000000000000000e+00	1.040000000000000000e+03	0.000000000000000000e+00	-6.053337299603730779e-18	7.170579593369131866e-01	7.170579593369115212e-01	1.093322723497898723e-04	8.131081934696223162e-05	8.946006699811385188e-01
4.400000000000000000e+01	1.000000000000000000e+01	3.000000000000000000e+00	1.040000000000000000e+03	1.000000000000000000e+00	-6.053337302619190878e-18	7.170578870123545112e-01	7.170578870123525128e-01	1.060903672512346271e-04	7.646747309652928966e-05	8.946007329355735171e-01
4.400000000000000000e+01	1.000000000000000000e+01	3.000000000000000000e+00	1.040000000000000000e+03	2.000000000000000000e+00	-6.053337288262018699e-18	7.170662811550269078e-01	7.170662811550253535e-01	7.515799299964479019e-05	1.047851206358847253e-04	8.945988661127446395e-01
4.400000000000000000e+01	1.000000000000000000e+01	3.000000000000000000e+00	1.040000000000000000e+03	3.000000000000000000e+00	-6.053337304858773151e-18	7.170565937170033655e-01	7.170565937170012560e-01	1.106152742628302172e-04	8.080393073889013944e-05	8.946009571473068078e-01
4.400000000000000000e+01	1.000000000000000000e+01	3.000000000000000000e+00	1.040000000000000000e+03	4.000000000000000000e+00	-6.053337300878241112e-18	7.170567703044927743e-01	7.170567703044908869e-01	1.110283704380338123e-04	8.760412817530875598e-05	8.946009024156524880e-01
4.400000000000000000e+01	1.000000000000000000e+01	3.000000000000000000e+00	1.040000000000000000e+03	5.000000000000000000e+00	-6.053337300727397657e-18	7.170580409694826685e-01	7.170580409694807811e-01	1.080595143344688987e-04	8.331649239131245620e-05	8.946006491413952544e-01
4.400000000000000000e+01	1.000000000000000000e+01	3.000000000000000000e+00	1.040000000000000000e+03	6.000000000000000000e+00	-6.053337298274003263e-18	7.170606541607537077e-01	7.170606541607521534e-01	1.091869122688399592e-04	8.164868161986614211e-05	8.946000800655979912e-01
4.400000000000000000e+01	1.000000000000000000e+01	3.000000000000000000e+00	1.040000000000000000e+03	7.000000000000000000e+00	-6.053337300756078605e-18	7.170580270087745234e-01	7.170580270087726360e-01	1.082700875906622811e-04	8.003332940265014657e-05	8.946006495744422971e-01
4.400000000000000000e+01	1.000000000000000000e+01	3.000000000000000000e+00	1.040000000000000000e+03	8.000000000000000000e+00	-6.053337299742819899e-18	7.170579587217146278e-01	7.170579587217136286e-01	1.025342560246383298e-04	9.335508195134085822e-05	8.946006587013838329e-01
4.400000000000000000e+01	1.000000000000000000e+01	3.000000000000000000e+00	1.040000000000000000e+03	9.000000000000000000e+00	-6.053337300910528942e-18	7.170580360801006581e-01	7.170580360800986597e-01	1.090350371911108431e-04	8.158522134311744481e-05	8.946006491066370581e-01
4.400000000000000000e+01	1.000000000000000000e+01	3.000000000000000000e+00	1.040000000000000000e+03	1.000000000000000000e+01	-6.053337299184837934e-18	7.170578763454620308e-01	7.170578763454600324e-01	1.078905950555804246e-04	8.218825757203177082e-05	8.946006529154371112e-01
4.400000000000000000e+01	1.000000000000000000e+01	3.000000000000000000e+00	1.040000000000000000e+03	1.100000000000000000e+01	-6.053337299828462922e-18	7.170575453480166894e-01	7.170575453480154682e-01	1.018600313916492395e-04	7.426092900120969699e-05	8.946007498999756224e-01
4.400000000000000000e+01	1.000000000000000000e+01	3.000000000000000000e+00	1.060000000000000000e+03	0.000000000000000000e+00	-6.157743845205098722e-18	7.016382295258389856e-01	7.016382295258373203e-01	1.078002996012635212e-04	8.057841512904990989e-05	8.976311486125740924e-01
4.400000000000000000e+01	1.000000000000000000e+01	3.000000000000000000e+00	1.060000000000000000e+03	1.000000000000000000e+00	-6.157743843196256724e-18	7.016379136866992550e-01	7.016379136866980337e-01	1.073757766366159605e-04	7.679394715449525068e-05	8.976311518412714019e-01
4.400000000000000000e+01	1.000000000000000000e+01	3.000000000000000000e+00	1.060000000000000000e+03	2.000000000000000000e+00	-6.157743837242936865e-18	7.016439639593302635e-01	7.016439639593284872e-01	7.692514305570451606e-05	9.627570118743074572e-05	8.976299403069953886e-01
4.400000000000000000e+01	1.000000000000000000e+01	3.000000000000000000e+00	1.060000000000000000e+03	3.000000000000000000e+00	-6.157743844999196782e-18	7.016380667278313554e-01	7.016380667278292460e-01	1.092794288232204854e-04	8.119829526869277384e-05	8.976311495123086015e-01
4.400000000000000000e+01	1.000000000000000000e+01	3.000000000000000000e+00	1.060000000000000000e+03	4.000000000000000000e+00	-6.157743847153291647e-18	7.016358673341844820e-01	7.016358673341828167e-01	1.087933903832025845e-04	8.418585577428237842e-05	8.976316326603689388e-01
4.400000000000000000e+01	1.000000000000000000e+01	3.000000000000000000e+00	1.060000000000000000e+03	5.000000000000000000e+00	-6.157743845354869050e-18	7.016382309892380542e-01	7.016382309892367219e-01	1.065444484573608344e-04	8.198020607848268608e-05	8.976311347215366609e-01
4.400000000000000000e+01	1.000000000000000000e+01	3.000000000000000000e+00	1.060000000000000000e+03	6.000000000000000000e+00	-6.157743844313644299e-18	7.016392009332885760e-01	7.016392009332867996e-01	1.076446695703713442e-04	8.084835406711390763e-05	8.976309293510967846e-01
4.400000000000000000e+01	1.000000000000000000e+01	3.000000000000000000e+00	1.060000000000000000e+03	7.000000000000000000e+00	-6.157743845821990261e-18	7.016382521579642706e-01	7.016382521579627163e-01	1.078027045290808766e-04	8.091795449133804355e-05	8.976311340586782261e-01
4.400000000000000000e+01	1.000000000000000000e+01	3.000000000000000000e+00	1.060000000000000000e+03	8.000000000000000000e+00	-6.157743845595643419e-18	7.016382887346130914e-01	7.016382887346118702e-01	1.072709896124363847e-04	8.071355991934279508e-05	8.976311331006497918e-01
4.400000000000000000e+01	1.000000000000000000e+01	3.000000000000000000e+00	1.060000000000000000e+03	9.000000000000000000e+00	-6.157743845750310230e-18	7.016382561764370474e-01	7.016382561764357151e-01	1.084702018563306922e-04	7.970900556692035678e-05	8.976311335968859551e-01
4.400000000000000000e+01	1.000000000000000000e+01	3.000000000000000000e+00	1.060000000000000000e+03	1.000000000000000000e+01	-6.157743845770420021e-18	7.016382952989872468e-01	7.016382952989849153e-01	1.065484148110912212e-04	8.111946862105888934e-05	8.976311325062461544e-01
4.400000000000000000e+01	1.000000000000000000e+01	3.000000000000000000e+00	1.060000000000000000e+03	1.100000000000000000e+01	-6.157743845976906674e-18	7.016384135749558215e-01	7.016384135749538231e-01	1.040900710482510916e-04	7.392987448016203299e-05	8.976311387016954191e-01
4.400000000000000000e+01	1.000000000000000000e+01	3.000000000000000000e+00	1.080000000000000000e+03	0.000000000000000000e+00	-6.262496884739330064e-18	6.866945542829402394e-01	6.866945542829385740e-01	1.062930751276669391e-04	7.984608731872132586e-05	9.005479316291327141e-01
4.400000000000000000e+01	1.000000000000000000e+01	3.000000000000000000e+00	1.080000000000000000e+03	1.000000000000000000e+00	-6.262496885623422813e-18	6.866946353073090092e-01	6.866946353073073439e-01	1.074816712766701242e-04	7.659940468641693496e-05	9.005479069416646443e-01
4.400000000000000000e+01	1.000000000000000000e+01	3.000000000000000000e+00	1.080000000000000000e+03	2.000000000000000000e+00	-6.262496877931963505e-18	6.866996517191580329e-01	6.866996517191563676e-01	7.695134654113427823e-05	8.891455339134751300e-05	9.005468628557616872e-01
4.400000000000000000e+01	1.000000000000000000e+01	3.000000000000000000e+00	1.080000000000000000e+03	3.000000000000000000e+00	-6.262496885362749736e-18	6.866944152098537479e-01	6.866944152098519716e-01	1.072700379631999203e-04	8.016321169396326040e-05	9.005479528606543660e-01
4.400000000000000000e+01	1.000000000000000000e+01	3.000000000000000000e+00	1.080000000000000000e+03	4.000000000000000000e+00	-6.262496884493487418e-18	6.866942960494106796e-01	6.866942960494090142e-01	1.052785391803373041e-04	8.326934955262818095e-05	9.005479642414655483e-01
4.400000000000000000e+01	1.000000000000000000e+01	3.000000000000000000e+00	1.080000000000000000e+03	5.000000000000000000e+00	-6.262496885341178550e-18	6.866944949544216970e-01	6.866944949544198096e-01	1.047634484660132942e-04	8.023889991397026029e-05	9.005479303398747914e-01
4.400000000000000000e+01	1.000000000000000000e+01	3.000000000000000000e+00	1.080000000000000000e+03	6.000000000000000000e+00	-6.262496885740537842e-18	6.866937862200093168e-01	6.866937862200077625e-01	1.061299638307736695e-04	8.006214456631637662e-05	9.005480760943214147e-01
4.400000000000000000e+01	1.000000000000000000e+01	3.000000000000000000e+00	1.080000000000000000e+03	7.000000000000000000e+00	-6.262496885812957430e-18	6.866945390240498659e-01	6.866945390240483116e-01	1.060782961340608053e-04	7.900610231697347908e-05	9.005479277581934783e-01
4.400000000000000000e+01	1.000000000000000000e+01	3.000000000000000000e+00	1.080000000000000000e+03	8.000000000000000000e+00	-6.262496888080857037e-18	6.866944378559262097e-01	6.866944378559245443e-01	1.027055783485203064e-04	8.115415632562089415e-05	9.005479322072188486e-01
4.400000000000000000e+01	1.000000000000000000e+01	3.000000000000000000e+00	1.080000000000000000e+03	9.000000000000000000e+00	-6.262496885823872061e-18	6.866945303012925717e-01	6.866945303012907953e-01	1.061385403044687743e-04	7.901409830779903447e-05	9.005479290025283357e-01
4.400000000000000000e+01	1.000000000000000000e+01	3.000000000000000000e+00	1.080000000000000000e+03	1.000000000000000000e+01	-6.262496885657749818e-18	6.866945248372930966e-01	6.866945248372915422e-01	1.053487824934950569e-04	7.962123103899296597e-05	9.005479285911990317e-01
4.400000000000000000e+01	1.000000000000000000e+01	3.000000000000000000e+00	1.080000000000000000e+03	1.100000000000000000e+01	-6.262496886250566462e-18	6.866948422402546770e-01	6.866948422402523455e-01	1.051440366084198765e-04	7.432271465112286364e-05	9.005478988000349405e-01
4.400000000000000000e+01	1.000000000000000000e+01	3.000000000000000000e+00	1.100000000000000000e+03	0.000000000000000000e+00	-6.367583433968478320e-18	6.722109126283015712e-01	6.722109126283002389e-01	1.048096660154987792e-04	7.911849950810807732e-05	9.033556353726971411e-01
4.400000000000000000e+01	1.000000000000000000e+01	3.000000000000000000e+00	1.100000000000000000e+03	1.000000000000000000e+00	-6.367583436270520042e-18	6.722110903941891369e-01	6.722110903941871385e-01	1.063290481662991331e-04	7.693537957850437822e-05	9.033556207122775961e-01
4.400000000000000000e+01	1.000000000000000000e+01	3.000000000000000000e+00	1.100000000000000000e+03	2.000000000000000000e+00	-6.367583424782871006e-18	6.722179484945669525e-01	6.722179484945651762e-01	7.471394945785877096e-05	8.953040294541704178e-05	9.033541396303154114e-01
4.400000000000000000e+01	1.000000000000000000e+01	3.000000000000000000e+00	1.100000000000000000e+03	3.000000000000000000e+00	-6.367583435984190496e-18	6.722102334421448111e-01	6.722102334421430347e-01	1.055042957339639542e-04	7.948426262125712492e-05	9.033557627643179488e-01
4.400000000000000000e+01	1.000000000000000000e+01	3.000000000000000000e+00	1.100000000000000000e+03	4.000000000000000000e+00	-6.367583432332771381e-18	6.722104320529981303e-01	6.722104320529965760e-01	1.043908941032971999e-04	8.057416323050148072e-05	9.033557287404211378e-01
4.400000000000000000e+01	1.000000000000000000e+01	3.000000000000000000e+00	1.100000000000000000e+03	5.000000000000000000e+00	-6.367583434508012187e-18	6.722108794011995014e-01	6.722108794011977251e-01	1.036554815085007650e-04	7.903669784606563579e-05	9.033556395012611873e-01
4.400000000000000000e+01	1.000000000000000000e+01	3.000000000000000000e+00	1.100000000000000000e+03	6.000000000000000000e+00	-6.367583435530151742e-18	6.722095311139970608e-01	6.722095311139950624e-01	1.046512473213176392e-04	7.928301269807621243e-05	9.033559230207710566e-01
4.400000000000000000e+01	1.000000000000000000e+01	3.000000000000000000e+00	1.100000000000000000e+03	7.000000000000000000e+00	-6.367583434904339295e-18	6.722108959496724268e-01	6.722108959496708724e-01	1.045849418297266218e-04	7.955118478711986185e-05	9.033556386431256247e-01
4.400000000000000000e+01	1.000000000000000000e+01	3.000000000000000000e+00	1.100000000000000000e+03	8.000000000000000000e+00	-6.367583435055666544e-18	6.722110063352263465e-01	6.722110063352251252e-01	1.121684786279981977e-04	6.488981039664290735e-05	9.033556318973423593e-01
4.400000000000000000e+01	1.000000000000000000e+01	3.000000000000000000e+00	1.100000000000000000e+03	9.000000000000000000e+00	-6.367583433272719950e-18	6.722106784662204015e-01	6.722106784662186252e-01	1.042648954473745100e-04	7.943553369692953287e-05	9.033556454558069326e-01
4.400000000000000000e+01	1.000000000000000000e+01	3.000000000000000000e+00	1.100000000000000000e+03	1.000000000000000000e+01	-6.367583434983691461e-18	6.722108727214447521e-01	6.722108727214430868e-01	1.042210521066030667e-04	7.873937053403794748e-05	9.033556393689087249e-01
4.400000000000000000e+01	1.000000000000000000e+01	3.000000000000000000e+00	1.100000000000000000e+03	1.100000000000000000e+01	-6.367583434756125889e-18	6.722110203916858984e-01	6.722110203916845661e-01	1.052157753416880170e-04	7.495431265910085391e-05	9.033556073339550352e-01
4.400000000000000000e+01	1.000000000000000000e+01	3.000000000000000000e+00	1.120000000000000000e+03	0.000000000000000000e+00	-6.472991036801607608e-18	6.581718402495522202e-01	6.581718402495506659e-01	1.033514953360778937e-04	7.839463663850936156e-05	9.060586983684714157e-01
4.400000000000000000e+01	1.000000000000000000e+01	3.000000000000000000e+00	1.120000000000000000e+03	1.000000000000000000e+00	-6.472991035190086498e-18	6.581713690262340766e-01	6.581713690262326333e-01	1.040849960487535693e-04	7.654471730374661019e-05	9.060588028271634453e-01
4.400000000000000000e+01	1.000000000000000000e+01	3.000000000000000000e+00	1.120000000000000000e+03	2.000000000000000000e+00	-6.472991026672500311e-18	6.581777425802137760e-01	6.581777425802124437e-01	7.628682775532289774e-05	8.342954698994235784e-05	9.060574818373329231e-01
4.400000000000000000e+01	1.000000000000000000e+01	3.000000000000000000e+00	1.120000000000000000e+03	3.000000000000000000e+00	-6.472991039795492670e-18	6.581725075698335869e-01	6.581725075698319216e-01	1.038146159917852687e-04	7.877001701842314908e-05	9.060586315466301333e-01
4.400000000000000000e+01	1.000000000000000000e+01	3.000000000000000000e+00	1.120000000000000000e+03	4.000000000000000000e+00	-6.472991036512575598e-18	6.581719745218879147e-01	6.581719745218868045e-01	1.022773033411002955e-04	7.971330671457591130e-05	9.060587034085235691e-01
4.400000000000000000e+01	1.000000000000000000e+01	3.000000000000000000e+00	1.120000000000000000e+03	5.000000000000000000e+00	-6.472991034657103104e-18	6.581718897765789222e-01	6.581718897765775900e-01	1.025722143814948627e-04	7.806819126078209936e-05	9.060586976750192312e-01
4.400000000000000000e+01	1.000000000000000000e+01	3.000000000000000000e+00	1.120000000000000000e+03	6.000000000000000000e+00	-6.472991036031548402e-18	6.581694404479211391e-01	6.581694404479198068e-01	1.031965556426392731e-04	7.851730513899152848e-05	9.060591997460230029e-01
4.400000000000000000e+01	1.000000000000000000e+01	3.000000000000000000e+00	1.120000000000000000e+03	7.000000000000000000e+00	-6.472991035996645929e-18	6.581719088605026968e-01	6.581719088605010315e-01	1.034822526555981807e-04	7.853138474128876581e-05	9.060586966734062164e-01
4.400000000000000000e+01	1.000000000000000000e+01	3.000000000000000000e+00	1.120000000000000000e+03	8.000000000000000000e+00	-6.472991033870733582e-18	6.581719074772318656e-01	6.581719074772302003e-01	9.949107616267913656e-05	6.109976223628791464e-05	9.060586928936951168e-01
4.400000000000000000e+01	1.000000000000000000e+01	3.000000000000000000e+00	1.120000000000000000e+03	9.000000000000000000e+00	-6.472991034227391156e-18	6.581718598664926256e-01	6.581718598664915154e-01	1.027399146315455703e-04	7.959218581191089450e-05	9.060586984339999983e-01
4.400000000000000000e+01	1.000000000000000000e+01	3.000000000000000000e+00	1.120000000000000000e+03	1.000000000000000000e+01	-6.472991035033145548e-18	6.581719173451554550e-01	6.581719173451541227e-01	1.026354912205716067e-04	7.769598820892492175e-05	9.060586978684114223e-01
4.400000000000000000e+01	1.000000000000000000e+01	3.000000000000000000e+00	1.120000000000000000e+03	1.100000000000000000e+01	-6.472991034206618075e-18	6.581720175833987163e-01	6.581720175833971620e-01	1.047323543749589423e-04	7.607940237897695460e-05	9.060586685736750079e-01
4.400000000000000000e+01	1.000000000000000000e+01	3.000000000000000000e+00	1.140000000000000000e+03	0.000000000000000000e+00	-6.578707734283464065e-18	6.445623515589444796e-01	6.445623515589425923e-01	1.019171535140669574e-04	7.767405037681799425e-05	9.086613801377489974e-01
4.400000000000000000e+01	1.000000000000000000e+01	3.000000000000000000e+00	1.140000000000000000e+03	1.000000000000000000e+00	-6.578707734508087585e-18	6.445616963585972803e-01	6.445616963585959480e-01	1.034581795354917906e-04	7.592739277588268006e-05	9.086615239673189182e-01
4.400000000000000000e+01	1.000000000000000000e+01	3.000000000000000000e+00	1.140000000000000000e+03	2.000000000000000000e+00	-6.578707726114861776e-18	6.445678013634533743e-01	6.445678013634520420e-01	7.801915287326214449e-05	7.866504972602499427e-05	9.086602498702976982e-01
4.400000000000000000e+01	1.000000000000000000e+01	3.000000000000000000e+00	1.140000000000000000e+03	3.000000000000000000e+00	-6.578707734307619848e-18	6.445620795848968632e-01	6.445620795848948648e-01	1.022160283313713186e-04	7.771434456932825151e-05	9.086614511846463627e-01
4.400000000000000000e+01	1.000000000000000000e+01	3.000000000000000000e+00	1.140000000000000000e+03	4.000000000000000000e+00	-6.578707734376363992e-18	6.445627633170658566e-01	6.445627633170644133e-01	1.005497325180403816e-04	7.851771464031167018e-05	9.086613202872421136e-01
4.400000000000000000e+01	1.000000000000000000e+01	3.000000000000000000e+00	1.140000000000000000e+03	5.000000000000000000e+00	-6.578707733480561589e-18	6.445624032585427488e-01	6.445624032585414165e-01	1.014546237221486175e-04	7.726420573250134493e-05	9.086613771811796747e-01
4.400000000000000000e+01	1.000000000000000000e+01	3.000000000000000000e+00	1.140000000000000000e+03	6.000000000000000000e+00	-6.578707737803444624e-18	6.445592061417151353e-01	6.445592061417138030e-01	1.017672321267974013e-04	7.776466856037105512e-05	9.086620496171270434e-01
4.400000000000000000e+01	1.000000000000000000e+01	3.000000000000000000e+00	1.140000000000000000e+03	7.000000000000000000e+00	-6.578707733783727614e-18	6.445623778708240437e-01	6.445623778708221563e-01	1.128706012882716369e-04	8.407542893838185379e-05	9.086613797168215934e-01
4.400000000000000000e+01	1.000000000000000000e+01	3.000000000000000000e+00	1.140000000000000000e+03	8.000000000000000000e+00	-6.578707732989200623e-18	6.445623575719300336e-01	6.445623575719288123e-01	1.026032121215522636e-04	7.622124074572985731e-05	9.086613786561781314e-01
4.400000000000000000e+01	1.000000000000000000e+01	3.000000000000000000e+00	1.140000000000000000e+03	9.000000000000000000e+00	-6.578707733595462570e-18	6.445623754282957529e-01	6.445623754282943096e-01	1.020580932155386588e-04	7.803082444696678817e-05	9.086613781480356034e-01
4.400000000000000000e+01	1.000000000000000000e+01	3.000000000000000000e+00	1.140000000000000000e+03	1.000000000000000000e+01	-6.578707733497659225e-18	6.445623887681457553e-01	6.445623887681438680e-01	1.015469259004677668e-04	7.728349638782076576e-05	9.086613776285765720e-01
[truncated: 24,925 more rows]
