# Supplementary material for: Ground state search, hysteretic behaviour, and reversal mechanism of skyrmionic textures in confined helimagnetic nanostructures
Source: Sci Rep. 2015 Nov 25;5:17137. doi: 10.1038/srep17137 (PMC4658535; doi:10.1038/srep17137)
Supplement: Supplementary Table S1 [file srep17137-s5.csv]

# This file contains the data obtained by relaxing a set of
# initial magnetisation configurations. These simulations are
# full three-dimensional not taking into account the
# demagnetisation energy contribution.
# The columns are:
# 1. disk sample diameter (nm)
# 2. disk sample thickness (nm)
# 3. mesh discretisation (nm)
# 4. external magnetic field (mT)
# 5. initial magnetisation configuration
# 6. total energy of the relaxed system (J)
# 7. skyrmion number S
# 8. scalar value Sa
# 9. average magnetistaion x component
# 10. average magnetisation y component
# 11. average magnetisation z component.
#
# The initial magnetisation configuratoin is identified as:
# 0 -> A
# 1 -> B
# 2 -> C
# 3 -> D
# 4 -> E
# 5 -> H4
# 6 -> U
# 7 -> R1
# 8 -> R2
# 9 -> R3
# 10 -> H2
# 11 -> H3
#
4.000000000000000000e+01	1.000000000000000000e+01	3.000000000000000000e+00	0.000000000000000000e+00	0.000000000000000000e+00	-1.604176098447615820e-18	1.979011560010716986e+00	1.979011560010712323e+00	-1.185154955440414831e-04	-1.665998343331838135e-03	5.890043875566146614e-01
4.000000000000000000e+01	1.000000000000000000e+01	3.000000000000000000e+00	0.000000000000000000e+00	1.000000000000000000e+00	-1.604175874488248765e-18	-1.978997883598743401e+00	1.978997883598739627e+00	-5.200637480431328325e-04	3.449044126672551423e-03	-5.890000364356527962e-01
4.000000000000000000e+01	1.000000000000000000e+01	3.000000000000000000e+00	0.000000000000000000e+00	2.000000000000000000e+00	-1.604175719369576443e-18	1.979006790644807223e+00	1.979006790644802560e+00	1.735946813881258325e-03	-7.487395420030549609e-04	5.890047251872073675e-01
4.000000000000000000e+01	1.000000000000000000e+01	3.000000000000000000e+00	0.000000000000000000e+00	3.000000000000000000e+00	-1.604175901516574923e-18	1.979007790648274145e+00	1.979007790648266596e+00	-6.940636272135752112e-04	-1.885003720896763187e-03	5.890043928662127559e-01
4.000000000000000000e+01	1.000000000000000000e+01	3.000000000000000000e+00	0.000000000000000000e+00	4.000000000000000000e+00	-1.604175590919499113e-18	-1.979000720770608623e+00	1.979000720770603960e+00	1.025389437447103312e-03	2.918457877002113461e-03	-5.890015710665496007e-01
4.000000000000000000e+01	1.000000000000000000e+01	3.000000000000000000e+00	0.000000000000000000e+00	5.000000000000000000e+00	-1.604175670851546010e-18	1.979011989531696658e+00	1.979011989531691551e+00	-1.050849482631306550e-04	-4.532687599613609828e-04	5.890062954599888378e-01
4.000000000000000000e+01	1.000000000000000000e+01	3.000000000000000000e+00	0.000000000000000000e+00	6.000000000000000000e+00	-1.604176086074463100e-18	1.979007529758701756e+00	1.979007529758697981e+00	-1.719717649670812808e-04	-1.688420355497566219e-03	5.890053617786061846e-01
4.000000000000000000e+01	1.000000000000000000e+01	3.000000000000000000e+00	0.000000000000000000e+00	7.000000000000000000e+00	-1.604175852553797769e-18	1.978999894390451653e+00	1.978999894390447656e+00	2.103382341378023501e-03	-2.140279104067885092e-03	5.890020609830446396e-01
4.000000000000000000e+01	1.000000000000000000e+01	3.000000000000000000e+00	0.000000000000000000e+00	8.000000000000000000e+00	-1.604175819632718976e-18	-1.978997207115979595e+00	1.978997207115974488e+00	-9.843571856422266562e-05	3.455988516750389990e-03	-5.890004775677262217e-01
4.000000000000000000e+01	1.000000000000000000e+01	3.000000000000000000e+00	0.000000000000000000e+00	9.000000000000000000e+00	-1.604175888273922033e-18	-1.979010315343793236e+00	1.979010315343789239e+00	-9.090675228122156682e-04	6.882703002430852176e-04	-5.890058402038494956e-01
4.000000000000000000e+01	1.000000000000000000e+01	3.000000000000000000e+00	0.000000000000000000e+00	1.000000000000000000e+01	-1.604175868266440598e-18	1.979011377846224384e+00	1.979011377846220388e+00	-2.192538509942165920e-04	-9.251990392031166945e-04	5.890059792108892633e-01
4.000000000000000000e+01	1.000000000000000000e+01	3.000000000000000000e+00	0.000000000000000000e+00	1.100000000000000000e+01	-1.604176197119237447e-18	-1.979005693119411546e+00	1.979005693119407328e+00	-1.047046929306335488e-03	2.127135680702383833e-03	-5.890038070979994878e-01
4.000000000000000000e+01	1.000000000000000000e+01	3.000000000000000000e+00	2.500000000000000000e+01	0.000000000000000000e+00	-1.676270029538618586e-18	1.903448105978134297e+00	1.903448105978129412e+00	3.755628025242599980e-05	-1.482293023100290539e-03	6.093568070970252215e-01
4.000000000000000000e+01	1.000000000000000000e+01	3.000000000000000000e+00	2.500000000000000000e+01	1.000000000000000000e+00	-1.534608342562584479e-18	-2.058286700953001258e+00	2.058286700952995929e+00	-1.572778601009321674e-03	4.430366710552907129e-03	-5.673321507940315422e-01
4.000000000000000000e+01	1.000000000000000000e+01	3.000000000000000000e+00	2.500000000000000000e+01	2.000000000000000000e+00	-1.676269908452989792e-18	1.903448948754945969e+00	1.903448948754941084e+00	5.133916848936001445e-04	-7.013515044589275528e-04	6.093575799414964189e-01
4.000000000000000000e+01	1.000000000000000000e+01	3.000000000000000000e+00	2.500000000000000000e+01	3.000000000000000000e+00	-1.676269915593363891e-18	1.903446494733151528e+00	1.903446494733147309e+00	-3.026208933118937220e-04	-1.788599164812776365e-03	6.093562990608710761e-01
4.000000000000000000e+01	1.000000000000000000e+01	3.000000000000000000e+00	2.500000000000000000e+01	4.000000000000000000e+00	-1.534607821253063905e-18	-2.058285322623936597e+00	2.058285322623931268e+00	1.194506923138194919e-03	4.496981477396914256e-03	-5.673330816829331713e-01
4.000000000000000000e+01	1.000000000000000000e+01	3.000000000000000000e+00	2.500000000000000000e+01	5.000000000000000000e+00	-1.676269708236268306e-18	1.903449379825473464e+00	1.903449379825469245e+00	-4.165892320727255442e-04	-7.077159805432562192e-04	6.093575403569293503e-01
4.000000000000000000e+01	1.000000000000000000e+01	3.000000000000000000e+00	2.500000000000000000e+01	6.000000000000000000e+00	-1.676270022617244678e-18	1.903447025980367968e+00	1.903447025980364637e+00	4.346399377311627841e-06	-1.506925752137040471e-03	6.093571074015451394e-01
4.000000000000000000e+01	1.000000000000000000e+01	3.000000000000000000e+00	2.500000000000000000e+01	7.000000000000000000e+00	-1.534607636737883610e-18	-2.058271207460640628e+00	2.058271207460636187e+00	-3.641140244899511002e-03	4.022267905697046383e-03	-5.673292998619011707e-01
4.000000000000000000e+01	1.000000000000000000e+01	3.000000000000000000e+00	2.500000000000000000e+01	8.000000000000000000e+00	-1.676269928521424021e-18	1.903443407550804656e+00	1.903443407550799105e+00	4.818463874313153495e-04	-2.365650246252030877e-03	6.093551098889459228e-01
4.000000000000000000e+01	1.000000000000000000e+01	3.000000000000000000e+00	2.500000000000000000e+01	9.000000000000000000e+00	-1.676269703197506711e-18	1.903449882600985577e+00	1.903449882600980470e+00	6.314007526313602354e-05	-3.754459046228188950e-04	6.093578228847074119e-01
4.000000000000000000e+01	1.000000000000000000e+01	3.000000000000000000e+00	2.500000000000000000e+01	1.000000000000000000e+01	-1.676269808929070595e-18	1.903449087952740371e+00	1.903449087952736596e+00	-4.052690606682544765e-04	-9.908415502039805839e-04	6.093573225714049579e-01
4.000000000000000000e+01	1.000000000000000000e+01	3.000000000000000000e+00	2.500000000000000000e+01	1.100000000000000000e+01	-1.534608539687409559e-18	-2.058299332018739491e+00	2.058299332018734162e+00	-1.749741880101792412e-03	2.831008299714612379e-03	-5.673388535732707405e-01
4.000000000000000000e+01	1.000000000000000000e+01	3.000000000000000000e+00	5.000000000000000000e+01	0.000000000000000000e+00	-1.750738520032772492e-18	1.831414390105336798e+00	1.831414390105332579e+00	1.423174367315911172e-04	-1.305196212003942183e-03	6.284981794814202827e-01
4.000000000000000000e+01	1.000000000000000000e+01	3.000000000000000000e+00	5.000000000000000000e+01	1.000000000000000000e+00	-1.467732162703852340e-18	-2.141541681496429206e+00	2.141541681496422989e+00	-3.317011341598891452e-03	5.328055505484909082e-03	-5.442340068737127057e-01
4.000000000000000000e+01	1.000000000000000000e+01	3.000000000000000000e+00	5.000000000000000000e+01	2.000000000000000000e+00	-1.750738345894801064e-18	1.831415481585233707e+00	1.831415481585229488e+00	3.851006965838159476e-04	-4.497601528565397123e-04	6.284988681817009759e-01
4.000000000000000000e+01	1.000000000000000000e+01	3.000000000000000000e+00	5.000000000000000000e+01	3.000000000000000000e+00	-1.750738407389499980e-18	1.831413432453429246e+00	1.831413432453424583e+00	-2.028271163025609941e-04	-1.543149080291226095e-03	6.284978492117585525e-01
4.000000000000000000e+01	1.000000000000000000e+01	3.000000000000000000e+00	5.000000000000000000e+01	4.000000000000000000e+00	-1.467729689444354688e-18	-2.141335927884858048e+00	2.141335927884852275e+00	-3.516961393052366459e-04	1.284799524434234591e-02	-5.441685822972290865e-01
4.000000000000000000e+01	1.000000000000000000e+01	3.000000000000000000e+00	5.000000000000000000e+01	5.000000000000000000e+00	-1.750738252854797928e-18	1.831414614882792335e+00	1.831414614882788339e+00	-4.498734069762399201e-04	-7.857661620016984311e-04	6.284985830892230174e-01
4.000000000000000000e+01	1.000000000000000000e+01	3.000000000000000000e+00	5.000000000000000000e+01	6.000000000000000000e+00	-1.750738516196681733e-18	1.831411663806736367e+00	1.831411663806732371e+00	1.240135938242894033e-04	-1.330748627450709966e-03	6.284988996366616121e-01
4.000000000000000000e+01	1.000000000000000000e+01	3.000000000000000000e+00	5.000000000000000000e+01	7.000000000000000000e+00	-1.750738464674166112e-18	1.831412276308934883e+00	1.831412276308931109e+00	6.761810837504202100e-04	-1.715728811356991707e-03	6.284974424057084841e-01
4.000000000000000000e+01	1.000000000000000000e+01	3.000000000000000000e+00	5.000000000000000000e+01	8.000000000000000000e+00	-1.750738303553517430e-18	1.831411012085727208e+00	1.831411012085722767e+00	1.255933189788155336e-03	-1.608001239979035520e-03	6.284970939534827439e-01
4.000000000000000000e+01	1.000000000000000000e+01	3.000000000000000000e+00	5.000000000000000000e+01	9.000000000000000000e+00	-1.750738282979996903e-18	1.831415608222732638e+00	1.831415608222727753e+00	-2.900419162755240926e-04	-6.500992299503838322e-04	6.284987421110818095e-01
4.000000000000000000e+01	1.000000000000000000e+01	3.000000000000000000e+00	5.000000000000000000e+01	1.000000000000000000e+01	-1.750738442135127381e-18	1.831414156560076112e+00	1.831414156560073003e+00	-1.651235168876057265e-04	-1.318355013216994560e-03	6.284981700447277442e-01
4.000000000000000000e+01	1.000000000000000000e+01	3.000000000000000000e+00	5.000000000000000000e+01	1.100000000000000000e+01	-1.467731640413455260e-18	-2.141559622430556864e+00	2.141559622430553755e+00	-3.464574537816613939e-03	3.173778515074425748e-03	-5.442456710322474134e-01
4.000000000000000000e+01	1.000000000000000000e+01	3.000000000000000000e+00	7.500000000000000000e+01	0.000000000000000000e+00	-1.827441394974669195e-18	1.762715869480206088e+00	1.762715869480202091e+00	2.062643377157987964e-04	-1.145294637219323791e-03	6.465179582527502689e-01
4.000000000000000000e+01	1.000000000000000000e+01	3.000000000000000000e+00	7.500000000000000000e+01	1.000000000000000000e+00	-1.403728687719398711e-18	-2.228967039927328031e+00	2.228967039927323590e+00	-7.027582054834079217e-03	6.346700662009120524e-03	-5.195636357723306675e-01
4.000000000000000000e+01	1.000000000000000000e+01	3.000000000000000000e+00	7.500000000000000000e+01	2.000000000000000000e+00	-1.827441333491354451e-18	1.762716718952172190e+00	1.762716718952168637e+00	9.496581627909071721e-05	-7.062896130028027339e-04	6.465182378634469762e-01
4.000000000000000000e+01	1.000000000000000000e+01	3.000000000000000000e+00	7.500000000000000000e+01	3.000000000000000000e+00	-1.827441223537848795e-18	1.762715736912569220e+00	1.762715736912564557e+00	-3.309820098000340583e-04	-1.282424877702994809e-03	6.465176058766601841e-01
4.000000000000000000e+01	1.000000000000000000e+01	3.000000000000000000e+00	7.500000000000000000e+01	4.000000000000000000e+00	-1.827441357754909758e-18	1.762716591733818783e+00	1.762716591733813232e+00	5.272004679555187569e-04	-7.446346229585457371e-04	6.465181080533616287e-01
4.000000000000000000e+01	1.000000000000000000e+01	3.000000000000000000e+00	7.500000000000000000e+01	5.000000000000000000e+00	-1.827441317201398328e-18	1.762715786439715160e+00	1.762715786439711829e+00	-1.344487407057924210e-04	-1.160689967633595767e-03	6.465178127060472457e-01
4.000000000000000000e+01	1.000000000000000000e+01	3.000000000000000000e+00	7.500000000000000000e+01	6.000000000000000000e+00	-1.827441392847732254e-18	1.762717425103521807e+00	1.762717425103518920e+00	1.989657532127631870e-04	-1.167928219525995407e-03	6.465175165093247633e-01
4.000000000000000000e+01	1.000000000000000000e+01	3.000000000000000000e+00	7.500000000000000000e+01	7.000000000000000000e+00	-1.827441200706621454e-18	1.762716915643524285e+00	1.762716915643520288e+00	4.273441028378773400e-04	-3.106517519942577753e-04	6.465183454840965904e-01
4.000000000000000000e+01	1.000000000000000000e+01	3.000000000000000000e+00	7.500000000000000000e+01	8.000000000000000000e+00	-1.827441293188213143e-18	1.762714469856736965e+00	1.762714469856732746e+00	6.381553205075050353e-04	-1.567262495463398863e-03	6.465171475737865325e-01
4.000000000000000000e+01	1.000000000000000000e+01	3.000000000000000000e+00	7.500000000000000000e+01	9.000000000000000000e+00	-1.827441312300078798e-18	1.762716349664719129e+00	1.762716349664714688e+00	-1.191609087114667553e-04	-1.264838318689189521e-03	6.465176892438817546e-01
4.000000000000000000e+01	1.000000000000000000e+01	3.000000000000000000e+00	7.500000000000000000e+01	1.000000000000000000e+01	-1.827441350151226634e-18	1.762715886837193491e+00	1.762715886837189716e+00	1.280790135212808710e-05	-1.265860462741741788e-03	6.465177097025301967e-01
4.000000000000000000e+01	1.000000000000000000e+01	3.000000000000000000e+00	7.500000000000000000e+01	1.100000000000000000e+01	-1.403725969064992657e-18	-2.229014210232249216e+00	2.229014210232243887e+00	-7.202909405797248629e-03	2.781747805264614751e-03	-5.195800114142768988e-01
4.000000000000000000e+01	1.000000000000000000e+01	3.000000000000000000e+00	1.000000000000000000e+02	0.000000000000000000e+00	-1.906248560230925380e-18	1.697177551822657948e+00	1.697177551822654396e+00	2.406631368043460730e-04	-1.005883782328730394e-03	6.634949956347168110e-01
4.000000000000000000e+01	1.000000000000000000e+01	3.000000000000000000e+00	1.000000000000000000e+02	1.000000000000000000e+00	-1.906248524130407804e-18	1.697178290692263003e+00	1.697178290692259228e+00	1.496278696067011682e-05	-8.375764694539065535e-04	6.634950572569733307e-01
4.000000000000000000e+01	1.000000000000000000e+01	3.000000000000000000e+00	1.000000000000000000e+02	2.000000000000000000e+00	-1.906248540013872530e-18	1.697178314806049082e+00	1.697178314806044197e+00	8.495279932124522916e-05	-8.486081796130855170e-04	6.634950505530300413e-01
4.000000000000000000e+01	1.000000000000000000e+01	3.000000000000000000e+00	1.000000000000000000e+02	3.000000000000000000e+00	-1.906248503396044008e-18	1.697177213253946437e+00	1.697177213253940664e+00	6.032812797778599773e-05	-1.227280219581087118e-03	6.634946866871311855e-01
4.000000000000000000e+01	1.000000000000000000e+01	3.000000000000000000e+00	1.000000000000000000e+02	4.000000000000000000e+00	-1.906248513133109006e-18	1.697177396731132992e+00	1.697177396731129440e+00	6.622314950406653572e-04	-8.326663411804173867e-04	6.634949003070325091e-01
4.000000000000000000e+01	1.000000000000000000e+01	3.000000000000000000e+00	1.000000000000000000e+02	5.000000000000000000e+00	-1.906248538806662278e-18	1.697177547269532738e+00	1.697177547269528519e+00	1.497643180825006443e-04	-1.123964002432221608e-03	6.634947965613057219e-01
4.000000000000000000e+01	1.000000000000000000e+01	3.000000000000000000e+00	1.000000000000000000e+02	6.000000000000000000e+00	-1.906248559079720785e-18	1.697179018457406485e+00	1.697179018457402710e+00	2.400385441223222126e-04	-1.022859589982229398e-03	6.634945860654518635e-01
4.000000000000000000e+01	1.000000000000000000e+01	3.000000000000000000e+00	1.000000000000000000e+02	7.000000000000000000e+00	-1.906248439722611420e-18	1.697176648683780931e+00	1.697176648683776934e+00	8.183359239922552170e-04	-1.180236321316934086e-03	6.634944696667173236e-01
4.000000000000000000e+01	1.000000000000000000e+01	3.000000000000000000e+00	1.000000000000000000e+02	8.000000000000000000e+00	-1.906248413766261143e-18	1.697178408332960409e+00	1.697178408332955302e+00	2.176480411601431925e-04	-3.291777250510677377e-04	6.634953175892324140e-01
4.000000000000000000e+01	1.000000000000000000e+01	3.000000000000000000e+00	1.000000000000000000e+02	9.000000000000000000e+00	-1.906248514676600108e-18	1.697177775892783735e+00	1.697177775892780183e+00	2.785240153772985811e-05	-1.134661923857411712e-03	6.634947833086892732e-01
4.000000000000000000e+01	1.000000000000000000e+01	3.000000000000000000e+00	1.000000000000000000e+02	1.000000000000000000e+01	-1.906248526037579961e-18	1.697177839558285717e+00	1.697177839558280388e+00	9.637902645138592887e-05	-1.150854567745937486e-03	6.634947681114041762e-01
4.000000000000000000e+01	1.000000000000000000e+01	3.000000000000000000e+00	1.000000000000000000e+02	1.100000000000000000e+01	-1.906248522946639971e-18	1.697177810857218860e+00	1.697177810857213975e+00	2.063427531081280219e-05	-1.058553618871636934e-03	6.634948627524714926e-01
4.000000000000000000e+01	1.000000000000000000e+01	3.000000000000000000e+00	1.250000000000000000e+02	0.000000000000000000e+00	-1.987038950647741387e-18	1.634636584185455765e+00	1.634636584185451547e+00	2.529429289214847414e-04	-8.858648810407794907e-04	6.795007000792493423e-01
4.000000000000000000e+01	1.000000000000000000e+01	3.000000000000000000e+00	1.250000000000000000e+02	1.000000000000000000e+00	-1.987038879231458747e-18	1.634637436957848466e+00	1.634637436957845358e+00	-9.701494142871185924e-05	-7.051940980118125580e-04	6.795007065615991104e-01
4.000000000000000000e+01	1.000000000000000000e+01	3.000000000000000000e+00	1.250000000000000000e+02	2.000000000000000000e+00	-1.987038878500651148e-18	1.634637683328158397e+00	1.634637683328156399e+00	1.705353061878887839e-05	-5.261984015819344464e-04	6.795008215366269422e-01
4.000000000000000000e+01	1.000000000000000000e+01	3.000000000000000000e+00	1.250000000000000000e+02	3.000000000000000000e+00	-1.987038932766299218e-18	1.634637007739357273e+00	1.634637007739353942e+00	2.542853898980125668e-04	-1.034446459182644011e-03	6.795004427225803667e-01
4.000000000000000000e+01	1.000000000000000000e+01	3.000000000000000000e+00	1.250000000000000000e+02	4.000000000000000000e+00	-1.987038905358989144e-18	1.634636530440707336e+00	1.634636530440703783e+00	6.033345106584137420e-04	-7.687582381634391936e-04	6.795005527020058222e-01
4.000000000000000000e+01	1.000000000000000000e+01	3.000000000000000000e+00	1.250000000000000000e+02	5.000000000000000000e+00	-1.987038911570685986e-18	1.634637404502597979e+00	1.634637404502593983e+00	4.978743224607548996e-05	-1.013899624751487269e-03	6.795004750604635158e-01
4.000000000000000000e+01	1.000000000000000000e+01	3.000000000000000000e+00	1.250000000000000000e+02	6.000000000000000000e+00	-1.987038950055180892e-18	1.634637591641571630e+00	1.634637591641568077e+00	2.549390001243444161e-04	-8.970240970193230860e-04	6.795004445373022950e-01
4.000000000000000000e+01	1.000000000000000000e+01	3.000000000000000000e+00	1.250000000000000000e+02	7.000000000000000000e+00	-1.987038924017249378e-18	1.634637522955274980e+00	1.634637522955270983e+00	4.613203782721250301e-04	-6.476179540684837924e-04	6.795006904188913843e-01
4.000000000000000000e+01	1.000000000000000000e+01	3.000000000000000000e+00	1.250000000000000000e+02	8.000000000000000000e+00	-1.987038908144193148e-18	1.634637331828524109e+00	1.634637331828519446e+00	3.859581352107506838e-04	-5.309024885212480652e-04	6.795007786558887597e-01
4.000000000000000000e+01	1.000000000000000000e+01	3.000000000000000000e+00	1.250000000000000000e+02	9.000000000000000000e+00	-1.987038912898352371e-18	1.634636729742300565e+00	1.634636729742297456e+00	3.626020252571416562e-04	-1.113139968089951921e-03	6.795003409516067183e-01
4.000000000000000000e+01	1.000000000000000000e+01	3.000000000000000000e+00	1.250000000000000000e+02	1.000000000000000000e+01	-1.987038930946777674e-18	1.634637198759568255e+00	1.634637198759564036e+00	1.953310602759475943e-04	-1.026583138559399597e-03	6.795004582417532024e-01
4.000000000000000000e+01	1.000000000000000000e+01	3.000000000000000000e+00	1.250000000000000000e+02	1.100000000000000000e+01	-1.987038867776023586e-18	1.634637015037888608e+00	1.634637015037884611e+00	-2.133486645351270378e-05	-1.131548141075514784e-03	6.795003482730348487e-01
4.000000000000000000e+01	1.000000000000000000e+01	3.000000000000000000e+00	1.500000000000000000e+02	0.000000000000000000e+00	-2.069699647649368557e-18	1.574942158188939345e+00	1.574942158188936459e+00	2.556177511092135924e-04	-7.871223396002587384e-04	6.945998025114833441e-01
4.000000000000000000e+01	1.000000000000000000e+01	3.000000000000000000e+00	1.500000000000000000e+02	1.000000000000000000e+00	-2.069699636444366689e-18	1.574944075390060316e+00	1.574944075390056097e+00	1.397839583155735565e-04	-8.411714150779615179e-04	6.945992748679916673e-01
4.000000000000000000e+01	1.000000000000000000e+01	3.000000000000000000e+00	1.500000000000000000e+02	2.000000000000000000e+00	-2.069699616400016600e-18	1.574944583179904711e+00	1.574944583179901159e+00	2.567098192331533524e-05	-6.523728848533410108e-04	6.945994018007342063e-01
4.000000000000000000e+01	1.000000000000000000e+01	3.000000000000000000e+00	1.500000000000000000e+02	3.000000000000000000e+00	-2.069699572185417887e-18	1.574943756582787069e+00	1.574943756582783072e+00	-2.098440685447667444e-05	-1.011649270833014968e-03	6.945991236644158962e-01
4.000000000000000000e+01	1.000000000000000000e+01	3.000000000000000000e+00	1.500000000000000000e+02	4.000000000000000000e+00	-2.069699572469094656e-18	1.574943766823303282e+00	1.574943766823298175e+00	6.463477090162950264e-04	-7.823305317528863245e-04	6.945991690116040118e-01
4.000000000000000000e+01	1.000000000000000000e+01	3.000000000000000000e+00	1.500000000000000000e+02	5.000000000000000000e+00	-2.069699604058009633e-18	1.574943894331169325e+00	1.574943894331165550e+00	2.762081300774269814e-05	-9.276347996969084003e-04	6.945992013711476121e-01
4.000000000000000000e+01	1.000000000000000000e+01	3.000000000000000000e+00	1.500000000000000000e+02	6.000000000000000000e+00	-2.069699647338247671e-18	1.574943283971757424e+00	1.574943283971754537e+00	2.582827613977090194e-04	-7.939064657333592522e-04	6.945995001479151609e-01
4.000000000000000000e+01	1.000000000000000000e+01	3.000000000000000000e+00	1.500000000000000000e+02	7.000000000000000000e+00	-2.069699636934001251e-18	1.574944760015605905e+00	1.574944760015602796e+00	1.244589258446169352e-04	-6.768459337991939231e-04	6.945993847801202881e-01
4.000000000000000000e+01	1.000000000000000000e+01	3.000000000000000000e+00	1.500000000000000000e+02	8.000000000000000000e+00	-2.069699623780920859e-18	1.574944267606996906e+00	1.574944267606993131e+00	3.926998040831512608e-05	-7.519280419297864806e-04	6.945993401710711668e-01
4.000000000000000000e+01	1.000000000000000000e+01	3.000000000000000000e+00	1.500000000000000000e+02	9.000000000000000000e+00	-2.069699561309012023e-18	1.574944322638347050e+00	1.574944322638343719e+00	2.421799810593815193e-05	-4.029691083125003367e-04	6.945995232751529525e-01
4.000000000000000000e+01	1.000000000000000000e+01	3.000000000000000000e+00	1.500000000000000000e+02	1.000000000000000000e+01	-2.069699627047221393e-18	1.574943917468371257e+00	1.574943917468367927e+00	1.887479883542889146e-04	-9.373917825468044670e-04	6.945991906569186636e-01
4.000000000000000000e+01	1.000000000000000000e+01	3.000000000000000000e+00	1.500000000000000000e+02	1.100000000000000000e+01	-2.069699620217129631e-18	1.574943832376819008e+00	1.574943832376816122e+00	3.014351793136510211e-04	-9.770977878701769901e-04	6.945991381254815744e-01
4.000000000000000000e+01	1.000000000000000000e+01	3.000000000000000000e+00	1.750000000000000000e+02	0.000000000000000000e+00	-2.154125130970475488e-18	1.517956518454005588e+00	1.517956518454002923e+00	2.465282691595966648e-04	-7.036676169770425321e-04	7.088502784977488425e-01
4.000000000000000000e+01	1.000000000000000000e+01	3.000000000000000000e+00	1.750000000000000000e+02	1.000000000000000000e+00	-2.154125072789893323e-18	1.517958619932596509e+00	1.517958619932593622e+00	-8.243306120059731249e-05	-6.423422577682432301e-04	7.088498241927680965e-01
4.000000000000000000e+01	1.000000000000000000e+01	3.000000000000000000e+00	1.750000000000000000e+02	2.000000000000000000e+00	-2.154125117858735182e-18	1.517958566582518820e+00	1.517958566582515934e+00	8.484473940443002036e-05	-6.923120270665877353e-04	7.088498063795667381e-01
4.000000000000000000e+01	1.000000000000000000e+01	3.000000000000000000e+00	1.750000000000000000e+02	3.000000000000000000e+00	-2.154125098246612305e-18	1.517958098735318950e+00	1.517958098735315620e+00	1.456272644457237621e-04	-9.011347140696532830e-04	7.088496526926337804e-01
4.000000000000000000e+01	1.000000000000000000e+01	3.000000000000000000e+00	1.750000000000000000e+02	4.000000000000000000e+00	-2.154125117024071425e-18	1.517958211973363891e+00	1.517958211973361005e+00	3.609839772820238029e-04	-5.709018881774778143e-04	7.088498415084769633e-01
4.000000000000000000e+01	1.000000000000000000e+01	3.000000000000000000e+00	1.750000000000000000e+02	5.000000000000000000e+00	-2.154125126169414863e-18	1.517958527268130187e+00	1.517958527268127522e+00	2.586509137383955197e-04	-7.714443891244937308e-04	7.088497377994374959e-01
4.000000000000000000e+01	1.000000000000000000e+01	3.000000000000000000e+00	1.750000000000000000e+02	6.000000000000000000e+00	-2.154125130804876327e-18	1.517959113492843182e+00	1.517959113492838519e+00	2.503156458128099455e-04	-7.076201919210900818e-04	7.088496147682985526e-01
4.000000000000000000e+01	1.000000000000000000e+01	3.000000000000000000e+00	1.750000000000000000e+02	7.000000000000000000e+00	-2.154125107552472759e-18	1.517958466990347421e+00	1.517958466990343425e+00	4.016979343792409312e-04	-5.475891427816843892e-04	7.088498403086890276e-01
4.000000000000000000e+01	1.000000000000000000e+01	3.000000000000000000e+00	1.750000000000000000e+02	8.000000000000000000e+00	-2.154125125843895724e-18	1.517958406433607799e+00	1.517958406433604024e+00	3.382566758706178765e-04	-6.937250945257554579e-04	7.088497712225401148e-01
4.000000000000000000e+01	1.000000000000000000e+01	3.000000000000000000e+00	1.750000000000000000e+02	9.000000000000000000e+00	-2.154125121609989883e-18	1.517958556979165374e+00	1.517958556979161600e+00	3.537712947516016100e-04	-6.085179696911778742e-04	7.088498213580416429e-01
4.000000000000000000e+01	1.000000000000000000e+01	3.000000000000000000e+00	1.750000000000000000e+02	1.000000000000000000e+01	-2.154125122133510027e-18	1.517958292293161371e+00	1.517958292293157152e+00	2.551167901056743560e-04	-8.043634074660547086e-04	7.088497147995515002e-01
4.000000000000000000e+01	1.000000000000000000e+01	3.000000000000000000e+00	1.750000000000000000e+02	1.100000000000000000e+01	-2.154125104245319014e-18	1.517958261812201837e+00	1.517958261812197174e+00	3.328854063280293780e-04	-8.763607479868366044e-04	7.088496418481063932e-01
4.000000000000000000e+01	1.000000000000000000e+01	3.000000000000000000e+00	2.000000000000000000e+02	0.000000000000000000e+00	-2.240216637159060956e-18	1.463547059036292675e+00	1.463547059036289344e+00	2.337023883836226187e-04	-6.352637411037269496e-04	7.223062329543961102e-01
4.000000000000000000e+01	1.000000000000000000e+01	3.000000000000000000e+00	2.000000000000000000e+02	1.000000000000000000e+00	-2.240216624044657474e-18	1.463548934723751360e+00	1.463548934723747807e+00	9.805313738076651680e-05	-6.997791417852174470e-04	7.223057498137880339e-01
4.000000000000000000e+01	1.000000000000000000e+01	3.000000000000000000e+00	2.000000000000000000e+02	2.000000000000000000e+00	-2.240216631873697513e-18	1.463548990257093729e+00	1.463548990257090621e+00	1.430749919030898623e-04	-6.719893109784815790e-04	7.223057668642883788e-01
4.000000000000000000e+01	1.000000000000000000e+01	3.000000000000000000e+00	2.000000000000000000e+02	3.000000000000000000e+00	-2.240216624414593180e-18	1.463548868620963006e+00	1.463548868620959675e+00	2.331344341111480376e-04	-7.656308608694155750e-04	7.223056951291059180e-01
4.000000000000000000e+01	1.000000000000000000e+01	3.000000000000000000e+00	2.000000000000000000e+02	4.000000000000000000e+00	-2.240216634579281647e-18	1.463548690362156623e+00	1.463548690362152849e+00	2.246242816443163042e-04	-5.525435637388181713e-04	7.223058316415057467e-01
4.000000000000000000e+01	1.000000000000000000e+01	3.000000000000000000e+00	2.000000000000000000e+02	5.000000000000000000e+00	-2.240216624022917577e-18	1.463548749554825168e+00	1.463548749554822281e+00	1.874419850057503553e-04	-7.639356862374074852e-04	7.223057040765012982e-01
4.000000000000000000e+01	1.000000000000000000e+01	3.000000000000000000e+00	2.000000000000000000e+02	6.000000000000000000e+00	-2.240216637090994740e-18	1.463549179849128246e+00	1.463549179849125803e+00	2.350584180865422591e-04	-6.377651763609300814e-04	7.223056589872677291e-01
4.000000000000000000e+01	1.000000000000000000e+01	3.000000000000000000e+00	2.000000000000000000e+02	7.000000000000000000e+00	-2.240216602253473133e-18	1.463548945896599340e+00	1.463548945896597120e+00	4.178685828596864471e-06	-7.196780249301889523e-04	7.223057349547616912e-01
4.000000000000000000e+01	1.000000000000000000e+01	3.000000000000000000e+00	2.000000000000000000e+02	8.000000000000000000e+00	-2.240216634543042964e-18	1.463548940707216861e+00	1.463548940707211976e+00	1.964148968557312348e-04	-5.573569573328901071e-04	7.223058290720836272e-01
4.000000000000000000e+01	1.000000000000000000e+01	3.000000000000000000e+00	2.000000000000000000e+02	9.000000000000000000e+00	-2.240216614048567995e-18	1.463548967744044749e+00	1.463548967744040752e+00	1.683041705231590494e-04	-4.323377048654882199e-04	7.223058892127367514e-01
4.000000000000000000e+01	1.000000000000000000e+01	3.000000000000000000e+00	2.000000000000000000e+02	1.000000000000000000e+01	-2.240216612694784845e-18	1.463548715553881552e+00	1.463548715553879553e+00	1.583769392363357090e-04	-8.108683757624286217e-04	7.223056705887871409e-01
4.000000000000000000e+01	1.000000000000000000e+01	3.000000000000000000e+00	2.000000000000000000e+02	1.100000000000000000e+01	-2.240216590808048956e-18	1.463548525562336833e+00	1.463548525562335056e+00	2.989212232360390358e-04	-8.858682980588366684e-04	7.223055907041991963e-01
4.000000000000000000e+01	1.000000000000000000e+01	3.000000000000000000e+00	2.250000000000000000e+02	0.000000000000000000e+00	-2.327881603177908400e-18	1.411593404246537453e+00	1.411593404246535011e+00	1.891352926695566644e-04	-6.087583310463098732e-04	7.350163231171279454e-01
4.000000000000000000e+01	1.000000000000000000e+01	3.000000000000000000e+00	2.250000000000000000e+02	1.000000000000000000e+00	-2.327881586836720230e-18	1.411591923591247522e+00	1.411591923591244635e+00	5.035759791257888316e-05	-6.205945618215734502e-04	7.350167208232519789e-01
4.000000000000000000e+01	1.000000000000000000e+01	3.000000000000000000e+00	2.250000000000000000e+02	2.000000000000000000e+00	-2.327881602603120001e-18	1.411592145731319858e+00	1.411592145731317416e+00	1.800220810947684926e-04	-6.228963905664164011e-04	7.350167142914102447e-01
4.000000000000000000e+01	1.000000000000000000e+01	3.000000000000000000e+00	2.250000000000000000e+02	3.000000000000000000e+00	-2.327881599647143404e-18	1.411591885546158665e+00	1.411591885546155334e+00	2.530165205992646570e-04	-6.487416801083977554e-04	7.350166925988500521e-01
4.000000000000000000e+01	1.000000000000000000e+01	3.000000000000000000e+00	2.250000000000000000e+02	4.000000000000000000e+00	-2.327881589081089595e-18	1.411591633714729177e+00	1.411591633714724070e+00	3.294227326831941768e-04	-4.772424771244470026e-04	7.350167705903590809e-01
4.000000000000000000e+01	1.000000000000000000e+01	3.000000000000000000e+00	2.250000000000000000e+02	5.000000000000000000e+00	-2.327881602773979647e-18	1.411591594111955228e+00	1.411591594111952341e+00	2.446732311809229226e-04	-6.142371094893620291e-04	7.350167164262854103e-01
4.000000000000000000e+01	1.000000000000000000e+01	3.000000000000000000e+00	2.250000000000000000e+02	6.000000000000000000e+00	-2.327881602782528850e-18	1.411590584268098025e+00	1.411590584268095583e+00	1.900212742454951442e-04	-6.194390531498422236e-04	7.350170107539362174e-01
4.000000000000000000e+01	1.000000000000000000e+01	3.000000000000000000e+00	2.250000000000000000e+02	7.000000000000000000e+00	-2.327881570861523461e-18	1.411591571508838738e+00	1.411591571508835630e+00	2.218802507410478622e-04	-7.989637499582107408e-04	7.350165957067638089e-01
4.000000000000000000e+01	1.000000000000000000e+01	3.000000000000000000e+00	2.250000000000000000e+02	8.000000000000000000e+00	-2.327881600375345220e-18	1.411591759714336591e+00	1.411591759714333705e+00	1.670512558969466281e-04	-5.020242488026084018e-04	7.350167834285888935e-01
4.000000000000000000e+01	1.000000000000000000e+01	3.000000000000000000e+00	2.250000000000000000e+02	9.000000000000000000e+00	-2.327881587937702735e-18	1.411591632818227193e+00	1.411591632818224085e+00	2.645987633478820325e-04	-7.221771693714510625e-04	7.350166438924441437e-01
4.000000000000000000e+01	1.000000000000000000e+01	3.000000000000000000e+00	2.250000000000000000e+02	1.000000000000000000e+01	-2.327881600903073906e-18	1.411591597436053558e+00	1.411591597436050671e+00	2.532108539693562988e-04	-6.348495303378172199e-04	7.350167038888532067e-01
4.000000000000000000e+01	1.000000000000000000e+01	3.000000000000000000e+00	2.250000000000000000e+02	1.100000000000000000e+01	-2.327881574839050279e-18	1.411591547883850994e+00	1.411591547883848108e+00	3.090788045332353994e-04	-7.602798557862638917e-04	7.350166098732596742e-01
4.000000000000000000e+01	1.000000000000000000e+01	3.000000000000000000e+00	2.500000000000000000e+02	0.000000000000000000e+00	-2.417033188130791938e-18	1.361978637428020278e+00	1.361978637428016725e+00	1.879060466504525436e-04	-5.604720312440465311e-04	7.470262936714295865e-01
4.000000000000000000e+01	1.000000000000000000e+01	3.000000000000000000e+00	2.500000000000000000e+02	1.000000000000000000e+00	-2.417033186526095938e-18	1.361970446638774535e+00	1.361970446638770982e+00	1.659943144259210738e-04	-5.843932673829955191e-04	7.470283111400833898e-01
4.000000000000000000e+01	1.000000000000000000e+01	3.000000000000000000e+00	2.500000000000000000e+02	2.000000000000000000e+00	-2.417033153245949076e-18	1.361970706374797890e+00	1.361970706374795226e+00	-1.955472992161510660e-05	-4.675128007435787087e-04	7.470283534580176577e-01
4.000000000000000000e+01	1.000000000000000000e+01	3.000000000000000000e+00	2.500000000000000000e+02	3.000000000000000000e+00	-2.417033187118981145e-18	1.361970686823710475e+00	1.361970686823708476e+00	2.402385535245572302e-04	-5.605118664389672047e-04	7.470283111629764106e-01
4.000000000000000000e+01	1.000000000000000000e+01	3.000000000000000000e+00	2.500000000000000000e+02	4.000000000000000000e+00	-2.417033185182970498e-18	1.361970500241550752e+00	1.361970500241547644e+00	2.107222627928725792e-04	-4.591029945601777813e-04	7.470283676027265063e-01
4.000000000000000000e+01	1.000000000000000000e+01	3.000000000000000000e+00	2.500000000000000000e+02	5.000000000000000000e+00	-2.417033176747640394e-18	1.361970362728858852e+00	1.361970362728855743e+00	1.755522706147200475e-04	-6.622448421934976504e-04	7.470282641803291934e-01
4.000000000000000000e+01	1.000000000000000000e+01	3.000000000000000000e+00	2.500000000000000000e+02	6.000000000000000000e+00	-2.417033187892864093e-18	1.361965645066230968e+00	1.361965645066228525e+00	1.902503860359216700e-04	-5.687148144418448063e-04	7.470294993211831214e-01
4.000000000000000000e+01	1.000000000000000000e+01	3.000000000000000000e+00	2.500000000000000000e+02	7.000000000000000000e+00	-2.417033166165741574e-18	1.361970460585029796e+00	1.361970460585026466e+00	1.596475447127635607e-05	-5.333747596074869162e-04	7.470283388038306827e-01
4.000000000000000000e+01	1.000000000000000000e+01	3.000000000000000000e+00	2.500000000000000000e+02	8.000000000000000000e+00	-2.417033188063507264e-18	1.361970381901278726e+00	1.361970381901276284e+00	1.865423316492125861e-04	-5.691499530126464682e-04	7.470283164228267436e-01
4.000000000000000000e+01	1.000000000000000000e+01	3.000000000000000000e+00	2.500000000000000000e+02	9.000000000000000000e+00	-2.417033158870067033e-18	1.361970226186849819e+00	1.361970226186847155e+00	3.763665596343617956e-04	-4.323065000855015778e-04	7.470283477074609602e-01
4.000000000000000000e+01	1.000000000000000000e+01	3.000000000000000000e+00	2.500000000000000000e+02	1.000000000000000000e+01	-2.417033164078528093e-18	1.361970146185642605e+00	1.361970146185640385e+00	1.487413749948306022e-04	-7.135940747277056979e-04	7.470282325646959709e-01
4.000000000000000000e+01	1.000000000000000000e+01	3.000000000000000000e+00	2.500000000000000000e+02	1.100000000000000000e+01	-2.417033186829942201e-18	1.361970441686135125e+00	1.361970441686133126e+00	2.519193700718462396e-04	-5.249920265194511900e-04	7.470283309491515533e-01
4.000000000000000000e+01	1.000000000000000000e+01	3.000000000000000000e+00	2.750000000000000000e+02	0.000000000000000000e+00	-2.507589835010246187e-18	1.314586425049732110e+00	1.314586425049729002e+00	1.838691182301664044e-04	-5.179026563951579431e-04	7.583799307775401788e-01
4.000000000000000000e+01	1.000000000000000000e+01	3.000000000000000000e+00	2.750000000000000000e+02	1.000000000000000000e+00	-2.507589812485861086e-18	1.314574302199149169e+00	1.314574302199145839e+00	2.172152129506197503e-05	-4.347099694337991068e-04	7.583829330983118400e-01
4.000000000000000000e+01	1.000000000000000000e+01	3.000000000000000000e+00	2.750000000000000000e+02	2.000000000000000000e+00	-2.507589816730974684e-18	1.314574100247507760e+00	1.314574100247505095e+00	2.745590333443131555e-05	-5.045567708380128578e-04	7.583829029776388841e-01
4.000000000000000000e+01	1.000000000000000000e+01	3.000000000000000000e+00	2.750000000000000000e+02	3.000000000000000000e+00	-2.507589834849556607e-18	1.314573843792992580e+00	1.314573843792989027e+00	2.162736151021194474e-04	-4.993977760282299061e-04	7.583829011868040704e-01
4.000000000000000000e+01	1.000000000000000000e+01	3.000000000000000000e+00	2.750000000000000000e+02	4.000000000000000000e+00	-2.507589834618082939e-18	1.314574144932342925e+00	1.314574144932339594e+00	1.678047931991662016e-04	-4.645006227459194084e-04	7.583829212154238331e-01
4.000000000000000000e+01	1.000000000000000000e+01	3.000000000000000000e+00	2.750000000000000000e+02	5.000000000000000000e+00	-2.507589833181883083e-18	1.314573897251462009e+00	1.314573897251459789e+00	2.198202304183590004e-04	-5.406865949877677881e-04	7.583828821999807346e-01
4.000000000000000000e+01	1.000000000000000000e+01	3.000000000000000000e+00	2.750000000000000000e+02	6.000000000000000000e+00	-2.507589834883551582e-18	1.314566863251277695e+00	1.314566863251274365e+00	1.869897642335173254e-04	-5.239671815426131564e-04	7.583846798041603554e-01
4.000000000000000000e+01	1.000000000000000000e+01	3.000000000000000000e+00	2.750000000000000000e+02	7.000000000000000000e+00	-2.507589833551307647e-18	1.314574161676660857e+00	1.314574161676658193e+00	2.298165770801581650e-04	-4.703290057364944120e-04	7.583829114215816514e-01
4.000000000000000000e+01	1.000000000000000000e+01	3.000000000000000000e+00	2.750000000000000000e+02	8.000000000000000000e+00	-2.507589834706305168e-18	1.314574099156368581e+00	1.314574099156365472e+00	1.854243514798478091e-04	-4.619322403081449870e-04	7.583829200958077665e-01
4.000000000000000000e+01	1.000000000000000000e+01	3.000000000000000000e+00	2.750000000000000000e+02	9.000000000000000000e+00	-2.507589833091470302e-18	1.314574218140884598e+00	1.314574218140881046e+00	1.710437318488620929e-04	-4.405277491975703751e-04	7.583829298915801820e-01
4.000000000000000000e+01	1.000000000000000000e+01	3.000000000000000000e+00	2.750000000000000000e+02	1.000000000000000000e+01	-2.507589830457894763e-18	1.314574181717260704e+00	1.314574181717257595e+00	2.289131098617860861e-04	-5.658506710659514088e-04	7.583828630008714322e-01
4.000000000000000000e+01	1.000000000000000000e+01	3.000000000000000000e+00	2.750000000000000000e+02	1.100000000000000000e+01	-2.507589813603625374e-18	1.314574184228983977e+00	1.314574184228981535e+00	2.473193790359610057e-04	-6.545115860396985216e-04	7.583828074810657904e-01
4.000000000000000000e+01	1.000000000000000000e+01	3.000000000000000000e+00	3.000000000000000000e+02	0.000000000000000000e+00	-2.599474899388884095e-18	1.269312094796150037e+00	1.269312094796146928e+00	1.780350762490446475e-04	-4.805500216943346409e-04	7.691164283332256879e-01
4.000000000000000000e+01	1.000000000000000000e+01	3.000000000000000000e+00	3.000000000000000000e+02	1.000000000000000000e+00	-2.599474897179147188e-18	1.269298278217392717e+00	1.269298278217389608e+00	1.187570576233638864e-04	-4.659122928727240319e-04	7.691198021292825482e-01
4.000000000000000000e+01	1.000000000000000000e+01	3.000000000000000000e+00	3.000000000000000000e+02	2.000000000000000000e+00	-2.599474890013610429e-18	1.269298365592368416e+00	1.269298365592365752e+00	7.404209992156693149e-05	-5.075001638706637050e-04	7.691197804335885291e-01
4.000000000000000000e+01	1.000000000000000000e+01	3.000000000000000000e+00	3.000000000000000000e+02	3.000000000000000000e+00	-2.599474877480790028e-18	1.269298052429831403e+00	1.269298052429828516e+00	1.422223605541272256e-04	-6.275513921825263183e-04	7.691197181301906438e-01
4.000000000000000000e+01	1.000000000000000000e+01	3.000000000000000000e+00	3.000000000000000000e+02	4.000000000000000000e+00	-2.599474899513063820e-18	1.269297866908549066e+00	1.269297866908545958e+00	1.590310161647065523e-04	-4.586506699968101019e-04	7.691198094136248997e-01
4.000000000000000000e+01	1.000000000000000000e+01	3.000000000000000000e+00	3.000000000000000000e+02	5.000000000000000000e+00	-2.599474899284518336e-18	1.269298220925662468e+00	1.269298220925659582e+00	1.993252038136249737e-04	-4.667210738159921295e-04	7.691197966305806100e-01
4.000000000000000000e+01	1.000000000000000000e+01	3.000000000000000000e+00	3.000000000000000000e+02	6.000000000000000000e+00	-2.599474899336369378e-18	1.269291180659853246e+00	1.269291180659850582e+00	1.814143984828596597e-04	-4.847613448267236555e-04	7.691215062639348288e-01
4.000000000000000000e+01	1.000000000000000000e+01	3.000000000000000000e+00	3.000000000000000000e+02	7.000000000000000000e+00	-2.599474883534039458e-18	1.269298308890372429e+00	1.269298308890368432e+00	1.247066022969782234e-04	-5.972713674511485231e-04	7.691197349093338298e-01
4.000000000000000000e+01	1.000000000000000000e+01	3.000000000000000000e+00	3.000000000000000000e+02	8.000000000000000000e+00	-2.599474888477406276e-18	1.269298229984111792e+00	1.269298229984108906e+00	1.317960908936972419e-04	-5.747244881143801680e-04	7.691197522998510783e-01
4.000000000000000000e+01	1.000000000000000000e+01	3.000000000000000000e+00	3.000000000000000000e+02	9.000000000000000000e+00	-2.599474899220666825e-18	1.269298225623781251e+00	1.269298225623779253e+00	1.982052141866724574e-04	-4.535799112757328945e-04	7.691198024881610307e-01
4.000000000000000000e+01	1.000000000000000000e+01	3.000000000000000000e+00	3.000000000000000000e+02	1.000000000000000000e+01	-2.599474898742502716e-18	1.269298152857749384e+00	1.269298152857746498e+00	2.099503059959633572e-04	-4.717277709505388874e-04	7.691197936696437809e-01
4.000000000000000000e+01	1.000000000000000000e+01	3.000000000000000000e+00	3.000000000000000000e+02	1.100000000000000000e+01	-2.599474888201196722e-18	1.269298208851477261e+00	1.269298208851475485e+00	2.274256508435419958e-04	-5.724605993767320619e-04	7.691197393811662897e-01
4.000000000000000000e+01	1.000000000000000000e+01	3.000000000000000000e+00	3.250000000000000000e+02	0.000000000000000000e+00	-2.692616306984293849e-18	1.226056551717228160e+00	1.226056551717226162e+00	1.711677784588420753e-04	-4.478474384161812579e-04	7.792723242496401026e-01
4.000000000000000000e+01	1.000000000000000000e+01	3.000000000000000000e+00	3.250000000000000000e+02	1.000000000000000000e+00	-2.692616306726048599e-18	1.226042704187828125e+00	1.226042704187824572e+00	1.829718389449297824e-04	-4.193595001992863496e-04	7.792757013654058040e-01
4.000000000000000000e+01	1.000000000000000000e+01	3.000000000000000000e+00	3.250000000000000000e+02	2.000000000000000000e+00	-2.692616302141662026e-18	1.226042470851030464e+00	1.226042470851027577e+00	1.104806481976982881e-04	-4.900394226920735648e-04	7.792756817729538099e-01
4.000000000000000000e+01	1.000000000000000000e+01	3.000000000000000000e+00	3.250000000000000000e+02	3.000000000000000000e+00	-2.692616295782636936e-18	1.226042576033283593e+00	1.226042576033280485e+00	1.817631349456834400e-04	-5.517307514519431558e-04	7.792756494056506389e-01
4.000000000000000000e+01	1.000000000000000000e+01	3.000000000000000000e+00	3.250000000000000000e+02	4.000000000000000000e+00	-2.692616299985976343e-18	1.226042572567209943e+00	1.226042572567206834e+00	2.067838677540182607e-04	-3.549645970776101034e-04	7.792757241619906461e-01
4.000000000000000000e+01	1.000000000000000000e+01	3.000000000000000000e+00	3.250000000000000000e+02	5.000000000000000000e+00	-2.692616297244887305e-18	1.226042576338306933e+00	1.226042576338304269e+00	1.714433012051059060e-04	-5.450105674270479088e-04	7.792756455059424159e-01
4.000000000000000000e+01	1.000000000000000000e+01	3.000000000000000000e+00	3.250000000000000000e+02	6.000000000000000000e+00	-2.692616307016712642e-18	1.226038998321182349e+00	1.226038998321179463e+00	1.744280218433888778e-04	-4.505311031812900095e-04	7.792765610900367346e-01
4.000000000000000000e+01	1.000000000000000000e+01	3.000000000000000000e+00	3.250000000000000000e+02	7.000000000000000000e+00	-2.692616299102594648e-18	1.226042574182742539e+00	1.226042574182739209e+00	2.234661862288532118e-04	-5.162320633343628600e-04	7.792756539274425798e-01
4.000000000000000000e+01	1.000000000000000000e+01	3.000000000000000000e+00	3.250000000000000000e+02	8.000000000000000000e+00	-2.692616301751302219e-18	1.226042635738765263e+00	1.226042635738762154e+00	1.122391778115881605e-04	-4.958727851581206606e-04	7.792756732274829234e-01
4.000000000000000000e+01	1.000000000000000000e+01	3.000000000000000000e+00	3.250000000000000000e+02	9.000000000000000000e+00	-2.692616306935880977e-18	1.226042570545184285e+00	1.226042570545181620e+00	1.723408700210757110e-04	-4.195822892177638284e-04	7.792757039712507883e-01
4.000000000000000000e+01	1.000000000000000000e+01	3.000000000000000000e+00	3.250000000000000000e+02	1.000000000000000000e+01	-2.692616307039465193e-18	1.226042549586999320e+00	1.226042549586995545e+00	1.786975374282019711e-04	-4.283723051929950055e-04	7.792756994974646689e-01
4.000000000000000000e+01	1.000000000000000000e+01	3.000000000000000000e+00	3.250000000000000000e+02	1.100000000000000000e+01	-2.692616294082610100e-18	1.226042643033206092e+00	1.226042643033203428e+00	1.782905386866906613e-04	-5.604355350971761737e-04	7.792756352364246242e-01
4.000000000000000000e+01	1.000000000000000000e+01	3.000000000000000000e+00	3.500000000000000000e+02	0.000000000000000000e+00	-2.786946247212938561e-18	1.184720807266109954e+00	1.184720807266107290e+00	1.638604461069285447e-04	-4.191987186034635388e-04	7.888827786031887834e-01
4.000000000000000000e+01	1.000000000000000000e+01	3.000000000000000000e+00	3.500000000000000000e+02	1.000000000000000000e+00	-2.786946247101995367e-18	1.184712115246748132e+00	1.184712115246745467e+00	1.640205447567585201e-04	-3.980416549621421042e-04	7.888848508330282838e-01
4.000000000000000000e+01	1.000000000000000000e+01	3.000000000000000000e+00	3.500000000000000000e+02	2.000000000000000000e+00	-2.786946244673873797e-18	1.184712196951915431e+00	1.184712196951912322e+00	1.355785718660705520e-04	-4.611611613860712531e-04	7.888848258787518608e-01
4.000000000000000000e+01	1.000000000000000000e+01	3.000000000000000000e+00	3.500000000000000000e+02	3.000000000000000000e+00	-2.786946241467719670e-18	1.184712114664825844e+00	1.184712114664822957e+00	1.958609905198694257e-04	-4.836945374834921828e-04	7.888848069623769499e-01
4.000000000000000000e+01	1.000000000000000000e+01	3.000000000000000000e+00	3.500000000000000000e+02	4.000000000000000000e+00	-2.786946244852914792e-18	1.184712099181026712e+00	1.184712099181024048e+00	1.536238269068537841e-04	-3.609058050865760880e-04	7.888848654268635352e-01
4.000000000000000000e+01	1.000000000000000000e+01	3.000000000000000000e+00	3.500000000000000000e+02	5.000000000000000000e+00	-2.786946244708285928e-18	1.184712202137961690e+00	1.184712202137958803e+00	1.950105478632909394e-04	-4.521285195019402641e-04	7.888848233351790640e-01
4.000000000000000000e+01	1.000000000000000000e+01	3.000000000000000000e+00	3.500000000000000000e+02	6.000000000000000000e+00	-2.786946247184995244e-18	1.184710158590357665e+00	1.184710158590354778e+00	1.668426636566712842e-04	-4.207540930285654998e-04	7.888853288274044750e-01
4.000000000000000000e+01	1.000000000000000000e+01	3.000000000000000000e+00	3.500000000000000000e+02	7.000000000000000000e+00	-2.786946246688079896e-18	1.184712174854955169e+00	1.184712174854951394e+00	1.339768012177754543e-04	-4.042095435752234532e-04	7.888848491664985918e-01
4.000000000000000000e+01	1.000000000000000000e+01	3.000000000000000000e+00	3.500000000000000000e+02	8.000000000000000000e+00	-2.786946246679289181e-18	1.184712175319154959e+00	1.184712175319152738e+00	1.582699010302433893e-04	-4.391082579594583301e-04	7.888848333800650980e-01
4.000000000000000000e+01	1.000000000000000000e+01	3.000000000000000000e+00	3.500000000000000000e+02	9.000000000000000000e+00	-2.786946244201490559e-18	1.184712219719070259e+00	1.184712219719067150e+00	1.019744253111110874e-04	-3.994007787586776118e-04	7.888848520548382703e-01
4.000000000000000000e+01	1.000000000000000000e+01	3.000000000000000000e+00	3.500000000000000000e+02	1.000000000000000000e+01	-2.786946241604134058e-18	1.184712149274166570e+00	1.184712149274163462e+00	2.025303252889006339e-04	-4.786983702224505729e-04	7.888848109651817042e-01
4.000000000000000000e+01	1.000000000000000000e+01	3.000000000000000000e+00	3.500000000000000000e+02	1.100000000000000000e+01	-2.786946246156767824e-18	1.184712163815663244e+00	1.184712163815659913e+00	1.884084882473713687e-04	-4.327865718783297931e-04	7.888848331606276298e-01
4.000000000000000000e+01	1.000000000000000000e+01	3.000000000000000000e+00	3.750000000000000000e+02	0.000000000000000000e+00	-2.882400894379093370e-18	1.145227855938787398e+00	1.145227855938784955e+00	1.566300926938919463e-04	-3.940631084532430746e-04	7.979765396013615009e-01
4.000000000000000000e+01	1.000000000000000000e+01	3.000000000000000000e+00	3.750000000000000000e+02	1.000000000000000000e+00	-2.882400877211264482e-18	1.145216297716993292e+00	1.145216297716990628e+00	2.223481131812809770e-04	-5.041857318618856408e-04	7.979791907716262678e-01
4.000000000000000000e+01	1.000000000000000000e+01	3.000000000000000000e+00	3.750000000000000000e+02	2.000000000000000000e+00	-2.882400893132378057e-18	1.145216316366735487e+00	1.145216316366733489e+00	1.488333154044986777e-04	-4.273850955057436826e-04	7.979792660215068167e-01
4.000000000000000000e+01	1.000000000000000000e+01	3.000000000000000000e+00	3.750000000000000000e+02	3.000000000000000000e+00	-2.882400891565214965e-18	1.145216344752987947e+00	1.145216344752985282e+00	1.920173365432563178e-04	-4.278950540252569467e-04	7.979792567154926353e-01
4.000000000000000000e+01	1.000000000000000000e+01	3.000000000000000000e+00	3.750000000000000000e+02	4.000000000000000000e+00	-2.882400893186133073e-18	1.145216232330807271e+00	1.145216232330804385e+00	1.359813875014140652e-04	-3.574660946682375190e-04	7.979792963197642752e-01
4.000000000000000000e+01	1.000000000000000000e+01	3.000000000000000000e+00	3.750000000000000000e+02	5.000000000000000000e+00	-2.882400893795932953e-18	1.145216262057739964e+00	1.145216262057737966e+00	1.782206434267510995e-04	-3.936430067609682486e-04	7.979792778561491939e-01
4.000000000000000000e+01	1.000000000000000000e+01	3.000000000000000000e+00	3.750000000000000000e+02	6.000000000000000000e+00	-2.882400894372908053e-18	1.145209297971788720e+00	1.145209297971786055e+00	1.591853619147352427e-04	-3.947614380329228512e-04	7.979809057879921896e-01
4.000000000000000000e+01	1.000000000000000000e+01	3.000000000000000000e+00	3.750000000000000000e+02	7.000000000000000000e+00	-2.882400893314231681e-18	1.145216285674883983e+00	1.145216285674881318e+00	1.735094650085079585e-04	-3.630958387066065716e-04	7.979792894052460950e-01
4.000000000000000000e+01	1.000000000000000000e+01	3.000000000000000000e+00	3.750000000000000000e+02	8.000000000000000000e+00	-2.882400894328395190e-18	1.145216279841563045e+00	1.145216279841561047e+00	1.400630904978202333e-04	-3.885135014786006142e-04	7.979792826903895353e-01
4.000000000000000000e+01	1.000000000000000000e+01	3.000000000000000000e+00	3.750000000000000000e+02	9.000000000000000000e+00	-2.882400894252128749e-18	1.145216299063948506e+00	1.145216299063946286e+00	1.372189816135484610e-04	-3.930336985414824595e-04	7.979792807547551048e-01
4.000000000000000000e+01	1.000000000000000000e+01	3.000000000000000000e+00	3.750000000000000000e+02	1.000000000000000000e+01	-2.882400893012599082e-18	1.145216257713583374e+00	1.145216257713579822e+00	1.891067090431670906e-04	-4.019080427121127924e-04	7.979792737246170775e-01
4.000000000000000000e+01	1.000000000000000000e+01	3.000000000000000000e+00	3.750000000000000000e+02	1.100000000000000000e+01	-2.882400889668962061e-18	1.145216325658361844e+00	1.145216325658359624e+00	1.436190398761692832e-04	-4.603779953557040954e-04	7.979792517694109799e-01
4.000000000000000000e+01	1.000000000000000000e+01	3.000000000000000000e+00	4.000000000000000000e+02	0.000000000000000000e+00	-2.978920154012504113e-18	1.107476318934977888e+00	1.107476318934976112e+00	1.495581328876443769e-04	-3.718913778616872597e-04	8.065871838714867570e-01
4.000000000000000000e+01	1.000000000000000000e+01	3.000000000000000000e+00	4.000000000000000000e+02	1.000000000000000000e+00	-2.978920146999823792e-18	1.107468436957374847e+00	1.107468436957371960e+00	2.129368420000066328e-04	-4.195059179408862555e-04	8.065889854565271300e-01
4.000000000000000000e+01	1.000000000000000000e+01	3.000000000000000000e+00	4.000000000000000000e+02	2.000000000000000000e+00	-2.978920153419028415e-18	1.107468438834675606e+00	1.107468438834672941e+00	1.520941719545150777e-04	-3.943651036363727950e-04	8.065890139422029481e-01
4.000000000000000000e+01	1.000000000000000000e+01	3.000000000000000000e+00	4.000000000000000000e+02	3.000000000000000000e+00	-2.978920152636900561e-18	1.107468568192201186e+00	1.107468568192198966e+00	1.801036399425488019e-04	-3.849999917927765048e-04	8.065890086614774246e-01
4.000000000000000000e+01	1.000000000000000000e+01	3.000000000000000000e+00	4.000000000000000000e+02	4.000000000000000000e+00	-2.978920153617527081e-18	1.107468756875421567e+00	1.107468756875419569e+00	1.283452703898147103e-04	-3.582820060778812770e-04	8.065890240913583531e-01
4.000000000000000000e+01	1.000000000000000000e+01	3.000000000000000000e+00	4.000000000000000000e+02	5.000000000000000000e+00	-2.978920153892394648e-18	1.107468430110841728e+00	1.107468430110839064e+00	1.565593971935552438e-04	-3.628561289373659891e-04	8.065890247866980278e-01
4.000000000000000000e+01	1.000000000000000000e+01	3.000000000000000000e+00	4.000000000000000000e+02	6.000000000000000000e+00	-2.978920154016664507e-18	1.107465486245087893e+00	1.107465486245085007e+00	1.516467332286534301e-04	-3.719895207060874387e-04	8.065897028065226460e-01
4.000000000000000000e+01	1.000000000000000000e+01	3.000000000000000000e+00	4.000000000000000000e+02	7.000000000000000000e+00	-2.978920153962280867e-18	1.107468441535979231e+00	1.107468441535977233e+00	1.553343745860779224e-04	-3.728433031768632611e-04	8.065890213406520237e-01
4.000000000000000000e+01	1.000000000000000000e+01	3.000000000000000000e+00	4.000000000000000000e+02	8.000000000000000000e+00	-2.978920153953946983e-18	1.107468471440412827e+00	1.107468471440410829e+00	1.400074503626475822e-04	-3.786930614829489279e-04	8.065890191307512058e-01
4.000000000000000000e+01	1.000000000000000000e+01	3.000000000000000000e+00	4.000000000000000000e+02	9.000000000000000000e+00	-2.978920153974763205e-18	1.107468411023039723e+00	1.107468411023036836e+00	1.389807585230635068e-04	-3.765699353411725079e-04	8.065890213320570101e-01
4.000000000000000000e+01	1.000000000000000000e+01	3.000000000000000000e+00	4.000000000000000000e+02	1.000000000000000000e+01	-2.978920153696916610e-18	1.107468447594391003e+00	1.107468447594387451e+00	1.633191309419758624e-04	-3.627813202990927584e-04	8.065890241242490433e-01
4.000000000000000000e+01	1.000000000000000000e+01	3.000000000000000000e+00	4.000000000000000000e+02	1.100000000000000000e+01	-2.978920147605245648e-18	1.107468450146344097e+00	1.107468450146341432e+00	9.373599386229615493e-05	-4.306089174658115151e-04	8.065890011938451343e-01
4.000000000000000000e+01	1.000000000000000000e+01	3.000000000000000000e+00	4.250000000000000000e+02	0.000000000000000000e+00	-3.076447428850698220e-18	1.071394267479330864e+00	1.071394267479328422e+00	1.430052698545998514e-04	-3.521669267155848066e-04	8.147402739952895878e-01
4.000000000000000000e+01	1.000000000000000000e+01	3.000000000000000000e+00	4.250000000000000000e+02	1.000000000000000000e+00	-3.076447425493957942e-18	1.071385675554442418e+00	1.071385675554439754e+00	1.921038642699077843e-04	-3.732040501182268158e-04	8.147422117401736941e-01
4.000000000000000000e+01	1.000000000000000000e+01	3.000000000000000000e+00	4.250000000000000000e+02	2.000000000000000000e+00	-3.076447428572648632e-18	1.071386322811460623e+00	1.071386322811458180e+00	1.500178172236716657e-04	-3.655124613236273223e-04	8.147421974560664637e-01
4.000000000000000000e+01	1.000000000000000000e+01	3.000000000000000000e+00	4.250000000000000000e+02	3.000000000000000000e+00	-3.076447428200740004e-18	1.071385652491141149e+00	1.071385652491138485e+00	1.653615611924084256e-04	-3.530594938819103259e-04	8.147422259635672681e-01
4.000000000000000000e+01	1.000000000000000000e+01	3.000000000000000000e+00	4.250000000000000000e+02	4.000000000000000000e+00	-3.076447428739570521e-18	1.071386130785940916e+00	1.071386130785938473e+00	1.280710095911184005e-04	-3.511731517655300818e-04	8.147422216870368050e-01
4.000000000000000000e+01	1.000000000000000000e+01	3.000000000000000000e+00	4.250000000000000000e+02	5.000000000000000000e+00	-3.076447428833679932e-18	1.071385895031020219e+00	1.071385895031016666e+00	1.391580185981747156e-04	-3.442158526121514911e-04	8.147422277172456928e-01
4.000000000000000000e+01	1.000000000000000000e+01	3.000000000000000000e+00	4.250000000000000000e+02	6.000000000000000000e+00	-3.076447428863497950e-18	1.071383007620992922e+00	1.071383007620989591e+00	1.446072281203734412e-04	-3.518830218720356957e-04	8.147429023424285210e-01
4.000000000000000000e+01	1.000000000000000000e+01	3.000000000000000000e+00	4.250000000000000000e+02	7.000000000000000000e+00	-3.076447428822026515e-18	1.071385913795087630e+00	1.071385913795084743e+00	1.341634149419744667e-04	-3.459239977917961690e-04	8.147422271779166669e-01
4.000000000000000000e+01	1.000000000000000000e+01	3.000000000000000000e+00	4.250000000000000000e+02	8.000000000000000000e+00	-3.076447425658592982e-18	1.071385820975438330e+00	1.071385820975435665e+00	1.797580307470085861e-04	-3.896196227431658024e-04	8.147422090091838154e-01
4.000000000000000000e+01	1.000000000000000000e+01	3.000000000000000000e+00	4.250000000000000000e+02	9.000000000000000000e+00	-3.076447428752718460e-18	1.071385910377880446e+00	1.071385910377878004e+00	1.494476629807093204e-04	-3.577592369713775535e-04	8.147422221749852644e-01
4.000000000000000000e+01	1.000000000000000000e+01	3.000000000000000000e+00	4.250000000000000000e+02	1.000000000000000000e+01	-3.076447428799794351e-18	1.071385904261106248e+00	1.071385904261103805e+00	1.442560065000215725e-04	-3.433171469560524630e-04	8.147422275761053712e-01
4.000000000000000000e+01	1.000000000000000000e+01	3.000000000000000000e+00	4.250000000000000000e+02	1.100000000000000000e+01	-3.076447428605244611e-18	1.071385880756008602e+00	1.071385880756005937e+00	1.453815047456454360e-04	-3.669493997156969426e-04	8.147422194996954969e-01
4.000000000000000000e+01	1.000000000000000000e+01	3.000000000000000000e+00	4.500000000000000000e+02	0.000000000000000000e+00	-3.174929403669306158e-18	1.036895723417829984e+00	1.036895723417826654e+00	1.369104573664220675e-04	-3.345185567783713035e-04	8.224639859831498478e-01
4.000000000000000000e+01	1.000000000000000000e+01	3.000000000000000000e+00	4.500000000000000000e+02	1.000000000000000000e+00	-3.174929403195867896e-18	1.036889728543722855e+00	1.036889728543720857e+00	1.547066763172651367e-04	-3.279965737127280901e-04	8.224653224359941284e-01
4.000000000000000000e+01	1.000000000000000000e+01	3.000000000000000000e+00	4.500000000000000000e+02	2.000000000000000000e+00	-3.174929385603812109e-18	1.036888557172005898e+00	1.036888557172003011e+00	1.097684970901919831e-05	-3.651354410275140351e-04	8.224656212689360757e-01
4.000000000000000000e+01	1.000000000000000000e+01	3.000000000000000000e+00	4.500000000000000000e+02	3.000000000000000000e+00	-3.174929403314293329e-18	1.036889850931464796e+00	1.036889850931462798e+00	1.523721770640368376e-04	-3.294173838916599232e-04	8.224653151874165014e-01
4.000000000000000000e+01	1.000000000000000000e+01	3.000000000000000000e+00	4.500000000000000000e+02	4.000000000000000000e+00	-3.174929403641021951e-18	1.036889929978862535e+00	1.036889929978860092e+00	1.291332148282220503e-04	-3.387889460628546530e-04	8.224653144805555982e-01
4.000000000000000000e+01	1.000000000000000000e+01	3.000000000000000000e+00	4.500000000000000000e+02	5.000000000000000000e+00	-3.174929403685306014e-18	1.036889858773191175e+00	1.036889858773188733e+00	1.335247825005883777e-04	-3.319109279635905027e-04	8.224653182301930876e-01
4.000000000000000000e+01	1.000000000000000000e+01	3.000000000000000000e+00	4.500000000000000000e+02	6.000000000000000000e+00	-3.174929403675134407e-18	1.036888337521077785e+00	1.036888337521075787e+00	1.381171035323575655e-04	-3.340595745187163409e-04	8.224656661666143176e-01
4.000000000000000000e+01	1.000000000000000000e+01	3.000000000000000000e+00	4.500000000000000000e+02	7.000000000000000000e+00	-3.174929403042416346e-18	1.036889856952595945e+00	1.036889856952593947e+00	1.110080285994617118e-04	-3.294860158891593825e-04	8.224653203281661051e-01
4.000000000000000000e+01	1.000000000000000000e+01	3.000000000000000000e+00	4.500000000000000000e+02	8.000000000000000000e+00	-3.174929402324742049e-18	1.036889825974567358e+00	1.036889825974565138e+00	1.284847235389591322e-04	-3.001074560579416062e-04	8.224653293373377361e-01
4.000000000000000000e+01	1.000000000000000000e+01	3.000000000000000000e+00	4.500000000000000000e+02	9.000000000000000000e+00	-3.174929403667564732e-18	1.036889843143262047e+00	1.036889843143259604e+00	1.380367350568792602e-04	-3.310032846273416765e-04	8.224653185162491553e-01
4.000000000000000000e+01	1.000000000000000000e+01	3.000000000000000000e+00	4.500000000000000000e+02	1.000000000000000000e+01	-3.174929403658644980e-18	1.036889901006345260e+00	1.036889901006343040e+00	1.312712556918126637e-04	-3.300295009961589135e-04	8.224653176938145904e-01
4.000000000000000000e+01	1.000000000000000000e+01	3.000000000000000000e+00	4.500000000000000000e+02	1.100000000000000000e+01	-3.174929403679954625e-18	1.036889833537998129e+00	1.036889833537995464e+00	1.380156991409363463e-04	-3.354704799877784578e-04	8.224653171271546492e-01
4.000000000000000000e+01	1.000000000000000000e+01	3.000000000000000000e+00	4.750000000000000000e+02	0.000000000000000000e+00	-3.274315845556572263e-18	1.003907749521787629e+00	1.003907749521784742e+00	1.312969238208568199e-04	-3.186508113332944055e-04	8.297824731408878218e-01
4.000000000000000000e+01	1.000000000000000000e+01	3.000000000000000000e+00	4.750000000000000000e+02	1.000000000000000000e+00	-3.274315845384859045e-18	1.003904889063242933e+00	1.003904889063240713e+00	1.407685289912252995e-04	-3.133258983860927175e-04	8.297831361072082190e-01
4.000000000000000000e+01	1.000000000000000000e+01	3.000000000000000000e+00	4.750000000000000000e+02	2.000000000000000000e+00	-3.274315834238816056e-18	1.003904171171576376e+00	1.003904171171574378e+00	4.306665266551999461e-05	-3.658264511970500221e-04	8.297833490936490364e-01
4.000000000000000000e+01	1.000000000000000000e+01	3.000000000000000000e+00	4.750000000000000000e+02	3.000000000000000000e+00	-3.274315845380677466e-18	1.003904886175370992e+00	1.003904886175369215e+00	1.397877532751773638e-04	-3.114676509045255959e-04	8.297831341639998470e-01
4.000000000000000000e+01	1.000000000000000000e+01	3.000000000000000000e+00	4.750000000000000000e+02	4.000000000000000000e+00	-3.274315845548795743e-18	1.003904880075728423e+00	1.003904880075726203e+00	1.280703891587698913e-04	-3.223959455917024385e-04	8.297831320181875414e-01
4.000000000000000000e+01	1.000000000000000000e+01	3.000000000000000000e+00	4.750000000000000000e+02	5.000000000000000000e+00	-3.274315843573016569e-18	1.003904949746554198e+00	1.003904949746551978e+00	1.645119514527307542e-04	-3.414601880758666485e-04	8.297831215809301497e-01
4.000000000000000000e+01	1.000000000000000000e+01	3.000000000000000000e+00	4.750000000000000000e+02	6.000000000000000000e+00	-3.274315845543295287e-18	1.003910558833881250e+00	1.003910558833878586e+00	1.320799962029405136e-04	-3.181168833897060730e-04	8.297818295563537117e-01
4.000000000000000000e+01	1.000000000000000000e+01	3.000000000000000000e+00	4.750000000000000000e+02	7.000000000000000000e+00	-3.274315844006407043e-18	1.003904932939020833e+00	1.003904932939018835e+00	1.425451061353531356e-04	-2.847928842851713666e-04	8.297831418625141175e-01
4.000000000000000000e+01	1.000000000000000000e+01	3.000000000000000000e+00	4.750000000000000000e+02	8.000000000000000000e+00	-3.274315843403962290e-18	1.003904912714472797e+00	1.003904912714470354e+00	1.432716521504410351e-04	-2.781678220961673539e-04	8.297831442067066243e-01
4.000000000000000000e+01	1.000000000000000000e+01	3.000000000000000000e+00	4.750000000000000000e+02	9.000000000000000000e+00	-3.274315845515080798e-18	1.003904896923786039e+00	1.003904896923783374e+00	1.344424382250963184e-04	-3.145026309738589688e-04	8.297831336744212472e-01
4.000000000000000000e+01	1.000000000000000000e+01	3.000000000000000000e+00	4.750000000000000000e+02	1.000000000000000000e+01	-3.274315845544207407e-18	1.003904914568089835e+00	1.003904914568087614e+00	1.255472768383271063e-04	-3.186422162552975806e-04	8.297831330065812416e-01
4.000000000000000000e+01	1.000000000000000000e+01	3.000000000000000000e+00	4.750000000000000000e+02	1.100000000000000000e+01	-3.274315845182431482e-18	1.003904878803855594e+00	1.003904878803853151e+00	1.157680382199920518e-04	-3.305056730688776313e-04	8.297831298015020396e-01
4.000000000000000000e+01	1.000000000000000000e+01	3.000000000000000000e+00	5.000000000000000000e+02	0.000000000000000000e+00	-3.374559418319443166e-18	9.723618686919461851e-01	9.723618686919439646e-01	1.262571737451749390e-04	-3.041166751680223477e-04	8.367184155358627917e-01
4.000000000000000000e+01	1.000000000000000000e+01	3.000000000000000000e+00	5.000000000000000000e+02	1.000000000000000000e+00	-3.374559412187073067e-18	9.723533789250472514e-01	9.723533789250445869e-01	9.370524340383594387e-05	-3.680716364118271884e-04	8.367203603828528014e-01
4.000000000000000000e+01	1.000000000000000000e+01	3.000000000000000000e+00	5.000000000000000000e+02	2.000000000000000000e+00	-3.374559411916039642e-18	9.723584194538821279e-01	9.723584194538794634e-01	7.007189731161657137e-05	-3.518727475877690149e-04	8.367191523611356985e-01
4.000000000000000000e+01	1.000000000000000000e+01	3.000000000000000000e+00	5.000000000000000000e+02	3.000000000000000000e+00	-3.374559418234073624e-18	9.723590650810547409e-01	9.723590650810518543e-01	1.290077969044476974e-04	-2.966232009745981110e-04	8.367190223208303967e-01
4.000000000000000000e+01	1.000000000000000000e+01	3.000000000000000000e+00	5.000000000000000000e+02	4.000000000000000000e+00	-3.374559411986812945e-18	9.723591528045777421e-01	9.723591528045747445e-01	1.391576092656444962e-04	-2.338585968777863011e-04	8.367190251794998090e-01
4.000000000000000000e+01	1.000000000000000000e+01	3.000000000000000000e+00	5.000000000000000000e+02	5.000000000000000000e+00	-3.374559417831338947e-18	9.723591599175878120e-01	9.723591599175857025e-01	1.452688276979605640e-04	-3.017866774828000713e-04	8.367190129796214793e-01
4.000000000000000000e+01	1.000000000000000000e+01	3.000000000000000000e+00	5.000000000000000000e+02	6.000000000000000000e+00	-3.374559418297117786e-18	9.723527258007955698e-01	9.723527258007919061e-01	1.267490873754049550e-04	-3.036741350324418591e-04	8.367204724964448781e-01
4.000000000000000000e+01	1.000000000000000000e+01	3.000000000000000000e+00	5.000000000000000000e+02	7.000000000000000000e+00	-3.374559418304163608e-18	9.723590922330662689e-01	9.723590922330642705e-01	1.284330135871351419e-04	-3.012898374963886403e-04	8.367190139362675749e-01
4.000000000000000000e+01	1.000000000000000000e+01	3.000000000000000000e+00	5.000000000000000000e+02	8.000000000000000000e+00	-3.374559418305379640e-18	9.723590171042737484e-01	9.723590171042715280e-01	1.267456362480623129e-04	-3.004104033112817021e-04	8.367190169793914389e-01
4.000000000000000000e+01	1.000000000000000000e+01	3.000000000000000000e+00	5.000000000000000000e+02	9.000000000000000000e+00	-3.374559418313109552e-18	9.723591167285403625e-01	9.723591167285385861e-01	1.229544064938556814e-04	-3.076957602094270122e-04	8.367190132574009453e-01
4.000000000000000000e+01	1.000000000000000000e+01	3.000000000000000000e+00	5.000000000000000000e+02	1.000000000000000000e+01	-3.374559416793102085e-18	9.723590747211076080e-01	9.723590747211056096e-01	1.598960937482373922e-04	-3.126839005468838237e-04	8.367190097444971997e-01
4.000000000000000000e+01	1.000000000000000000e+01	3.000000000000000000e+00	5.000000000000000000e+02	1.100000000000000000e+01	-3.374559418317021886e-18	9.723590997402855596e-01	9.723590997402828950e-01	1.261917095225274267e-04	-3.078063290939884837e-04	8.367190132140737147e-01
4.500000000000000000e+01	1.000000000000000000e+01	3.000000000000000000e+00	0.000000000000000000e+00	0.000000000000000000e+00	-2.005277833359189651e-18	2.237311118825337175e+00	2.237311118825333178e+00	-3.702397431947477852e-04	4.782853783839861503e-04	5.361607293019032827e-01
4.500000000000000000e+01	1.000000000000000000e+01	3.000000000000000000e+00	0.000000000000000000e+00	1.000000000000000000e+00	-2.005277514452794829e-18	-2.237306161784780922e+00	2.237306161784774705e+00	-5.220901462029537256e-04	-4.387697725238082561e-04	-5.361627717348451672e-01
4.500000000000000000e+01	1.000000000000000000e+01	3.000000000000000000e+00	0.000000000000000000e+00	2.000000000000000000e+00	-2.005277330448292770e-18	2.237302543639626329e+00	2.237302543639619667e+00	-1.975736669391403490e-03	-2.180660968760024141e-04	5.361610604459350338e-01
4.500000000000000000e+01	1.000000000000000000e+01	3.000000000000000000e+00	0.000000000000000000e+00	3.000000000000000000e+00	-2.005277412265728786e-18	2.237303636845923815e+00	2.237303636845919819e+00	-9.456129438666626428e-04	-1.074355794671076050e-03	5.361627840427281022e-01
4.500000000000000000e+01	1.000000000000000000e+01	3.000000000000000000e+00	0.000000000000000000e+00	4.000000000000000000e+00	-2.005277575500372546e-18	2.237304602254214014e+00	2.237304602254209129e+00	-1.058289880312850411e-03	1.159087197825096199e-03	5.361611004899787813e-01
4.500000000000000000e+01	1.000000000000000000e+01	3.000000000000000000e+00	0.000000000000000000e+00	5.000000000000000000e+00	-2.005277300542067022e-18	2.237302585933488075e+00	2.237302585933484078e+00	-1.431810721336394419e-03	1.407330212380917362e-03	5.361600465392474257e-01
4.500000000000000000e+01	1.000000000000000000e+01	3.000000000000000000e+00	0.000000000000000000e+00	6.000000000000000000e+00	-2.005277851369858253e-18	2.237285655073608659e+00	2.237285655073604218e+00	-5.094284029425144534e-04	3.100319397615359509e-04	5.361674185904687917e-01
4.500000000000000000e+01	1.000000000000000000e+01	3.000000000000000000e+00	0.000000000000000000e+00	7.000000000000000000e+00	-2.005277460808513775e-18	2.237304533907851667e+00	2.237304533907847670e+00	-2.499188293274017436e-04	1.386448265274713848e-03	5.361613345467322045e-01
4.500000000000000000e+01	1.000000000000000000e+01	3.000000000000000000e+00	0.000000000000000000e+00	8.000000000000000000e+00	-2.005277478412868165e-18	2.237305012950662420e+00	2.237305012950657090e+00	1.376054680229603475e-04	1.155202342572876455e-03	5.361618829759107197e-01
4.500000000000000000e+01	1.000000000000000000e+01	3.000000000000000000e+00	0.000000000000000000e+00	9.000000000000000000e+00	-2.005277579137030564e-18	-2.237303951492628062e+00	2.237303951492623177e+00	1.546592423722154865e-03	2.946118351119106837e-04	-5.361620454339972586e-01
4.500000000000000000e+01	1.000000000000000000e+01	3.000000000000000000e+00	0.000000000000000000e+00	1.000000000000000000e+01	-2.005277464766532077e-18	2.237303527585658980e+00	2.237303527585653651e+00	-1.467127478873711012e-03	1.092426652704901486e-03	5.361606090362236454e-01
4.500000000000000000e+01	1.000000000000000000e+01	3.000000000000000000e+00	0.000000000000000000e+00	1.100000000000000000e+01	-2.005277869957255436e-18	-2.237308809966073397e+00	2.237308809966068512e+00	5.988255589275548333e-04	-2.761060336601453926e-04	-5.361630685301657095e-01
4.500000000000000000e+01	1.000000000000000000e+01	3.000000000000000000e+00	2.500000000000000000e+01	0.000000000000000000e+00	-2.088885425569518999e-18	2.145571556594221718e+00	2.145571556594215945e+00	-4.057526794084625413e-04	2.488686933185948265e-04	5.612409038667728334e-01
4.500000000000000000e+01	1.000000000000000000e+01	3.000000000000000000e+00	2.500000000000000000e+01	1.000000000000000000e+00	-1.925620209137810262e-18	-2.333767822134472425e+00	2.333767822134467984e+00	-4.166123865146568843e-04	-2.248371191831607767e-03	-5.093432834218010186e-01
4.500000000000000000e+01	1.000000000000000000e+01	3.000000000000000000e+00	2.500000000000000000e+01	2.000000000000000000e+00	-2.088885276430462991e-18	2.145563591238074608e+00	2.145563591238068835e+00	-8.564624520967006795e-04	-5.759101815706122850e-04	5.612430682982706420e-01
4.500000000000000000e+01	1.000000000000000000e+01	3.000000000000000000e+00	2.500000000000000000e+01	3.000000000000000000e+00	-2.088885294500778413e-18	2.145564706091127150e+00	2.145564706091122265e+00	-1.977623508465088090e-04	-6.013617958991470617e-04	5.612435189029399973e-01
4.500000000000000000e+01	1.000000000000000000e+01	3.000000000000000000e+00	2.500000000000000000e+01	4.000000000000000000e+00	-2.088885255516720776e-18	2.145564938328928140e+00	2.145564938328922810e+00	-5.428233290444082603e-04	7.682085137548303865e-04	5.612424266969164854e-01
4.500000000000000000e+01	1.000000000000000000e+01	3.000000000000000000e+00	2.500000000000000000e+01	5.000000000000000000e+00	-2.088885033951652109e-18	2.145563756774336195e+00	2.145563756774329978e+00	-1.318671464825109819e-03	7.140914030747943847e-04	5.612416345167496878e-01
4.500000000000000000e+01	1.000000000000000000e+01	3.000000000000000000e+00	2.500000000000000000e+01	6.000000000000000000e+00	-2.088885434562316844e-18	2.145549172016470330e+00	2.145549172016465445e+00	-4.724563141127429279e-04	9.822071284989822846e-05	5.612467899067591359e-01
4.500000000000000000e+01	1.000000000000000000e+01	3.000000000000000000e+00	2.500000000000000000e+01	7.000000000000000000e+00	-2.088885150937558068e-18	2.145564487204893123e+00	2.145564487204888238e+00	4.675291735825606539e-04	-7.687672241042233586e-05	5.612434089117255276e-01
4.500000000000000000e+01	1.000000000000000000e+01	3.000000000000000000e+00	2.500000000000000000e+01	8.000000000000000000e+00	-2.088885153924030610e-18	2.145564633474180916e+00	2.145564633474176475e+00	2.902614384319407003e-04	5.658235635963717409e-04	5.612429189859394763e-01
4.500000000000000000e+01	1.000000000000000000e+01	3.000000000000000000e+00	2.500000000000000000e+01	9.000000000000000000e+00	-2.088885206272178531e-18	2.145564408136230394e+00	2.145564408136225065e+00	-3.575375366822460503e-05	-7.095930495035410309e-04	5.612435505921290479e-01
4.500000000000000000e+01	1.000000000000000000e+01	3.000000000000000000e+00	2.500000000000000000e+01	1.000000000000000000e+01	-2.088885271345215995e-18	2.145564491156373599e+00	2.145564491156369158e+00	-1.167285740187036123e-03	1.800335720480672702e-04	5.612424123644728091e-01
4.500000000000000000e+01	1.000000000000000000e+01	3.000000000000000000e+00	2.500000000000000000e+01	1.100000000000000000e+01	-1.925621079745340062e-18	-2.333779042376911139e+00	2.333779042376906698e+00	1.105309350490292887e-03	-7.042533944275156674e-04	-5.093467953106577406e-01
4.500000000000000000e+01	1.000000000000000000e+01	3.000000000000000000e+00	5.000000000000000000e+01	0.000000000000000000e+00	-2.176190820554229764e-18	2.058271309939808003e+00	2.058271309939803562e+00	-3.982839231316837600e-04	7.219165502277704010e-05	5.847321145250926611e-01
4.500000000000000000e+01	1.000000000000000000e+01	3.000000000000000000e+00	5.000000000000000000e+01	1.000000000000000000e+00	-1.850190650140391284e-18	-2.435250864953213856e+00	2.435250864953208971e+00	1.914177994695504762e-03	-5.187637046061004120e-03	-4.806036145317255093e-01
4.500000000000000000e+01	1.000000000000000000e+01	3.000000000000000000e+00	5.000000000000000000e+01	2.000000000000000000e+00	-2.176190629091754662e-18	2.058264465636438612e+00	2.058264465636432838e+00	-7.600927177337037143e-04	-6.771550026326747084e-04	5.847338053789390422e-01
4.500000000000000000e+01	1.000000000000000000e+01	3.000000000000000000e+00	5.000000000000000000e+01	3.000000000000000000e+00	-2.176190639089623701e-18	2.058264697214751582e+00	2.058264697214746697e+00	-1.233289147115695320e-04	-7.315636432452679930e-04	5.847341584387938385e-01
4.500000000000000000e+01	1.000000000000000000e+01	3.000000000000000000e+00	5.000000000000000000e+01	4.000000000000000000e+00	-2.176190674638221369e-18	2.058265156683436903e+00	2.058265156683430686e+00	-4.280934004748347677e-04	5.335460792455455408e-04	5.847335062271015182e-01
4.500000000000000000e+01	1.000000000000000000e+01	3.000000000000000000e+00	5.000000000000000000e+01	5.000000000000000000e+00	-2.176190572613779695e-18	2.058264711734627106e+00	2.058264711734622665e+00	-1.114048897861729922e-03	2.018760008342352448e-04	5.847331666128188221e-01
4.500000000000000000e+01	1.000000000000000000e+01	3.000000000000000000e+00	5.000000000000000000e+01	6.000000000000000000e+00	-2.176190825121123115e-18	2.058253921772285722e+00	2.058253921772281281e+00	-4.155228212218307015e-04	-5.033943961367207148e-05	5.847365597919303992e-01
4.500000000000000000e+01	1.000000000000000000e+01	3.000000000000000000e+00	5.000000000000000000e+01	7.000000000000000000e+00	-2.176190616913923979e-18	2.058264507430632495e+00	2.058264507430628942e+00	-1.077347461974347432e-03	-2.579801952737318564e-04	5.847334424495691518e-01
4.500000000000000000e+01	1.000000000000000000e+01	3.000000000000000000e+00	5.000000000000000000e+01	8.000000000000000000e+00	-2.176190685530869756e-18	2.058264760355206224e+00	2.058264760355201339e+00	9.071102707955386963e-05	-4.751202853002662587e-04	5.847342161811783789e-01
4.500000000000000000e+01	1.000000000000000000e+01	3.000000000000000000e+00	5.000000000000000000e+01	9.000000000000000000e+00	-2.176190693046452756e-18	2.058264615970563760e+00	2.058264615970558875e+00	-4.420237528474891490e-04	-6.692451016411957382e-04	5.847340358004048388e-01
4.500000000000000000e+01	1.000000000000000000e+01	3.000000000000000000e+00	5.000000000000000000e+01	1.000000000000000000e+01	-2.176190740495822604e-18	2.058264986095384774e+00	2.058264986095379445e+00	-8.357812223366106697e-04	-1.892429723353992099e-04	5.847336910635501095e-01
4.500000000000000000e+01	1.000000000000000000e+01	3.000000000000000000e+00	5.000000000000000000e+01	1.100000000000000000e+01	-1.850192313837943129e-18	-2.435295980503961566e+00	2.435295980503955793e+00	2.350818386053977159e-03	-1.173964342470477972e-03	-4.806205043352811401e-01
4.500000000000000000e+01	1.000000000000000000e+01	3.000000000000000000e+00	7.500000000000000000e+01	0.000000000000000000e+00	-2.266961720823154491e-18	1.975157707212115810e+00	1.975157707212109148e+00	-3.671545799819117420e-04	-5.780661997847477641e-05	6.067599982340722287e-01
4.500000000000000000e+01	1.000000000000000000e+01	3.000000000000000000e+00	7.500000000000000000e+01	1.000000000000000000e+00	-1.779298227234988757e-18	-2.542011449390810807e+00	2.542011449390805922e+00	9.445084060494254863e-03	-6.689226509435115993e-03	-4.497074168441389519e-01
4.500000000000000000e+01	1.000000000000000000e+01	3.000000000000000000e+00	7.500000000000000000e+01	2.000000000000000000e+00	-2.266961654077167226e-18	1.975152383117743327e+00	1.975152383117738442e+00	-3.124430366159059759e-04	-5.491580911527903968e-04	6.067615149801438568e-01
4.500000000000000000e+01	1.000000000000000000e+01	3.000000000000000000e+00	7.500000000000000000e+01	3.000000000000000000e+00	-2.266961654899466512e-18	1.975152090186408582e+00	1.975152090186404363e+00	3.965974010249329413e-06	-3.953009727140532523e-04	6.067616046235703164e-01
4.500000000000000000e+01	1.000000000000000000e+01	3.000000000000000000e+00	7.500000000000000000e+01	4.000000000000000000e+00	-2.266961631329777156e-18	1.975152762691450015e+00	1.975152762691444908e+00	-4.405908148706804079e-04	2.769490150234050129e-04	6.067611807757893327e-01
4.500000000000000000e+01	1.000000000000000000e+01	3.000000000000000000e+00	7.500000000000000000e+01	5.000000000000000000e+00	-2.266961507674494052e-18	1.975152169268689084e+00	1.975152169268682867e+00	-9.700475518394674913e-04	8.552359667217834609e-07	6.067609036378223131e-01
4.500000000000000000e+01	1.000000000000000000e+01	3.000000000000000000e+00	7.500000000000000000e+01	6.000000000000000000e+00	-2.266961723200609467e-18	1.975145369777596249e+00	1.975145369777589366e+00	-3.541594267948154130e-04	-1.494186587188476819e-04	6.067631611789929824e-01
4.500000000000000000e+01	1.000000000000000000e+01	3.000000000000000000e+00	7.500000000000000000e+01	7.000000000000000000e+00	-2.266961610710589748e-18	1.975152650756687667e+00	1.975152650756683670e+00	-1.515316040167988406e-04	3.188572305152502528e-04	6.067612724963904469e-01
4.500000000000000000e+01	1.000000000000000000e+01	3.000000000000000000e+00	7.500000000000000000e+01	8.000000000000000000e+00	-2.266961604045697324e-18	1.975152556508465995e+00	1.975152556508461998e+00	-6.546042832461825131e-04	2.199413028068974497e-04	6.067610726010106426e-01
4.500000000000000000e+01	1.000000000000000000e+01	3.000000000000000000e+00	7.500000000000000000e+01	9.000000000000000000e+00	-2.266961489300584663e-18	1.975152361381423027e+00	1.975152361381418142e+00	-3.774107164931687843e-04	5.518391290459290395e-04	6.067609711827626207e-01
4.500000000000000000e+01	1.000000000000000000e+01	3.000000000000000000e+00	7.500000000000000000e+01	1.000000000000000000e+01	-2.266961663478793390e-18	1.975152479669431305e+00	1.975152479669425976e+00	-6.316734149101828387e-04	-3.283881961568513828e-04	6.067613199098939036e-01
4.500000000000000000e+01	1.000000000000000000e+01	3.000000000000000000e+00	7.500000000000000000e+01	1.100000000000000000e+01	-1.779297399820913820e-18	-2.542226236470587875e+00	2.542226236470581657e+00	5.182113010916209253e-03	-1.504783222433854093e-04	-4.497752486059866106e-01
4.500000000000000000e+01	1.000000000000000000e+01	3.000000000000000000e+00	1.000000000000000000e+02	0.000000000000000000e+00	-2.360983808142422782e-18	1.896002615897849797e+00	1.896002615897845578e+00	-3.256988064108544043e-04	-1.491534703637913595e-04	6.274352370642048982e-01
4.500000000000000000e+01	1.000000000000000000e+01	3.000000000000000000e+00	1.000000000000000000e+02	1.000000000000000000e+00	-2.360983763717065318e-18	1.895999465529734085e+00	1.895999465529729644e+00	-8.094765219638031933e-06	-3.601420717466608402e-04	6.274361756534996282e-01
4.500000000000000000e+01	1.000000000000000000e+01	3.000000000000000000e+00	1.000000000000000000e+02	2.000000000000000000e+00	-2.360983635192826781e-18	1.895999070416444443e+00	1.895999070416440002e+00	-4.859400473775509649e-04	-7.258844911392542572e-04	6.274359851141947386e-01
4.500000000000000000e+01	1.000000000000000000e+01	3.000000000000000000e+00	1.000000000000000000e+02	3.000000000000000000e+00	-2.360983630831924349e-18	1.895998872790064738e+00	1.895998872790058964e+00	1.827600254692136574e-05	-7.073601540734397470e-04	6.274361415366392913e-01
4.500000000000000000e+01	1.000000000000000000e+01	3.000000000000000000e+00	1.000000000000000000e+02	4.000000000000000000e+00	-2.360983728254177695e-18	1.895999626221972267e+00	1.895999626221967604e+00	-4.023522121945865811e-04	1.704672918218767417e-04	6.274358791139916791e-01
4.500000000000000000e+01	1.000000000000000000e+01	3.000000000000000000e+00	1.000000000000000000e+02	5.000000000000000000e+00	-2.360983726197601908e-18	1.895999671290413469e+00	1.895999671290409028e+00	-6.452011651562475966e-04	-3.088158676369836251e-04	6.274358891934392890e-01
4.500000000000000000e+01	1.000000000000000000e+01	3.000000000000000000e+00	1.000000000000000000e+02	6.000000000000000000e+00	-2.360983809407225658e-18	1.895995263790884566e+00	1.895995263790880569e+00	-2.972815267701649114e-04	-2.118986945524525215e-04	6.274371061830955609e-01
4.500000000000000000e+01	1.000000000000000000e+01	3.000000000000000000e+00	1.000000000000000000e+02	7.000000000000000000e+00	-2.360983771374348228e-18	1.895999660473342230e+00	1.895999660473336901e+00	-1.005208211485111818e-06	-1.064396211161783485e-04	6.274361309277930454e-01
4.500000000000000000e+01	1.000000000000000000e+01	3.000000000000000000e+00	1.000000000000000000e+02	8.000000000000000000e+00	-2.360983721713564759e-18	1.895999832248403960e+00	1.895999832248399075e+00	-6.556039147658560993e-04	-8.715904340861510525e-05	6.274358299904071457e-01
4.500000000000000000e+01	1.000000000000000000e+01	3.000000000000000000e+00	1.000000000000000000e+02	9.000000000000000000e+00	-2.360983696693628970e-18	1.895999181688605484e+00	1.895999181688600377e+00	-4.458152407829040994e-04	-6.232533039572221755e-04	6.274360110323735640e-01
4.500000000000000000e+01	1.000000000000000000e+01	3.000000000000000000e+00	1.000000000000000000e+02	1.000000000000000000e+01	-2.360983669895112284e-18	1.895998957775702154e+00	1.895998957775697269e+00	-7.677801954959000922e-04	-2.860834788924700774e-04	6.274357890790454029e-01
4.500000000000000000e+01	1.000000000000000000e+01	3.000000000000000000e+00	1.000000000000000000e+02	1.100000000000000000e+01	-2.360983686506636307e-18	1.895999343251244085e+00	1.895999343251238534e+00	2.227295144834657735e-04	-1.963399428505684986e-04	6.274361546581830318e-01
4.500000000000000000e+01	1.000000000000000000e+01	3.000000000000000000e+00	1.250000000000000000e+02	0.000000000000000000e+00	-2.458058586041091173e-18	1.820601422090466048e+00	1.820601422090462496e+00	-2.825174776113532232e-04	-2.101562103076672213e-04	6.468550145506039017e-01
4.500000000000000000e+01	1.000000000000000000e+01	3.000000000000000000e+00	1.250000000000000000e+02	1.000000000000000000e+00	-2.458058570113681733e-18	1.820599221807999601e+00	1.820599221807994494e+00	-5.814896922982156369e-05	-1.857166570470670857e-04	6.468556234206305211e-01
4.500000000000000000e+01	1.000000000000000000e+01	3.000000000000000000e+00	1.250000000000000000e+02	2.000000000000000000e+00	-2.458058510005469798e-18	1.820599646513544334e+00	1.820599646513541447e+00	-2.105703520378361226e-04	-5.884263887763318407e-04	6.468555875231249974e-01
4.500000000000000000e+01	1.000000000000000000e+01	3.000000000000000000e+00	1.250000000000000000e+02	3.000000000000000000e+00	-2.458058505030199565e-18	1.820599043692147756e+00	1.820599043692141761e+00	7.177813072916179235e-05	-4.501197586111028819e-04	6.468556483020718728e-01
4.500000000000000000e+01	1.000000000000000000e+01	3.000000000000000000e+00	1.250000000000000000e+02	4.000000000000000000e+00	-2.458058456732394022e-18	1.820599315473117707e+00	1.820599315473111712e+00	-2.949790059160343277e-04	2.353974642052115789e-04	6.468553895794810771e-01
4.500000000000000000e+01	1.000000000000000000e+01	3.000000000000000000e+00	1.250000000000000000e+02	5.000000000000000000e+00	-2.458058529618138483e-18	1.820599125646776617e+00	1.820599125646772398e+00	-5.013909927132472128e-04	-3.777846782391518395e-04	6.468554703409290507e-01
4.500000000000000000e+01	1.000000000000000000e+01	3.000000000000000000e+00	1.250000000000000000e+02	6.000000000000000000e+00	-2.458058586732595549e-18	1.820597156622027590e+00	1.820597156622024038e+00	-2.490966650999537103e-04	-2.487493594746265383e-04	6.468561242289297963e-01
4.500000000000000000e+01	1.000000000000000000e+01	3.000000000000000000e+00	1.250000000000000000e+02	7.000000000000000000e+00	-2.458058517716717266e-18	1.820599233868646083e+00	1.820599233868640976e+00	-3.721765106799343708e-04	8.274805491170495863e-05	6.468554376308355280e-01
4.500000000000000000e+01	1.000000000000000000e+01	3.000000000000000000e+00	1.250000000000000000e+02	8.000000000000000000e+00	-2.458058539205192798e-18	1.820599112045880208e+00	1.820599112045875545e+00	5.902260005016435367e-05	-2.238623866526854472e-04	6.468556372117901798e-01
4.500000000000000000e+01	1.000000000000000000e+01	3.000000000000000000e+00	1.250000000000000000e+02	9.000000000000000000e+00	-2.458058565151858728e-18	1.820599276970588987e+00	1.820599276970584990e+00	-3.022153690851625985e-04	-4.090834041204521355e-04	6.468555717296433638e-01
4.500000000000000000e+01	1.000000000000000000e+01	3.000000000000000000e+00	1.250000000000000000e+02	1.000000000000000000e+01	-2.458058484210858348e-18	1.820599011328672745e+00	1.820599011328668748e+00	-6.124356869779227228e-04	-3.857108019710317839e-04	6.468553950691178223e-01
4.500000000000000000e+01	1.000000000000000000e+01	3.000000000000000000e+00	1.250000000000000000e+02	1.100000000000000000e+01	-2.458058526634740880e-18	1.820599459389843133e+00	1.820599459389840469e+00	-2.385294392986030479e-04	9.247324242011433100e-05	6.468554880440720023e-01
4.500000000000000000e+01	1.000000000000000000e+01	3.000000000000000000e+00	1.500000000000000000e+02	0.000000000000000000e+00	-2.558001630314072858e-18	1.748762794060848780e+00	1.748762794060844561e+00	-2.425775180867843620e-04	-2.484870020252015477e-04	6.651070547860499227e-01
4.500000000000000000e+01	1.000000000000000000e+01	3.000000000000000000e+00	1.500000000000000000e+02	1.000000000000000000e+00	-2.558001604357548863e-18	1.748761941661787223e+00	1.748761941661783448e+00	4.461392436595504135e-07	-2.228385704795065941e-04	6.651073587453453229e-01
4.500000000000000000e+01	1.000000000000000000e+01	3.000000000000000000e+00	1.500000000000000000e+02	2.000000000000000000e+00	-2.558001597823289955e-18	1.748761907875968635e+00	1.748761907875962418e+00	-9.243556788314193757e-05	-4.455337140900727903e-04	6.651073502548668914e-01
4.500000000000000000e+01	1.000000000000000000e+01	3.000000000000000000e+00	1.500000000000000000e+02	3.000000000000000000e+00	-2.558001594723177146e-18	1.748762012409598166e+00	1.748762012409593281e+00	3.011408373768930863e-05	-2.959738824780043477e-04	6.651073661016422278e-01
4.500000000000000000e+01	1.000000000000000000e+01	3.000000000000000000e+00	1.500000000000000000e+02	4.000000000000000000e+00	-2.558001602444295004e-18	1.748761903350541491e+00	1.748761903350537716e+00	-3.670704608765425442e-04	-1.197812593627546726e-04	6.651072421080778119e-01
4.500000000000000000e+01	1.000000000000000000e+01	3.000000000000000000e+00	1.500000000000000000e+02	5.000000000000000000e+00	-2.558001562293038310e-18	1.748761884188103188e+00	1.748761884188098747e+00	-4.930529560288475673e-04	-3.867030772447818199e-04	6.651071940150463657e-01
4.500000000000000000e+01	1.000000000000000000e+01	3.000000000000000000e+00	1.500000000000000000e+02	6.000000000000000000e+00	-2.558001630702710884e-18	1.748761114382377801e+00	1.748761114382373583e+00	-2.107330640525643625e-04	-2.686406816885317976e-04	6.651075493295000030e-01
4.500000000000000000e+01	1.000000000000000000e+01	3.000000000000000000e+00	1.500000000000000000e+02	7.000000000000000000e+00	-2.558001583283665573e-18	1.748761792951703642e+00	1.748761792951700311e+00	-2.484838224556845838e-04	-5.134636940326938641e-04	6.651073020684479253e-01
4.500000000000000000e+01	1.000000000000000000e+01	3.000000000000000000e+00	1.500000000000000000e+02	8.000000000000000000e+00	-2.558001601836916789e-18	1.748761909274532567e+00	1.748761909274527460e+00	-3.093724184840159733e-04	-4.296447434997700192e-04	6.651072864398624995e-01
4.500000000000000000e+01	1.000000000000000000e+01	3.000000000000000000e+00	1.500000000000000000e+02	9.000000000000000000e+00	-2.558001588432499842e-18	1.748761904696739089e+00	1.748761904696735758e+00	1.426433080216321529e-05	-1.099010572779652656e-04	6.651073441667941788e-01
4.500000000000000000e+01	1.000000000000000000e+01	3.000000000000000000e+00	1.500000000000000000e+02	1.000000000000000000e+01	-2.558001620686574015e-18	1.748762067172406232e+00	1.748762067172402235e+00	-2.016441394898415348e-04	-3.756566124527614486e-04	6.651073279911708935e-01
4.500000000000000000e+01	1.000000000000000000e+01	3.000000000000000000e+00	1.500000000000000000e+02	1.100000000000000000e+01	-2.558001611965068054e-18	1.748762110010924520e+00	1.748762110010921633e+00	-3.486285430523012848e-04	-1.596098055520309329e-04	6.651072555547069554e-01
4.500000000000000000e+01	1.000000000000000000e+01	3.000000000000000000e+00	1.750000000000000000e+02	0.000000000000000000e+00	-2.660641150454684500e-18	1.680311127478171684e+00	1.680311127478168798e+00	-2.080669915951543450e-04	-2.715020753122175797e-04	6.822702598842748101e-01
4.500000000000000000e+01	1.000000000000000000e+01	3.000000000000000000e+00	1.750000000000000000e+02	1.000000000000000000e+00	-2.660641135863474085e-18	1.680311793043571811e+00	1.680311793043566926e+00	-4.750579168942775323e-05	-2.008119826050879116e-04	6.822700954881829594e-01
4.500000000000000000e+01	1.000000000000000000e+01	3.000000000000000000e+00	1.750000000000000000e+02	2.000000000000000000e+00	-2.660641136977264409e-18	1.680311809526857658e+00	1.680311809526853439e+00	-6.523297631970657341e-05	-3.406078685533540083e-04	6.822700972340322023e-01
4.500000000000000000e+01	1.000000000000000000e+01	3.000000000000000000e+00	1.750000000000000000e+02	3.000000000000000000e+00	-2.660641135202792677e-18	1.680311878825577532e+00	1.680311878825572647e+00	-3.566384368077715766e-05	-2.258543660053453580e-04	6.822700990220861295e-01
4.500000000000000000e+01	1.000000000000000000e+01	3.000000000000000000e+00	1.750000000000000000e+02	4.000000000000000000e+00	-2.660641141814975866e-18	1.680311599436248970e+00	1.680311599436244974e+00	-2.933454303841457255e-04	-2.519079827768698119e-04	6.822700406341926094e-01
4.500000000000000000e+01	1.000000000000000000e+01	3.000000000000000000e+00	1.750000000000000000e+02	5.000000000000000000e+00	-2.660641142268731895e-18	1.680311815315580715e+00	1.680311815315576718e+00	-1.885510465235775432e-04	-3.710886847970441523e-04	6.822700724940180539e-01
4.500000000000000000e+01	1.000000000000000000e+01	3.000000000000000000e+00	1.750000000000000000e+02	6.000000000000000000e+00	-2.660641150681916115e-18	1.680311746903024428e+00	1.680311746903020431e+00	-1.815100257328806314e-04	-2.779755544282681823e-04	6.822701120350636028e-01
4.500000000000000000e+01	1.000000000000000000e+01	3.000000000000000000e+00	1.750000000000000000e+02	7.000000000000000000e+00	-2.660641094543844672e-18	1.680312071696550280e+00	1.680312071696546505e+00	-4.087815049370676235e-04	-9.928897819478881676e-05	6.822699684237227835e-01
4.500000000000000000e+01	1.000000000000000000e+01	3.000000000000000000e+00	1.750000000000000000e+02	8.000000000000000000e+00	-2.660641111085048756e-18	1.680311796399765134e+00	1.680311796399760915e+00	-2.123894271192360592e-04	-4.938911861494821049e-04	6.822700527276217564e-01
4.500000000000000000e+01	1.000000000000000000e+01	3.000000000000000000e+00	1.750000000000000000e+02	9.000000000000000000e+00	-2.660641093229534226e-18	1.680311378007505851e+00	1.680311378007502965e+00	-6.900045385326654315e-05	-5.210172896664384346e-04	6.822700847289763226e-01
4.500000000000000000e+01	1.000000000000000000e+01	3.000000000000000000e+00	1.750000000000000000e+02	1.000000000000000000e+01	-2.660641080671480290e-18	1.680311665367425267e+00	1.680311665367420160e+00	-4.243971594746122496e-04	-4.553884827519607322e-04	6.822699643994378782e-01
4.500000000000000000e+01	1.000000000000000000e+01	3.000000000000000000e+00	1.750000000000000000e+02	1.100000000000000000e+01	-2.660641070251317985e-18	1.680311833226864948e+00	1.680311833226860507e+00	-3.309389113311076596e-04	3.800296669403268349e-05	6.822699759901053040e-01
4.500000000000000000e+01	1.000000000000000000e+01	3.000000000000000000e+00	2.000000000000000000e+02	0.000000000000000000e+00	-2.765816791297100518e-18	1.615084773594045009e+00	1.615084773594041012e+00	-1.801606442008763821e-04	-2.820185443226454246e-04	6.984154885343378805e-01
4.500000000000000000e+01	1.000000000000000000e+01	3.000000000000000000e+00	2.000000000000000000e+02	1.000000000000000000e+00	-2.765816757262890839e-18	1.615084991239373435e+00	1.615084991239368772e+00	4.641551454422939679e-05	-2.705195838246254609e-04	6.984154353115150649e-01
4.500000000000000000e+01	1.000000000000000000e+01	3.000000000000000000e+00	2.000000000000000000e+02	2.000000000000000000e+00	-2.765816785850188531e-18	1.615085094419614231e+00	1.615085094419611123e+00	-7.786723305406498383e-05	-2.803531462649910626e-04	6.984154224514466103e-01
4.500000000000000000e+01	1.000000000000000000e+01	3.000000000000000000e+00	2.000000000000000000e+02	3.000000000000000000e+00	-2.765816784846074910e-18	1.615085078026530230e+00	1.615085078026527121e+00	-9.143504696720061741e-05	-2.091893873189232234e-04	6.984154200014938141e-01
4.500000000000000000e+01	1.000000000000000000e+01	3.000000000000000000e+00	2.000000000000000000e+02	4.000000000000000000e+00	-2.765816746955241747e-18	1.615085042626532852e+00	1.615085042626529077e+00	-3.266771176091755888e-04	-9.436558321964553327e-05	6.984153412633590241e-01
4.500000000000000000e+01	1.000000000000000000e+01	3.000000000000000000e+00	2.000000000000000000e+02	5.000000000000000000e+00	-2.765816768103488273e-18	1.615085071034368491e+00	1.615085071034364494e+00	-2.526938326296040592e-04	-4.175898752371405781e-04	6.984153697795669746e-01
4.500000000000000000e+01	1.000000000000000000e+01	3.000000000000000000e+00	2.000000000000000000e+02	6.000000000000000000e+00	-2.765816791426416699e-18	1.615085474703824575e+00	1.615085474703821911e+00	-1.598782024493876201e-04	-2.811733310486107381e-04	6.984153450891948944e-01
4.500000000000000000e+01	1.000000000000000000e+01	3.000000000000000000e+00	2.000000000000000000e+02	7.000000000000000000e+00	-2.765816780919126094e-18	1.615085091353410274e+00	1.615085091353405611e+00	-1.312134021351360686e-04	-3.815158427310558599e-04	6.984154112694943572e-01
4.500000000000000000e+01	1.000000000000000000e+01	3.000000000000000000e+00	2.000000000000000000e+02	8.000000000000000000e+00	-2.765816786584697382e-18	1.615085157206939570e+00	1.615085157206936461e+00	-2.398001975616554586e-04	-2.941071528122716204e-04	6.984153857941787225e-01
4.500000000000000000e+01	1.000000000000000000e+01	3.000000000000000000e+00	2.000000000000000000e+02	9.000000000000000000e+00	-2.765816785772123272e-18	1.615085110202641783e+00	1.615085110202637786e+00	-1.844481639431823057e-04	-3.529926143498427512e-04	6.984153995888900957e-01
4.500000000000000000e+01	1.000000000000000000e+01	3.000000000000000000e+00	2.000000000000000000e+02	1.000000000000000000e+01	-2.765816742698290613e-18	1.615085110564203008e+00	1.615085110564199011e+00	-3.209956619470271657e-04	-4.630558972966019064e-04	6.984153375535084862e-01
4.500000000000000000e+01	1.000000000000000000e+01	3.000000000000000000e+00	2.000000000000000000e+02	1.100000000000000000e+01	-2.765816766844046800e-18	1.615085112709946369e+00	1.615085112709943704e+00	-3.187090746843593649e-04	-1.818440446409498612e-04	6.984153563608629378e-01
4.500000000000000000e+01	1.000000000000000000e+01	3.000000000000000000e+00	2.250000000000000000e+02	0.000000000000000000e+00	-2.873378622140810911e-18	1.552927534044436175e+00	1.552927534044432623e+00	-1.579420010320782856e-04	-2.861553509520183827e-04	7.136089106516064762e-01
4.500000000000000000e+01	1.000000000000000000e+01	3.000000000000000000e+00	2.250000000000000000e+02	1.000000000000000000e+00	-2.873378587648469105e-18	1.552927973880801726e+00	1.552927973880797952e+00	5.263434637657223161e-05	-2.921462678467938077e-04	7.136088036118277689e-01
4.500000000000000000e+01	1.000000000000000000e+01	3.000000000000000000e+00	2.250000000000000000e+02	2.000000000000000000e+00	-2.873378555107072763e-18	1.552928104102527351e+00	1.552928104102523132e+00	-8.107960346810094416e-05	-5.473155560283729081e-04	7.136087421508627848e-01
4.500000000000000000e+01	1.000000000000000000e+01	3.000000000000000000e+00	2.250000000000000000e+02	3.000000000000000000e+00	-2.873378619503576490e-18	1.552928062564289835e+00	1.552928062564286726e+00	-1.259005460577030397e-04	-2.204430766896998007e-04	7.136087832337089099e-01
4.500000000000000000e+01	1.000000000000000000e+01	3.000000000000000000e+00	2.250000000000000000e+02	4.000000000000000000e+00	-2.873378609021987805e-18	1.552928072461771336e+00	1.552928072461768227e+00	-2.728156935023612600e-04	-2.490775594978563031e-04	7.136087437392428789e-01
4.500000000000000000e+01	1.000000000000000000e+01	3.000000000000000000e+00	2.250000000000000000e+02	5.000000000000000000e+00	-2.873378618477539623e-18	1.552928013341602353e+00	1.552928013341599023e+00	-1.240151834534912467e-04	-3.362299935232503328e-04	7.136087813658806844e-01
4.500000000000000000e+01	1.000000000000000000e+01	3.000000000000000000e+00	2.250000000000000000e+02	6.000000000000000000e+00	-2.873378622215167984e-18	1.552928624190025308e+00	1.552928624190021756e+00	-1.440410540461850336e-04	-2.810656301032759185e-04	7.136086730748537610e-01
4.500000000000000000e+01	1.000000000000000000e+01	3.000000000000000000e+00	2.250000000000000000e+02	7.000000000000000000e+00	-2.873378596679915357e-18	1.552928158470477493e+00	1.552928158470474385e+00	-2.996988956698051309e-04	-3.623797471708340681e-04	7.136087296091780940e-01
4.500000000000000000e+01	1.000000000000000000e+01	3.000000000000000000e+00	2.250000000000000000e+02	8.000000000000000000e+00	-2.873378614757278527e-18	1.552928052018824445e+00	1.552928052018820670e+00	-1.552540552611099119e-04	-1.787843460962417819e-04	7.136087753239287457e-01
4.500000000000000000e+01	1.000000000000000000e+01	3.000000000000000000e+00	2.250000000000000000e+02	9.000000000000000000e+00	-2.873378618466411600e-18	1.552928074560055771e+00	1.552928074560051996e+00	-9.189043059065067599e-05	-3.092901170479866882e-04	7.136087888404399893e-01
4.500000000000000000e+01	1.000000000000000000e+01	3.000000000000000000e+00	2.250000000000000000e+02	1.000000000000000000e+01	-2.873378614029731528e-18	1.552928035139900187e+00	1.552928035139895746e+00	-1.268154893014732652e-04	-3.701658846746202808e-04	7.136087766566464596e-01
4.500000000000000000e+01	1.000000000000000000e+01	3.000000000000000000e+00	2.250000000000000000e+02	1.100000000000000000e+01	-2.873378615480466762e-18	1.552928065172469063e+00	1.552928065172466621e+00	-2.395718819525121887e-04	-2.780347743461194262e-04	7.136087550501749588e-01
4.500000000000000000e+01	1.000000000000000000e+01	3.000000000000000000e+00	2.500000000000000000e+02	0.000000000000000000e+00	-2.983186273844040209e-18	1.493694957821294578e+00	1.493694957821290581e+00	-1.407833127084429992e-04	-2.859521067349604585e-04	7.279105333666223698e-01
4.500000000000000000e+01	1.000000000000000000e+01	3.000000000000000000e+00	2.500000000000000000e+02	1.000000000000000000e+00	-2.983186272478634842e-18	1.493695731065580512e+00	1.493695731065577403e+00	-1.274767793491012968e-04	-2.365215113008391321e-04	7.279103915212850051e-01
4.500000000000000000e+01	1.000000000000000000e+01	3.000000000000000000e+00	2.500000000000000000e+02	2.000000000000000000e+00	-2.983186232308646553e-18	1.493695367230870374e+00	1.493695367230866822e+00	-3.521131943160392197e-05	-4.640435424049170715e-04	7.279104044065791701e-01
4.500000000000000000e+01	1.000000000000000000e+01	3.000000000000000000e+00	2.500000000000000000e+02	3.000000000000000000e+00	-2.983186230436081046e-18	1.493695243558082142e+00	1.493695243558079255e+00	7.722691217637231431e-05	-3.201006179415336918e-04	7.279104950358232795e-01
4.500000000000000000e+01	1.000000000000000000e+01	3.000000000000000000e+00	2.500000000000000000e+02	4.000000000000000000e+00	-2.983186270015545702e-18	1.493695762193324450e+00	1.493695762193320453e+00	-1.967760763008254545e-04	-3.053694226774857816e-04	7.279103738420993341e-01
4.500000000000000000e+01	1.000000000000000000e+01	3.000000000000000000e+00	2.500000000000000000e+02	5.000000000000000000e+00	-2.983186250249172401e-18	1.493695489424781142e+00	1.493695489424775813e+00	-2.145480783474376749e-04	-4.183038827621262247e-04	7.279103523495817907e-01
4.500000000000000000e+01	1.000000000000000000e+01	3.000000000000000000e+00	2.500000000000000000e+02	6.000000000000000000e+00	-2.983186273886903706e-18	1.493696097183002447e+00	1.493696097182998006e+00	-1.323276992974510092e-04	-2.793133652443762481e-04	7.279102822141383378e-01
4.500000000000000000e+01	1.000000000000000000e+01	3.000000000000000000e+00	2.500000000000000000e+02	7.000000000000000000e+00	-2.983186257060997487e-18	1.493695459162766914e+00	1.493695459162764250e+00	-2.332892951106341605e-05	-3.503674198856224480e-04	7.279104076371908372e-01
4.500000000000000000e+01	1.000000000000000000e+01	3.000000000000000000e+00	2.500000000000000000e+02	8.000000000000000000e+00	-2.983186262537682811e-18	1.493695438279531773e+00	1.493695438279527332e+00	-1.102563973060498179e-04	-1.664838949675320615e-04	7.279103962805383299e-01
4.500000000000000000e+01	1.000000000000000000e+01	3.000000000000000000e+00	2.500000000000000000e+02	9.000000000000000000e+00	-2.983186272767252777e-18	1.493695306187902361e+00	1.493695306187899918e+00	-1.738596823513112271e-04	-2.722873852054517548e-04	7.279103889609430666e-01
4.500000000000000000e+01	1.000000000000000000e+01	3.000000000000000000e+00	2.500000000000000000e+02	1.000000000000000000e+01	-2.983186272579029718e-18	1.493695505779588206e+00	1.493695505779584654e+00	-1.022187072901633437e-04	-2.913565677763919762e-04	7.279103993512318072e-01
4.500000000000000000e+01	1.000000000000000000e+01	3.000000000000000000e+00	2.500000000000000000e+02	1.100000000000000000e+01	-2.983186260343201965e-18	1.493695402851759724e+00	1.493695402851756171e+00	-2.485208102255368487e-04	-2.223257161857209677e-04	7.279103708601177836e-01
4.500000000000000000e+01	1.000000000000000000e+01	3.000000000000000000e+00	2.750000000000000000e+02	0.000000000000000000e+00	-3.095108193458594933e-18	1.437249503567714637e+00	1.437249503567712194e+00	-1.276686828580821434e-04	-2.832641945279357827e-04	7.413760256687127459e-01
4.500000000000000000e+01	1.000000000000000000e+01	3.000000000000000000e+00	2.750000000000000000e+02	1.000000000000000000e+00	-3.095108187227619147e-18	1.437249975554044878e+00	1.437249975554041326e+00	-4.964019337957495257e-05	-2.955011168532157314e-04	7.413759037711888933e-01
4.500000000000000000e+01	1.000000000000000000e+01	3.000000000000000000e+00	2.750000000000000000e+02	2.000000000000000000e+00	-3.095108171563432716e-18	1.437250093044655452e+00	1.437250093044651233e+00	-1.645786567294998514e-05	-3.773118005594257372e-04	7.413758976740069118e-01
4.500000000000000000e+01	1.000000000000000000e+01	3.000000000000000000e+00	2.750000000000000000e+02	3.000000000000000000e+00	-3.095108170056219586e-18	1.437249570236252438e+00	1.437249570236248220e+00	2.703098598088525913e-05	-2.563743841259356719e-04	7.413760240084826814e-01
4.500000000000000000e+01	1.000000000000000000e+01	3.000000000000000000e+00	2.750000000000000000e+02	4.000000000000000000e+00	-3.095108192420549123e-18	1.437250009940896689e+00	1.437250009940893802e+00	-1.425371574332354554e-04	-3.060533258141944499e-04	7.413758902097123960e-01
4.500000000000000000e+01	1.000000000000000000e+01	3.000000000000000000e+00	2.750000000000000000e+02	5.000000000000000000e+00	-3.095108188484497592e-18	1.437249879467611402e+00	1.437249879467608737e+00	-1.061398782254169987e-04	-3.445138148088397706e-04	7.413758933682823571e-01
4.500000000000000000e+01	1.000000000000000000e+01	3.000000000000000000e+00	2.750000000000000000e+02	6.000000000000000000e+00	-3.095108193482699487e-18	1.437250536460361161e+00	1.437250536460358274e+00	-1.233753082636533768e-04	-2.767811275365760046e-04	7.413757972650246719e-01
4.500000000000000000e+01	1.000000000000000000e+01	3.000000000000000000e+00	2.750000000000000000e+02	7.000000000000000000e+00	-3.095108186033947027e-18	1.437249905208673351e+00	1.437249905208670686e+00	-8.851592948519282193e-05	-1.967195609077706001e-04	7.413759040578897785e-01
4.500000000000000000e+01	1.000000000000000000e+01	3.000000000000000000e+00	2.750000000000000000e+02	8.000000000000000000e+00	-3.095108171083257165e-18	1.437250008322615180e+00	1.437250008322611627e+00	-2.005929499069768684e-04	-4.098692605379059624e-04	7.413758568849556641e-01
4.500000000000000000e+01	1.000000000000000000e+01	3.000000000000000000e+00	2.750000000000000000e+02	9.000000000000000000e+00	-3.095108191335000636e-18	1.437250009528724171e+00	1.437250009528721506e+00	-1.740771392176316114e-04	-2.636014540816839012e-04	7.413758878499980831e-01
4.500000000000000000e+01	1.000000000000000000e+01	3.000000000000000000e+00	2.750000000000000000e+02	1.000000000000000000e+01	-3.095108182024452083e-18	1.437250086021921724e+00	1.437250086021918172e+00	-1.140926741437587249e-04	-3.839620826847073959e-04	7.413758822494427303e-01
4.500000000000000000e+01	1.000000000000000000e+01	3.000000000000000000e+00	2.750000000000000000e+02	1.100000000000000000e+01	-3.095108173874281715e-18	1.437249948738971161e+00	1.437249948738967609e+00	-2.217619725791877925e-04	-1.678221333258291437e-04	7.413758820409872552e-01
4.500000000000000000e+01	1.000000000000000000e+01	3.000000000000000000e+00	3.000000000000000000e+02	0.000000000000000000e+00	-3.209020993170073658e-18	1.383460301255120761e+00	1.383460301255118319e+00	-1.176295137274198653e-04	-2.792519935512686557e-04	7.540570179027976661e-01
4.500000000000000000e+01	1.000000000000000000e+01	3.000000000000000000e+00	3.000000000000000000e+02	1.000000000000000000e+00	-3.209020992228233826e-18	1.383460685859456696e+00	1.383460685859453587e+00	-9.544906323891906596e-05	-2.549459121539453320e-04	7.540569295642330916e-01
4.500000000000000000e+01	1.000000000000000000e+01	3.000000000000000000e+00	3.000000000000000000e+02	2.000000000000000000e+00	-3.209020981594539431e-18	1.383461080863278347e+00	1.383461080863275461e+00	-2.123352084678509926e-05	-3.152638502426450412e-04	7.540569028010440933e-01
4.500000000000000000e+01	1.000000000000000000e+01	3.000000000000000000e+00	3.000000000000000000e+02	3.000000000000000000e+00	-3.209020980618894136e-18	1.383459934632147226e+00	1.383459934632143673e+00	-2.014033517756286961e-05	-2.247205097362884197e-04	7.540570665759482871e-01
4.500000000000000000e+01	1.000000000000000000e+01	3.000000000000000000e+00	3.000000000000000000e+02	4.000000000000000000e+00	-3.209020971758889161e-18	1.383460526106357724e+00	1.383460526106354171e+00	-2.573991227164505605e-04	-2.296711206620214482e-04	7.540568978028366898e-01
4.500000000000000000e+01	1.000000000000000000e+01	3.000000000000000000e+00	3.000000000000000000e+02	5.000000000000000000e+00	-3.209020992129947073e-18	1.383460600648523720e+00	1.383460600648521277e+00	-9.027166226117945265e-05	-2.880467479386674074e-04	7.540569296032672009e-01
4.500000000000000000e+01	1.000000000000000000e+01	3.000000000000000000e+00	3.000000000000000000e+02	6.000000000000000000e+00	-3.209020993185638638e-18	1.383460970664329936e+00	1.383460970664326384e+00	-1.161805571356969949e-04	-2.738445116771070728e-04	7.540568486498743228e-01
4.500000000000000000e+01	1.000000000000000000e+01	3.000000000000000000e+00	3.000000000000000000e+02	7.000000000000000000e+00	-3.209020992777220927e-18	1.383460616607541604e+00	1.383460616607536942e+00	-9.914914491244548281e-05	-2.751732996989351325e-04	7.540569297405623761e-01
4.500000000000000000e+01	1.000000000000000000e+01	3.000000000000000000e+00	3.000000000000000000e+02	8.000000000000000000e+00	-3.209020991941175123e-18	1.383460598003071862e+00	1.383460598003067643e+00	-1.490564510411477943e-04	-2.932111020828817886e-04	7.540569186921654010e-01
4.500000000000000000e+01	1.000000000000000000e+01	3.000000000000000000e+00	3.000000000000000000e+02	9.000000000000000000e+00	-3.209020979721094159e-18	1.383460477206629013e+00	1.383460477206625905e+00	-4.872002945168330957e-06	-2.685251698027523522e-04	7.540569398023631020e-01
4.500000000000000000e+01	1.000000000000000000e+01	3.000000000000000000e+00	3.000000000000000000e+02	1.000000000000000000e+01	-3.209020991614177256e-18	1.383460539768512021e+00	1.383460539768509800e+00	-8.392054925196362259e-05	-2.910732220523493639e-04	7.540569312824109138e-01
4.500000000000000000e+01	1.000000000000000000e+01	3.000000000000000000e+00	3.000000000000000000e+02	1.100000000000000000e+01	-3.209020992019610161e-18	1.383460644412929152e+00	1.383460644412925378e+00	-1.531633724203762190e-04	-2.793433251006875121e-04	7.540569198102743398e-01
4.500000000000000000e+01	1.000000000000000000e+01	3.000000000000000000e+00	3.250000000000000000e+02	0.000000000000000000e+00	-3.324808875416149859e-18	1.332202155283622957e+00	1.332202155283619849e+00	-1.097822339107095818e-04	-2.746227359175668222e-04	7.660016446046336025e-01
4.500000000000000000e+01	1.000000000000000000e+01	3.000000000000000000e+00	3.250000000000000000e+02	1.000000000000000000e+00	-3.324808875066847797e-18	1.332202484119154207e+00	1.332202484119150432e+00	-1.093142425913207742e-04	-2.534888209874050762e-04	7.660015671059116071e-01
4.500000000000000000e+01	1.000000000000000000e+01	3.000000000000000000e+00	3.250000000000000000e+02	2.000000000000000000e+00	-3.324808870529730093e-18	1.332203310891643344e+00	1.332203310891640458e+00	-4.496968981860244969e-05	-2.685286495887354236e-04	7.660015425261771371e-01
4.500000000000000000e+01	1.000000000000000000e+01	3.000000000000000000e+00	3.250000000000000000e+02	3.000000000000000000e+00	-3.324808868220315141e-18	1.332201997315720199e+00	1.332201997315716868e+00	-5.272549605197610767e-05	-2.156464486773382045e-04	7.660016794973902865e-01
4.500000000000000000e+01	1.000000000000000000e+01	3.000000000000000000e+00	3.250000000000000000e+02	4.000000000000000000e+00	-3.324808867420592376e-18	1.332202505441962836e+00	1.332202505441960838e+00	-1.961572206236639226e-04	-2.906182655892932082e-04	7.660015456946241974e-01
4.500000000000000000e+01	1.000000000000000000e+01	3.000000000000000000e+00	3.250000000000000000e+02	5.000000000000000000e+00	-3.324808875210468244e-18	1.332202444726487078e+00	1.332202444726484636e+00	-9.894094626341260899e-05	-2.663816814295882083e-04	7.660015681247680508e-01
4.500000000000000000e+01	1.000000000000000000e+01	3.000000000000000000e+00	3.250000000000000000e+02	6.000000000000000000e+00	-3.324808875423667919e-18	1.332202662547147698e+00	1.332202662547143923e+00	-1.100694423533524267e-04	-2.706137658649184733e-04	7.660015105402115942e-01
4.500000000000000000e+01	1.000000000000000000e+01	3.000000000000000000e+00	3.250000000000000000e+02	7.000000000000000000e+00	-3.324808862614282051e-18	1.332202418716750492e+00	1.332202418716746717e+00	-1.942503847697271257e-04	-2.001705828685997968e-04	7.660015582143635537e-01
4.500000000000000000e+01	1.000000000000000000e+01	3.000000000000000000e+00	3.250000000000000000e+02	8.000000000000000000e+00	-3.324808873342697918e-18	1.332202299722043959e+00	1.332202299722040184e+00	-1.206058211918365511e-04	-3.147648002016158360e-04	7.660015586576850444e-01
4.500000000000000000e+01	1.000000000000000000e+01	3.000000000000000000e+00	3.250000000000000000e+02	9.000000000000000000e+00	-3.324808874572670351e-18	1.332202508350666559e+00	1.332202508350663450e+00	-1.101937576201917550e-04	-2.997133845337181897e-04	7.660015600931281421e-01
4.500000000000000000e+01	1.000000000000000000e+01	3.000000000000000000e+00	3.250000000000000000e+02	1.000000000000000000e+01	-3.324808875112719596e-18	1.332202494658567549e+00	1.332202494658563552e+00	-9.620680685878576480e-05	-2.652852527815449690e-04	7.660015683451586455e-01
4.500000000000000000e+01	1.000000000000000000e+01	3.000000000000000000e+00	3.250000000000000000e+02	1.100000000000000000e+01	-3.324808875150531379e-18	1.332202503694443374e+00	1.332202503694440487e+00	-1.250580679689202541e-04	-2.813873138367818877e-04	7.660015616970937691e-01
4.500000000000000000e+01	1.000000000000000000e+01	3.000000000000000000e+00	3.500000000000000000e+02	0.000000000000000000e+00	-3.442363120006558973e-18	1.283356221725791890e+00	1.283356221725789004e+00	-1.034934836811042086e-04	-2.697196112158028211e-04	7.772547532777652757e-01
4.500000000000000000e+01	1.000000000000000000e+01	3.000000000000000000e+00	3.500000000000000000e+02	1.000000000000000000e+00	-3.442363105404874196e-18	1.283356715944097060e+00	1.283356715944094173e+00	-1.265652662443745513e-05	-3.323753192285505372e-04	7.772546540245055535e-01
4.500000000000000000e+01	1.000000000000000000e+01	3.000000000000000000e+00	3.500000000000000000e+02	2.000000000000000000e+00	-3.442363117497648494e-18	1.283356192529192974e+00	1.283356192529188977e+00	-6.277059084781039917e-05	-2.493974150738030712e-04	7.772546957330266348e-01
4.500000000000000000e+01	1.000000000000000000e+01	3.000000000000000000e+00	3.500000000000000000e+02	3.000000000000000000e+00	-3.442363116351658547e-18	1.283356073314219303e+00	1.283356073314217305e+00	-7.926499260736578694e-05	-2.182026747424960298e-04	7.772547713893114274e-01
4.500000000000000000e+01	1.000000000000000000e+01	3.000000000000000000e+00	3.500000000000000000e+02	4.000000000000000000e+00	-3.442363117080587594e-18	1.283356436608482420e+00	1.283356436608478868e+00	-1.421214860812137625e-04	-3.036255595672941059e-04	7.772546927538032113e-01
4.500000000000000000e+01	1.000000000000000000e+01	3.000000000000000000e+00	3.500000000000000000e+02	5.000000000000000000e+00	-3.442363114330717086e-18	1.283356412943939429e+00	1.283356412943936542e+00	-8.139978592786199980e-05	-3.344604443511438991e-04	7.772546945933616058e-01
4.500000000000000000e+01	1.000000000000000000e+01	3.000000000000000000e+00	3.500000000000000000e+02	6.000000000000000000e+00	-3.442363119188301444e-18	1.283367515497502609e+00	1.283367515497499278e+00	-1.003564678478433648e-04	-2.767371552046377059e-04	7.772520564551098632e-01
4.500000000000000000e+01	1.000000000000000000e+01	3.000000000000000000e+00	3.500000000000000000e+02	7.000000000000000000e+00	-3.442363119435933279e-18	1.283356434667913604e+00	1.283356434667910939e+00	-1.031609523107015098e-04	-2.459107761389738456e-04	7.772547065839980895e-01
4.500000000000000000e+01	1.000000000000000000e+01	3.000000000000000000e+00	3.500000000000000000e+02	8.000000000000000000e+00	-3.442363119422475266e-18	1.283356412087426568e+00	1.283356412087422793e+00	-8.610137592683793882e-05	-2.797269297685321286e-04	7.772547047964015743e-01
4.500000000000000000e+01	1.000000000000000000e+01	3.000000000000000000e+00	3.500000000000000000e+02	9.000000000000000000e+00	-3.442363119795449318e-18	1.283356568202745240e+00	1.283356568202742132e+00	-1.144696090949601426e-04	-2.575952215005812801e-04	7.772547023762585994e-01
4.500000000000000000e+01	1.000000000000000000e+01	3.000000000000000000e+00	3.500000000000000000e+02	1.000000000000000000e+01	-3.442363111817324583e-18	1.283356495464928138e+00	1.283356495464924807e+00	-7.570938904384695914e-05	-3.474333788025694633e-04	7.772546921997440794e-01
4.500000000000000000e+01	1.000000000000000000e+01	3.000000000000000000e+00	3.500000000000000000e+02	1.100000000000000000e+01	-3.442363119520920330e-18	1.283356359780142952e+00	1.283356359780139622e+00	-1.242485106417479687e-04	-2.588500118672518407e-04	7.772547029843334121e-01
4.500000000000000000e+01	1.000000000000000000e+01	3.000000000000000000e+00	3.750000000000000000e+02	0.000000000000000000e+00	-3.561581622202014657e-18	1.236807889732380206e+00	1.236807889732377763e+00	-9.826252990203609809e-05	-2.647203315772043053e-04	7.878583856894495474e-01
4.500000000000000000e+01	1.000000000000000000e+01	3.000000000000000000e+00	3.750000000000000000e+02	1.000000000000000000e+00	-3.561581611068506390e-18	1.236808100571650249e+00	1.236808100571647806e+00	-1.286961002712101776e-05	-3.048150540299910402e-04	7.878583418139788463e-01
4.500000000000000000e+01	1.000000000000000000e+01	3.000000000000000000e+00	3.750000000000000000e+02	2.000000000000000000e+00	-3.561581621000106490e-18	1.236808188129519204e+00	1.236808188129516761e+00	-7.706812282040234163e-05	-2.425141161679633401e-04	7.878583481718649528e-01
4.500000000000000000e+01	1.000000000000000000e+01	3.000000000000000000e+00	3.750000000000000000e+02	3.000000000000000000e+00	-3.561581620397323544e-18	1.236807697145380747e+00	1.236807697145377860e+00	-9.639379286713174147e-05	-2.256497289136836647e-04	7.878583878928134832e-01
4.500000000000000000e+01	1.000000000000000000e+01	3.000000000000000000e+00	3.750000000000000000e+02	4.000000000000000000e+00	-3.561581621142903411e-18	1.236808135482142301e+00	1.236808135482138082e+00	-1.073979603384876349e-04	-2.930927976846175835e-04	7.878583459161405678e-01
4.500000000000000000e+01	1.000000000000000000e+01	3.000000000000000000e+00	3.750000000000000000e+02	5.000000000000000000e+00	-3.561581620668906629e-18	1.236808090123713511e+00	1.236808090123711290e+00	-6.932600111170982493e-05	-2.824839245745292817e-04	7.878583534999267224e-01
4.500000000000000000e+01	1.000000000000000000e+01	3.000000000000000000e+00	3.750000000000000000e+02	6.000000000000000000e+00	-3.561581621687396161e-18	1.236810833212656169e+00	1.236810833212653282e+00	-9.441539955508832524e-05	-2.696375072663507034e-04	7.878576910538037659e-01
4.500000000000000000e+01	1.000000000000000000e+01	3.000000000000000000e+00	3.750000000000000000e+02	7.000000000000000000e+00	-3.561581622077718991e-18	1.236808149119320355e+00	1.236808149119317912e+00	-9.350440305519728179e-05	-2.563031079278227549e-04	7.878583536175873814e-01
4.500000000000000000e+01	1.000000000000000000e+01	3.000000000000000000e+00	3.750000000000000000e+02	8.000000000000000000e+00	-3.561581621875253679e-18	1.236808018659884878e+00	1.236808018659880881e+00	-1.164689763303724482e-04	-2.668589246035142745e-04	7.878583506893854782e-01
4.500000000000000000e+01	1.000000000000000000e+01	3.000000000000000000e+00	3.750000000000000000e+02	9.000000000000000000e+00	-3.561581622050844564e-18	1.236808088595490851e+00	1.236808088595488853e+00	-9.186693144526873820e-05	-2.721371995207421996e-04	7.878583525197805359e-01
4.500000000000000000e+01	1.000000000000000000e+01	3.000000000000000000e+00	3.750000000000000000e+02	1.000000000000000000e+01	-3.561581620040211451e-18	1.236807984440919883e+00	1.236807984440917441e+00	-6.333622339179687335e-05	-2.854689855434581884e-04	7.878583550634770116e-01
4.500000000000000000e+01	1.000000000000000000e+01	3.000000000000000000e+00	3.750000000000000000e+02	1.100000000000000000e+01	-3.561581615757754456e-18	1.236808043004779423e+00	1.236808043004776092e+00	-3.555212246466874420e-05	-2.297294528539692987e-04	7.878583655926389984e-01
4.500000000000000000e+01	1.000000000000000000e+01	3.000000000000000000e+00	4.000000000000000000e+02	0.000000000000000000e+00	-3.682368472202272454e-18	1.192455407364383602e+00	1.192455407364380493e+00	-9.901391490985029544e-05	-2.692637363471273699e-04	7.978501736042689085e-01
4.500000000000000000e+01	1.000000000000000000e+01	3.000000000000000000e+00	4.000000000000000000e+02	1.000000000000000000e+00	-3.682368467437910809e-18	1.192448228089146411e+00	1.192448228089143747e+00	-2.898574677955557369e-05	-2.621064833321221153e-04	7.978518207430550513e-01
4.500000000000000000e+01	1.000000000000000000e+01	3.000000000000000000e+00	4.000000000000000000e+02	2.000000000000000000e+00	-3.682368472356315264e-18	1.192448013030311227e+00	1.192448013030308562e+00	-8.556192114475699110e-05	-2.400646900156657912e-04	7.978518796378818445e-01
4.500000000000000000e+01	1.000000000000000000e+01	3.000000000000000000e+00	4.000000000000000000e+02	3.000000000000000000e+00	-3.682368472045474023e-18	1.192448016749016793e+00	1.192448016749014572e+00	-1.019233360090349605e-04	-2.337506542996516665e-04	7.978518963074516801e-01
4.500000000000000000e+01	1.000000000000000000e+01	3.000000000000000000e+00	4.000000000000000000e+02	4.000000000000000000e+00	-3.682368472569249160e-18	1.192447813901104769e+00	1.192447813901102105e+00	-8.924058423900632815e-05	-2.764382435693291465e-04	7.978518863662593663e-01
4.500000000000000000e+01	1.000000000000000000e+01	3.000000000000000000e+00	4.000000000000000000e+02	5.000000000000000000e+00	-3.682368472551816413e-18	1.192448110368425240e+00	1.192448110368423242e+00	-7.727345806281596657e-05	-2.569902424481397074e-04	7.978518869053160545e-01
4.500000000000000000e+01	1.000000000000000000e+01	3.000000000000000000e+00	4.000000000000000000e+02	6.000000000000000000e+00	-3.682368472638817602e-18	1.192445513894073050e+00	1.192445513894069942e+00	-8.977435976260620548e-05	-2.627545818581242623e-04	7.978524805384411556e-01
4.500000000000000000e+01	1.000000000000000000e+01	3.000000000000000000e+00	4.000000000000000000e+02	7.000000000000000000e+00	-3.682368472713314883e-18	1.192448076490948417e+00	1.192448076490945530e+00	-9.673321801509203325e-05	-2.737459842014498194e-04	7.978518819965011444e-01
4.500000000000000000e+01	1.000000000000000000e+01	3.000000000000000000e+00	4.000000000000000000e+02	8.000000000000000000e+00	-3.682368472869188097e-18	1.192447980060783674e+00	1.192447980060780788e+00	-1.016959689496720927e-04	-2.544762539790690120e-04	7.978518854157555795e-01
4.500000000000000000e+01	1.000000000000000000e+01	3.000000000000000000e+00	4.000000000000000000e+02	9.000000000000000000e+00	-3.682368472588843572e-18	1.192448113704780432e+00	1.192448113704778212e+00	-8.889974523318664747e-05	-2.757554126387564753e-04	7.978518814920685376e-01
4.500000000000000000e+01	1.000000000000000000e+01	3.000000000000000000e+00	4.000000000000000000e+02	1.000000000000000000e+01	-3.682368472406974925e-18	1.192448145730831133e+00	1.192448145730828912e+00	-7.440922565603008806e-05	-2.562322646952682088e-04	7.978518873899600461e-01
4.500000000000000000e+01	1.000000000000000000e+01	3.000000000000000000e+00	4.000000000000000000e+02	1.100000000000000000e+01	-3.682368472927710945e-18	1.192448254719493672e+00	1.192448254719491008e+00	-9.662911220712422020e-05	-2.551257600445456185e-04	7.978518822251539078e-01
4.500000000000000000e+01	1.000000000000000000e+01	3.000000000000000000e+00	4.250000000000000000e+02	0.000000000000000000e+00	-3.804633574050411285e-18	1.150181577866662641e+00	1.150181577866660643e+00	-9.204623515686004146e-05	-2.628925848697061360e-04	8.072699230955792116e-01
4.500000000000000000e+01	1.000000000000000000e+01	3.000000000000000000e+00	4.250000000000000000e+02	1.000000000000000000e+00	-3.804633573109405766e-18	1.150171584093567345e+00	1.150171584093564237e+00	-6.528372584436847447e-05	-2.346046389766825383e-04	8.072722343325027250e-01
4.500000000000000000e+01	1.000000000000000000e+01	3.000000000000000000e+00	4.250000000000000000e+02	2.000000000000000000e+00	-3.804633574170321994e-18	1.150171497459382186e+00	1.150171497459379522e+00	-8.792166085112780886e-05	-2.393561016600059376e-04	8.072722543260782979e-01
4.500000000000000000e+01	1.000000000000000000e+01	3.000000000000000000e+00	4.250000000000000000e+02	3.000000000000000000e+00	-3.804633574057383151e-18	1.150171380212472005e+00	1.150171380212469119e+00	-1.014151509738941569e-04	-2.401239418308024124e-04	8.072722723550769253e-01
4.500000000000000000e+01	1.000000000000000000e+01	3.000000000000000000e+00	4.250000000000000000e+02	4.000000000000000000e+00	-3.804633574367574199e-18	1.150171508268867493e+00	1.150171508268865495e+00	-8.249744930087952121e-05	-2.612385497336580176e-04	8.072722524026830770e-01
4.500000000000000000e+01	1.000000000000000000e+01	3.000000000000000000e+00	4.250000000000000000e+02	5.000000000000000000e+00	-3.804633574397757373e-18	1.150171480625750808e+00	1.150171480625748366e+00	-8.465277880025002687e-05	-2.481958545388715672e-04	8.072722550889909199e-01
4.500000000000000000e+01	1.000000000000000000e+01	3.000000000000000000e+00	4.250000000000000000e+02	6.000000000000000000e+00	-3.804633574302489322e-18	1.150165832318368553e+00	1.150165832318365888e+00	-8.604219466986285823e-05	-2.561951323099277396e-04	8.072735582173715674e-01
4.500000000000000000e+01	1.000000000000000000e+01	3.000000000000000000e+00	4.250000000000000000e+02	7.000000000000000000e+00	-3.804633574411493105e-18	1.150171464001514821e+00	1.150171464001512822e+00	-9.029520273916508480e-05	-2.634410438341103873e-04	8.072722516430422823e-01
4.500000000000000000e+01	1.000000000000000000e+01	3.000000000000000000e+00	4.250000000000000000e+02	8.000000000000000000e+00	-3.804633574125528716e-18	1.150171487817901683e+00	1.150171487817899241e+00	-9.873765284295019117e-05	-2.698452874959354807e-04	8.072722495535762377e-01
4.500000000000000000e+01	1.000000000000000000e+01	3.000000000000000000e+00	4.250000000000000000e+02	9.000000000000000000e+00	-3.804633567641418713e-18	1.150171444541910226e+00	1.150171444541908006e+00	-1.852337734792069057e-05	-2.552217665531973569e-04	8.072722578126781956e-01
4.500000000000000000e+01	1.000000000000000000e+01	3.000000000000000000e+00	4.250000000000000000e+02	1.000000000000000000e+01	-3.804633574345068552e-18	1.150171472478581203e+00	1.150171472478578760e+00	-8.536483187808141201e-05	-2.452589317617825189e-04	8.072722554184476040e-01
4.500000000000000000e+01	1.000000000000000000e+01	3.000000000000000000e+00	4.250000000000000000e+02	1.100000000000000000e+01	-3.804633573796764770e-18	1.150171504241687348e+00	1.150171504241684906e+00	-6.828295059323119998e-05	-2.486707393701105898e-04	8.072722555192042293e-01
4.500000000000000000e+01	1.000000000000000000e+01	3.000000000000000000e+00	4.500000000000000000e+02	0.000000000000000000e+00	-3.928292285415420821e-18	1.109892458696427830e+00	1.109892458696425610e+00	-8.630464229430687140e-05	-2.562912001513536781e-04	8.161508066039797615e-01
4.500000000000000000e+01	1.000000000000000000e+01	3.000000000000000000e+00	4.500000000000000000e+02	1.000000000000000000e+00	-3.928292284842049136e-18	1.109877914666320020e+00	1.109877914666317356e+00	-7.035008460620122486e-05	-2.295697439022804573e-04	8.161541501738062143e-01
4.500000000000000000e+01	1.000000000000000000e+01	3.000000000000000000e+00	4.500000000000000000e+02	2.000000000000000000e+00	-3.928292268810826294e-18	1.109880203436182100e+00	1.109880203436178991e+00	1.021325100363035466e-05	-3.033458755674757305e-04	8.161536686206759539e-01
4.500000000000000000e+01	1.000000000000000000e+01	3.000000000000000000e+00	4.500000000000000000e+02	3.000000000000000000e+00	-3.928292285581224130e-18	1.109877290027108110e+00	1.109877290027105889e+00	-9.614759609816261085e-05	-2.428317203017691783e-04	8.161542522425982993e-01
4.500000000000000000e+01	1.000000000000000000e+01	3.000000000000000000e+00	4.500000000000000000e+02	4.000000000000000000e+00	-3.928292285735655208e-18	1.109877696673719827e+00	1.109877696673717162e+00	-8.086186416110286183e-05	-2.505634243145731486e-04	8.161541740741956596e-01
4.500000000000000000e+01	1.000000000000000000e+01	3.000000000000000000e+00	4.500000000000000000e+02	5.000000000000000000e+00	-3.928292285751595744e-18	1.109877661835757534e+00	1.109877661835755314e+00	-8.647340230671113500e-05	-2.454797825128059619e-04	8.161541746499915151e-01
4.500000000000000000e+01	1.000000000000000000e+01	3.000000000000000000e+00	4.500000000000000000e+02	6.000000000000000000e+00	-3.928292285654954891e-18	1.109870592789187871e+00	1.109870592789185872e+00	-8.292020057832769542e-05	-2.499816633590612350e-04	8.161557970393500394e-01
4.500000000000000000e+01	1.000000000000000000e+01	3.000000000000000000e+00	4.500000000000000000e+02	7.000000000000000000e+00	-3.928292282985230802e-18	1.109877703888920930e+00	1.109877703888918932e+00	-4.954470957437113549e-05	-2.754813893646661607e-04	8.161541718223556119e-01
4.500000000000000000e+01	1.000000000000000000e+01	3.000000000000000000e+00	4.500000000000000000e+02	8.000000000000000000e+00	-3.928292281240597888e-18	1.109877723139967465e+00	1.109877723139964800e+00	-4.165040278091285982e-05	-2.853893323014537568e-04	8.161541721467628907e-01
4.500000000000000000e+01	1.000000000000000000e+01	3.000000000000000000e+00	4.500000000000000000e+02	9.000000000000000000e+00	-3.928292284629686085e-18	1.109877590599664066e+00	1.109877590599660735e+00	-8.710046641257726432e-05	-2.211688608900380974e-04	8.161541799571647715e-01
4.500000000000000000e+01	1.000000000000000000e+01	3.000000000000000000e+00	4.500000000000000000e+02	1.000000000000000000e+01	-3.928292285727938391e-18	1.109877672301274210e+00	1.109877672301272655e+00	-8.860116808387907795e-05	-2.441666187452616577e-04	8.161541746008517118e-01
4.500000000000000000e+01	1.000000000000000000e+01	3.000000000000000000e+00	4.500000000000000000e+02	1.100000000000000000e+01	-3.928292284608701923e-18	1.109877683139992799e+00	1.109877683139989912e+00	-6.559001915884086901e-05	-2.700815289227524708e-04	8.161541713636922823e-01
4.500000000000000000e+01	1.000000000000000000e+01	3.000000000000000000e+00	4.750000000000000000e+02	0.000000000000000000e+00	-4.053265093243529229e-18	1.071484104177379715e+00	1.071484104177377050e+00	-8.163646693646958111e-05	-2.495810983043352882e-04	8.245271249818734161e-01
4.500000000000000000e+01	1.000000000000000000e+01	3.000000000000000000e+00	4.750000000000000000e+02	1.000000000000000000e+00	-4.053265092817220013e-18	1.071470343312843854e+00	1.071470343312841633e+00	-7.146004420546373567e-05	-2.263190681135822109e-04	8.245302531554590253e-01
4.500000000000000000e+01	1.000000000000000000e+01	3.000000000000000000e+00	4.750000000000000000e+02	2.000000000000000000e+00	-4.053265083116019683e-18	1.071469867509819318e+00	1.071469867509816432e+00	-9.907365487685067604e-07	-2.660193434150552789e-04	8.245302015353922487e-01
4.500000000000000000e+01	1.000000000000000000e+01	3.000000000000000000e+00	4.750000000000000000e+02	3.000000000000000000e+00	-4.053265093388457768e-18	1.071470224328348708e+00	1.071470224328346710e+00	-9.121950916528921748e-05	-2.424558053571250732e-04	8.245302823522729918e-01
4.500000000000000000e+01	1.000000000000000000e+01	3.000000000000000000e+00	4.750000000000000000e+02	4.000000000000000000e+00	-4.053265083208612231e-18	1.071470365625597942e+00	1.071470365625595500e+00	-1.603114858882972657e-04	-2.781346111885087428e-04	8.245302258780640159e-01
4.500000000000000000e+01	1.000000000000000000e+01	3.000000000000000000e+00	4.750000000000000000e+02	5.000000000000000000e+00	-4.053265093489415016e-18	1.071470188801012524e+00	1.071470188801010748e+00	-8.428560608402024866e-05	-2.430785060633015133e-04	8.245302787154054069e-01
4.500000000000000000e+01	1.000000000000000000e+01	3.000000000000000000e+00	4.750000000000000000e+02	6.000000000000000000e+00	-4.053265093419833478e-18	1.071462854068895076e+00	1.071462854068892412e+00	-8.018970607241880850e-05	-2.440876526304100100e-04	8.245319532745026825e-01
4.500000000000000000e+01	1.000000000000000000e+01	3.000000000000000000e+00	4.750000000000000000e+02	7.000000000000000000e+00	-4.053265091123659680e-18	1.071470147620116053e+00	1.071470147620114499e+00	-6.581110658422644085e-05	-2.080630466812610194e-04	8.245302872667636951e-01
4.500000000000000000e+01	1.000000000000000000e+01	3.000000000000000000e+00	4.750000000000000000e+02	8.000000000000000000e+00	-4.053265092995210607e-18	1.071470254561458502e+00	1.071470254561456059e+00	-7.227138555888086948e-05	-2.599073245895996954e-04	8.245302740270803454e-01
4.500000000000000000e+01	1.000000000000000000e+01	3.000000000000000000e+00	4.750000000000000000e+02	9.000000000000000000e+00	-4.053265091687415582e-18	1.071470183931910514e+00	1.071470183931908515e+00	-1.097815202206584733e-04	-2.676781150949258665e-04	8.245302718876335035e-01
4.500000000000000000e+01	1.000000000000000000e+01	3.000000000000000000e+00	4.750000000000000000e+02	1.000000000000000000e+01	-4.053265093472097824e-18	1.071470270743891895e+00	1.071470270743889897e+00	-8.570834945346756002e-05	-2.417424837635377504e-04	8.245302780144856403e-01
4.500000000000000000e+01	1.000000000000000000e+01	3.000000000000000000e+00	4.750000000000000000e+02	1.100000000000000000e+01	-4.053265093380919678e-18	1.071470235089940770e+00	1.071470235089937439e+00	-7.424300713139011056e-05	-2.422559401703272281e-04	8.245302794464843821e-01
4.500000000000000000e+01	1.000000000000000000e+01	3.000000000000000000e+00	5.000000000000000000e+02	0.000000000000000000e+00	-4.179477305253680483e-18	1.034870285057964745e+00	1.034870285057962525e+00	-7.779518526873966354e-05	-2.429392578342088303e-04	8.324281693590933617e-01
4.500000000000000000e+01	1.000000000000000000e+01	3.000000000000000000e+00	5.000000000000000000e+02	1.000000000000000000e+00	-4.179477305255747391e-18	1.034856979095801544e+00	1.034856979095799545e+00	-8.134579832487976901e-05	-2.295419775966317825e-04	8.324312434392868720e-01
4.500000000000000000e+01	1.000000000000000000e+01	3.000000000000000000e+00	5.000000000000000000e+02	2.000000000000000000e+00	-4.179477298813254423e-18	1.034858407543888026e+00	1.034858407543886250e+00	-1.353265476170349956e-05	-2.392327737805486168e-04	8.324308586051771819e-01
4.500000000000000000e+01	1.000000000000000000e+01	3.000000000000000000e+00	5.000000000000000000e+02	3.000000000000000000e+00	-4.179477305357621381e-18	1.034856724470730294e+00	1.034856724470728517e+00	-8.537078990343315358e-05	-2.404634826250032264e-04	8.324312407829413951e-01
4.500000000000000000e+01	1.000000000000000000e+01	3.000000000000000000e+00	5.000000000000000000e+02	4.000000000000000000e+00	-4.179477300598953556e-18	1.034856697383432333e+00	1.034856697383430335e+00	-1.166944815578662331e-04	-2.820040951247673082e-04	8.324311980094261099e-01
4.500000000000000000e+01	1.000000000000000000e+01	3.000000000000000000e+00	5.000000000000000000e+02	5.000000000000000000e+00	-4.179477303815802757e-18	1.034856670691860714e+00	1.034856670691858715e+00	-4.968678812151864043e-05	-2.522599219011321058e-04	8.324312501003043874e-01
4.500000000000000000e+01	1.000000000000000000e+01	3.000000000000000000e+00	5.000000000000000000e+02	6.000000000000000000e+00	-4.179477305361663523e-18	1.034849723731240179e+00	1.034849723731237736e+00	-7.770313388620397410e-05	-2.384630393123706436e-04	8.324328116635774100e-01
4.500000000000000000e+01	1.000000000000000000e+01	3.000000000000000000e+00	5.000000000000000000e+02	7.000000000000000000e+00	-4.179477305402836824e-18	1.034856698882230086e+00	1.034856698882227866e+00	-7.744133161439130776e-05	-2.391175814133429884e-04	8.324312512098248629e-01
4.500000000000000000e+01	1.000000000000000000e+01	3.000000000000000000e+00	5.000000000000000000e+02	8.000000000000000000e+00	-4.179477303256918687e-18	1.034856661723080995e+00	1.034856661723077664e+00	-9.943674167744537230e-05	-2.715540596091596450e-04	8.324312440238849087e-01
4.500000000000000000e+01	1.000000000000000000e+01	3.000000000000000000e+00	5.000000000000000000e+02	9.000000000000000000e+00	-4.179477305049181390e-18	1.034856654812767340e+00	1.034856654812765564e+00	-8.869076400933796514e-05	-2.269931010587281041e-04	8.324312528223083429e-01
4.500000000000000000e+01	1.000000000000000000e+01	3.000000000000000000e+00	5.000000000000000000e+02	1.000000000000000000e+01	-4.179477305381614617e-18	1.034856652240036423e+00	1.034856652240034203e+00	-8.324246108600569390e-05	-2.418006401632165131e-04	8.324312508716796843e-01
4.500000000000000000e+01	1.000000000000000000e+01	3.000000000000000000e+00	5.000000000000000000e+02	1.100000000000000000e+01	-4.179477305348587999e-18	1.034856642866385457e+00	1.034856642866383014e+00	-7.441835620626114734e-05	-2.356438350392499933e-04	8.324312530440182156e-01
5.000000000000000000e+01	1.000000000000000000e+01	3.000000000000000000e+00	0.000000000000000000e+00	0.000000000000000000e+00	-2.443272649195308833e-18	2.465137373248460939e+00	2.465137373248454278e+00	2.123547293807748031e-03	2.987390931659825166e-03	4.925244711148346055e-01
5.000000000000000000e+01	1.000000000000000000e+01	3.000000000000000000e+00	0.000000000000000000e+00	1.000000000000000000e+00	-2.443272431719911188e-18	-2.465151304456504544e+00	2.465151304456499215e+00	-2.344596057586135519e-03	-4.513178220109673178e-03	-4.925193973277627313e-01
5.000000000000000000e+01	1.000000000000000000e+01	3.000000000000000000e+00	0.000000000000000000e+00	2.000000000000000000e+00	-2.443272317170922522e-18	2.465138712584356462e+00	2.465138712584350689e+00	2.894069245332045459e-03	3.755947915748075391e-03	4.925212196491621786e-01
5.000000000000000000e+01	1.000000000000000000e+01	3.000000000000000000e+00	0.000000000000000000e+00	3.000000000000000000e+00	-2.443272305360660576e-18	2.465166824811829471e+00	2.465166824811823254e+00	1.665906335594701752e-03	4.896597156333644743e-03	4.925186289440506848e-01
5.000000000000000000e+01	1.000000000000000000e+01	3.000000000000000000e+00	0.000000000000000000e+00	4.000000000000000000e+00	-2.443272576829881694e-18	-2.465171330030696772e+00	2.465171330030688779e+00	-1.237030389794931432e-03	-4.496026068159340340e-03	-4.925213311750494261e-01
5.000000000000000000e+01	1.000000000000000000e+01	3.000000000000000000e+00	0.000000000000000000e+00	5.000000000000000000e+00	-2.443272302766291578e-18	2.465177192089008873e+00	2.465177192089003100e+00	8.510525148968609704e-04	4.635390946730870432e-03	4.925209517947117810e-01
5.000000000000000000e+01	1.000000000000000000e+01	3.000000000000000000e+00	0.000000000000000000e+00	6.000000000000000000e+00	-2.443272817254325445e-18	2.465151631499344020e+00	2.465151631499336027e+00	2.124427854034303693e-03	3.802732185869989179e-03	4.925226131385212480e-01
5.000000000000000000e+01	1.000000000000000000e+01	3.000000000000000000e+00	0.000000000000000000e+00	7.000000000000000000e+00	-2.443272616882994539e-18	-2.465148635506878350e+00	2.465148635506871688e+00	-1.993820890496871435e-03	-2.778580001418296148e-03	-4.925272239012946085e-01
5.000000000000000000e+01	1.000000000000000000e+01	3.000000000000000000e+00	0.000000000000000000e+00	8.000000000000000000e+00	-2.443272530746884416e-18	-2.465176930164747926e+00	2.465176930164742153e+00	-5.995005149822177750e-04	-3.617773571786431046e-03	-4.925257315149557114e-01
5.000000000000000000e+01	1.000000000000000000e+01	3.000000000000000000e+00	0.000000000000000000e+00	9.000000000000000000e+00	-2.443272625704316441e-18	-2.465143725925715401e+00	2.465143725925708296e+00	-2.431506348755739944e-03	-3.211468981014743273e-03	-4.925248634063139619e-01
5.000000000000000000e+01	1.000000000000000000e+01	3.000000000000000000e+00	0.000000000000000000e+00	1.000000000000000000e+01	-2.443272436591705442e-18	2.465176852961662668e+00	2.465176852961656895e+00	8.434144453850899326e-04	4.439366652603637942e-03	4.925219893463623211e-01
5.000000000000000000e+01	1.000000000000000000e+01	3.000000000000000000e+00	0.000000000000000000e+00	1.100000000000000000e+01	-2.443272902487368558e-18	-2.465166149883101010e+00	2.465166149883095681e+00	-1.496362832628441884e-03	-3.662988737847337316e-03	-4.925251332708601160e-01
5.000000000000000000e+01	1.000000000000000000e+01	3.000000000000000000e+00	2.500000000000000000e+01	0.000000000000000000e+00	-2.538719592840375041e-18	2.360301811473461520e+00	2.360301811473455746e+00	1.696727632554849517e-03	2.590487323517399326e-03	5.217128519829143940e-01
5.000000000000000000e+01	1.000000000000000000e+01	3.000000000000000000e+00	2.500000000000000000e+01	1.000000000000000000e+00	-2.353512650590258761e-18	-2.575321893116504057e+00	2.575321893116498284e+00	-2.573968382357591598e-03	-6.674326443970320967e-03	-4.612090484392605272e-01
5.000000000000000000e+01	1.000000000000000000e+01	3.000000000000000000e+00	2.500000000000000000e+01	2.000000000000000000e+00	-2.538719469776199511e-18	2.360309652075474940e+00	2.360309652075469611e+00	1.830807798629073514e-03	3.364998106847219127e-03	5.217108904888283494e-01
5.000000000000000000e+01	1.000000000000000000e+01	3.000000000000000000e+00	2.500000000000000000e+01	3.000000000000000000e+00	-2.538719516227401854e-18	2.360321906026157546e+00	2.360321906026152217e+00	9.972369508422155963e-04	3.376689408661258471e-03	5.217121642723170361e-01
5.000000000000000000e+01	1.000000000000000000e+01	3.000000000000000000e+00	2.500000000000000000e+01	4.000000000000000000e+00	-2.353512692737590465e-18	-2.575358900162323827e+00	2.575358900162319387e+00	-7.482197768473206837e-04	-6.076549311951246618e-03	-4.612162252936485296e-01
5.000000000000000000e+01	1.000000000000000000e+01	3.000000000000000000e+00	2.500000000000000000e+01	5.000000000000000000e+00	-2.538719358064344469e-18	2.360325435717575804e+00	2.360325435717570475e+00	5.868183686413000130e-04	3.256584874559733528e-03	5.217128700935345087e-01
5.000000000000000000e+01	1.000000000000000000e+01	3.000000000000000000e+00	2.500000000000000000e+01	6.000000000000000000e+00	-2.538719576547163327e-18	2.360302191713926856e+00	2.360302191713921971e+00	1.778074398632587157e-03	3.007583874396335590e-03	5.217111531769306199e-01
5.000000000000000000e+01	1.000000000000000000e+01	3.000000000000000000e+00	2.500000000000000000e+01	7.000000000000000000e+00	-2.538719466296690059e-18	2.360321809598477039e+00	2.360321809598472154e+00	9.938422475967195920e-04	3.469381706899244983e-03	5.217116722603729606e-01
5.000000000000000000e+01	1.000000000000000000e+01	3.000000000000000000e+00	2.500000000000000000e+01	8.000000000000000000e+00	-2.538719503722803645e-18	2.360306081720529026e+00	2.360306081720524141e+00	1.378184568730649344e-03	2.203293716023044073e-03	5.217154112832638191e-01
5.000000000000000000e+01	1.000000000000000000e+01	3.000000000000000000e+00	2.500000000000000000e+01	9.000000000000000000e+00	-2.538719508821940832e-18	2.360320075671681117e+00	2.360320075671675344e+00	1.122462734330101353e-03	3.454709685607657704e-03	5.217115883171901114e-01
5.000000000000000000e+01	1.000000000000000000e+01	3.000000000000000000e+00	2.500000000000000000e+01	1.000000000000000000e+01	-2.538719207929356959e-18	2.360327395352435520e+00	2.360327395352429747e+00	5.158758328784108279e-04	3.464482307723198550e-03	5.217120864103539368e-01
5.000000000000000000e+01	1.000000000000000000e+01	3.000000000000000000e+00	2.500000000000000000e+01	1.100000000000000000e+01	-2.353513513208853582e-18	-2.575326850790804922e+00	2.575326850790799149e+00	-1.839852348784234027e-03	-4.665804814298886959e-03	-4.612218406757650491e-01
5.000000000000000000e+01	1.000000000000000000e+01	3.000000000000000000e+00	5.000000000000000000e+01	0.000000000000000000e+00	-2.639474777607964719e-18	2.260472444819336513e+00	2.260472444819332960e+00	1.389414413267756228e-03	2.252734808379474631e-03	5.489799461109570178e-01
5.000000000000000000e+01	1.000000000000000000e+01	3.000000000000000000e+00	5.000000000000000000e+01	1.000000000000000000e+00	-2.269859895017780244e-18	-2.691146048882717245e+00	2.691146048882711028e+00	-3.126383084694795388e-03	-1.004953867782127329e-02	-4.275388898642568658e-01
5.000000000000000000e+01	1.000000000000000000e+01	3.000000000000000000e+00	5.000000000000000000e+01	2.000000000000000000e+00	-2.639474471659749260e-18	2.260474324295314030e+00	2.260474324295309589e+00	1.743168475772400011e-03	2.891394400237017395e-03	5.489779158653492752e-01
5.000000000000000000e+01	1.000000000000000000e+01	3.000000000000000000e+00	5.000000000000000000e+01	3.000000000000000000e+00	-2.639474607496958729e-18	2.260485696926129329e+00	2.260485696926124000e+00	8.653594168588692615e-04	2.903685812182080304e-03	5.489791652465316751e-01
5.000000000000000000e+01	1.000000000000000000e+01	3.000000000000000000e+00	5.000000000000000000e+01	4.000000000000000000e+00	-2.269859691949268422e-18	-2.691216567749423749e+00	2.691216567749417532e+00	-7.864379570692002237e-04	-8.986417776010970776e-03	-4.275554069877138264e-01
5.000000000000000000e+01	1.000000000000000000e+01	3.000000000000000000e+00	5.000000000000000000e+01	5.000000000000000000e+00	-2.639474539762961313e-18	2.260486204661902310e+00	2.260486204661898313e+00	4.654644268466207263e-04	2.566135140029843827e-03	5.489803277584108798e-01
5.000000000000000000e+01	1.000000000000000000e+01	3.000000000000000000e+00	5.000000000000000000e+01	6.000000000000000000e+00	-2.639474772235763791e-18	2.260473981157794299e+00	2.260473981157790302e+00	1.328267119104463651e-03	2.540264954552234108e-03	5.489794243846100041e-01
5.000000000000000000e+01	1.000000000000000000e+01	3.000000000000000000e+00	5.000000000000000000e+01	7.000000000000000000e+00	-2.639474590402164572e-18	2.260475924301830641e+00	2.260475924301825312e+00	1.590792655162453530e-03	2.829604804173291212e-03	5.489783632990764550e-01
5.000000000000000000e+01	1.000000000000000000e+01	3.000000000000000000e+00	5.000000000000000000e+01	8.000000000000000000e+00	-2.639474452898180988e-18	2.260481119125033356e+00	2.260481119125028471e+00	1.346060849467709333e-03	3.148704378613851208e-03	5.489776250867580698e-01
5.000000000000000000e+01	1.000000000000000000e+01	3.000000000000000000e+00	5.000000000000000000e+01	9.000000000000000000e+00	-2.269859829944439253e-18	-2.691132577345170418e+00	2.691132577345162424e+00	-3.588197164156234614e-03	-1.006623385963629873e-02	-4.275370078004707142e-01
5.000000000000000000e+01	1.000000000000000000e+01	3.000000000000000000e+00	5.000000000000000000e+01	1.000000000000000000e+01	-2.639474717470271034e-18	2.260480962221205203e+00	2.260480962221199874e+00	7.290660464865587453e-04	2.239593274343436215e-03	5.489811292655770725e-01
5.000000000000000000e+01	1.000000000000000000e+01	3.000000000000000000e+00	5.000000000000000000e+01	1.100000000000000000e+01	-2.269861075535406451e-18	-2.691178130818821845e+00	2.691178130818814296e+00	-2.912172466357595101e-03	-7.083498701971576925e-03	-4.275677238869903807e-01
5.000000000000000000e+01	1.000000000000000000e+01	3.000000000000000000e+00	7.500000000000000000e+01	0.000000000000000000e+00	-2.745192290566701515e-18	2.165376488223642593e+00	2.165376488223639484e+00	1.164304464110180745e-03	1.973882211885743480e-03	5.744867235444608422e-01
5.000000000000000000e+01	1.000000000000000000e+01	3.000000000000000000e+00	7.500000000000000000e+01	1.000000000000000000e+00	-2.192785642929023696e-18	-2.812712122331575859e+00	2.812712122331569642e+00	-2.131105908452068237e-03	-2.077646203370498573e-02	-3.910837404641491766e-01
5.000000000000000000e+01	1.000000000000000000e+01	3.000000000000000000e+00	7.500000000000000000e+01	2.000000000000000000e+00	-2.745192226851575625e-18	2.165381045153917494e+00	2.165381045153912165e+00	1.032469883949119899e-03	2.348411270441139870e-03	5.744860854841149500e-01
5.000000000000000000e+01	1.000000000000000000e+01	3.000000000000000000e+00	7.500000000000000000e+01	3.000000000000000000e+00	-2.745192233398913523e-18	2.165382790150063297e+00	2.165382790150057080e+00	7.255936619928874450e-04	2.187518932400600146e-03	5.744868420086903793e-01
5.000000000000000000e+01	1.000000000000000000e+01	3.000000000000000000e+00	7.500000000000000000e+01	4.000000000000000000e+00	-2.192785710345129427e-18	-2.813009605800579127e+00	2.813009605800572910e+00	-1.016905864681170681e-04	-1.662954945078126689e-02	-3.911804932019444236e-01
5.000000000000000000e+01	1.000000000000000000e+01	3.000000000000000000e+00	7.500000000000000000e+01	5.000000000000000000e+00	-2.745192255953269176e-18	2.165378673078899308e+00	2.165378673078894867e+00	7.696655479944050594e-04	1.820393225561682407e-03	5.744876174504991440e-01
5.000000000000000000e+01	1.000000000000000000e+01	3.000000000000000000e+00	7.500000000000000000e+01	6.000000000000000000e+00	-2.745192289479085735e-18	2.165378272375098945e+00	2.165378272375094060e+00	1.050338042405896989e-03	2.132835480561781367e-03	5.744865975569927175e-01
5.000000000000000000e+01	1.000000000000000000e+01	3.000000000000000000e+00	7.500000000000000000e+01	7.000000000000000000e+00	-2.745192246968522488e-18	2.165383842232250444e+00	2.165383842232246447e+00	8.331814367611925379e-04	2.217701411569044344e-03	5.744871442573783460e-01
5.000000000000000000e+01	1.000000000000000000e+01	3.000000000000000000e+00	7.500000000000000000e+01	8.000000000000000000e+00	-2.192785639610760802e-18	-2.812995830603721270e+00	2.812995830603716385e+00	-7.740498621468067282e-03	-9.888962186930087134e-03	-3.912552229493909128e-01
5.000000000000000000e+01	1.000000000000000000e+01	3.000000000000000000e+00	7.500000000000000000e+01	9.000000000000000000e+00	-2.745192240842281854e-18	2.165376292727084540e+00	2.165376292727080099e+00	1.296591415694409600e-03	2.148588458697302250e-03	5.744862364661025289e-01
5.000000000000000000e+01	1.000000000000000000e+01	3.000000000000000000e+00	7.500000000000000000e+01	1.000000000000000000e+01	-2.745192222542865894e-18	2.165379703670920364e+00	2.165379703670915035e+00	6.739884597164262072e-04	1.821400599780260542e-03	5.744876852023299563e-01
5.000000000000000000e+01	1.000000000000000000e+01	3.000000000000000000e+00	7.500000000000000000e+01	1.100000000000000000e+01	-2.192788873958708454e-18	-2.812974470476802047e+00	2.812974470476796718e+00	-3.803945095240429241e-03	-1.511249285315868253e-02	-3.912001847703763246e-01
5.000000000000000000e+01	1.000000000000000000e+01	3.000000000000000000e+00	1.000000000000000000e+02	0.000000000000000000e+00	-2.855554265204280561e-18	2.074783427459190754e+00	2.074783427459186758e+00	1.081622726233729369e-03	1.535538043378593172e-03	5.983666664521887224e-01
5.000000000000000000e+01	1.000000000000000000e+01	3.000000000000000000e+00	1.000000000000000000e+02	1.000000000000000000e+00	-2.855554216202379681e-18	2.074772485399301036e+00	2.074772485399294819e+00	5.089898235718379529e-04	1.640692123402231811e-03	5.983723830713199021e-01
5.000000000000000000e+01	1.000000000000000000e+01	3.000000000000000000e+00	1.000000000000000000e+02	2.000000000000000000e+00	-2.855554284164194580e-18	2.074771859065104085e+00	2.074771859065098312e+00	9.557752783663587886e-04	1.948744838962692804e-03	5.983714339181412933e-01
5.000000000000000000e+01	1.000000000000000000e+01	3.000000000000000000e+00	1.000000000000000000e+02	3.000000000000000000e+00	-2.855554141672359818e-18	2.074776897252176067e+00	2.074776897252172070e+00	6.668627626074287570e-04	2.172936280080859858e-03	5.983713016179817989e-01
5.000000000000000000e+01	1.000000000000000000e+01	3.000000000000000000e+00	1.000000000000000000e+02	4.000000000000000000e+00	-2.855554169747000767e-18	2.074768670555840799e+00	2.074768670555835026e+00	1.291902265721876298e-03	1.977772616522446847e-03	5.983709025014937177e-01
5.000000000000000000e+01	1.000000000000000000e+01	3.000000000000000000e+00	1.000000000000000000e+02	5.000000000000000000e+00	-2.855554201877919423e-18	2.074772612367433489e+00	2.074772612367426827e+00	4.844568071066468408e-04	1.633251972280798468e-03	5.983724072499517765e-01
5.000000000000000000e+01	1.000000000000000000e+01	3.000000000000000000e+00	1.000000000000000000e+02	6.000000000000000000e+00	-2.855554316841509191e-18	2.074771202570247830e+00	2.074771202570243389e+00	8.806556183404216616e-04	1.803702401721967883e-03	5.983718757322407100e-01
5.000000000000000000e+01	1.000000000000000000e+01	3.000000000000000000e+00	1.000000000000000000e+02	7.000000000000000000e+00	-2.122635548449094831e-18	-2.920147214132252422e+00	2.920147214132246649e+00	4.310190198407417433e-02	7.654935161674292221e-02	-3.471244834359960563e-01
5.000000000000000000e+01	1.000000000000000000e+01	3.000000000000000000e+00	1.000000000000000000e+02	8.000000000000000000e+00	-2.855554213923004999e-18	2.074773377107616668e+00	2.074773377107611338e+00	4.981627443979448882e-04	1.729143856207893040e-03	5.983722031825785548e-01
5.000000000000000000e+01	1.000000000000000000e+01	3.000000000000000000e+00	1.000000000000000000e+02	9.000000000000000000e+00	-2.855554273768113333e-18	2.074767166791027684e+00	2.074767166791022799e+00	1.167407046144778400e-03	1.700706379599204463e-03	5.983716748991478873e-01
5.000000000000000000e+01	1.000000000000000000e+01	3.000000000000000000e+00	1.000000000000000000e+02	1.000000000000000000e+01	-2.855554292704651570e-18	2.074769248812360800e+00	2.074769248812355027e+00	7.947811703439962251e-04	1.528461316108513336e-03	5.983724550054349001e-01
5.000000000000000000e+01	1.000000000000000000e+01	3.000000000000000000e+00	1.000000000000000000e+02	1.100000000000000000e+01	-2.855554178679996176e-18	2.074775410466715986e+00	2.074775410466709324e+00	4.924673657665255876e-04	1.930897722506378939e-03	5.983717835809706509e-01
5.000000000000000000e+01	1.000000000000000000e+01	3.000000000000000000e+00	1.250000000000000000e+02	0.000000000000000000e+00	-2.970267341188899520e-18	1.988442041560629647e+00	1.988442041560625650e+00	9.641183567507584113e-04	1.402663295849132475e-03	6.207527173562396028e-01
5.000000000000000000e+01	1.000000000000000000e+01	3.000000000000000000e+00	1.250000000000000000e+02	1.000000000000000000e+00	-2.970267285166148525e-18	1.988428560046781035e+00	1.988428560046776150e+00	1.139371120717440301e-03	1.428697039435475108e-03	6.207559512890570286e-01
5.000000000000000000e+01	1.000000000000000000e+01	3.000000000000000000e+00	1.250000000000000000e+02	2.000000000000000000e+00	-2.970267343328838029e-18	1.988433694341565472e+00	1.988433694341559255e+00	6.111584838542742388e-04	1.481871149955431375e-03	6.207563842149305122e-01
5.000000000000000000e+01	1.000000000000000000e+01	3.000000000000000000e+00	1.250000000000000000e+02	3.000000000000000000e+00	-2.970267292214781720e-18	1.988436561712196626e+00	1.988436561712193296e+00	5.722205866836283482e-04	1.728476210327691302e-03	6.207560299830395811e-01
5.000000000000000000e+01	1.000000000000000000e+01	3.000000000000000000e+00	1.250000000000000000e+02	4.000000000000000000e+00	-2.970267345146303836e-18	1.988434591417816755e+00	1.988434591417813424e+00	7.693146159871730536e-04	1.692842728054494905e-03	6.207558818907187304e-01
5.000000000000000000e+01	1.000000000000000000e+01	3.000000000000000000e+00	1.250000000000000000e+02	5.000000000000000000e+00	-2.970267281691929601e-18	1.988433517390183924e+00	1.988433517390180372e+00	4.819234986903277347e-04	1.386248526738900191e-03	6.207565857480153992e-01
5.000000000000000000e+01	1.000000000000000000e+01	3.000000000000000000e+00	1.250000000000000000e+02	6.000000000000000000e+00	-2.970267342434636845e-18	1.988412018834543771e+00	1.988412018834538886e+00	8.856502041135048313e-04	1.644321374997678113e-03	6.207607085065295349e-01
5.000000000000000000e+01	1.000000000000000000e+01	3.000000000000000000e+00	1.250000000000000000e+02	7.000000000000000000e+00	-2.970267339998186784e-18	1.988429755852340053e+00	1.988429755852335612e+00	9.220708506391545869e-04	1.329248796828421276e-03	6.207564280860735639e-01
5.000000000000000000e+01	1.000000000000000000e+01	3.000000000000000000e+00	1.250000000000000000e+02	8.000000000000000000e+00	-2.970267362741051303e-18	1.988431076324277846e+00	1.988431076324272961e+00	7.937225966245660099e-04	1.391094309961826226e-03	6.207563511997924444e-01
5.000000000000000000e+01	1.000000000000000000e+01	3.000000000000000000e+00	1.250000000000000000e+02	9.000000000000000000e+00	-2.970267231230308639e-18	1.988434880371635627e+00	1.988434880371630076e+00	3.782289142458809708e-04	1.460769795192932118e-03	6.207564879129024993e-01
5.000000000000000000e+01	1.000000000000000000e+01	3.000000000000000000e+00	1.250000000000000000e+02	1.000000000000000000e+01	-2.970267353811564939e-18	1.988431177362674829e+00	1.988431177362671054e+00	7.788116369638529947e-04	1.347516594175059840e-03	6.207565084481050377e-01
5.000000000000000000e+01	1.000000000000000000e+01	3.000000000000000000e+00	1.250000000000000000e+02	1.100000000000000000e+01	-2.970267338840904725e-18	1.988430397725353682e+00	1.988430397725349463e+00	8.103245112361233838e-04	1.292046625821330775e-03	6.207565950364161145e-01
5.000000000000000000e+01	1.000000000000000000e+01	3.000000000000000000e+00	1.500000000000000000e+02	0.000000000000000000e+00	-3.089059310592967205e-18	1.906165442511511765e+00	1.906165442511507324e+00	8.618655770790857595e-04	1.289127409265914282e-03	6.417453415519345228e-01
5.000000000000000000e+01	1.000000000000000000e+01	3.000000000000000000e+00	1.500000000000000000e+02	1.000000000000000000e+00	-3.089059308231068351e-18	1.906162443718072197e+00	1.906162443718067312e+00	8.765238028374084615e-04	1.399560376201496818e-03	6.417461799675969747e-01
5.000000000000000000e+01	1.000000000000000000e+01	3.000000000000000000e+00	1.500000000000000000e+02	2.000000000000000000e+00	-3.089059273882317334e-18	1.906165120462292917e+00	1.906165120462286477e+00	4.794815876242863872e-04	1.369588998111973639e-03	6.417465404789510774e-01
5.000000000000000000e+01	1.000000000000000000e+01	3.000000000000000000e+00	1.500000000000000000e+02	3.000000000000000000e+00	-3.089059292292719244e-18	1.906164626129215112e+00	1.906164626129210671e+00	5.355709346480467528e-04	1.398333510467940572e-03	6.417465459870553834e-01
5.000000000000000000e+01	1.000000000000000000e+01	3.000000000000000000e+00	1.500000000000000000e+02	4.000000000000000000e+00	-3.089059315497913261e-18	1.906164506102253631e+00	1.906164506102248746e+00	6.831290076882336063e-04	1.450709980577727853e-03	6.417462899804915466e-01
5.000000000000000000e+01	1.000000000000000000e+01	3.000000000000000000e+00	1.500000000000000000e+02	5.000000000000000000e+00	-3.089059210258702390e-18	1.906164175931307936e+00	1.906164175931302163e+00	3.716135205877243715e-04	1.231323125359155444e-03	6.417467645107683971e-01
5.000000000000000000e+01	1.000000000000000000e+01	3.000000000000000000e+00	1.500000000000000000e+02	6.000000000000000000e+00	-3.089059313018719496e-18	1.906156993963705970e+00	1.906156993963701307e+00	7.503035416949819635e-04	1.444662484023081584e-03	6.417478164170807853e-01
5.000000000000000000e+01	1.000000000000000000e+01	3.000000000000000000e+00	1.500000000000000000e+02	7.000000000000000000e+00	-3.089059314869775832e-18	1.906162129020218199e+00	1.906162129020214424e+00	7.056145354509884768e-04	1.212259133724989018e-03	6.417466585639787224e-01
5.000000000000000000e+01	1.000000000000000000e+01	3.000000000000000000e+00	1.500000000000000000e+02	8.000000000000000000e+00	-3.089059304462749910e-18	1.906163231833983618e+00	1.906163231833977845e+00	5.805169068994557027e-04	1.263330810321441249e-03	6.417466554072394080e-01
5.000000000000000000e+01	1.000000000000000000e+01	3.000000000000000000e+00	1.500000000000000000e+02	9.000000000000000000e+00	-3.089059292823072202e-18	1.906162294840409333e+00	1.906162294840405114e+00	9.214776785416565379e-04	1.367054555385092442e-03	6.417461570052350739e-01
5.000000000000000000e+01	1.000000000000000000e+01	3.000000000000000000e+00	1.500000000000000000e+02	1.000000000000000000e+01	-3.089059308323279565e-18	1.906161618371392974e+00	1.906161618371389865e+00	7.122803551633567634e-04	1.182517099974095091e-03	6.417467038924410394e-01
5.000000000000000000e+01	1.000000000000000000e+01	3.000000000000000000e+00	1.500000000000000000e+02	1.100000000000000000e+01	-3.089059294568543281e-18	1.906160573087761767e+00	1.906160573087756882e+00	8.422657542997879143e-04	1.166626421283384297e-03	6.417466646215868042e-01
5.000000000000000000e+01	1.000000000000000000e+01	3.000000000000000000e+00	1.750000000000000000e+02	0.000000000000000000e+00	-3.211677041395939073e-18	1.827774086761002836e+00	1.827774086760998173e+00	7.700797126574134531e-04	1.186729593743623360e-03	6.614382443399657863e-01
5.000000000000000000e+01	1.000000000000000000e+01	3.000000000000000000e+00	1.750000000000000000e+02	1.000000000000000000e+00	-3.211677044136131398e-18	1.827775486128617732e+00	1.827775486128613291e+00	7.322616415386049016e-04	1.264490463853920610e-03	6.614379985313137977e-01
5.000000000000000000e+01	1.000000000000000000e+01	3.000000000000000000e+00	1.750000000000000000e+02	2.000000000000000000e+00	-3.211677033803580802e-18	1.827775399104702325e+00	1.827775399104700105e+00	5.505146125369022713e-04	1.127252816022678494e-03	6.614383526496657728e-01
5.000000000000000000e+01	1.000000000000000000e+01	3.000000000000000000e+00	1.750000000000000000e+02	3.000000000000000000e+00	-3.211677035850258465e-18	1.827775834030038071e+00	1.827775834030034297e+00	5.402241064867810460e-04	1.183877737163213997e-03	6.614383019623957249e-01
5.000000000000000000e+01	1.000000000000000000e+01	3.000000000000000000e+00	1.750000000000000000e+02	4.000000000000000000e+00	-3.211677036245758964e-18	1.827776822856050032e+00	1.827776822856047367e+00	6.192776614572390254e-04	1.318682568620743647e-03	6.614380171985287937e-01
5.000000000000000000e+01	1.000000000000000000e+01	3.000000000000000000e+00	1.750000000000000000e+02	5.000000000000000000e+00	-3.211677034462656755e-18	1.827774209261304517e+00	1.827774209261300742e+00	6.452185343956787786e-04	1.064574557447655083e-03	6.614383677783580717e-01
5.000000000000000000e+01	1.000000000000000000e+01	3.000000000000000000e+00	1.750000000000000000e+02	6.000000000000000000e+00	-3.211677043854040439e-18	1.827775698487138945e+00	1.827775698487135836e+00	6.573212553160949706e-04	1.273209624414085514e-03	6.614381580210936251e-01
5.000000000000000000e+01	1.000000000000000000e+01	3.000000000000000000e+00	1.750000000000000000e+02	7.000000000000000000e+00	-3.211677003111362629e-18	1.827777825041518422e+00	1.827777825041513760e+00	4.681763488206019583e-04	1.310147862760732435e-03	6.614381918340414002e-01
5.000000000000000000e+01	1.000000000000000000e+01	3.000000000000000000e+00	1.750000000000000000e+02	8.000000000000000000e+00	-3.211676987923889311e-18	1.827773343431007280e+00	1.827773343431003283e+00	9.358700206881806569e-04	1.199896515278575009e-03	6.614379131988700200e-01
5.000000000000000000e+01	1.000000000000000000e+01	3.000000000000000000e+00	1.750000000000000000e+02	9.000000000000000000e+00	-3.211677021898146332e-18	1.827774516024124773e+00	1.827774516024120333e+00	8.432586486052190628e-04	1.252066758197214243e-03	6.614379171969982929e-01
5.000000000000000000e+01	1.000000000000000000e+01	3.000000000000000000e+00	1.750000000000000000e+02	1.000000000000000000e+01	-3.211677017312922365e-18	1.827774238568783405e+00	1.827774238568777632e+00	5.887937892006846197e-04	1.022797655585162531e-03	6.614384500216322627e-01
5.000000000000000000e+01	1.000000000000000000e+01	3.000000000000000000e+00	1.750000000000000000e+02	1.100000000000000000e+01	-3.211677031155366654e-18	1.827773734671522821e+00	1.827773734671518602e+00	8.008514405043193210e-04	1.126248142185432314e-03	6.614382039190528362e-01
5.000000000000000000e+01	1.000000000000000000e+01	3.000000000000000000e+00	2.000000000000000000e+02	0.000000000000000000e+00	-3.337884457487352541e-18	1.753086980893132196e+00	1.753086980893128421e+00	6.892237285946131199e-04	1.096832743627256836e-03	6.799194803200950821e-01
5.000000000000000000e+01	1.000000000000000000e+01	3.000000000000000000e+00	2.000000000000000000e+02	1.000000000000000000e+00	-3.337884459645689074e-18	1.753095190573211726e+00	1.753095190573207729e+00	6.632820812974037691e-04	1.123707480909076281e-03	6.799174622672514712e-01
5.000000000000000000e+01	1.000000000000000000e+01	3.000000000000000000e+00	2.000000000000000000e+02	2.000000000000000000e+00	-3.337884458866115003e-18	1.753094638445856335e+00	1.753094638445852560e+00	5.952671907556734282e-04	1.021027931826934713e-03	6.799176603654139006e-01
5.000000000000000000e+01	1.000000000000000000e+01	3.000000000000000000e+00	2.000000000000000000e+02	3.000000000000000000e+00	-3.337884456713248111e-18	1.753094947410069881e+00	1.753094947410065441e+00	5.461524942350557115e-04	1.041497712685760402e-03	6.799176639682634748e-01
5.000000000000000000e+01	1.000000000000000000e+01	3.000000000000000000e+00	2.000000000000000000e+02	4.000000000000000000e+00	-3.337884419234959542e-18	1.753096370955716798e+00	1.753096370955712358e+00	6.947237512432900787e-04	1.283386389391296409e-03	6.799171797374625736e-01
5.000000000000000000e+01	1.000000000000000000e+01	3.000000000000000000e+00	2.000000000000000000e+02	5.000000000000000000e+00	-3.337884416110086592e-18	1.753094272708397128e+00	1.753094272708392909e+00	4.741517444230676981e-04	9.165974695144876250e-04	6.799178189874411915e-01
5.000000000000000000e+01	1.000000000000000000e+01	3.000000000000000000e+00	2.000000000000000000e+02	6.000000000000000000e+00	-3.337884459490848928e-18	1.753098792066621003e+00	1.753098792066616340e+00	5.895438529645201852e-04	1.130389036924576117e-03	6.799167881162963001e-01
5.000000000000000000e+01	1.000000000000000000e+01	3.000000000000000000e+00	2.000000000000000000e+02	7.000000000000000000e+00	-3.337884458189734184e-18	1.753094379964608374e+00	1.753094379964602822e+00	6.709442864571454716e-04	1.039198737237257862e-03	6.799175847773678560e-01
5.000000000000000000e+01	1.000000000000000000e+01	3.000000000000000000e+00	2.000000000000000000e+02	8.000000000000000000e+00	-3.337884458808484245e-18	1.753095068786028943e+00	1.753095068786024058e+00	6.728245660399818483e-04	1.120823805483857523e-03	6.799174628114196262e-01
5.000000000000000000e+01	1.000000000000000000e+01	3.000000000000000000e+00	2.000000000000000000e+02	9.000000000000000000e+00	-3.337884458436213543e-18	1.753095082364463764e+00	1.753095082364458213e+00	5.557797956307530731e-04	1.047724917107871077e-03	6.799176518483127651e-01
5.000000000000000000e+01	1.000000000000000000e+01	3.000000000000000000e+00	2.000000000000000000e+02	1.000000000000000000e+01	-3.337884458139219353e-18	1.753094262978836859e+00	1.753094262978831752e+00	6.611453127444230507e-04	1.029997631093272636e-03	6.799176066775366456e-01
5.000000000000000000e+01	1.000000000000000000e+01	3.000000000000000000e+00	2.000000000000000000e+02	1.100000000000000000e+01	-3.337884455856042115e-18	1.753094460836581270e+00	1.753094460836576163e+00	7.022578043265820854e-04	1.086090208898853569e-03	6.799175053875022856e-01
5.000000000000000000e+01	1.000000000000000000e+01	3.000000000000000000e+00	2.250000000000000000e+02	0.000000000000000000e+00	-3.467460953175336741e-18	1.681954741272632559e+00	1.681954741272629894e+00	6.179291266152244074e-04	1.010168095309808096e-03	6.972639371659938856e-01
5.000000000000000000e+01	1.000000000000000000e+01	3.000000000000000000e+00	2.250000000000000000e+02	1.000000000000000000e+00	-3.467460951462419270e-18	1.681957827778462811e+00	1.681957827778457926e+00	6.356627412414164995e-04	9.815030658983376743e-04	6.972630904797382234e-01
5.000000000000000000e+01	1.000000000000000000e+01	3.000000000000000000e+00	2.250000000000000000e+02	2.000000000000000000e+00	-3.467460923437296677e-18	1.681958902207380424e+00	1.681958902207375983e+00	3.916036398588070770e-04	9.581601090282366355e-04	6.972632467414029422e-01
5.000000000000000000e+01	1.000000000000000000e+01	3.000000000000000000e+00	2.250000000000000000e+02	3.000000000000000000e+00	-3.467460953653902598e-18	1.681957971118199557e+00	1.681957971118195116e+00	5.396199612731069836e-04	9.464444163649953857e-04	6.972631838692040507e-01
5.000000000000000000e+01	1.000000000000000000e+01	3.000000000000000000e+00	2.250000000000000000e+02	4.000000000000000000e+00	-3.467460948683081264e-18	1.681959168528990078e+00	1.681959168528985193e+00	5.223229043328504436e-04	1.063231207101692985e-03	6.972630400185561017e-01
5.000000000000000000e+01	1.000000000000000000e+01	3.000000000000000000e+00	2.250000000000000000e+02	5.000000000000000000e+00	-3.467460947675950481e-18	1.681957351330046979e+00	1.681957351330041872e+00	5.898499620672842739e-04	9.018705870581783654e-04	6.972631984064928679e-01
5.000000000000000000e+01	1.000000000000000000e+01	3.000000000000000000e+00	2.250000000000000000e+02	6.000000000000000000e+00	-3.467460954527349191e-18	1.681967862624134114e+00	1.681967862624129229e+00	5.395671886644485583e-04	1.012142749418592667e-03	6.972608476990879156e-01
5.000000000000000000e+01	1.000000000000000000e+01	3.000000000000000000e+00	2.250000000000000000e+02	7.000000000000000000e+00	-3.467460928607222190e-18	1.681957740560619863e+00	1.681957740560616532e+00	4.519217191805478362e-04	8.737353885693974111e-04	6.972633016591589517e-01
5.000000000000000000e+01	1.000000000000000000e+01	3.000000000000000000e+00	2.250000000000000000e+02	8.000000000000000000e+00	-3.467460950957936558e-18	1.681957600772025607e+00	1.681957600772020056e+00	5.708645944545545116e-04	9.173074403044633720e-04	6.972631931659286630e-01
5.000000000000000000e+01	1.000000000000000000e+01	3.000000000000000000e+00	2.250000000000000000e+02	9.000000000000000000e+00	-3.467460953213819132e-18	1.681957734279880601e+00	1.681957734279876826e+00	5.762985757496012513e-04	9.349995519310364076e-04	6.972631672445450679e-01
5.000000000000000000e+01	1.000000000000000000e+01	3.000000000000000000e+00	2.250000000000000000e+02	1.000000000000000000e+01	-3.467460938343439779e-18	1.681957200047355272e+00	1.681957200047351497e+00	5.630297686703287152e-04	8.580512781031373899e-04	6.972632587490534828e-01
5.000000000000000000e+01	1.000000000000000000e+01	3.000000000000000000e+00	2.250000000000000000e+02	1.100000000000000000e+01	-3.467460954120405201e-18	1.681958067730793260e+00	1.681958067730788819e+00	6.118169413547258845e-04	1.002991241446383455e-03	6.972630701928744790e-01
5.000000000000000000e+01	1.000000000000000000e+01	3.000000000000000000e+00	2.500000000000000000e+02	0.000000000000000000e+00	-3.600200066666881922e-18	1.614204392605402827e+00	1.614204392605398830e+00	5.558676706692824076e-04	9.332446816478889157e-04	7.135480284673697549e-01
5.000000000000000000e+01	1.000000000000000000e+01	3.000000000000000000e+00	2.500000000000000000e+02	1.000000000000000000e+00	-3.600200064805055400e-18	1.614208585005720176e+00	1.614208585005715513e+00	5.544595004692342904e-04	8.583833620999191654e-04	7.135469091432804500e-01
5.000000000000000000e+01	1.000000000000000000e+01	3.000000000000000000e+00	2.500000000000000000e+02	2.000000000000000000e+00	-3.600200057391889888e-18	1.614208805914769895e+00	1.614208805914766121e+00	4.614205418968351136e-04	8.296899136272181414e-04	7.135469934487137511e-01
5.000000000000000000e+01	1.000000000000000000e+01	3.000000000000000000e+00	2.500000000000000000e+02	3.000000000000000000e+00	-3.600200029802556708e-18	1.614204518845139935e+00	1.614204518845136604e+00	3.569114222678797460e-04	9.864861131455254610e-04	7.135483642239132118e-01
5.000000000000000000e+01	1.000000000000000000e+01	3.000000000000000000e+00	2.500000000000000000e+02	4.000000000000000000e+00	-3.600200066259973754e-18	1.614209488319904295e+00	1.614209488319900299e+00	4.818179799422088656e-04	9.231427245381047027e-04	7.135468805578230045e-01
5.000000000000000000e+01	1.000000000000000000e+01	3.000000000000000000e+00	2.500000000000000000e+02	5.000000000000000000e+00	-3.600200067055219503e-18	1.614208863814858619e+00	1.614208863814855510e+00	5.579957061415790611e-04	8.933140449037219955e-04	7.135468717943599382e-01
5.000000000000000000e+01	1.000000000000000000e+01	3.000000000000000000e+00	2.500000000000000000e+02	6.000000000000000000e+00	-3.600200067640899421e-18	1.614214921204115250e+00	1.614214921204111475e+00	5.016383931303704854e-04	9.164724453163282901e-04	7.135455461762088003e-01
5.000000000000000000e+01	1.000000000000000000e+01	3.000000000000000000e+00	2.500000000000000000e+02	7.000000000000000000e+00	-3.600200052405704255e-18	1.614209997805834185e+00	1.614209997805830410e+00	5.495424808213427879e-04	1.025253783945589709e-03	7.135466695752052946e-01
5.000000000000000000e+01	1.000000000000000000e+01	3.000000000000000000e+00	2.500000000000000000e+02	8.000000000000000000e+00	-3.600200055311833163e-18	1.614208392926034685e+00	1.614208392926031577e+00	4.790106353660055047e-04	8.085396551431495204e-04	7.135470115160800209e-01
5.000000000000000000e+01	1.000000000000000000e+01	3.000000000000000000e+00	2.500000000000000000e+02	9.000000000000000000e+00	-3.600200054137763928e-18	1.614208497303311729e+00	1.614208497303307288e+00	4.862776524069002790e-04	8.014360794164750125e-04	7.135470104888365084e-01
5.000000000000000000e+01	1.000000000000000000e+01	3.000000000000000000e+00	2.500000000000000000e+02	1.000000000000000000e+01	-3.600200065200753115e-18	1.614208634401447906e+00	1.614208634401443909e+00	5.700584661833998489e-04	8.775539527755562511e-04	7.135468854989344134e-01
5.000000000000000000e+01	1.000000000000000000e+01	3.000000000000000000e+00	2.500000000000000000e+02	1.100000000000000000e+01	-3.600200062840169286e-18	1.614208545955674534e+00	1.614208545955670315e+00	5.881673028230056119e-04	8.755517320294204991e-04	7.135468855842228564e-01
5.000000000000000000e+01	1.000000000000000000e+01	3.000000000000000000e+00	2.750000000000000000e+02	0.000000000000000000e+00	-3.735908359912635217e-18	1.549693929355689059e+00	1.549693929355685729e+00	5.027932168322241276e-04	8.621865869434386506e-04	7.288366335054029532e-01
5.000000000000000000e+01	1.000000000000000000e+01	3.000000000000000000e+00	2.750000000000000000e+02	1.000000000000000000e+00	-3.735908334433634381e-18	1.549699987208391638e+00	1.549699987208387864e+00	3.427603685608581613e-04	8.772661351717672522e-04	7.288354498306118812e-01
5.000000000000000000e+01	1.000000000000000000e+01	3.000000000000000000e+00	2.750000000000000000e+02	2.000000000000000000e+00	-3.735908357397002472e-18	1.549698686450266205e+00	1.549698686450262652e+00	4.775342687283656222e-04	7.828932821762732332e-04	7.288354411341855243e-01
5.000000000000000000e+01	1.000000000000000000e+01	3.000000000000000000e+00	2.750000000000000000e+02	3.000000000000000000e+00	-3.735908337567335023e-18	1.549690129886748036e+00	1.549690129886744705e+00	3.478472769239273981e-04	8.541170863198178790e-04	7.288377572320939857e-01
5.000000000000000000e+01	1.000000000000000000e+01	3.000000000000000000e+00	2.750000000000000000e+02	4.000000000000000000e+00	-3.735908351128488000e-18	1.549699821380790210e+00	1.549699821380786879e+00	4.945334082775066547e-04	9.284374977058072872e-04	7.288352567122391434e-01
5.000000000000000000e+01	1.000000000000000000e+01	3.000000000000000000e+00	2.750000000000000000e+02	5.000000000000000000e+00	-3.735908348518660332e-18	1.549698218604573574e+00	1.549698218604569355e+00	5.104044282354233599e-04	7.377291836080104252e-04	7.288354548696865942e-01
5.000000000000000000e+01	1.000000000000000000e+01	3.000000000000000000e+00	2.750000000000000000e+02	6.000000000000000000e+00	-3.735908360515867290e-18	1.549704700695958781e+00	1.549704700695955228e+00	4.694255209302767109e-04	8.372223129159743699e-04	7.288340583567608499e-01
5.000000000000000000e+01	1.000000000000000000e+01	3.000000000000000000e+00	2.750000000000000000e+02	7.000000000000000000e+00	-3.735908350069073997e-18	1.549700036485190058e+00	1.549700036485186727e+00	4.631144629225644694e-04	9.302281576090974972e-04	7.288352584058187533e-01
5.000000000000000000e+01	1.000000000000000000e+01	3.000000000000000000e+00	2.750000000000000000e+02	8.000000000000000000e+00	-3.735908358520801083e-18	1.549699391197174370e+00	1.549699391197171705e+00	4.974397628042390640e-04	8.815110510597903718e-04	7.288353084489884726e-01
5.000000000000000000e+01	1.000000000000000000e+01	3.000000000000000000e+00	2.750000000000000000e+02	9.000000000000000000e+00	-3.735908356016347206e-18	1.549699226732767166e+00	1.549699226732762947e+00	5.328143736903076999e-04	8.824722457668774745e-04	7.288352977276385536e-01
5.000000000000000000e+01	1.000000000000000000e+01	3.000000000000000000e+00	2.750000000000000000e+02	1.000000000000000000e+01	-3.735908333732917897e-18	1.549697992035284466e+00	1.549697992035280247e+00	4.743317173245819858e-04	6.868417533696242723e-04	7.288355120671027310e-01
5.000000000000000000e+01	1.000000000000000000e+01	3.000000000000000000e+00	2.750000000000000000e+02	1.100000000000000000e+01	-3.735908349352826813e-18	1.549698185137400097e+00	1.549698185137395878e+00	5.258386477985007570e-04	7.467264266176808175e-04	7.288354472040469156e-01
5.000000000000000000e+01	1.000000000000000000e+01	3.000000000000000000e+00	3.000000000000000000e+02	0.000000000000000000e+00	-3.874404455155903078e-18	1.488281772005836778e+00	1.488281772005832782e+00	4.582870775177569551e-04	7.969252679326703850e-04	7.431913168971832073e-01
5.000000000000000000e+01	1.000000000000000000e+01	3.000000000000000000e+00	3.000000000000000000e+02	1.000000000000000000e+00	-3.874404453610786491e-18	1.488285343665452176e+00	1.488285343665448401e+00	4.258146692635798847e-04	7.443167931963972023e-04	7.431904479405818664e-01
5.000000000000000000e+01	1.000000000000000000e+01	3.000000000000000000e+00	3.000000000000000000e+02	2.000000000000000000e+00	-3.874404454515092260e-18	1.488285158052738533e+00	1.488285158052733870e+00	4.636922304719001686e-04	7.479045113598237074e-04	7.431904223056221559e-01
5.000000000000000000e+01	1.000000000000000000e+01	3.000000000000000000e+00	3.000000000000000000e+02	3.000000000000000000e+00	-3.874404442681496132e-18	1.488276077650185103e+00	1.488276077650181328e+00	3.552839017481656332e-04	7.466263114796211926e-04	7.431927514563227977e-01
5.000000000000000000e+01	1.000000000000000000e+01	3.000000000000000000e+00	3.000000000000000000e+02	4.000000000000000000e+00	-3.874404454426585764e-18	1.488285847568890263e+00	1.488285847568887599e+00	4.290605195848360277e-04	7.993630654430653381e-04	7.431903838113416150e-01
5.000000000000000000e+01	1.000000000000000000e+01	3.000000000000000000e+00	3.000000000000000000e+02	5.000000000000000000e+00	-3.874404452872753189e-18	1.488285209630283212e+00	1.488285209630280770e+00	4.936741075493437155e-04	7.528397021953687389e-04	7.431904004579441558e-01
5.000000000000000000e+01	1.000000000000000000e+01	3.000000000000000000e+00	3.000000000000000000e+02	6.000000000000000000e+00	-3.874404455522355161e-18	1.488289697557382718e+00	1.488289697557379165e+00	4.411248920598436233e-04	7.717796064798451835e-04	7.431894305281969704e-01
5.000000000000000000e+01	1.000000000000000000e+01	3.000000000000000000e+00	3.000000000000000000e+02	7.000000000000000000e+00	-3.874404452913847141e-18	1.488285841789993125e+00	1.488285841789990460e+00	4.060410793018095284e-04	7.887613142471524078e-04	7.431904153699786519e-01
5.000000000000000000e+01	1.000000000000000000e+01	3.000000000000000000e+00	3.000000000000000000e+02	8.000000000000000000e+00	-3.874404455218457283e-18	1.488285737419955623e+00	1.488285737419952515e+00	4.374045336100133960e-04	7.909770119219912800e-04	7.431903862372257752e-01
5.000000000000000000e+01	1.000000000000000000e+01	3.000000000000000000e+00	3.000000000000000000e+02	9.000000000000000000e+00	-3.874404451306059253e-18	1.488285967339939786e+00	1.488285967339935789e+00	3.962755746943711624e-04	7.971336022504396223e-04	7.431904126868332794e-01
5.000000000000000000e+01	1.000000000000000000e+01	3.000000000000000000e+00	3.000000000000000000e+02	1.000000000000000000e+01	-3.874404449114198443e-18	1.488284966540652565e+00	1.488284966540649235e+00	5.047985840228829931e-04	7.263805917201208127e-04	7.431904218573454068e-01
5.000000000000000000e+01	1.000000000000000000e+01	3.000000000000000000e+00	3.000000000000000000e+02	1.100000000000000000e+01	-3.874404450679650539e-18	1.488285020007880766e+00	1.488285020007876769e+00	4.811352367212941988e-04	7.199398044461492946e-04	7.431904344141435637e-01
5.000000000000000000e+01	1.000000000000000000e+01	3.000000000000000000e+00	3.250000000000000000e+02	0.000000000000000000e+00	-4.015518197537094272e-18	1.429829114801506318e+00	1.429829114801502543e+00	4.204463277545428994e-04	7.381899009693099981e-04	7.566700651433716507e-01
5.000000000000000000e+01	1.000000000000000000e+01	3.000000000000000000e+00	3.250000000000000000e+02	1.000000000000000000e+00	-4.015518185923455521e-18	1.429831602946099789e+00	1.429831602946097791e+00	3.267852646371130140e-04	7.273798364420590648e-04	7.566696186103128996e-01
5.000000000000000000e+01	1.000000000000000000e+01	3.000000000000000000e+00	3.250000000000000000e+02	2.000000000000000000e+00	-4.015518167496663948e-18	1.429832468721409899e+00	1.429832468721407235e+00	2.716027282868182418e-04	6.920781886929541077e-04	7.566694215532958623e-01
5.000000000000000000e+01	1.000000000000000000e+01	3.000000000000000000e+00	3.250000000000000000e+02	3.000000000000000000e+00	-4.015518191822983386e-18	1.429828079818571407e+00	1.429828079818568298e+00	3.671132224680003680e-04	6.823894496683172725e-04	7.566703174965537793e-01
5.000000000000000000e+01	1.000000000000000000e+01	3.000000000000000000e+00	3.250000000000000000e+02	4.000000000000000000e+00	-4.015518197182197768e-18	1.429831417739921617e+00	1.429831417739918953e+00	3.990717922548534923e-04	7.261749038508602625e-04	7.566695535190807176e-01
5.000000000000000000e+01	1.000000000000000000e+01	3.000000000000000000e+00	3.250000000000000000e+02	5.000000000000000000e+00	-4.015518197270648027e-18	1.429831228710439550e+00	1.429831228710436664e+00	4.412072742564793356e-04	7.278577275023240560e-04	7.566695328700356882e-01
5.000000000000000000e+01	1.000000000000000000e+01	3.000000000000000000e+00	3.250000000000000000e+02	6.000000000000000000e+00	-4.015518197768337599e-18	1.429833023725446628e+00	1.429833023725443519e+00	4.146434747585230431e-04	7.175847777434695134e-04	7.566691353635950357e-01
5.000000000000000000e+01	1.000000000000000000e+01	3.000000000000000000e+00	3.250000000000000000e+02	7.000000000000000000e+00	-4.015518196087111691e-18	1.429831623444251187e+00	1.429831623444247191e+00	4.042095220949318410e-04	7.545159431911223000e-04	7.566695064489227240e-01
5.000000000000000000e+01	1.000000000000000000e+01	3.000000000000000000e+00	3.250000000000000000e+02	8.000000000000000000e+00	-4.015518197490707093e-18	1.429831095666420637e+00	1.429831095666416640e+00	4.230802426122064696e-04	7.059942776910080363e-04	7.566695613874591109e-01
5.000000000000000000e+01	1.000000000000000000e+01	3.000000000000000000e+00	3.250000000000000000e+02	9.000000000000000000e+00	-4.015518197498433154e-18	1.429831385423543821e+00	1.429831385423539825e+00	4.182336834725962869e-04	7.388378539911800730e-04	7.566695260932839728e-01
5.000000000000000000e+01	1.000000000000000000e+01	3.000000000000000000e+00	3.250000000000000000e+02	1.000000000000000000e+01	-4.015518197140873475e-18	1.429831247167089758e+00	1.429831247167085317e+00	4.386112351618683233e-04	7.350802366124805200e-04	7.566695283473081624e-01
5.000000000000000000e+01	1.000000000000000000e+01	3.000000000000000000e+00	3.250000000000000000e+02	1.100000000000000000e+01	-4.015518196911039158e-18	1.429831119050177124e+00	1.429831119050174015e+00	4.434233011040784379e-04	7.082331355073900924e-04	7.566695483641820985e-01
5.000000000000000000e+01	1.000000000000000000e+01	3.000000000000000000e+00	3.500000000000000000e+02	0.000000000000000000e+00	-4.159089916071268628e-18	1.374202542816800099e+00	1.374202542816796102e+00	3.874685213106803579e-04	6.856505251276766907e-04	7.693270164055082683e-01
5.000000000000000000e+01	1.000000000000000000e+01	3.000000000000000000e+00	3.500000000000000000e+02	1.000000000000000000e+00	-4.159089914368299742e-18	1.374203648264599620e+00	1.374203648264596511e+00	3.615068865567324773e-04	6.555413368644942432e-04	7.693267666934645588e-01
5.000000000000000000e+01	1.000000000000000000e+01	3.000000000000000000e+00	3.500000000000000000e+02	2.000000000000000000e+00	-4.159089903636651395e-18	1.374204225589004125e+00	1.374204225589001904e+00	3.117400856379406613e-04	6.237354441494567326e-04	7.693266632508545255e-01
5.000000000000000000e+01	1.000000000000000000e+01	3.000000000000000000e+00	3.500000000000000000e+02	3.000000000000000000e+00	-4.159089913243350195e-18	1.374203365938483135e+00	1.374203365938480248e+00	3.667473720809493343e-04	6.368789116156662114e-04	7.693267972658428544e-01
5.000000000000000000e+01	1.000000000000000000e+01	3.000000000000000000e+00	3.500000000000000000e+02	4.000000000000000000e+00	-4.159089899905309268e-18	1.374204106571729422e+00	1.374204106571727202e+00	4.508753370135243420e-04	7.668980613009603086e-04	7.693266003688505883e-01
5.000000000000000000e+01	1.000000000000000000e+01	3.000000000000000000e+00	3.500000000000000000e+02	5.000000000000000000e+00	-4.159089901223528967e-18	1.374202956179379154e+00	1.374202956179376711e+00	4.215333714555382890e-04	5.756579734390956417e-04	7.693267838740174280e-01
5.000000000000000000e+01	1.000000000000000000e+01	3.000000000000000000e+00	3.500000000000000000e+02	6.000000000000000000e+00	-4.159089916219582182e-18	1.374204734018245944e+00	1.374204734018243057e+00	3.895667266502335726e-04	6.706884423532837904e-04	7.693264938285039323e-01
5.000000000000000000e+01	1.000000000000000000e+01	3.000000000000000000e+00	3.500000000000000000e+02	7.000000000000000000e+00	-4.159089915674785134e-18	1.374203601498596994e+00	1.374203601498594329e+00	4.109885865427400395e-04	6.803477892182286215e-04	7.693267200833273645e-01
5.000000000000000000e+01	1.000000000000000000e+01	3.000000000000000000e+00	3.500000000000000000e+02	8.000000000000000000e+00	-4.159089916040059319e-18	1.374203797156449802e+00	1.374203797156445361e+00	3.817101171965116670e-04	6.802494409670371486e-04	7.693267224831656925e-01
5.000000000000000000e+01	1.000000000000000000e+01	3.000000000000000000e+00	3.500000000000000000e+02	9.000000000000000000e+00	-4.159089911539783499e-18	1.374203994416546504e+00	1.374203994416543617e+00	4.132226446541232504e-04	7.288545857689441177e-04	7.693266506108986658e-01
5.000000000000000000e+01	1.000000000000000000e+01	3.000000000000000000e+00	3.500000000000000000e+02	1.000000000000000000e+01	-4.159089903559200507e-18	1.374202989054286617e+00	1.374202989054283064e+00	4.179472623121769726e-04	5.834092761193784577e-04	7.693267814988699049e-01
5.000000000000000000e+01	1.000000000000000000e+01	3.000000000000000000e+00	3.500000000000000000e+02	1.100000000000000000e+01	-4.159089916002335744e-18	1.374203710469332318e+00	1.374203710469329653e+00	4.053460085554845050e-04	6.735546917661136123e-04	7.693267198768863890e-01
5.000000000000000000e+01	1.000000000000000000e+01	3.000000000000000000e+00	3.750000000000000000e+02	0.000000000000000000e+00	-4.304969763155621799e-18	1.321274468841178606e+00	1.321274468841175942e+00	3.610737081165324826e-04	6.391924963330717713e-04	7.812125981436620625e-01
5.000000000000000000e+01	1.000000000000000000e+01	3.000000000000000000e+00	3.750000000000000000e+02	1.000000000000000000e+00	-4.304969763121609106e-18	1.321274798285089425e+00	1.321274798285086982e+00	3.759616886456046934e-04	6.336521870440863392e-04	7.812124940911443494e-01
5.000000000000000000e+01	1.000000000000000000e+01	3.000000000000000000e+00	3.750000000000000000e+02	2.000000000000000000e+00	-4.304969757780706465e-18	1.321275100854023776e+00	1.321275100854020668e+00	3.361750052498735332e-04	5.796910279803092758e-04	7.812124289535472554e-01
5.000000000000000000e+01	1.000000000000000000e+01	3.000000000000000000e+00	3.750000000000000000e+02	3.000000000000000000e+00	-4.304969761620563959e-18	1.321275097315534275e+00	1.321275097315530722e+00	3.600918018120239945e-04	6.008619484022313748e-04	7.812124246794196480e-01
5.000000000000000000e+01	1.000000000000000000e+01	3.000000000000000000e+00	3.750000000000000000e+02	4.000000000000000000e+00	-4.304969757044346411e-18	1.321275397027234622e+00	1.321275397027232179e+00	3.554257126622739540e-04	6.974948423850440985e-04	7.812124401380728944e-01
5.000000000000000000e+01	1.000000000000000000e+01	3.000000000000000000e+00	3.750000000000000000e+02	5.000000000000000000e+00	-4.304969758693649644e-18	1.321274509167394084e+00	1.321274509167391198e+00	4.153802087569226885e-04	6.060673744749582679e-04	7.812125031995253988e-01
5.000000000000000000e+01	1.000000000000000000e+01	3.000000000000000000e+00	3.750000000000000000e+02	6.000000000000000000e+00	-4.304969763217992655e-18	1.321275379953323448e+00	1.321275379953319895e+00	3.659411324724635528e-04	6.295577205565600467e-04	7.812123695552194436e-01
5.000000000000000000e+01	1.000000000000000000e+01	3.000000000000000000e+00	3.750000000000000000e+02	7.000000000000000000e+00	-4.304969760519406580e-18	1.321274483177400150e+00	1.321274483177396819e+00	3.704077227165182562e-04	5.900983135099377918e-04	7.812125344256797277e-01
5.000000000000000000e+01	1.000000000000000000e+01	3.000000000000000000e+00	3.750000000000000000e+02	8.000000000000000000e+00	-4.304969761350782774e-18	1.321274688656602470e+00	1.321274688656599805e+00	4.024897383742759619e-04	6.332789905294044066e-04	7.812124958009367681e-01
5.000000000000000000e+01	1.000000000000000000e+01	3.000000000000000000e+00	3.750000000000000000e+02	9.000000000000000000e+00	-4.304969760448031616e-18	1.321275148029100288e+00	1.321275148029097402e+00	3.677022493265939005e-04	6.768108125851957655e-04	7.812124585329687232e-01
5.000000000000000000e+01	1.000000000000000000e+01	3.000000000000000000e+00	3.750000000000000000e+02	1.000000000000000000e+01	-4.304969759828479983e-18	1.321274533312163824e+00	1.321274533312159827e+00	4.061969172685696381e-04	6.054251643809502965e-04	7.812125095546106346e-01
5.000000000000000000e+01	1.000000000000000000e+01	3.000000000000000000e+00	3.750000000000000000e+02	1.100000000000000000e+01	-4.304969762830408498e-18	1.321274694173240061e+00	1.321274694173236286e+00	3.794274181085775430e-04	6.219748981524196975e-04	7.812125058970141867e-01
5.000000000000000000e+01	1.000000000000000000e+01	3.000000000000000000e+00	4.000000000000000000e+02	0.000000000000000000e+00	-4.453017116660710661e-18	1.270920364049678009e+00	1.270920364049675344e+00	3.378689140901881566e-04	5.984602295228261867e-04	7.923744829498748921e-01
5.000000000000000000e+01	1.000000000000000000e+01	3.000000000000000000e+00	4.000000000000000000e+02	1.000000000000000000e+00	-4.453017114961017396e-18	1.270920476760075024e+00	1.270920476760072138e+00	3.750713578249944484e-04	5.907968245816929516e-04	7.923744125380811631e-01
5.000000000000000000e+01	1.000000000000000000e+01	3.000000000000000000e+00	4.000000000000000000e+02	2.000000000000000000e+00	-4.453017114324124689e-18	1.270920660664617952e+00	1.270920660664614399e+00	3.392814396159991278e-04	5.561176151774442113e-04	7.923743895279359295e-01
5.000000000000000000e+01	1.000000000000000000e+01	3.000000000000000000e+00	4.000000000000000000e+02	3.000000000000000000e+00	-4.453017115818313525e-18	1.270924003213641740e+00	1.270924003213637965e+00	3.481076748674524551e-04	5.724185341228033800e-04	7.923736162731008781e-01
5.000000000000000000e+01	1.000000000000000000e+01	3.000000000000000000e+00	4.000000000000000000e+02	4.000000000000000000e+00	-4.453017115417967386e-18	1.270920769390105898e+00	1.270920769390102567e+00	3.183224778971756146e-04	6.092087575845192863e-04	7.923744175668646639e-01
5.000000000000000000e+01	1.000000000000000000e+01	3.000000000000000000e+00	4.000000000000000000e+02	5.000000000000000000e+00	-4.453017115499148415e-18	1.270920570378483605e+00	1.270920570378481385e+00	3.710274406303925893e-04	5.960929727963023856e-04	7.923744106223666872e-01
5.000000000000000000e+01	1.000000000000000000e+01	3.000000000000000000e+00	4.000000000000000000e+02	6.000000000000000000e+00	-4.453017116697181611e-18	1.270920878969700851e+00	1.270920878969697965e+00	3.434800934841219307e-04	5.931627092842729678e-04	7.923743654338369913e-01
5.000000000000000000e+01	1.000000000000000000e+01	3.000000000000000000e+00	4.000000000000000000e+02	7.000000000000000000e+00	-4.453017116338440951e-18	1.270920741319336189e+00	1.270920741319332858e+00	3.506030650695671430e-04	6.078283747385145605e-04	7.923744053274323074e-01
5.000000000000000000e+01	1.000000000000000000e+01	3.000000000000000000e+00	4.000000000000000000e+02	8.000000000000000000e+00	-4.453017116360833354e-18	1.270920619999321266e+00	1.270920619999318824e+00	3.283033025455782752e-04	5.929862424536343083e-04	7.923744325402672928e-01
5.000000000000000000e+01	1.000000000000000000e+01	3.000000000000000000e+00	4.000000000000000000e+02	9.000000000000000000e+00	-4.453017116068410936e-18	1.270920625393674230e+00	1.270920625393671344e+00	3.591596657494052652e-04	6.081596159705922842e-04	7.923744082783776843e-01
5.000000000000000000e+01	1.000000000000000000e+01	3.000000000000000000e+00	4.000000000000000000e+02	1.000000000000000000e+01	-4.453017115758751445e-18	1.270920598817930403e+00	1.270920598817927960e+00	3.660110364328260108e-04	6.054832178880427624e-04	7.923744072124172533e-01
5.000000000000000000e+01	1.000000000000000000e+01	3.000000000000000000e+00	4.000000000000000000e+02	1.100000000000000000e+01	-4.453017115333055446e-18	1.270920358786870041e+00	1.270920358786867599e+00	3.444388904605369286e-04	5.655524765366785889e-04	7.923744457061669966e-01
5.000000000000000000e+01	1.000000000000000000e+01	3.000000000000000000e+00	4.250000000000000000e+02	0.000000000000000000e+00	-4.603100032874808894e-18	1.223020794128846678e+00	1.223020794128844235e+00	3.173774464296177543e-04	5.629539395841107532e-04	8.028572899282707676e-01
5.000000000000000000e+01	1.000000000000000000e+01	3.000000000000000000e+00	4.250000000000000000e+02	1.000000000000000000e+00	-4.603100032735435506e-18	1.223021120312864030e+00	1.223021120312860699e+00	3.212262914890958582e-04	5.721571839117714497e-04	8.028572153588674487e-01
5.000000000000000000e+01	1.000000000000000000e+01	3.000000000000000000e+00	4.250000000000000000e+02	2.000000000000000000e+00	-4.603100031870239983e-18	1.223020987705864426e+00	1.223020987705861762e+00	3.289147656603060737e-04	5.375345998548875437e-04	8.028572138434468819e-01
5.000000000000000000e+01	1.000000000000000000e+01	3.000000000000000000e+00	4.250000000000000000e+02	3.000000000000000000e+00	-4.603100032428270480e-18	1.223023846026022987e+00	1.223023846026019879e+00	3.307428162999240034e-04	5.479080587244912525e-04	8.028565695471853170e-01
5.000000000000000000e+01	1.000000000000000000e+01	3.000000000000000000e+00	4.250000000000000000e+02	4.000000000000000000e+00	-4.603100032362521543e-18	1.223021013391638157e+00	1.223021013391635048e+00	3.042092324590773243e-04	5.554135131611260493e-04	8.028572366014858908e-01
5.000000000000000000e+01	1.000000000000000000e+01	3.000000000000000000e+00	4.250000000000000000e+02	5.000000000000000000e+00	-4.603100032385428554e-18	1.223020938480003705e+00	1.223020938480000597e+00	3.283670142391169745e-04	5.763884105341969674e-04	8.028572144196471916e-01
5.000000000000000000e+01	1.000000000000000000e+01	3.000000000000000000e+00	4.250000000000000000e+02	6.000000000000000000e+00	-4.603100032891394232e-18	1.223021007995133802e+00	1.223021007995131137e+00	3.222688880702692443e-04	5.605208624470129014e-04	8.028572286002022551e-01
5.000000000000000000e+01	1.000000000000000000e+01	3.000000000000000000e+00	4.250000000000000000e+02	7.000000000000000000e+00	-4.603100032814952532e-18	1.223021020907779199e+00	1.223021020907775869e+00	3.285781611502907543e-04	5.603277676513298763e-04	8.028572249655568926e-01
5.000000000000000000e+01	1.000000000000000000e+01	3.000000000000000000e+00	4.250000000000000000e+02	8.000000000000000000e+00	-4.603100030910980500e-18	1.223021544020693963e+00	1.223021544020691076e+00	3.533394858784330681e-04	5.768781096274778466e-04	8.028570940123231914e-01
5.000000000000000000e+01	1.000000000000000000e+01	3.000000000000000000e+00	4.250000000000000000e+02	9.000000000000000000e+00	-4.603100032790206643e-18	1.223021094003470033e+00	1.223021094003467590e+00	3.143359683406397203e-04	5.662271897082667670e-04	8.028572254596344493e-01
5.000000000000000000e+01	1.000000000000000000e+01	3.000000000000000000e+00	4.250000000000000000e+02	1.000000000000000000e+01	-4.603100032465899300e-18	1.223021108993971096e+00	1.223021108993967543e+00	3.329260764359073441e-04	5.735266805217973177e-04	8.028572149004360448e-01
5.000000000000000000e+01	1.000000000000000000e+01	3.000000000000000000e+00	4.250000000000000000e+02	1.100000000000000000e+01	-4.603100031462380406e-18	1.223020791328245149e+00	1.223020791328242041e+00	3.222414161304091771e-04	5.319838910680063605e-04	8.028572507794929924e-01
5.000000000000000000e+01	1.000000000000000000e+01	3.000000000000000000e+00	4.500000000000000000e+02	0.000000000000000000e+00	-4.755094740566000195e-18	1.177460127006240809e+00	1.177460127006237922e+00	2.985489644899319735e-04	5.311010005193371464e-04	8.127030477501434591e-01
5.000000000000000000e+01	1.000000000000000000e+01	3.000000000000000000e+00	4.500000000000000000e+02	1.000000000000000000e+00	-4.755094740440424170e-18	1.177459976124820340e+00	1.177459976124816787e+00	2.960325304431199304e-04	5.301658061255221056e-04	8.127030782831545785e-01
5.000000000000000000e+01	1.000000000000000000e+01	3.000000000000000000e+00	4.500000000000000000e+02	2.000000000000000000e+00	-4.755094740092134377e-18	1.177459665509162923e+00	1.177459665509160036e+00	3.146161866935345852e-04	5.202889500032649005e-04	8.127031189320444993e-01
5.000000000000000000e+01	1.000000000000000000e+01	3.000000000000000000e+00	4.500000000000000000e+02	3.000000000000000000e+00	-4.755094740350853021e-18	1.177462917014669097e+00	1.177462917014666877e+00	3.109667622278827846e-04	5.252891339341461815e-04	8.127024013915081779e-01
5.000000000000000000e+01	1.000000000000000000e+01	3.000000000000000000e+00	4.500000000000000000e+02	4.000000000000000000e+00	-4.755094740361639769e-18	1.177459896757535818e+00	1.177459896757533375e+00	2.969102017093559797e-04	5.211732208918643623e-04	8.127030894370594893e-01
5.000000000000000000e+01	1.000000000000000000e+01	3.000000000000000000e+00	4.500000000000000000e+02	5.000000000000000000e+00	-4.755094740493726208e-18	1.177459992289152657e+00	1.177459992289149548e+00	3.018854042537389370e-04	5.386184995851733999e-04	8.127030680170558297e-01
5.000000000000000000e+01	1.000000000000000000e+01	3.000000000000000000e+00	4.500000000000000000e+02	6.000000000000000000e+00	-4.755094739287978507e-18	1.177455623068355717e+00	1.177455623068353052e+00	2.916152409628640341e-04	5.303675967249141775e-04	8.127040629490914769e-01
5.000000000000000000e+01	1.000000000000000000e+01	3.000000000000000000e+00	4.500000000000000000e+02	7.000000000000000000e+00	-4.755094740518158555e-18	1.177460003919108100e+00	1.177460003919105880e+00	3.039006492009572753e-04	5.371937596967804639e-04	8.127030678128740471e-01
5.000000000000000000e+01	1.000000000000000000e+01	3.000000000000000000e+00	4.500000000000000000e+02	8.000000000000000000e+00	-4.755094740557173273e-18	1.177459955488932675e+00	1.177459955488930232e+00	3.046158585858763286e-04	5.283357221646975107e-04	8.127030747948182920e-01
5.000000000000000000e+01	1.000000000000000000e+01	3.000000000000000000e+00	4.500000000000000000e+02	9.000000000000000000e+00	-4.755094736225776858e-18	1.177459873773528676e+00	1.177459873773526455e+00	3.456756527303398168e-04	5.507640564294536941e-04	8.127030664640201296e-01
5.000000000000000000e+01	1.000000000000000000e+01	3.000000000000000000e+00	4.500000000000000000e+02	1.000000000000000000e+01	-4.755094740449043092e-18	1.177460095019509767e+00	1.177460095019507103e+00	3.005990923975649406e-04	5.401054753101355767e-04	8.127030671902710779e-01
5.000000000000000000e+01	1.000000000000000000e+01	3.000000000000000000e+00	4.500000000000000000e+02	1.100000000000000000e+01	-4.755094740247483738e-18	1.177459888257190945e+00	1.177459888257188059e+00	3.110806068623921355e-04	5.217955531316475007e-04	8.127030763638074529e-01
5.000000000000000000e+01	1.000000000000000000e+01	3.000000000000000000e+00	4.750000000000000000e+02	0.000000000000000000e+00	-4.908885169391314603e-18	1.134125445952305800e+00	1.134125445952302691e+00	2.813681251886191218e-04	5.029877384495691668e-04	8.219516140729524745e-01
5.000000000000000000e+01	1.000000000000000000e+01	3.000000000000000000e+00	4.750000000000000000e+02	1.000000000000000000e+00	-4.908885169408875232e-18	1.134125129329102588e+00	1.134125129329100146e+00	2.808232409800925748e-04	5.022748029117531793e-04	8.219516928342758266e-01
5.000000000000000000e+01	1.000000000000000000e+01	3.000000000000000000e+00	4.750000000000000000e+02	2.000000000000000000e+00	-4.908885169224676211e-18	1.134125006187700180e+00	1.134125006187697071e+00	2.934643090408858260e-04	5.004379251565031165e-04	8.219517092663486402e-01
5.000000000000000000e+01	1.000000000000000000e+01	3.000000000000000000e+00	4.750000000000000000e+02	3.000000000000000000e+00	-4.908885169291902722e-18	1.134127513080903205e+00	1.134127513080900096e+00	2.912047257116029387e-04	5.019046365537286301e-04	8.219511639190577590e-01
5.000000000000000000e+01	1.000000000000000000e+01	3.000000000000000000e+00	4.750000000000000000e+02	4.000000000000000000e+00	-4.908885169377948649e-18	1.134125096439188241e+00	1.134125096439185798e+00	2.828048341857946572e-04	4.981969216456364489e-04	8.219516953113162883e-01
5.000000000000000000e+01	1.000000000000000000e+01	3.000000000000000000e+00	4.750000000000000000e+02	5.000000000000000000e+00	-4.908885169410320450e-18	1.134125148526655913e+00	1.134125148526652360e+00	2.804950971202930534e-04	5.067482654488985466e-04	8.219516888530504772e-01
5.000000000000000000e+01	1.000000000000000000e+01	3.000000000000000000e+00	4.750000000000000000e+02	6.000000000000000000e+00	-4.908885168332071623e-18	1.134107735875913070e+00	1.134107735875909961e+00	2.761967589746947070e-04	5.012086379111454050e-04	8.219555587083374748e-01
5.000000000000000000e+01	1.000000000000000000e+01	3.000000000000000000e+00	4.750000000000000000e+02	7.000000000000000000e+00	-4.908885169158249346e-18	1.134125093402940099e+00	1.134125093402937212e+00	2.750524180288944540e-04	4.945038819192076711e-04	8.219517026601024234e-01
5.000000000000000000e+01	1.000000000000000000e+01	3.000000000000000000e+00	4.750000000000000000e+02	8.000000000000000000e+00	-4.908885169416423337e-18	1.134125164803608810e+00	1.134125164803606145e+00	2.832862950287699669e-04	5.078914752834828242e-04	8.219516871417626991e-01
5.000000000000000000e+01	1.000000000000000000e+01	3.000000000000000000e+00	4.750000000000000000e+02	9.000000000000000000e+00	-4.908885165186671341e-18	1.134124794056639907e+00	1.134124794056636132e+00	3.184727275715319760e-04	4.697525240624559587e-04	8.219517058822278788e-01
5.000000000000000000e+01	1.000000000000000000e+01	3.000000000000000000e+00	4.750000000000000000e+02	1.000000000000000000e+01	-4.908885169350055021e-18	1.134125201763139801e+00	1.134125201763136470e+00	2.782496953783426341e-04	5.053817831193571815e-04	8.219516899551064792e-01
5.000000000000000000e+01	1.000000000000000000e+01	3.000000000000000000e+00	4.750000000000000000e+02	1.100000000000000000e+01	-4.908885169402295485e-18	1.134125172283809491e+00	1.134125172283805716e+00	2.868982358660553686e-04	5.058965790951896980e-04	8.219516870448130286e-01
5.000000000000000000e+01	1.000000000000000000e+01	3.000000000000000000e+00	5.000000000000000000e+02	0.000000000000000000e+00	-5.064362507205032962e-18	1.092908446323712202e+00	1.092908446323709093e+00	2.654534346149732636e-04	4.779256411180069657e-04	8.306404067255298562e-01
5.000000000000000000e+01	1.000000000000000000e+01	3.000000000000000000e+00	5.000000000000000000e+02	1.000000000000000000e+00	-5.064362503610315536e-18	1.092907273049627426e+00	1.092907273049624761e+00	3.004679976844090001e-04	4.512708794102664308e-04	8.306406331612069538e-01
5.000000000000000000e+01	1.000000000000000000e+01	3.000000000000000000e+00	5.000000000000000000e+02	2.000000000000000000e+00	-5.064362507089097372e-18	1.092907694553551856e+00	1.092907694553549414e+00	2.748642277562381750e-04	4.799245062852448016e-04	8.306405742642218870e-01
5.000000000000000000e+01	1.000000000000000000e+01	3.000000000000000000e+00	5.000000000000000000e+02	3.000000000000000000e+00	-5.064362507180002036e-18	1.092908035363176156e+00	1.092908035363173047e+00	2.705573338508617692e-04	4.781850046598124155e-04	8.306405071096680803e-01
5.000000000000000000e+01	1.000000000000000000e+01	3.000000000000000000e+00	5.000000000000000000e+02	4.000000000000000000e+00	-5.064362507159288274e-18	1.092907918318420935e+00	1.092907918318419158e+00	2.696228025864796040e-04	4.750987116868363321e-04	8.306405306468793714e-01
5.000000000000000000e+01	1.000000000000000000e+01	3.000000000000000000e+00	5.000000000000000000e+02	5.000000000000000000e+00	-5.064362507221984997e-18	1.092908011692311776e+00	1.092908011692308667e+00	2.642454154504707666e-04	4.791122153192799464e-04	8.306405221028001495e-01
5.000000000000000000e+01	1.000000000000000000e+01	3.000000000000000000e+00	5.000000000000000000e+02	6.000000000000000000e+00	-5.064362506688669573e-18	1.092891628293353179e+00	1.092891628293350736e+00	2.617285950740856279e-04	4.758882545006517216e-04	8.306441190423416998e-01
5.000000000000000000e+01	1.000000000000000000e+01	3.000000000000000000e+00	5.000000000000000000e+02	7.000000000000000000e+00	-5.064362506716976892e-18	1.092908004135515254e+00	1.092908004135513256e+00	2.503995046505231919e-04	4.793561642384927698e-04	8.306405259230340565e-01
5.000000000000000000e+01	1.000000000000000000e+01	3.000000000000000000e+00	5.000000000000000000e+02	8.000000000000000000e+00	-5.064362505493839584e-18	1.092907757897668031e+00	1.092907757897665810e+00	2.886466263430987928e-04	4.584562545250583541e-04	8.306405258586071483e-01
5.000000000000000000e+01	1.000000000000000000e+01	3.000000000000000000e+00	5.000000000000000000e+02	9.000000000000000000e+00	-5.064362507187723474e-18	1.092907987774410117e+00	1.092907987774407008e+00	2.623636561482348617e-04	4.769981786888217307e-04	8.306405244225700812e-01
5.000000000000000000e+01	1.000000000000000000e+01	3.000000000000000000e+00	5.000000000000000000e+02	1.000000000000000000e+01	-5.064362507103425520e-18	1.092907998383304324e+00	1.092907998383301882e+00	2.640979655047956095e-04	4.788283772110708543e-04	8.306405223074935229e-01
5.000000000000000000e+01	1.000000000000000000e+01	3.000000000000000000e+00	5.000000000000000000e+02	1.100000000000000000e+01	-5.064362507193133026e-18	1.092908044170274984e+00	1.092908044170272763e+00	2.668564661651015774e-04	4.810418206293463547e-04	8.306405198488380215e-01
5.500000000000000000e+01	1.000000000000000000e+01	3.000000000000000000e+00	0.000000000000000000e+00	0.000000000000000000e+00	-2.939178414560410363e-18	2.709868877859741954e+00	2.709868877859735292e+00	-2.790022990919575094e-04	-4.241164430909994819e-04	4.465600838777439296e-01
5.500000000000000000e+01	1.000000000000000000e+01	3.000000000000000000e+00	0.000000000000000000e+00	1.000000000000000000e+00	-2.939178172410668109e-18	-2.709869355661941981e+00	2.709869355661935764e+00	3.548768933119685141e-04	1.124588059014646835e-03	-4.465589741463846796e-01
5.500000000000000000e+01	1.000000000000000000e+01	3.000000000000000000e+00	0.000000000000000000e+00	2.000000000000000000e+00	-2.939177940673573952e-18	2.709873323037112591e+00	2.709873323037105486e+00	-7.746927310338393678e-04	3.017617063801956555e-04	4.465592378453501765e-01
5.500000000000000000e+01	1.000000000000000000e+01	3.000000000000000000e+00	0.000000000000000000e+00	3.000000000000000000e+00	-2.939178007129129056e-18	2.709875480526175107e+00	2.709875480526168889e+00	3.708213283412098720e-04	2.279746814088944072e-04	4.465593770128052364e-01
5.500000000000000000e+01	1.000000000000000000e+01	3.000000000000000000e+00	0.000000000000000000e+00	4.000000000000000000e+00	-2.939177814112870297e-18	-2.709866728463751873e+00	2.709866728463745211e+00	1.213810267328413808e-03	7.798808250882529767e-04	-4.465585155171114540e-01
5.500000000000000000e+01	1.000000000000000000e+01	3.000000000000000000e+00	0.000000000000000000e+00	5.000000000000000000e+00	-2.713515155266680079e-18	7.309152201498904551e-04	1.790651624447556767e+00	1.796820385680933342e-03	5.431939555052861524e-01	1.385073781187029443e-05
5.500000000000000000e+01	1.000000000000000000e+01	3.000000000000000000e+00	0.000000000000000000e+00	6.000000000000000000e+00	-2.939178405757271551e-18	2.709869432328497307e+00	2.709869432328490202e+00	-2.416744048524911486e-04	-3.957640162252574123e-04	4.465595732501586590e-01
5.500000000000000000e+01	1.000000000000000000e+01	3.000000000000000000e+00	0.000000000000000000e+00	7.000000000000000000e+00	-2.939177999706997569e-18	2.709874539717454844e+00	2.709874539717448627e+00	3.476404339076270313e-04	2.570450172640606403e-04	4.465593363535522164e-01
5.500000000000000000e+01	1.000000000000000000e+01	3.000000000000000000e+00	0.000000000000000000e+00	8.000000000000000000e+00	-2.939177901966664567e-18	2.709871406728802778e+00	2.709871406728797005e+00	-1.138144607672570471e-03	-2.043726355929017429e-04	4.465590464636580714e-01
5.500000000000000000e+01	1.000000000000000000e+01	3.000000000000000000e+00	0.000000000000000000e+00	9.000000000000000000e+00	-2.939178095702903732e-18	-2.709872266067584690e+00	2.709872266067578028e+00	9.398093077534413293e-04	2.563112751639549957e-04	-4.465592614540164207e-01
5.500000000000000000e+01	1.000000000000000000e+01	3.000000000000000000e+00	0.000000000000000000e+00	1.000000000000000000e+01	-2.939178094919423875e-18	-2.709866991214848309e+00	2.709866991214839871e+00	7.587250326919533355e-04	9.922417165426024224e-04	-4.465586770049370657e-01
5.500000000000000000e+01	1.000000000000000000e+01	3.000000000000000000e+00	0.000000000000000000e+00	1.100000000000000000e+01	-2.939178089033741906e-18	-2.709877715371088236e+00	2.709877715371083795e+00	2.216501028991714635e-04	4.548582907003975522e-04	-4.465598892318798918e-01
5.500000000000000000e+01	1.000000000000000000e+01	3.000000000000000000e+00	2.500000000000000000e+01	0.000000000000000000e+00	-3.044764913981068376e-18	2.590110922669998317e+00	2.590110922669991211e+00	-2.606694651438074711e-04	-3.291562584112459511e-04	4.802856817277589285e-01
5.500000000000000000e+01	1.000000000000000000e+01	3.000000000000000000e+00	2.500000000000000000e+01	1.000000000000000000e+00	-2.841556656565379489e-18	-2.835842487424030445e+00	2.835842487424024672e+00	-1.637960706581626316e-05	1.544883608980607845e-03	-4.102709823446492599e-01
5.500000000000000000e+01	1.000000000000000000e+01	3.000000000000000000e+00	2.500000000000000000e+01	2.000000000000000000e+00	-3.044764456360778794e-18	2.590172022060068358e+00	2.590172022060062140e+00	-8.401673211433597971e-04	1.803432302616660892e-04	4.802683688868034095e-01
5.500000000000000000e+01	1.000000000000000000e+01	3.000000000000000000e+00	2.500000000000000000e+01	3.000000000000000000e+00	-3.044764749638943639e-18	2.590173457147956437e+00	2.590173457147951996e+00	-7.929859897055013210e-05	1.445535026462652236e-04	4.802686522351442555e-01
5.500000000000000000e+01	1.000000000000000000e+01	3.000000000000000000e+00	2.500000000000000000e+01	4.000000000000000000e+00	-2.841556557277407702e-18	-2.835841806761471240e+00	2.835841806761465467e+00	1.333748749680413502e-03	5.856254412640011326e-04	-4.102714856270756605e-01
5.500000000000000000e+01	1.000000000000000000e+01	3.000000000000000000e+00	2.500000000000000000e+01	5.000000000000000000e+00	-3.044764688161606981e-18	2.590170918487877838e+00	2.590170918487872509e+00	-6.963883879663054994e-04	-6.244715592632776478e-05	4.802683219691095684e-01
5.500000000000000000e+01	1.000000000000000000e+01	3.000000000000000000e+00	2.500000000000000000e+01	6.000000000000000000e+00	-3.044764925789825400e-18	2.590171874716741041e+00	2.590171874716734823e+00	-2.152386311601948022e-04	-3.615452988410979267e-04	4.802684181727371882e-01
5.500000000000000000e+01	1.000000000000000000e+01	3.000000000000000000e+00	2.500000000000000000e+01	7.000000000000000000e+00	-3.044764656493181527e-18	2.590168597484795221e+00	2.590168597484789004e+00	2.161859201677950460e-04	-9.054879252930116574e-04	4.802680790270811295e-01
5.500000000000000000e+01	1.000000000000000000e+01	3.000000000000000000e+00	2.500000000000000000e+01	8.000000000000000000e+00	-2.841556524609715422e-18	-2.835838601934300485e+00	2.835838601934294267e+00	1.115275622566748361e-03	1.273919348928604636e-03	-4.102710925618922588e-01
5.500000000000000000e+01	1.000000000000000000e+01	3.000000000000000000e+00	2.500000000000000000e+01	9.000000000000000000e+00	-3.044764518012169059e-18	2.590168341417825815e+00	2.590168341417819153e+00	-6.780417362518693621e-04	-1.030270500452817005e-03	4.802680907624572448e-01
5.500000000000000000e+01	1.000000000000000000e+01	3.000000000000000000e+00	2.500000000000000000e+01	1.000000000000000000e+01	-3.044764572564620069e-18	2.590170644166141400e+00	2.590170644166136515e+00	-7.359874313340261263e-04	9.877707280525088891e-05	4.802682299784477027e-01
5.500000000000000000e+01	1.000000000000000000e+01	3.000000000000000000e+00	2.500000000000000000e+01	1.100000000000000000e+01	-2.841556897198300919e-18	-2.835852976547960314e+00	2.835852976547954096e+00	2.517287783068848151e-04	5.729104526209083522e-04	-4.102727251854095813e-01
5.500000000000000000e+01	1.000000000000000000e+01	3.000000000000000000e+00	5.000000000000000000e+01	0.000000000000000000e+00	-3.157760054846499048e-18	2.476276806913221051e+00	2.476276806913216166e+00	-2.301450992855895016e-04	-3.177442757379450762e-04	5.116695405503018934e-01
5.500000000000000000e+01	1.000000000000000000e+01	3.000000000000000000e+00	5.000000000000000000e+01	1.000000000000000000e+00	-2.752522785233796963e-18	-2.968624144353551486e+00	2.968624144353546601e+00	-8.274409358548162011e-04	1.899705678932137303e-03	-3.710778379860902865e-01
5.500000000000000000e+01	1.000000000000000000e+01	3.000000000000000000e+00	5.000000000000000000e+01	2.000000000000000000e+00	-3.157759927280828200e-18	2.476315774529354918e+00	2.476315774529350477e+00	-5.752411175114568271e-04	-1.933360510551159254e-04	5.116588080650809056e-01
5.500000000000000000e+01	1.000000000000000000e+01	3.000000000000000000e+00	5.000000000000000000e+01	3.000000000000000000e+00	-3.157759714653565530e-18	2.476318261912827001e+00	2.476318261912822560e+00	1.129667973427761165e-04	2.947603838062909246e-04	5.116590002105626533e-01
5.500000000000000000e+01	1.000000000000000000e+01	3.000000000000000000e+00	5.000000000000000000e+01	4.000000000000000000e+00	-2.752522291446222436e-18	-2.968610246556186993e+00	2.968610246556179888e+00	2.233446430672027163e-03	8.409868801366316001e-04	-3.710796877175749908e-01
5.500000000000000000e+01	1.000000000000000000e+01	3.000000000000000000e+00	5.000000000000000000e+01	5.000000000000000000e+00	-3.157759812926864207e-18	2.476314692822197738e+00	2.476314692822190633e+00	-6.590352211092155533e-04	-6.466445814022459926e-05	5.116585609939289236e-01
5.500000000000000000e+01	1.000000000000000000e+01	3.000000000000000000e+00	5.000000000000000000e+01	6.000000000000000000e+00	-3.157760061298977963e-18	2.476316261390342888e+00	2.476316261390336226e+00	-1.910168974641191224e-04	-3.331551946140270059e-04	5.116585794143566623e-01
5.500000000000000000e+01	1.000000000000000000e+01	3.000000000000000000e+00	5.000000000000000000e+01	7.000000000000000000e+00	-3.157759920454836358e-18	2.476316583348508793e+00	2.476316583348503908e+00	-2.222370473089699944e-04	8.528701980753748528e-05	5.116588948876256149e-01
5.500000000000000000e+01	1.000000000000000000e+01	3.000000000000000000e+00	5.000000000000000000e+01	8.000000000000000000e+00	-3.157759926778038381e-18	2.476314679270812391e+00	2.476314679270806174e+00	-3.463955943578382211e-04	-7.420707769835779019e-04	5.116587044439929732e-01
5.500000000000000000e+01	1.000000000000000000e+01	3.000000000000000000e+00	5.000000000000000000e+01	9.000000000000000000e+00	-3.157759970740653812e-18	2.476317626153048845e+00	2.476317626153040852e+00	3.086890000099135907e-05	-6.079237927288554187e-05	5.116590023229832251e-01
5.500000000000000000e+01	1.000000000000000000e+01	3.000000000000000000e+00	5.000000000000000000e+01	1.000000000000000000e+01	-3.157759976945478937e-18	2.476315387990274619e+00	2.476315387990267070e+00	-5.008727760982304659e-04	-3.685620838234214157e-04	5.116587274034253285e-01
5.500000000000000000e+01	1.000000000000000000e+01	3.000000000000000000e+00	5.000000000000000000e+01	1.100000000000000000e+01	-2.752523111801392037e-18	-2.968636642699835626e+00	2.968636642699827632e+00	2.518776787186415250e-04	8.722771682386439062e-04	-3.710832533870322969e-01
5.500000000000000000e+01	1.000000000000000000e+01	3.000000000000000000e+00	7.500000000000000000e+01	0.000000000000000000e+00	-3.277660583482851890e-18	2.367926407303392988e+00	2.367926407303387215e+00	-2.009617237227670614e-04	-3.044104400668743468e-04	5.409474911390518281e-01
5.500000000000000000e+01	1.000000000000000000e+01	3.000000000000000000e+00	7.500000000000000000e+01	1.000000000000000000e+00	-2.672783448154620817e-18	-3.108873720593799295e+00	3.108873720593790857e+00	-2.086693000949442489e-03	1.901988844796257761e-03	-3.285614255445405973e-01
5.500000000000000000e+01	1.000000000000000000e+01	3.000000000000000000e+00	7.500000000000000000e+01	2.000000000000000000e+00	-3.277660464262218928e-18	2.367944564216839076e+00	2.367944564216834191e+00	7.855024265491163831e-05	-5.998427771839893183e-04	5.409419662815573293e-01
5.500000000000000000e+01	1.000000000000000000e+01	3.000000000000000000e+00	7.500000000000000000e+01	3.000000000000000000e+00	-3.277660405478475564e-18	2.367947352948292394e+00	2.367947352948287065e+00	-1.479439995986695335e-04	1.651937781127680682e-04	5.409422717168612671e-01
5.500000000000000000e+01	1.000000000000000000e+01	3.000000000000000000e+00	7.500000000000000000e+01	4.000000000000000000e+00	-2.672781769447785773e-18	-3.108846452818827988e+00	3.108846452818820438e+00	3.434532789487284264e-03	-8.951915227080023581e-04	-3.285624018894518494e-01
5.500000000000000000e+01	1.000000000000000000e+01	3.000000000000000000e+00	7.500000000000000000e+01	5.000000000000000000e+00	-3.277660534634446856e-18	2.367945800123526734e+00	2.367945800123521849e+00	-3.850673357234034549e-04	-3.830682998082564805e-04	5.409420308702573843e-01
5.500000000000000000e+01	1.000000000000000000e+01	3.000000000000000000e+00	7.500000000000000000e+01	6.000000000000000000e+00	-3.277660587006000604e-18	2.367946724489336408e+00	2.367946724489330190e+00	-1.691575844948607892e-04	-3.081010680364340950e-04	5.409419101818089270e-01
5.500000000000000000e+01	1.000000000000000000e+01	3.000000000000000000e+00	7.500000000000000000e+01	7.000000000000000000e+00	-3.277660538341150946e-18	2.367947274488123810e+00	2.367947274488119813e+00	-1.240589147021061562e-04	-8.572851443315756105e-05	5.409422387234401608e-01
5.500000000000000000e+01	1.000000000000000000e+01	3.000000000000000000e+00	7.500000000000000000e+01	8.000000000000000000e+00	-3.277660520033460806e-18	2.367946074572956139e+00	2.367946074572951698e+00	-2.963678682125761230e-04	-5.453943335791606485e-04	5.409421016277404792e-01
5.500000000000000000e+01	1.000000000000000000e+01	3.000000000000000000e+00	7.500000000000000000e+01	9.000000000000000000e+00	-3.277660553381110741e-18	2.367946321933691145e+00	2.367946321933685372e+00	4.809301775928766074e-05	-3.067261706769480560e-04	5.409420756263397800e-01
5.500000000000000000e+01	1.000000000000000000e+01	3.000000000000000000e+00	7.500000000000000000e+01	1.000000000000000000e+01	-3.277660497236554307e-18	2.367945565320208168e+00	2.367945565320201062e+00	-4.663875259773586374e-04	-3.546587330195663697e-04	5.409419861520361472e-01
5.500000000000000000e+01	1.000000000000000000e+01	3.000000000000000000e+00	7.500000000000000000e+01	1.100000000000000000e+01	-2.672784222257687246e-18	-3.108891850433366244e+00	3.108891850433358695e+00	-3.597107551125692035e-05	1.428194709725301350e-03	-3.285697903472247772e-01
5.500000000000000000e+01	1.000000000000000000e+01	3.000000000000000000e+00	1.000000000000000000e+02	0.000000000000000000e+00	-3.404007386469617913e-18	2.264745471097353136e+00	2.264745471097345586e+00	-1.741503164712512549e-04	-2.891748548489767143e-04	5.682986757262947775e-01
5.500000000000000000e+01	1.000000000000000000e+01	3.000000000000000000e+00	1.000000000000000000e+02	1.000000000000000000e+00	-2.603156664414450915e-18	-3.257465754392601109e+00	3.257465754392592672e+00	-4.090769694316688521e-03	8.934669318808118694e-04	-2.821542568672019691e-01
5.500000000000000000e+01	1.000000000000000000e+01	3.000000000000000000e+00	1.000000000000000000e+02	2.000000000000000000e+00	-1.647837601462058571e-18	-3.273818513204351355e+00	5.573148963392306143e+00	4.065909230196381417e-03	-6.174741413209478870e-03	6.984722443939894720e-01
5.500000000000000000e+01	1.000000000000000000e+01	3.000000000000000000e+00	1.000000000000000000e+02	3.000000000000000000e+00	-3.404007295479982137e-18	2.264757245794548624e+00	2.264757245794543294e+00	-2.653600455940362712e-04	1.381374511294899511e-05	5.682957023313293110e-01
5.500000000000000000e+01	1.000000000000000000e+01	3.000000000000000000e+00	1.000000000000000000e+02	4.000000000000000000e+00	-3.404007174290968653e-18	2.264755273676678726e+00	2.264755273676673397e+00	-9.563709484065839052e-05	-7.712425021830459065e-04	5.682954553769877792e-01
5.500000000000000000e+01	1.000000000000000000e+01	3.000000000000000000e+00	1.000000000000000000e+02	5.000000000000000000e+00	-3.404007367365769905e-18	2.264756687142521319e+00	2.264756687142513769e+00	-2.392412811042477438e-04	-3.883632856158702237e-04	5.682955675332529433e-01
5.500000000000000000e+01	1.000000000000000000e+01	3.000000000000000000e+00	1.000000000000000000e+02	6.000000000000000000e+00	-3.404007388238283737e-18	2.264758964621696791e+00	2.264758964621691906e+00	-1.498683000595419875e-04	-2.862329865069469120e-04	5.682951044093503823e-01
5.500000000000000000e+01	1.000000000000000000e+01	3.000000000000000000e+00	1.000000000000000000e+02	7.000000000000000000e+00	-3.404007345680650762e-18	2.264756899566172432e+00	2.264756899566167991e+00	-3.171339028859629220e-04	-3.647339273242634992e-04	5.682955620930362217e-01
5.500000000000000000e+01	1.000000000000000000e+01	3.000000000000000000e+00	1.000000000000000000e+02	8.000000000000000000e+00	-3.404007274029456284e-18	2.264755835538190709e+00	2.264755835538186268e+00	-7.888021937416979379e-05	-6.098475285316935128e-04	5.682955734694415950e-01
5.500000000000000000e+01	1.000000000000000000e+01	3.000000000000000000e+00	1.000000000000000000e+02	9.000000000000000000e+00	-3.404007342886135657e-18	2.264756643913192313e+00	2.264756643913188316e+00	-3.329733313112495110e-04	-1.738612295752382764e-04	5.682955524227049082e-01
5.500000000000000000e+01	1.000000000000000000e+01	3.000000000000000000e+00	1.000000000000000000e+02	1.000000000000000000e+01	-3.404007350042334737e-18	2.264756691703194491e+00	2.264756691703188718e+00	-2.958875580626483333e-04	-3.989854509027446422e-04	5.682955418177828566e-01
5.500000000000000000e+01	1.000000000000000000e+01	3.000000000000000000e+00	1.000000000000000000e+02	1.100000000000000000e+01	-2.603157671048000653e-18	-3.257502514462618404e+00	3.257502514462609966e+00	-1.310297782103743728e-03	1.857338453581611768e-03	-2.821676903465132891e-01
5.500000000000000000e+01	1.000000000000000000e+01	3.000000000000000000e+00	1.250000000000000000e+02	0.000000000000000000e+00	-3.536378606792395963e-18	2.166484824590404923e+00	2.166484824590400482e+00	-1.505380026737548004e-04	-2.727186784660960489e-04	5.938695268645783898e-01
5.500000000000000000e+01	1.000000000000000000e+01	3.000000000000000000e+00	1.250000000000000000e+02	1.000000000000000000e+00	-2.544618102113509769e-18	-3.415511195994976212e+00	3.415511195994964222e+00	-7.065781609209072223e-03	-3.142594596553886441e-03	-2.310428710155814913e-01
5.500000000000000000e+01	1.000000000000000000e+01	3.000000000000000000e+00	1.250000000000000000e+02	2.000000000000000000e+00	-1.807835607393354390e-18	-3.266440370077904110e+00	5.535840559392956273e+00	2.166038885613328670e-03	-3.916346040361488694e-03	7.065825323650237744e-01
5.500000000000000000e+01	1.000000000000000000e+01	3.000000000000000000e+00	1.250000000000000000e+02	3.000000000000000000e+00	-3.536378561661395486e-18	2.166481358256280298e+00	2.166481358256274081e+00	-2.863775867597857100e-04	-1.121646992769438232e-04	5.938704985037979167e-01
5.500000000000000000e+01	1.000000000000000000e+01	3.000000000000000000e+00	1.250000000000000000e+02	4.000000000000000000e+00	-3.536378546944545875e-18	2.166480934780696366e+00	2.166480934780692813e+00	5.247442787168212519e-06	-4.753729348023476731e-04	5.938704114414934399e-01
5.500000000000000000e+01	1.000000000000000000e+01	3.000000000000000000e+00	1.250000000000000000e+02	5.000000000000000000e+00	-3.536378593490051763e-18	2.166481457035414060e+00	2.166481457035409175e+00	-1.841794568053807665e-04	-3.598812739359495455e-04	5.938704340014315797e-01
5.500000000000000000e+01	1.000000000000000000e+01	3.000000000000000000e+00	1.250000000000000000e+02	6.000000000000000000e+00	-3.536378604750489599e-18	2.166482597928705456e+00	2.166482597928699239e+00	-1.482486919812921666e-04	-2.498393150009019540e-04	5.938701185782691017e-01
5.500000000000000000e+01	1.000000000000000000e+01	3.000000000000000000e+00	1.250000000000000000e+02	7.000000000000000000e+00	-3.536378484820170327e-18	2.166481362537114652e+00	2.166481362537107103e+00	-4.591892931140890283e-04	-3.356430113691159334e-04	5.938704186812139296e-01
5.500000000000000000e+01	1.000000000000000000e+01	3.000000000000000000e+00	1.250000000000000000e+02	8.000000000000000000e+00	-3.536378578793622403e-18	2.166480793116632775e+00	2.166480793116628778e+00	-1.397591108061706165e-05	-2.998271976685267979e-04	5.938703688814034320e-01
5.500000000000000000e+01	1.000000000000000000e+01	3.000000000000000000e+00	1.250000000000000000e+02	9.000000000000000000e+00	-3.536378590104416373e-18	2.166481467077835621e+00	2.166481467077831180e+00	-8.930385456392215735e-05	-3.779728924918626600e-04	5.938704810140454926e-01
5.500000000000000000e+01	1.000000000000000000e+01	3.000000000000000000e+00	1.250000000000000000e+02	1.000000000000000000e+01	-3.536378580172518909e-18	2.166481273254476037e+00	2.166481273254471596e+00	-2.295397072688751521e-04	-3.804536419583616296e-04	5.938704156357007546e-01
5.500000000000000000e+01	1.000000000000000000e+01	3.000000000000000000e+00	1.250000000000000000e+02	1.100000000000000000e+01	-2.544617369798345287e-18	-3.415596317283255523e+00	3.415596317283246641e+00	-5.226758935408904599e-03	1.924055279011628074e-03	-2.310657834795002141e-01
5.500000000000000000e+01	1.000000000000000000e+01	3.000000000000000000e+00	1.500000000000000000e+02	0.000000000000000000e+00	-3.674384445440476331e-18	2.072892149473459789e+00	2.072892149473454459e+00	-1.303150920689848298e-04	-2.555980632997778557e-04	6.177955435903019765e-01
5.500000000000000000e+01	1.000000000000000000e+01	3.000000000000000000e+00	1.500000000000000000e+02	1.000000000000000000e+00	-3.674384371699947538e-18	2.072883054384521362e+00	2.072883054384517365e+00	-3.054491362822070997e-04	-3.952047403464358693e-04	6.177978167983216862e-01
5.500000000000000000e+01	1.000000000000000000e+01	3.000000000000000000e+00	1.500000000000000000e+02	2.000000000000000000e+00	-1.969674369923805256e-18	-3.260030301287849763e+00	5.495698018496549153e+00	1.329403556125343961e-03	-2.984673911655074535e-03	7.146339973204324236e-01
5.500000000000000000e+01	1.000000000000000000e+01	3.000000000000000000e+00	1.500000000000000000e+02	3.000000000000000000e+00	-3.674384423631522205e-18	2.072883266932178170e+00	2.072883266932174173e+00	-2.547197330940991367e-04	-1.949257501274028555e-04	6.177978850151791823e-01
5.500000000000000000e+01	1.000000000000000000e+01	3.000000000000000000e+00	1.500000000000000000e+02	4.000000000000000000e+00	-3.674384432445140002e-18	2.072883495433317957e+00	2.072883495433313517e+00	-5.992423218449138109e-06	-2.725369856586617665e-04	6.177978839568034619e-01
5.500000000000000000e+01	1.000000000000000000e+01	3.000000000000000000e+00	1.500000000000000000e+02	5.000000000000000000e+00	-3.674384429641777945e-18	2.072883066878023595e+00	2.072883066878016489e+00	-1.756905052728705203e-04	-3.424130481404096438e-04	6.177978604722913492e-01
5.500000000000000000e+01	1.000000000000000000e+01	3.000000000000000000e+00	1.500000000000000000e+02	6.000000000000000000e+00	-3.674384444400690636e-18	2.072872492735581051e+00	2.072872492735576166e+00	-1.335347488944613225e-04	-2.381134745312793986e-04	6.178006087802970780e-01
5.500000000000000000e+01	1.000000000000000000e+01	3.000000000000000000e+00	1.500000000000000000e+02	7.000000000000000000e+00	-3.674384423417806381e-18	2.072883011476228443e+00	2.072883011476224446e+00	-1.804969876065342738e-04	-3.641240563249617968e-04	6.177978606708834919e-01
5.500000000000000000e+01	1.000000000000000000e+01	3.000000000000000000e+00	1.500000000000000000e+02	8.000000000000000000e+00	-3.674384418764023930e-18	2.072883273662771586e+00	2.072883273662766701e+00	3.012438017751404770e-05	-2.240553826485516744e-04	6.177978467474617430e-01
5.500000000000000000e+01	1.000000000000000000e+01	3.000000000000000000e+00	1.500000000000000000e+02	9.000000000000000000e+00	-3.674384436472695546e-18	2.072883059839188302e+00	2.072883059839184750e+00	-2.044072741548051773e-04	-2.228834047105019550e-04	6.177978675852847656e-01
5.500000000000000000e+01	1.000000000000000000e+01	3.000000000000000000e+00	1.500000000000000000e+02	1.000000000000000000e+01	-3.674384413110405734e-18	2.072882868437497805e+00	2.072882868437490256e+00	-2.259330437013912403e-04	-3.639617988179770914e-04	6.177978441668251497e-01
5.500000000000000000e+01	1.000000000000000000e+01	3.000000000000000000e+00	1.500000000000000000e+02	1.100000000000000000e+01	-3.674384374930419227e-18	2.072882565209260175e+00	2.072882565209256622e+00	-3.446406427693033390e-04	-1.725224478819184417e-04	6.177977782474146640e-01
5.500000000000000000e+01	1.000000000000000000e+01	3.000000000000000000e+00	1.750000000000000000e+02	0.000000000000000000e+00	-3.817663141703327525e-18	1.983759668506661855e+00	1.983759668506655860e+00	-1.134846780323904325e-04	-2.386055072665420275e-04	6.401905821778077765e-01
5.500000000000000000e+01	1.000000000000000000e+01	3.000000000000000000e+00	1.750000000000000000e+02	1.000000000000000000e+00	-2.133343561390700617e-18	-3.251681067107909939e+00	5.453569527925456129e+00	8.805616133236995272e-04	-2.462332067544428186e-03	7.226594138835039649e-01
5.500000000000000000e+01	1.000000000000000000e+01	3.000000000000000000e+00	1.750000000000000000e+02	2.000000000000000000e+00	-2.133343472103493696e-18	-3.251640564260361632e+00	5.453578032295106404e+00	9.752345004261793980e-04	-2.369416574768288576e-03	7.226605343718518482e-01
5.500000000000000000e+01	1.000000000000000000e+01	3.000000000000000000e+00	1.750000000000000000e+02	3.000000000000000000e+00	-3.817663132118223792e-18	1.983747962942816745e+00	1.983747962942812082e+00	-1.999897204098228056e-04	-2.394126714701838078e-04	6.401935325818662870e-01
5.500000000000000000e+01	1.000000000000000000e+01	3.000000000000000000e+00	1.750000000000000000e+02	4.000000000000000000e+00	-3.817663109921083078e-18	1.983747975215730763e+00	1.983747975215725656e+00	2.776936567923682126e-05	-3.295751010964110021e-04	6.401935326930816572e-01
5.500000000000000000e+01	1.000000000000000000e+01	3.000000000000000000e+00	1.750000000000000000e+02	5.000000000000000000e+00	-3.817663111450075009e-18	1.983747907369727059e+00	1.983747907369721508e+00	-2.148227619891702859e-04	-3.336610503225268692e-04	6.401934987366711960e-01
5.500000000000000000e+01	1.000000000000000000e+01	3.000000000000000000e+00	1.750000000000000000e+02	6.000000000000000000e+00	-3.817663141296675121e-18	1.983740296229789868e+00	1.983740296229784761e+00	-1.196200346211645607e-04	-2.263886141150409667e-04	6.401956140280302687e-01
5.500000000000000000e+01	1.000000000000000000e+01	3.000000000000000000e+00	1.750000000000000000e+02	7.000000000000000000e+00	-3.817663118745894380e-18	1.983747994291868544e+00	1.983747994291863881e+00	-4.091092470135261860e-05	-3.471507082307518852e-04	6.401935570036728640e-01
5.500000000000000000e+01	1.000000000000000000e+01	3.000000000000000000e+00	1.750000000000000000e+02	8.000000000000000000e+00	-3.817663109301435918e-18	1.983748272396193668e+00	1.983748272396188561e+00	-8.611390189097285427e-05	-7.268940645391660680e-05	6.401935562062304186e-01
5.500000000000000000e+01	1.000000000000000000e+01	3.000000000000000000e+00	1.750000000000000000e+02	9.000000000000000000e+00	-3.817663125481353648e-18	1.983748237715874607e+00	1.983748237715871277e+00	4.342638011204547940e-06	-1.922638865650139195e-04	6.401935319780509559e-01
5.500000000000000000e+01	1.000000000000000000e+01	3.000000000000000000e+00	1.750000000000000000e+02	1.000000000000000000e+01	-3.817663078208994095e-18	1.983747890028998651e+00	1.983747890028992655e+00	-2.902895262724057525e-04	-3.439749288136302661e-04	6.401934668903860315e-01
5.500000000000000000e+01	1.000000000000000000e+01	3.000000000000000000e+00	1.750000000000000000e+02	1.100000000000000000e+01	-3.817663101006917871e-18	1.983747635658753339e+00	1.983747635658749120e+00	-2.776686728066984412e-04	-1.894514865054735880e-04	6.401934760217400378e-01
5.500000000000000000e+01	1.000000000000000000e+01	3.000000000000000000e+00	2.000000000000000000e+02	0.000000000000000000e+00	-3.965877818230501291e-18	1.898891656910743908e+00	1.898891656910740799e+00	-9.974406147490478278e-05	-2.223671391427450763e-04	6.611577293049094584e-01
5.500000000000000000e+01	1.000000000000000000e+01	3.000000000000000000e+00	2.000000000000000000e+02	1.000000000000000000e+00	-2.298838314193936589e-18	-3.240693674804576485e+00	5.409085373739920044e+00	7.417703734655879851e-04	-1.741316221047573606e-03	7.306728675290437014e-01
5.500000000000000000e+01	1.000000000000000000e+01	3.000000000000000000e+00	2.000000000000000000e+02	2.000000000000000000e+00	-2.298838380597230814e-18	-3.240693226617377132e+00	5.409066954131592553e+00	7.647862756372312935e-04	-1.963148707706554447e-03	7.306706308497310509e-01
5.500000000000000000e+01	1.000000000000000000e+01	3.000000000000000000e+00	2.000000000000000000e+02	3.000000000000000000e+00	-3.965877813769342649e-18	1.898879830562401727e+00	1.898879830562397064e+00	-1.500445125113342095e-04	-2.468894307842822971e-04	6.611607459238888485e-01
5.500000000000000000e+01	1.000000000000000000e+01	3.000000000000000000e+00	2.000000000000000000e+02	4.000000000000000000e+00	-3.965877811208482906e-18	1.898879278128294379e+00	1.898879278128289938e+00	-2.085064859096461232e-05	-2.026079425594304827e-04	6.611607761109121739e-01
5.500000000000000000e+01	1.000000000000000000e+01	3.000000000000000000e+00	2.000000000000000000e+02	5.000000000000000000e+00	-3.965877813945660765e-18	1.898879612977651288e+00	1.898879612977646181e+00	-8.755508680065907893e-05	-2.685915050299468891e-04	6.611607722073810089e-01
5.500000000000000000e+01	1.000000000000000000e+01	3.000000000000000000e+00	2.000000000000000000e+02	6.000000000000000000e+00	-3.965877818032473322e-18	1.898866482223463548e+00	1.898866482223459551e+00	-1.069202307616883626e-04	-2.148099777846678446e-04	6.611641258813381050e-01
5.500000000000000000e+01	1.000000000000000000e+01	3.000000000000000000e+00	2.000000000000000000e+02	7.000000000000000000e+00	-3.965877787374639162e-18	1.898880221896758869e+00	1.898880221896753540e+00	-6.241988354221297114e-05	-7.116820606700804172e-05	6.611608010176152073e-01
5.500000000000000000e+01	1.000000000000000000e+01	3.000000000000000000e+00	2.000000000000000000e+02	8.000000000000000000e+00	-3.965877816345267016e-18	1.898879916247026900e+00	1.898879916247022681e+00	-8.822826034382547349e-05	-2.097829107472175150e-04	6.611607780999469997e-01
5.500000000000000000e+01	1.000000000000000000e+01	3.000000000000000000e+00	2.000000000000000000e+02	9.000000000000000000e+00	-3.965877811574435788e-18	1.898879545830424176e+00	1.898879545830421289e+00	-1.443001330714666986e-04	-2.674171045266655802e-04	6.611607521112796704e-01
5.500000000000000000e+01	1.000000000000000000e+01	3.000000000000000000e+00	2.000000000000000000e+02	1.000000000000000000e+01	-3.965877808771089909e-18	1.898879661647463690e+00	1.898879661647459249e+00	-1.014549373295891167e-04	-2.954454299881118765e-04	6.611607708666307204e-01
5.500000000000000000e+01	1.000000000000000000e+01	3.000000000000000000e+00	2.000000000000000000e+02	1.100000000000000000e+01	-3.965877809598458628e-18	1.898879478823648936e+00	1.898879478823645384e+00	-1.741527276298193347e-04	-2.352249377565485979e-04	6.611607384941220467e-01
5.500000000000000000e+01	1.000000000000000000e+01	3.000000000000000000e+00	2.250000000000000000e+02	0.000000000000000000e+00	-4.118713963690686573e-18	1.818105557604384748e+00	1.818105557604379863e+00	-8.862514478093978625e-05	-2.073319306760097801e-04	6.807902115039603519e-01
5.500000000000000000e+01	1.000000000000000000e+01	3.000000000000000000e+00	2.250000000000000000e+02	1.000000000000000000e+00	-2.466156557602042124e-18	-3.226413148170728551e+00	5.362070625801181656e+00	6.235914936344435968e-04	-1.490728914496892033e-03	7.386779743572668977e-01
5.500000000000000000e+01	1.000000000000000000e+01	3.000000000000000000e+00	2.250000000000000000e+02	2.000000000000000000e+00	-2.466156554919058393e-18	-3.226460055544529748e+00	5.362049266829946426e+00	6.674196515080314850e-04	-1.668688639589295791e-03	7.386751473298878157e-01
5.500000000000000000e+01	1.000000000000000000e+01	3.000000000000000000e+00	2.250000000000000000e+02	3.000000000000000000e+00	-4.118713902847789372e-18	1.818108460265334569e+00	1.818108460265329906e+00	-2.643067905289441313e-04	-7.466863220742621843e-05	6.807894451105619416e-01
5.500000000000000000e+01	1.000000000000000000e+01	3.000000000000000000e+00	2.250000000000000000e+02	4.000000000000000000e+00	-4.118713926299672675e-18	1.818094388210272472e+00	1.818094388210268919e+00	5.219380021160323818e-05	-2.975143119521480033e-04	6.807929755045101228e-01
5.500000000000000000e+01	1.000000000000000000e+01	3.000000000000000000e+00	2.250000000000000000e+02	5.000000000000000000e+00	-4.118713946268334488e-18	1.818094336980478287e+00	1.818094336980475623e+00	-1.358840483089973075e-04	-2.988072634630982351e-04	6.807929661258076415e-01
5.500000000000000000e+01	1.000000000000000000e+01	3.000000000000000000e+00	2.250000000000000000e+02	6.000000000000000000e+00	-4.118713963618258511e-18	1.818082706031264317e+00	1.818082706031260321e+00	-9.549662010306998901e-05	-2.034534934497959490e-04	6.807958969581865416e-01
5.500000000000000000e+01	1.000000000000000000e+01	3.000000000000000000e+00	2.250000000000000000e+02	7.000000000000000000e+00	-4.118713958676054184e-18	1.818094357098965608e+00	1.818094357098961611e+00	-7.048988948368959328e-05	-2.597181458531875827e-04	6.807929870417478435e-01
5.500000000000000000e+01	1.000000000000000000e+01	3.000000000000000000e+00	2.250000000000000000e+02	8.000000000000000000e+00	-4.118713946603353854e-18	1.818094464277310474e+00	1.818094464277307365e+00	-1.704533551314751331e-04	-1.264285926917099636e-04	6.807929879228659109e-01
5.500000000000000000e+01	1.000000000000000000e+01	3.000000000000000000e+00	2.250000000000000000e+02	9.000000000000000000e+00	-4.118713957790319773e-18	1.818094263293106749e+00	1.818094263293101420e+00	-4.527048684929034565e-05	-1.683211930940439857e-04	6.807929692027115953e-01
5.500000000000000000e+01	1.000000000000000000e+01	3.000000000000000000e+00	2.250000000000000000e+02	1.000000000000000000e+01	-4.118713961013395891e-18	1.818094494115146009e+00	1.818094494115142234e+00	-6.504007900898337068e-05	-2.361529461513130028e-04	6.807929923211175627e-01
5.500000000000000000e+01	1.000000000000000000e+01	3.000000000000000000e+00	2.250000000000000000e+02	1.100000000000000000e+01	-4.118713954545048469e-18	1.818094308191144481e+00	1.818094308191141151e+00	-1.681739744281400691e-04	-1.945097721120506097e-04	6.807929631992203356e-01
5.500000000000000000e+01	1.000000000000000000e+01	3.000000000000000000e+00	2.500000000000000000e+02	0.000000000000000000e+00	-4.275877394185550751e-18	1.741229232757291356e+00	1.741229232757288248e+00	-7.959189674848399958e-05	-1.937520932258266057e-04	6.991732129474959034e-01
5.500000000000000000e+01	1.000000000000000000e+01	3.000000000000000000e+00	2.500000000000000000e+02	1.000000000000000000e+00	-2.635298505538737352e-18	-3.208019135629201823e+00	5.311888587135109141e+00	5.788743784442124379e-04	-1.297791060980199368e-03	7.466930725117559842e-01
5.500000000000000000e+01	1.000000000000000000e+01	3.000000000000000000e+00	2.500000000000000000e+02	2.000000000000000000e+00	-2.635298470675556580e-18	-3.208076839267861136e+00	5.311886023282422542e+00	6.417470340039381407e-04	-1.444083812062519311e-03	7.466898756863512565e-01
5.500000000000000000e+01	1.000000000000000000e+01	3.000000000000000000e+00	2.500000000000000000e+02	3.000000000000000000e+00	-4.275877358273583258e-18	1.741230427947156434e+00	1.741230427947153103e+00	-2.352870597178556187e-04	-1.412015701714425904e-04	6.991728221276574118e-01
5.500000000000000000e+01	1.000000000000000000e+01	3.000000000000000000e+00	2.500000000000000000e+02	4.000000000000000000e+00	-4.275877385724287230e-18	1.741219898335997884e+00	1.741219898335992111e+00	-4.959397426190304678e-06	-1.694199901846783090e-04	6.991755429621052675e-01
5.500000000000000000e+01	1.000000000000000000e+01	3.000000000000000000e+00	2.500000000000000000e+02	5.000000000000000000e+00	-4.275877391069028634e-18	1.741219814825031298e+00	1.741219814825028189e+00	-6.322440736053231303e-05	-2.308119884856618773e-04	6.991755419229822577e-01
5.500000000000000000e+01	1.000000000000000000e+01	3.000000000000000000e+00	2.500000000000000000e+02	6.000000000000000000e+00	-4.275877394169684170e-18	1.741210778153655214e+00	1.741210778153651439e+00	-8.538133387125331787e-05	-1.925149857729356042e-04	6.991777346970675655e-01
5.500000000000000000e+01	1.000000000000000000e+01	3.000000000000000000e+00	2.500000000000000000e+02	7.000000000000000000e+00	-4.275877388218903457e-18	1.741219811704618037e+00	1.741219811704614040e+00	-1.379960769417157870e-04	-1.605611113279347552e-04	6.991755376344002126e-01
5.500000000000000000e+01	1.000000000000000000e+01	3.000000000000000000e+00	2.500000000000000000e+02	8.000000000000000000e+00	-4.275877383205070714e-18	1.741219975475625681e+00	1.741219975475622128e+00	-4.760067166583799747e-06	-1.461830682085172640e-04	6.991755375796274707e-01
5.500000000000000000e+01	1.000000000000000000e+01	3.000000000000000000e+00	2.500000000000000000e+02	9.000000000000000000e+00	-4.275877391009775473e-18	1.741219810782717703e+00	1.741219810782713706e+00	-7.511673360842879626e-05	-1.571512992604901275e-04	6.991755216779930171e-01
5.500000000000000000e+01	1.000000000000000000e+01	3.000000000000000000e+00	2.500000000000000000e+02	1.000000000000000000e+01	-4.275877391730644118e-18	1.741219834248356246e+00	1.741219834248351361e+00	-5.615329344358440267e-05	-2.202064424906598347e-04	6.991755439633620117e-01
5.500000000000000000e+01	1.000000000000000000e+01	3.000000000000000000e+00	2.500000000000000000e+02	1.100000000000000000e+01	-4.275877390782907088e-18	1.741219697743563000e+00	1.741219697743559225e+00	-1.289533907583988745e-04	-1.837415774321820541e-04	6.991755324193635879e-01
5.500000000000000000e+01	1.000000000000000000e+01	3.000000000000000000e+00	2.750000000000000000e+02	0.000000000000000000e+00	-4.437092576270093589e-18	1.668098554781233700e+00	1.668098554781230813e+00	-7.211977684470521389e-05	-1.817010557395840509e-04	7.163852579175979951e-01
5.500000000000000000e+01	1.000000000000000000e+01	3.000000000000000000e+00	2.750000000000000000e+02	1.000000000000000000e+00	-2.806269187225402994e-18	-3.184275732581818286e+00	5.258105026663720594e+00	5.868696166043861021e-04	-1.159700957698759976e-03	7.547433741822485720e-01
5.500000000000000000e+01	1.000000000000000000e+01	3.000000000000000000e+00	2.750000000000000000e+02	2.000000000000000000e+00	-2.806269164217133002e-18	-3.184370671414554543e+00	5.258119500439193850e+00	6.289666630714055165e-04	-1.269806840132855922e-03	7.547392788596953839e-01
5.500000000000000000e+01	1.000000000000000000e+01	3.000000000000000000e+00	2.750000000000000000e+02	3.000000000000000000e+00	-4.437092555480145914e-18	1.668098907642890483e+00	1.668098907642886264e+00	-1.938609474342730342e-04	-1.815822202747377782e-04	7.163852997332843531e-01
5.500000000000000000e+01	1.000000000000000000e+01	3.000000000000000000e+00	2.750000000000000000e+02	4.000000000000000000e+00	-4.437092574026017736e-18	1.668091301635306278e+00	1.668091301635302726e+00	-4.140907918961604905e-05	-1.573180726939706216e-04	7.163870686152197242e-01
5.500000000000000000e+01	1.000000000000000000e+01	3.000000000000000000e+00	2.750000000000000000e+02	5.000000000000000000e+00	-4.437092549466740893e-18	1.668091081974706569e+00	1.668091081974703682e+00	-1.439279274960227669e-04	-2.867687098243593548e-04	7.163870409105569381e-01
5.500000000000000000e+01	1.000000000000000000e+01	3.000000000000000000e+00	2.750000000000000000e+02	6.000000000000000000e+00	-4.437092576264093161e-18	1.668083372164780531e+00	1.668083372164775868e+00	-7.635135672572374997e-05	-1.822261662820207453e-04	7.163889708731068229e-01
5.500000000000000000e+01	1.000000000000000000e+01	3.000000000000000000e+00	2.750000000000000000e+02	7.000000000000000000e+00	-4.437092575461265412e-18	1.668091253319986977e+00	1.668091253319983203e+00	-9.808297190025687569e-05	-1.745863789219133898e-04	7.163870645734008447e-01
5.500000000000000000e+01	1.000000000000000000e+01	3.000000000000000000e+00	2.750000000000000000e+02	8.000000000000000000e+00	-4.437092575578001419e-18	1.668091168743661923e+00	1.668091168743659702e+00	-5.699328425451815900e-05	-1.663131413303291044e-04	7.163870661620663771e-01
5.500000000000000000e+01	1.000000000000000000e+01	3.000000000000000000e+00	2.750000000000000000e+02	9.000000000000000000e+00	-4.437092549560436614e-18	1.668091390273570562e+00	1.668091390273568120e+00	2.820477490528221069e-05	-9.166410274692288987e-05	7.163870822614172296e-01
5.500000000000000000e+01	1.000000000000000000e+01	3.000000000000000000e+00	2.750000000000000000e+02	1.000000000000000000e+01	-4.437092556452664269e-18	1.668091109358200042e+00	1.668091109358195601e+00	-1.043771922709015997e-04	-2.845217759167331900e-04	7.163870592239939272e-01
5.500000000000000000e+01	1.000000000000000000e+01	3.000000000000000000e+00	2.750000000000000000e+02	1.100000000000000000e+01	-2.806269113474531957e-18	-3.184431498353304413e+00	5.258139436943821465e+00	4.858737321418598893e-04	-1.179140947925971187e-03	7.547396277840675571e-01
5.500000000000000000e+01	1.000000000000000000e+01	3.000000000000000000e+00	3.000000000000000000e+02	0.000000000000000000e+00	-4.602101224685209460e-18	1.598557063425060099e+00	1.598557063425056546e+00	-6.576791540729955891e-05	-1.711227475926047710e-04	7.324991126516150475e-01
5.500000000000000000e+01	1.000000000000000000e+01	3.000000000000000000e+00	3.000000000000000000e+02	1.000000000000000000e+00	-2.979081185043399742e-18	-3.153183628280565198e+00	5.199298890006009977e+00	6.274250203587017349e-04	-1.043217251053922155e-03	7.628741809186316836e-01
5.500000000000000000e+01	1.000000000000000000e+01	3.000000000000000000e+00	3.000000000000000000e+02	2.000000000000000000e+00	-2.979081129532285518e-18	-3.153313029453030936e+00	5.199366443607166488e+00	6.777715244654457629e-04	-1.138157375529869671e-03	7.628688545070961835e-01
5.500000000000000000e+01	1.000000000000000000e+01	3.000000000000000000e+00	3.000000000000000000e+02	3.000000000000000000e+00	-4.602101212769782879e-18	1.598555135441187991e+00	1.598555135441183106e+00	-1.508124117365975130e-04	-2.001397568677795800e-04	7.324992670271821549e-01
5.500000000000000000e+01	1.000000000000000000e+01	3.000000000000000000e+00	3.000000000000000000e+02	4.000000000000000000e+00	-4.602101213882702298e-18	1.598550481448132388e+00	1.598550481448128169e+00	-3.511730504099891241e-05	-2.487512097165397247e-04	7.325005199881321483e-01
5.500000000000000000e+01	1.000000000000000000e+01	3.000000000000000000e+00	3.000000000000000000e+02	5.000000000000000000e+00	-4.602101218518708415e-18	1.598550449156903808e+00	1.598550449156899811e+00	-5.719476752655399949e-05	-2.298178551182527359e-04	7.325005531686460403e-01
5.500000000000000000e+01	1.000000000000000000e+01	3.000000000000000000e+00	3.000000000000000000e+02	6.000000000000000000e+00	-4.602101224697652508e-18	1.598545428459391404e+00	1.598545428459386519e+00	-6.874798715530732374e-05	-1.724410351157144655e-04	7.325017507865617672e-01
5.500000000000000000e+01	1.000000000000000000e+01	3.000000000000000000e+00	3.000000000000000000e+02	7.000000000000000000e+00	-4.602101223308168009e-18	1.598550518988636648e+00	1.598550518988633096e+00	-4.173688024401567270e-05	-1.606872470526872422e-04	7.325005494266170203e-01
5.500000000000000000e+01	1.000000000000000000e+01	3.000000000000000000e+00	3.000000000000000000e+02	8.000000000000000000e+00	-4.602101209341935727e-18	1.598550359635965590e+00	1.598550359635962037e+00	-1.149803845652303821e-04	-2.315306114626946600e-04	7.325005667825523759e-01
5.500000000000000000e+01	1.000000000000000000e+01	3.000000000000000000e+00	3.000000000000000000e+02	9.000000000000000000e+00	-4.602101223221231531e-18	1.598550486792222447e+00	1.598550486792220005e+00	-6.355567819676721580e-05	-2.012732881939496572e-04	7.325005501594793467e-01
5.500000000000000000e+01	1.000000000000000000e+01	3.000000000000000000e+00	3.000000000000000000e+02	1.000000000000000000e+01	-4.602101220520553896e-18	1.598550467027399558e+00	1.598550467027397115e+00	-4.401430418944058629e-05	-2.135065699847806995e-04	7.325005571788540948e-01
5.500000000000000000e+01	1.000000000000000000e+01	3.000000000000000000e+00	3.000000000000000000e+02	1.100000000000000000e+01	-2.979081095861953339e-18	-3.153362255230056199e+00	5.199330362603406641e+00	5.501308076822324219e-04	-1.052180628427953121e-03	7.628699598400531245e-01
5.500000000000000000e+01	1.000000000000000000e+01	3.000000000000000000e+00	3.250000000000000000e+02	0.000000000000000000e+00	-4.770661109474444967e-18	1.532448661401126122e+00	1.532448661401121459e+00	-6.012297377246339172e-05	-1.618188863431464894e-04	7.475832659910601752e-01
5.500000000000000000e+01	1.000000000000000000e+01	3.000000000000000000e+00	3.250000000000000000e+02	1.000000000000000000e+00	-3.153761516752177425e-18	-3.110916850453268268e+00	5.133031300569609989e+00	6.928817794443105360e-04	-9.472229199610520583e-04	7.711752504766650196e-01
5.500000000000000000e+01	1.000000000000000000e+01	3.000000000000000000e+00	3.250000000000000000e+02	2.000000000000000000e+00	-4.770661097192057088e-18	1.532445124253903002e+00	1.532445124253898561e+00	-6.691934657135439294e-05	-2.502618451550872938e-04	7.475840886527376217e-01
5.500000000000000000e+01	1.000000000000000000e+01	3.000000000000000000e+00	3.250000000000000000e+02	3.000000000000000000e+00	-4.770661102765796954e-18	1.532447185933256684e+00	1.532447185933253575e+00	-1.120043452305343119e-04	-2.023512775031289298e-04	7.475834529520821725e-01
5.500000000000000000e+01	1.000000000000000000e+01	3.000000000000000000e+00	3.250000000000000000e+02	4.000000000000000000e+00	-4.770661107735728509e-18	1.532445104601296126e+00	1.532445104601291908e+00	-3.405819255807391525e-05	-1.800343431595602070e-04	7.475841023323652745e-01
5.500000000000000000e+01	1.000000000000000000e+01	3.000000000000000000e+00	3.250000000000000000e+02	5.000000000000000000e+00	-4.770661108103439380e-18	1.532445021160725229e+00	1.532445021160721677e+00	-3.871765530037987263e-05	-1.778884135868756728e-04	7.475841263613680621e-01
5.500000000000000000e+01	1.000000000000000000e+01	3.000000000000000000e+00	3.250000000000000000e+02	6.000000000000000000e+00	-4.770661109482116331e-18	1.532441826418095454e+00	1.532441826418092568e+00	-6.190172167072064866e-05	-1.634479269000949217e-04	7.475848914538703038e-01
5.500000000000000000e+01	1.000000000000000000e+01	3.000000000000000000e+00	3.250000000000000000e+02	7.000000000000000000e+00	-4.770661106950413626e-18	1.532445003602082689e+00	1.532445003602079581e+00	-2.735936446867240907e-05	-1.802422067953290974e-04	7.475841268733990352e-01
5.500000000000000000e+01	1.000000000000000000e+01	3.000000000000000000e+00	3.250000000000000000e+02	8.000000000000000000e+00	-4.770661106533090030e-18	1.532444992335967759e+00	1.532444992335963985e+00	-7.456337679326704917e-05	-2.005026449115396433e-04	7.475841166144511218e-01
5.500000000000000000e+01	1.000000000000000000e+01	3.000000000000000000e+00	3.250000000000000000e+02	9.000000000000000000e+00	-4.770661109069322521e-18	1.532445025253984294e+00	1.532445025253981852e+00	-7.805675320810054449e-05	-1.576415916108914650e-04	7.475841209226224970e-01
5.500000000000000000e+01	1.000000000000000000e+01	3.000000000000000000e+00	3.250000000000000000e+02	1.000000000000000000e+01	-4.770661108634315806e-18	1.532445012483155899e+00	1.532445012483153679e+00	-4.067999938258803211e-05	-1.676612152864449140e-04	7.475841254554161930e-01
5.500000000000000000e+01	1.000000000000000000e+01	3.000000000000000000e+00	3.250000000000000000e+02	1.100000000000000000e+01	-3.153761507708630555e-18	-3.110879138795227483e+00	5.133021952186537895e+00	7.002415003979946262e-04	-9.449652768570166719e-04	7.711761480633226862e-01
5.500000000000000000e+01	1.000000000000000000e+01	3.000000000000000000e+00	3.500000000000000000e+02	0.000000000000000000e+00	-4.942545022754061179e-18	1.469628681450409147e+00	1.469628681450406038e+00	-5.497603209929386857e-05	-1.536203259365610352e-04	7.617011673416083095e-01
5.500000000000000000e+01	1.000000000000000000e+01	3.000000000000000000e+00	3.500000000000000000e+02	1.000000000000000000e+00	-3.330370145899119937e-18	-3.047611117220769827e+00	5.053425152682098798e+00	8.048961023347144189e-04	-8.935362845158441574e-04	7.798779462399798579e-01
5.500000000000000000e+01	1.000000000000000000e+01	3.000000000000000000e+00	3.500000000000000000e+02	2.000000000000000000e+00	-4.942545020584082014e-18	1.469626662210945067e+00	1.469626662210941959e+00	-2.835489617847834035e-05	-1.774255118266775198e-04	7.617016607172867326e-01
5.500000000000000000e+01	1.000000000000000000e+01	3.000000000000000000e+00	3.500000000000000000e+02	3.000000000000000000e+00	-4.942545019008481808e-18	1.469628633843479859e+00	1.469628633843474974e+00	-8.087753103732642202e-05	-1.941195141143799770e-04	7.617012475321588427e-01
5.500000000000000000e+01	1.000000000000000000e+01	3.000000000000000000e+00	3.500000000000000000e+02	4.000000000000000000e+00	-4.942545022367475424e-18	1.469626682557765074e+00	1.469626682557761077e+00	-4.188847315998979552e-05	-1.484511884816202773e-04	7.617016535513391196e-01
5.500000000000000000e+01	1.000000000000000000e+01	3.000000000000000000e+00	3.500000000000000000e+02	5.000000000000000000e+00	-4.942545022461698850e-18	1.469626570730625525e+00	1.469626570730621973e+00	-4.346951973289691755e-05	-1.522357107096826152e-04	7.617016626597677975e-01
5.500000000000000000e+01	1.000000000000000000e+01	3.000000000000000000e+00	3.500000000000000000e+02	6.000000000000000000e+00	-4.942545022739578956e-18	1.469623676204268481e+00	1.469623676204264262e+00	-5.568392667811191950e-05	-1.551333519445027365e-04	7.617023643946697620e-01
5.500000000000000000e+01	1.000000000000000000e+01	3.000000000000000000e+00	3.500000000000000000e+02	7.000000000000000000e+00	-4.942545022616888745e-18	1.469626585920093653e+00	1.469626585920090767e+00	-5.072831198191781810e-05	-1.501105235985578871e-04	7.617016615461891238e-01
5.500000000000000000e+01	1.000000000000000000e+01	3.000000000000000000e+00	3.500000000000000000e+02	8.000000000000000000e+00	-4.942545021933059585e-18	1.469626684162005592e+00	1.469626684162002705e+00	-4.784357902722363183e-05	-1.344338815713988532e-04	7.617016589547435101e-01
5.500000000000000000e+01	1.000000000000000000e+01	3.000000000000000000e+00	3.500000000000000000e+02	9.000000000000000000e+00	-4.942545021704264500e-18	1.469626589506946024e+00	1.469626589506943137e+00	-3.373932718504881248e-05	-1.559467394262960586e-04	7.617016612343747717e-01
5.500000000000000000e+01	1.000000000000000000e+01	3.000000000000000000e+00	3.500000000000000000e+02	1.000000000000000000e+01	-4.942545022575754733e-18	1.469626565722949252e+00	1.469626565722946587e+00	-4.833892012081113053e-05	-1.476785930790293735e-04	7.617016609416568107e-01
5.500000000000000000e+01	1.000000000000000000e+01	3.000000000000000000e+00	3.500000000000000000e+02	1.100000000000000000e+01	-3.330370179349789021e-18	-3.047542828930297709e+00	5.053393612465836071e+00	8.355619719492669113e-04	-9.118348559340704040e-04	7.798785038486365506e-01
5.500000000000000000e+01	1.000000000000000000e+01	3.000000000000000000e+00	3.750000000000000000e+02	0.000000000000000000e+00	-5.117539867562271473e-18	1.409952293117497923e+00	1.409952293117493927e+00	-5.014800031630537385e-05	-1.463210390772100658e-04	7.749129383743404986e-01
5.500000000000000000e+01	1.000000000000000000e+01	3.000000000000000000e+00	3.750000000000000000e+02	1.000000000000000000e+00	-5.117539865455368825e-18	1.409949535165463841e+00	1.409949535165461176e+00	-8.413902707389922259e-05	-1.365037222343702412e-04	7.749135829656771390e-01
5.500000000000000000e+01	1.000000000000000000e+01	3.000000000000000000e+00	3.750000000000000000e+02	2.000000000000000000e+00	-5.117539866980046673e-18	1.409951605414635933e+00	1.409951605414631937e+00	-3.273646158470549573e-05	-1.496322641919927386e-04	7.749132620983250064e-01
5.500000000000000000e+01	1.000000000000000000e+01	3.000000000000000000e+00	3.750000000000000000e+02	3.000000000000000000e+00	-5.117539865507184044e-18	1.409952069352784942e+00	1.409952069352780946e+00	-5.809241503460076805e-05	-1.801800847259918468e-04	7.749130833959491094e-01
5.500000000000000000e+01	1.000000000000000000e+01	3.000000000000000000e+00	3.750000000000000000e+02	4.000000000000000000e+00	-5.117539867390148803e-18	1.409950850066270522e+00	1.409950850066267414e+00	-4.967141717330831457e-05	-1.370009087022055734e-04	7.749132908923597185e-01
5.500000000000000000e+01	1.000000000000000000e+01	3.000000000000000000e+00	3.750000000000000000e+02	5.000000000000000000e+00	-5.117539857974912862e-18	1.409950869606423129e+00	1.409950869606419355e+00	-4.632099805065357351e-05	-2.175126219595337890e-04	7.749132697075274967e-01
5.500000000000000000e+01	1.000000000000000000e+01	3.000000000000000000e+00	3.750000000000000000e+02	6.000000000000000000e+00	-5.117539867564049492e-18	1.409949305478427339e+00	1.409949305478423343e+00	-5.035762241672669205e-05	-1.475620320551433240e-04	7.749136314146951587e-01
5.500000000000000000e+01	1.000000000000000000e+01	3.000000000000000000e+00	3.750000000000000000e+02	7.000000000000000000e+00	-5.117539865911097776e-18	1.409951081871948508e+00	1.409951081871946066e+00	-2.736889876340081650e-05	-1.271992155680480444e-04	7.749132718199331915e-01
5.500000000000000000e+01	1.000000000000000000e+01	3.000000000000000000e+00	3.750000000000000000e+02	8.000000000000000000e+00	-5.117539866964864952e-18	1.409950918983713830e+00	1.409950918983710277e+00	-3.881536732102581648e-05	-1.368762603436315224e-04	7.749132675380112634e-01
5.500000000000000000e+01	1.000000000000000000e+01	3.000000000000000000e+00	3.750000000000000000e+02	9.000000000000000000e+00	-5.117539867144432497e-18	1.409950991779983287e+00	1.409950991779980622e+00	-3.935893826340269364e-05	-1.392072514467222733e-04	7.749132721230668208e-01
5.500000000000000000e+01	1.000000000000000000e+01	3.000000000000000000e+00	3.750000000000000000e+02	1.000000000000000000e+01	-5.117539856843367389e-18	1.409950811260015868e+00	1.409950811260011871e+00	-4.059312384246728273e-05	-2.202439538088156326e-04	7.749132734395306477e-01
5.500000000000000000e+01	1.000000000000000000e+01	3.000000000000000000e+00	3.750000000000000000e+02	1.100000000000000000e+01	-5.117539863592002330e-18	1.409950876649882057e+00	1.409950876649878726e+00	-4.614365037790669701e-05	-1.947131882190826578e-04	7.749132400172134005e-01
5.500000000000000000e+01	1.000000000000000000e+01	3.000000000000000000e+00	4.000000000000000000e+02	0.000000000000000000e+00	-5.295445839815584993e-18	1.353277534454145226e+00	1.353277534454142339e+00	-4.556259122875042772e-05	-1.396680860280008225e-04	7.872755546100981272e-01
5.500000000000000000e+01	1.000000000000000000e+01	3.000000000000000000e+00	4.000000000000000000e+02	1.000000000000000000e+00	-5.295445834296204114e-18	1.353277609723532837e+00	1.353277609723530173e+00	-2.320175812717233116e-05	-1.906713313635818960e-04	7.872755889896877468e-01
5.500000000000000000e+01	1.000000000000000000e+01	3.000000000000000000e+00	4.000000000000000000e+02	2.000000000000000000e+00	-5.295445814621413788e-18	1.353275574258085312e+00	1.353275574258083092e+00	-1.023426898617912174e-04	-2.437524887875634229e-04	7.872760344600292504e-01
5.500000000000000000e+01	1.000000000000000000e+01	3.000000000000000000e+00	4.000000000000000000e+02	3.000000000000000000e+00	-5.295445838724398539e-18	1.353277287176902544e+00	1.353277287176898547e+00	-4.283982945175852605e-05	-1.643802809366719784e-04	7.872756117533070697e-01
5.500000000000000000e+01	1.000000000000000000e+01	3.000000000000000000e+00	4.000000000000000000e+02	4.000000000000000000e+00	-5.295445839766732625e-18	1.353277248238498709e+00	1.353277248238496488e+00	-4.723754555274717847e-05	-1.352131763124120659e-04	7.872756324854056631e-01
5.500000000000000000e+01	1.000000000000000000e+01	3.000000000000000000e+00	4.000000000000000000e+02	5.000000000000000000e+00	-5.295445837126530731e-18	1.353277295564339511e+00	1.353277295564336180e+00	-2.166675534080075616e-05	-1.682810695915187697e-04	7.872756368224069767e-01
5.500000000000000000e+01	1.000000000000000000e+01	3.000000000000000000e+00	4.000000000000000000e+02	6.000000000000000000e+00	-5.295445839816574151e-18	1.353277275012524816e+00	1.353277275012521486e+00	-4.537554482087780298e-05	-1.405470234422555504e-04	7.872756351211676051e-01
5.500000000000000000e+01	1.000000000000000000e+01	3.000000000000000000e+00	4.000000000000000000e+02	7.000000000000000000e+00	-5.295445834889689441e-18	1.353277373202236289e+00	1.353277373202233180e+00	-9.451498146187288366e-05	-1.226296449653539592e-04	7.872756284106511293e-01
5.500000000000000000e+01	1.000000000000000000e+01	3.000000000000000000e+00	4.000000000000000000e+02	8.000000000000000000e+00	-5.295445835072850001e-18	1.353277202380397837e+00	1.353277202380394506e+00	-5.528570736935707592e-05	-1.900552923876808349e-04	7.872756295527909565e-01
5.500000000000000000e+01	1.000000000000000000e+01	3.000000000000000000e+00	4.000000000000000000e+02	9.000000000000000000e+00	-5.295445839405432789e-18	1.353277258659640880e+00	1.353277258659637550e+00	-4.030453541626432916e-05	-1.541652550795029016e-04	7.872756325104696140e-01
5.500000000000000000e+01	1.000000000000000000e+01	3.000000000000000000e+00	4.000000000000000000e+02	1.000000000000000000e+01	-5.295445837012746789e-18	1.353277233501230414e+00	1.353277233501227084e+00	-1.896375422078975994e-05	-1.663727060394134291e-04	7.872756377939070793e-01
5.500000000000000000e+01	1.000000000000000000e+01	3.000000000000000000e+00	4.000000000000000000e+02	1.100000000000000000e+01	-5.295445839588466238e-18	1.353277300260840477e+00	1.353277300260836702e+00	-3.642793905466092395e-05	-1.464928857675396035e-04	7.872756340190154578e-01
5.500000000000000000e+01	1.000000000000000000e+01	3.000000000000000000e+00	4.250000000000000000e+02	0.000000000000000000e+00	-5.476075681705288860e-18	1.299471278314328737e+00	1.299471278314325851e+00	-4.114285134891054486e-05	-1.335380106513707303e-04	7.988415281836216408e-01
5.500000000000000000e+01	1.000000000000000000e+01	3.000000000000000000e+00	4.250000000000000000e+02	1.000000000000000000e+00	-5.476075681466293280e-18	1.299468558857693523e+00	1.299468558857690637e+00	-3.082077260233270278e-05	-1.289459811695172896e-04	7.988422872407385800e-01
5.500000000000000000e+01	1.000000000000000000e+01	3.000000000000000000e+00	4.250000000000000000e+02	2.000000000000000000e+00	-5.476075676554916158e-18	1.299468535165585692e+00	1.299468535165582805e+00	-3.439685528452102279e-05	-1.857919214081676571e-04	7.988423805165528746e-01
5.500000000000000000e+01	1.000000000000000000e+01	3.000000000000000000e+00	4.250000000000000000e+02	3.000000000000000000e+00	-5.476075681137260475e-18	1.299467934828078430e+00	1.299467934828075322e+00	-3.333723701508759933e-05	-1.494706827562138334e-04	7.988423883553863458e-01
5.500000000000000000e+01	1.000000000000000000e+01	3.000000000000000000e+00	4.250000000000000000e+02	4.000000000000000000e+00	-5.476075681694636156e-18	1.299468356413165493e+00	1.299468356413163050e+00	-4.394479685014792330e-05	-1.318313316404396980e-04	7.988422879429696311e-01
5.500000000000000000e+01	1.000000000000000000e+01	3.000000000000000000e+00	4.250000000000000000e+02	5.000000000000000000e+00	-5.476075680961710420e-18	1.299468471375438305e+00	1.299468471375435419e+00	-2.219821112454718290e-05	-1.377577416319761706e-04	7.988422887316835030e-01
5.500000000000000000e+01	1.000000000000000000e+01	3.000000000000000000e+00	4.250000000000000000e+02	6.000000000000000000e+00	-5.476075681706090047e-18	1.299470904661463200e+00	1.299470904661461201e+00	-4.077605590753912736e-05	-1.339576327967052045e-04	7.988417376141240256e-01
5.500000000000000000e+01	1.000000000000000000e+01	3.000000000000000000e+00	4.250000000000000000e+02	7.000000000000000000e+00	-5.476075679895276017e-18	1.299468494273750441e+00	1.299468494273747554e+00	-3.591031496636050164e-05	-1.112916274158908501e-04	7.988422908871585237e-01
5.500000000000000000e+01	1.000000000000000000e+01	3.000000000000000000e+00	4.250000000000000000e+02	8.000000000000000000e+00	-5.476075681630902512e-18	1.299468503161024913e+00	1.299468503161022026e+00	-4.627889080084281865e-05	-1.305637852845769654e-04	7.988422854671348716e-01
5.500000000000000000e+01	1.000000000000000000e+01	3.000000000000000000e+00	4.250000000000000000e+02	9.000000000000000000e+00	-5.476075679810961115e-18	1.299468436522656090e+00	1.299468436522652981e+00	-6.240291899655450421e-05	-1.567581239421542074e-04	7.988422807130811654e-01
5.500000000000000000e+01	1.000000000000000000e+01	3.000000000000000000e+00	4.250000000000000000e+02	1.000000000000000000e+01	-5.476075680985630469e-18	1.299468480971432749e+00	1.299468480971429640e+00	-2.236448547784977613e-05	-1.358014434152717681e-04	7.988422881717368584e-01
5.500000000000000000e+01	1.000000000000000000e+01	3.000000000000000000e+00	4.250000000000000000e+02	1.100000000000000000e+01	-5.476075680619292401e-18	1.299468867307421061e+00	1.299468867307417952e+00	-3.707880151781298318e-05	-1.577856722736472271e-04	7.988422659655630698e-01
5.500000000000000000e+01	1.000000000000000000e+01	3.000000000000000000e+00	4.500000000000000000e+02	0.000000000000000000e+00	-5.659253990188145481e-18	1.248388504750011174e+00	1.248388504750006955e+00	-3.713427782339682315e-05	-1.278466574548378675e-04	8.096643306217962133e-01
5.500000000000000000e+01	1.000000000000000000e+01	3.000000000000000000e+00	4.500000000000000000e+02	1.000000000000000000e+00	-5.659253987988933011e-18	1.248390504012768298e+00	1.248390504012765634e+00	-9.511389657588334862e-06	-1.474211307768877018e-04	8.096638072390219820e-01
5.500000000000000000e+01	1.000000000000000000e+01	3.000000000000000000e+00	4.500000000000000000e+02	2.000000000000000000e+00	-5.659253987513670508e-18	1.248389351267586544e+00	1.248389351267582992e+00	-2.399293000632039452e-05	-1.626977869941800066e-04	8.096641010556184792e-01
5.500000000000000000e+01	1.000000000000000000e+01	3.000000000000000000e+00	4.500000000000000000e+02	3.000000000000000000e+00	-5.659253989895303211e-18	1.248390014802145620e+00	1.248390014802142067e+00	-2.791895450264240776e-05	-1.365886856716689256e-04	8.096639821697703132e-01
5.500000000000000000e+01	1.000000000000000000e+01	3.000000000000000000e+00	4.500000000000000000e+02	4.000000000000000000e+00	-5.659253990125750743e-18	1.248390032110662684e+00	1.248390032110659575e+00	-4.172772092193282326e-05	-1.319777108225928712e-04	8.096639564490413221e-01
5.500000000000000000e+01	1.000000000000000000e+01	3.000000000000000000e+00	4.500000000000000000e+02	5.000000000000000000e+00	-5.659253989994959300e-18	1.248390605539251741e+00	1.248390605539249076e+00	-2.801973373692949159e-05	-1.238239490825512748e-04	8.096638301553582551e-01
5.500000000000000000e+01	1.000000000000000000e+01	3.000000000000000000e+00	4.500000000000000000e+02	6.000000000000000000e+00	-5.659253990189104594e-18	1.248394042774740420e+00	1.248394042774737311e+00	-3.660756187986208586e-05	-1.279803405735043529e-04	8.096630809038547483e-01
5.500000000000000000e+01	1.000000000000000000e+01	3.000000000000000000e+00	4.500000000000000000e+02	7.000000000000000000e+00	-5.659253990146991439e-18	1.248390644707301211e+00	1.248390644707297437e+00	-4.051702804868391840e-05	-1.253269776309775955e-04	8.096638299439843367e-01
5.500000000000000000e+01	1.000000000000000000e+01	3.000000000000000000e+00	4.500000000000000000e+02	8.000000000000000000e+00	-5.659253990115114988e-18	1.248390602407588368e+00	1.248390602407584593e+00	-3.569256158543144739e-05	-1.346123630542653260e-04	8.096638300599086069e-01
5.500000000000000000e+01	1.000000000000000000e+01	3.000000000000000000e+00	4.500000000000000000e+02	9.000000000000000000e+00	-5.659253990179748426e-18	1.248390664018053764e+00	1.248390664018050877e+00	-3.382411394537014783e-05	-1.286213435743365028e-04	8.096638293013008747e-01
5.500000000000000000e+01	1.000000000000000000e+01	3.000000000000000000e+00	4.500000000000000000e+02	1.000000000000000000e+01	-5.659253990029264735e-18	1.248390752604051412e+00	1.248390752604048082e+00	-2.924714521167244896e-05	-1.233981332669376193e-04	8.096638289960110813e-01
5.500000000000000000e+01	1.000000000000000000e+01	3.000000000000000000e+00	4.500000000000000000e+02	1.100000000000000000e+01	-5.659253990128143519e-18	1.248390627606662751e+00	1.248390627606659864e+00	-3.467304642655936569e-05	-1.225134361206527860e-04	8.096638355815013455e-01
5.500000000000000000e+01	1.000000000000000000e+01	3.000000000000000000e+00	4.750000000000000000e+02	0.000000000000000000e+00	-5.844816568363764885e-18	1.199908121769063918e+00	1.199908121769061031e+00	-3.315618647034710364e-05	-1.225218375253952021e-04	8.197892319983810516e-01
5.500000000000000000e+01	1.000000000000000000e+01	3.000000000000000000e+00	4.750000000000000000e+02	1.000000000000000000e+00	-5.844816568274615899e-18	1.199913384958453566e+00	1.199913384958450902e+00	-2.851131213657925710e-05	-1.170059194128013537e-04	8.197880976510325546e-01
5.500000000000000000e+01	1.000000000000000000e+01	3.000000000000000000e+00	4.750000000000000000e+02	2.000000000000000000e+00	-5.844816567574817699e-18	1.199913261981465640e+00	1.199913261981463419e+00	-1.799340585327378425e-05	-1.356287389877783561e-04	8.197881633107776400e-01
5.500000000000000000e+01	1.000000000000000000e+01	3.000000000000000000e+00	4.750000000000000000e+02	3.000000000000000000e+00	-5.844816568202066889e-18	1.199912423231956238e+00	1.199912423231953351e+00	-2.449471859891397840e-05	-1.260079872058500277e-04	8.197883332877632379e-01
5.500000000000000000e+01	1.000000000000000000e+01	3.000000000000000000e+00	4.750000000000000000e+02	4.000000000000000000e+00	-5.844816566861075765e-18	1.199908135192859548e+00	1.199908135192856662e+00	-1.134140661869594898e-05	-1.068967121115093960e-04	8.197892535374146084e-01
5.500000000000000000e+01	1.000000000000000000e+01	3.000000000000000000e+00	4.750000000000000000e+02	5.000000000000000000e+00	-5.844816568291631876e-18	1.199913318760260861e+00	1.199913318760258418e+00	-3.308330701924125600e-05	-1.163032819489438345e-04	8.197880972364859353e-01
5.500000000000000000e+01	1.000000000000000000e+01	3.000000000000000000e+00	4.750000000000000000e+02	6.000000000000000000e+00	-5.844816568379038280e-18	1.199913402439829246e+00	1.199913402439826138e+00	-3.272278502764818892e-05	-1.225651435437712328e-04	8.197880656087136453e-01
5.500000000000000000e+01	1.000000000000000000e+01	3.000000000000000000e+00	4.750000000000000000e+02	7.000000000000000000e+00	-5.844816568327001964e-18	1.199913328995604322e+00	1.199913328995601214e+00	-2.942714423057384577e-05	-1.260998515157364891e-04	8.197880975816080884e-01
5.500000000000000000e+01	1.000000000000000000e+01	3.000000000000000000e+00	4.750000000000000000e+02	8.000000000000000000e+00	-5.844816568161264907e-18	1.199913121417853779e+00	1.199913121417851114e+00	-3.067086813346412582e-05	-1.320409805619571686e-04	8.197880883860089174e-01
5.500000000000000000e+01	1.000000000000000000e+01	3.000000000000000000e+00	4.750000000000000000e+02	9.000000000000000000e+00	-5.844816568349882012e-18	1.199913369406658159e+00	1.199913369406654828e+00	-3.007307188146720396e-05	-1.205603135253960996e-04	8.197880972194291349e-01
5.500000000000000000e+01	1.000000000000000000e+01	3.000000000000000000e+00	4.750000000000000000e+02	1.000000000000000000e+01	-5.844816568325340272e-18	1.199913295474130503e+00	1.199913295474127173e+00	-3.171512442074019401e-05	-1.179833532812944079e-04	8.197880974610533000e-01
5.500000000000000000e+01	1.000000000000000000e+01	3.000000000000000000e+00	4.750000000000000000e+02	1.100000000000000000e+01	-5.844816566962772570e-18	1.199913227951236339e+00	1.199913227951232786e+00	-2.047487392999323001e-05	-1.457453467999358227e-04	8.197881175406004362e-01
5.500000000000000000e+01	1.000000000000000000e+01	3.000000000000000000e+00	5.000000000000000000e+02	0.000000000000000000e+00	-6.032609811284010680e-18	1.153905062907482959e+00	1.153905062907480961e+00	-2.950287770569886143e-05	-1.174859506218350517e-04	8.292613107872407463e-01
5.500000000000000000e+01	1.000000000000000000e+01	3.000000000000000000e+00	5.000000000000000000e+02	1.000000000000000000e+00	-6.032609811093210341e-18	1.153910255018136155e+00	1.153910255018133491e+00	-2.058020358805512555e-05	-1.125283904185164492e-04	8.292602803374679032e-01
5.500000000000000000e+01	1.000000000000000000e+01	3.000000000000000000e+00	5.000000000000000000e+02	2.000000000000000000e+00	-6.032609811085206177e-18	1.153909296360196679e+00	1.153909296360194014e+00	-1.917038694026640619e-05	-1.186543003464034750e-04	8.292603190668473845e-01
5.500000000000000000e+01	1.000000000000000000e+01	3.000000000000000000e+00	5.000000000000000000e+02	3.000000000000000000e+00	-6.032609811227556281e-18	1.153908898908442282e+00	1.153908898908439395e+00	-2.327065624740990468e-05	-1.178201357798790329e-04	8.292604667404104291e-01
5.500000000000000000e+01	1.000000000000000000e+01	3.000000000000000000e+00	5.000000000000000000e+02	4.000000000000000000e+00	-6.032609810564815283e-18	1.153903635856184717e+00	1.153903635856182053e+00	-2.003000003772776870e-05	-1.016947668553861366e-04	8.292616033312167900e-01
5.500000000000000000e+01	1.000000000000000000e+01	3.000000000000000000e+00	5.000000000000000000e+02	5.000000000000000000e+00	-6.032609811271022979e-18	1.153909658911547620e+00	1.153909658911544955e+00	-3.232043968104170623e-05	-1.149951147198313782e-04	8.292602914729122476e-01
5.500000000000000000e+01	1.000000000000000000e+01	3.000000000000000000e+00	5.000000000000000000e+02	6.000000000000000000e+00	-6.032609811288760024e-18	1.153909158662129286e+00	1.153909158662126622e+00	-2.908362993461423616e-05	-1.173538298336138384e-04	8.292602338500932868e-01
5.500000000000000000e+01	1.000000000000000000e+01	3.000000000000000000e+00	5.000000000000000000e+02	7.000000000000000000e+00	-6.032609810445625642e-18	1.153909645070658962e+00	1.153909645070656742e+00	-4.356045702636119656e-05	-1.063236248225750728e-04	8.292602937751668568e-01
5.500000000000000000e+01	1.000000000000000000e+01	3.000000000000000000e+00	5.000000000000000000e+02	8.000000000000000000e+00	-6.032609810944419157e-18	1.153909688676635126e+00	1.153909688676631795e+00	-2.502599378314650173e-05	-1.079034782750698171e-04	8.292602931655238541e-01
5.500000000000000000e+01	1.000000000000000000e+01	3.000000000000000000e+00	5.000000000000000000e+02	9.000000000000000000e+00	-6.032609806137539142e-18	1.153909749784822303e+00	1.153909749784820304e+00	-6.920669226701920914e-05	-8.944075241456274036e-05	8.292602864806015717e-01
5.500000000000000000e+01	1.000000000000000000e+01	3.000000000000000000e+00	5.000000000000000000e+02	1.000000000000000000e+01	-6.032609811263644356e-18	1.153909640294241035e+00	1.153909640294237926e+00	-3.272123988068396136e-05	-1.149591044889800446e-04	8.292602915521523066e-01
5.500000000000000000e+01	1.000000000000000000e+01	3.000000000000000000e+00	5.000000000000000000e+02	1.100000000000000000e+01	-6.032609811204529092e-18	1.153909806743263156e+00	1.153909806743260935e+00	-2.301866521676689979e-05	-1.143494006274861950e-04	8.292602884695455812e-01
6.000000000000000000e+01	1.000000000000000000e+01	3.000000000000000000e+00	0.000000000000000000e+00	0.000000000000000000e+00	-3.448204629313851318e-18	2.895210621727013933e+00	2.895210621727007716e+00	2.986517865645405890e-04	7.291497269068801827e-04	4.099698604839622784e-01
6.000000000000000000e+01	1.000000000000000000e+01	3.000000000000000000e+00	0.000000000000000000e+00	1.000000000000000000e+00	-3.448204331964190452e-18	-2.895212482630544759e+00	2.895212482630538542e+00	2.185753663800174573e-04	-2.193872299735421952e-04	-4.099708363466060268e-01
6.000000000000000000e+01	1.000000000000000000e+01	3.000000000000000000e+00	0.000000000000000000e+00	2.000000000000000000e+00	-1.618061045208269224e-18	-2.490127470941162269e+00	6.257638816780832336e+00	-5.990627933577736056e-03	-1.133683329430262713e-03	6.100912146215794474e-01
6.000000000000000000e+01	1.000000000000000000e+01	3.000000000000000000e+00	0.000000000000000000e+00	3.000000000000000000e+00	-3.448204243970077549e-18	2.895201871827783879e+00	2.895201871827778106e+00	3.772588998034404149e-04	1.457375644541769469e-03	4.099695025894694589e-01
6.000000000000000000e+01	1.000000000000000000e+01	3.000000000000000000e+00	0.000000000000000000e+00	4.000000000000000000e+00	-3.448204291609426904e-18	-2.895208409941877115e+00	2.895208409941870453e+00	5.467427420036066873e-04	-8.046540010470285909e-04	-4.099705108268851261e-01
6.000000000000000000e+01	1.000000000000000000e+01	3.000000000000000000e+00	0.000000000000000000e+00	5.000000000000000000e+00	-3.448204363225160004e-18	-2.895204056946702131e+00	2.895204056946695026e+00	1.133361606045392845e-04	-6.591154286417588541e-04	-4.099702633929426243e-01
6.000000000000000000e+01	1.000000000000000000e+01	3.000000000000000000e+00	0.000000000000000000e+00	6.000000000000000000e+00	-3.448204623630752527e-18	2.895195050752324750e+00	2.895195050752318533e+00	3.567968037624656458e-04	7.613600217196958000e-04	4.099739230218976682e-01
6.000000000000000000e+01	1.000000000000000000e+01	3.000000000000000000e+00	0.000000000000000000e+00	7.000000000000000000e+00	-3.448204364553085234e-18	2.895200464924555295e+00	2.895200464924550410e+00	3.090159548258660459e-04	1.067460932877581934e-03	4.099700983561292422e-01
6.000000000000000000e+01	1.000000000000000000e+01	3.000000000000000000e+00	0.000000000000000000e+00	8.000000000000000000e+00	-3.448204321770811791e-18	2.895212634232448234e+00	2.895212634232437576e+00	-4.621982061395103097e-05	1.041157843359396878e-03	4.099708678821697427e-01
6.000000000000000000e+01	1.000000000000000000e+01	3.000000000000000000e+00	0.000000000000000000e+00	9.000000000000000000e+00	-3.448204418747775882e-18	-2.895206291574042634e+00	2.895206291574036417e+00	-1.676024820268088070e-04	-2.861620481269868408e-04	-4.099705535892092523e-01
6.000000000000000000e+01	1.000000000000000000e+01	3.000000000000000000e+00	0.000000000000000000e+00	1.000000000000000000e+01	-3.448204364383153887e-18	-2.895204216827515609e+00	2.895204216827508947e+00	1.128733288167591822e-04	-6.598437116939135641e-04	-4.099702653712116174e-01
6.000000000000000000e+01	1.000000000000000000e+01	3.000000000000000000e+00	0.000000000000000000e+00	1.100000000000000000e+01	-3.448203784623348157e-18	-2.895207604826601777e+00	2.895207604826594672e+00	-1.929731406029240083e-04	-7.572992527693477851e-04	-4.099699606806802565e-01
6.000000000000000000e+01	1.000000000000000000e+01	3.000000000000000000e+00	2.500000000000000000e+01	0.000000000000000000e+00	-3.564505841710262975e-18	2.763563680199144557e+00	2.763563680199139672e+00	2.698192354490428846e-04	7.243254981554137851e-04	4.475795681917343893e-01
6.000000000000000000e+01	1.000000000000000000e+01	3.000000000000000000e+00	2.500000000000000000e+01	1.000000000000000000e+00	-3.342496389131560047e-18	-3.033809258090254701e+00	3.033809258090246264e+00	-8.223221039970007135e-05	3.233123351307337894e-04	-3.693616646773701939e-01
6.000000000000000000e+01	1.000000000000000000e+01	3.000000000000000000e+00	2.500000000000000000e+01	2.000000000000000000e+00	-1.786755673805505999e-18	-2.791835738283476420e+00	6.112724382946219670e+00	-2.607392002564570127e-03	-7.544242196809625069e-04	6.325679999246043295e-01
6.000000000000000000e+01	1.000000000000000000e+01	3.000000000000000000e+00	2.500000000000000000e+01	3.000000000000000000e+00	-3.564505623342830818e-18	2.763560544855090839e+00	2.763560544855083290e+00	1.444093403490862005e-04	1.223069823207007141e-03	4.475788649165676203e-01
6.000000000000000000e+01	1.000000000000000000e+01	3.000000000000000000e+00	2.500000000000000000e+01	4.000000000000000000e+00	-3.342496560163267247e-18	-3.033801162915242156e+00	3.033801162915234606e+00	8.209569529318052608e-04	-1.011896658485674600e-03	-3.693611552654078034e-01
6.000000000000000000e+01	1.000000000000000000e+01	3.000000000000000000e+00	2.500000000000000000e+01	5.000000000000000000e+00	-3.564505722135299348e-18	2.763563995014392649e+00	2.763563995014385544e+00	2.880434953138028378e-05	6.718474350135167925e-04	4.475797267857434258e-01
6.000000000000000000e+01	1.000000000000000000e+01	3.000000000000000000e+00	2.500000000000000000e+01	6.000000000000000000e+00	-3.564505839033640976e-18	2.763558128470407382e+00	2.763558128470401609e+00	2.989442566442717416e-04	7.568435379174299907e-04	4.475809943355492648e-01
6.000000000000000000e+01	1.000000000000000000e+01	3.000000000000000000e+00	2.500000000000000000e+01	7.000000000000000000e+00	-3.342496486992265212e-18	-3.033807696292609268e+00	3.033807696292600831e+00	-6.881736309346059245e-04	-3.911558378593476756e-04	-3.693621212530182052e-01
6.000000000000000000e+01	1.000000000000000000e+01	3.000000000000000000e+00	2.500000000000000000e+01	8.000000000000000000e+00	-3.564505626899179867e-18	2.763563439448753822e+00	2.763563439448748049e+00	-3.712708277799061978e-06	7.968600164858602409e-04	4.475797458358334868e-01
6.000000000000000000e+01	1.000000000000000000e+01	3.000000000000000000e+00	2.500000000000000000e+01	9.000000000000000000e+00	-3.564505552728472280e-18	2.763555010873679496e+00	2.763555010873672391e+00	4.006243166327121607e-04	8.808267038112416267e-04	4.475791600363786538e-01
6.000000000000000000e+01	1.000000000000000000e+01	3.000000000000000000e+00	2.500000000000000000e+01	1.000000000000000000e+01	-3.564505676886644581e-18	2.763564042016199984e+00	2.763564042016192879e+00	-5.892930499537805502e-06	6.889374071130128238e-04	4.475797462335048271e-01
6.000000000000000000e+01	1.000000000000000000e+01	3.000000000000000000e+00	2.500000000000000000e+01	1.100000000000000000e+01	-3.342496454898800115e-18	-3.033802295130533899e+00	3.033802295130526794e+00	-1.889436995336291124e-04	-8.069703108621802427e-04	-3.693611587161590437e-01
6.000000000000000000e+01	1.000000000000000000e+01	3.000000000000000000e+00	5.000000000000000000e+01	0.000000000000000000e+00	-3.690633797257946972e-18	2.638357711655951565e+00	2.638357711655944016e+00	2.430659735052721000e-04	7.050747618918717279e-04	4.825172600284056701e-01
6.000000000000000000e+01	1.000000000000000000e+01	3.000000000000000000e+00	5.000000000000000000e+01	1.000000000000000000e+00	-3.248250984498496413e-18	-3.180011967596333644e+00	3.180011967596326983e+00	-4.731561945078018678e-04	5.883652900517702357e-04	-3.253237472937784425e-01
6.000000000000000000e+01	1.000000000000000000e+01	3.000000000000000000e+00	5.000000000000000000e+01	2.000000000000000000e+00	-1.960378922651351070e-18	-2.975503480942799150e+00	5.998848171717064304e+00	-1.172847034396936553e-03	-4.302201084774923807e-04	6.474285576550533605e-01
6.000000000000000000e+01	1.000000000000000000e+01	3.000000000000000000e+00	5.000000000000000000e+01	3.000000000000000000e+00	-3.690633678013744865e-18	2.638356963778101250e+00	2.638356963778094144e+00	3.904661318807346976e-05	1.000624596133592665e-03	4.825166687885524275e-01
6.000000000000000000e+01	1.000000000000000000e+01	3.000000000000000000e+00	5.000000000000000000e+01	4.000000000000000000e+00	-3.248250812825131756e-18	-3.179995656787193425e+00	3.179995656787183655e+00	-1.663752082833539403e-03	-1.514057492840913122e-03	-3.253228427223457953e-01
6.000000000000000000e+01	1.000000000000000000e+01	3.000000000000000000e+00	5.000000000000000000e+01	5.000000000000000000e+00	-3.690633701447606086e-18	2.638358501874507933e+00	2.638358501874502160e+00	7.696068571106141356e-05	6.169921578040631288e-04	4.825170168911752655e-01
6.000000000000000000e+01	1.000000000000000000e+01	3.000000000000000000e+00	5.000000000000000000e+01	6.000000000000000000e+00	-3.690633796053469614e-18	2.638361051260710521e+00	2.638361051260702528e+00	2.529962181202880141e-04	7.330678662828029853e-04	4.825163404033832037e-01
6.000000000000000000e+01	1.000000000000000000e+01	3.000000000000000000e+00	5.000000000000000000e+01	7.000000000000000000e+00	-3.690633613502562025e-18	2.638354853723936522e+00	2.638354853723930749e+00	8.358180470547500968e-05	5.300178569136460840e-04	4.825167163589001440e-01
6.000000000000000000e+01	1.000000000000000000e+01	3.000000000000000000e+00	5.000000000000000000e+01	8.000000000000000000e+00	-3.690633720305248217e-18	2.638361651272858488e+00	2.638361651272853159e+00	2.775879063027081577e-04	5.962171760113796392e-04	4.825167042197638922e-01
6.000000000000000000e+01	1.000000000000000000e+01	3.000000000000000000e+00	5.000000000000000000e+01	9.000000000000000000e+00	-3.248251158984434464e-18	-3.180017785590010249e+00	3.180017785590003143e+00	-1.061986169412730161e-03	-4.024858134595285845e-04	-3.253244062954387394e-01
6.000000000000000000e+01	1.000000000000000000e+01	3.000000000000000000e+00	5.000000000000000000e+01	1.000000000000000000e+01	-3.690633659630188107e-18	2.638358316432161121e+00	2.638358316432154904e+00	4.207168604175838626e-05	6.226643007526511770e-04	4.825170359618412008e-01
6.000000000000000000e+01	1.000000000000000000e+01	3.000000000000000000e+00	5.000000000000000000e+01	1.100000000000000000e+01	-3.248251042732116377e-18	-3.180005993036033374e+00	3.180005993036028489e+00	-1.878581706771165400e-04	-8.853453456785831443e-04	-3.253238998627496215e-01
6.000000000000000000e+01	1.000000000000000000e+01	3.000000000000000000e+00	7.500000000000000000e+01	0.000000000000000000e+00	-3.825900980791189280e-18	2.519176861760806130e+00	2.519176861760800357e+00	2.210614810185220142e-04	6.769488560471744690e-04	5.150446856496257997e-01
6.000000000000000000e+01	1.000000000000000000e+01	3.000000000000000000e+00	7.500000000000000000e+01	1.000000000000000000e+00	-3.166470840480207750e-18	-3.334684530579976158e+00	3.334684530579970385e+00	-1.913643913907503956e-03	9.460010769542139680e-04	-2.772755011670296477e-01
6.000000000000000000e+01	1.000000000000000000e+01	3.000000000000000000e+00	7.500000000000000000e+01	2.000000000000000000e+00	-2.137513302539491056e-18	-3.088000639592930252e+00	5.912143538174649215e+00	-5.147122798506827352e-04	-1.527480303085348653e-04	6.589704600827003267e-01
6.000000000000000000e+01	1.000000000000000000e+01	3.000000000000000000e+00	7.500000000000000000e+01	3.000000000000000000e+00	-3.825900918043425645e-18	2.519178658706227925e+00	2.519178658706221707e+00	1.607000909901191559e-05	8.175125449340945412e-04	5.150438989381058708e-01
6.000000000000000000e+01	1.000000000000000000e+01	3.000000000000000000e+00	7.500000000000000000e+01	4.000000000000000000e+00	-3.825900834881467120e-18	2.519182234474369508e+00	2.519182234474363735e+00	2.665912959484161059e-04	2.726726126855879813e-04	5.150439256407984834e-01
6.000000000000000000e+01	1.000000000000000000e+01	3.000000000000000000e+00	7.500000000000000000e+01	5.000000000000000000e+00	-3.825900900591520550e-18	2.519178561439999964e+00	2.519178561439993302e+00	1.009264976460954363e-04	5.782176025727126575e-04	5.150440291289255512e-01
6.000000000000000000e+01	1.000000000000000000e+01	3.000000000000000000e+00	7.500000000000000000e+01	6.000000000000000000e+00	-3.825900980284506386e-18	2.519185118996870365e+00	2.519185118996864592e+00	2.202783689001204602e-04	6.969977130101730201e-04	5.150425214971295906e-01
6.000000000000000000e+01	1.000000000000000000e+01	3.000000000000000000e+00	7.500000000000000000e+01	7.000000000000000000e+00	-3.825900872331737260e-18	2.519177268977990547e+00	2.519177268977985218e+00	1.700612401488431639e-04	5.594651657235079258e-04	5.150437533359342179e-01
6.000000000000000000e+01	1.000000000000000000e+01	3.000000000000000000e+00	7.500000000000000000e+01	8.000000000000000000e+00	-3.825900763974142283e-18	2.519181482194940980e+00	2.519181482194935207e+00	1.454987732621964159e-04	8.823219860082562012e-04	5.150436371863191809e-01
6.000000000000000000e+01	1.000000000000000000e+01	3.000000000000000000e+00	7.500000000000000000e+01	9.000000000000000000e+00	-3.825900887697208491e-18	2.519180463707517248e+00	2.519180463707511919e+00	9.259754695823493745e-05	6.448650070182248683e-04	5.150440740416328822e-01
6.000000000000000000e+01	1.000000000000000000e+01	3.000000000000000000e+00	7.500000000000000000e+01	1.000000000000000000e+01	-3.825900860249133798e-18	2.519178240357468734e+00	2.519178240357464293e+00	6.548211743877163280e-05	5.779988709864975838e-04	5.150440442851115241e-01
6.000000000000000000e+01	1.000000000000000000e+01	3.000000000000000000e+00	7.500000000000000000e+01	1.100000000000000000e+01	-3.166471195773309870e-18	-3.334691787084595127e+00	3.334691787084588910e+00	-1.546344467383049966e-04	-1.051598118021301875e-03	-2.772787599560015415e-01
6.000000000000000000e+01	1.000000000000000000e+01	3.000000000000000000e+00	1.000000000000000000e+02	0.000000000000000000e+00	-3.969683760957403920e-18	2.405621940869812292e+00	2.405621940869806075e+00	2.528346660424061901e-04	6.226005318692329638e-04	5.453899938780555345e-01
6.000000000000000000e+01	1.000000000000000000e+01	3.000000000000000000e+00	1.000000000000000000e+02	1.000000000000000000e+00	-3.098343309127710201e-18	-3.498853692865645737e+00	3.498853692865637299e+00	-7.930280980512120770e-03	-2.307367684802668836e-03	-2.243513471096429679e-01
6.000000000000000000e+01	1.000000000000000000e+01	3.000000000000000000e+00	1.000000000000000000e+02	2.000000000000000000e+00	-2.317551942944765503e-18	-3.157097132009353935e+00	5.844488443395571053e+00	-1.978677259438838714e-04	5.797166134898975047e-05	6.691100795708322391e-01
6.000000000000000000e+01	1.000000000000000000e+01	3.000000000000000000e+00	1.000000000000000000e+02	3.000000000000000000e+00	-3.969683740577188597e-18	2.405682580359489453e+00	2.405682580359485012e+00	3.831123432044606877e-05	6.839057487598824980e-04	5.453737893692519600e-01
6.000000000000000000e+01	1.000000000000000000e+01	3.000000000000000000e+00	1.000000000000000000e+02	4.000000000000000000e+00	-3.969683711410776097e-18	2.405684344419524834e+00	2.405684344419519505e+00	2.631372557211502945e-04	3.912706102797279973e-04	5.453736944030355138e-01
6.000000000000000000e+01	1.000000000000000000e+01	3.000000000000000000e+00	1.000000000000000000e+02	5.000000000000000000e+00	-3.969683600492299806e-18	2.405681543201825257e+00	2.405681543201817707e+00	1.683658258449969799e-05	5.703928541008475251e-04	5.453738192321533340e-01
6.000000000000000000e+01	1.000000000000000000e+01	3.000000000000000000e+00	1.000000000000000000e+02	6.000000000000000000e+00	-3.969683772598570373e-18	2.405685554705725426e+00	2.405685554705720097e+00	2.000241891001616442e-04	6.562037930260987331e-04	5.453731012674521983e-01
6.000000000000000000e+01	1.000000000000000000e+01	3.000000000000000000e+00	1.000000000000000000e+02	7.000000000000000000e+00	-3.969683683668510212e-18	2.405682635778719991e+00	2.405682635778715106e+00	7.584561257986732806e-05	5.697270911610479100e-04	5.453738100002017974e-01
6.000000000000000000e+01	1.000000000000000000e+01	3.000000000000000000e+00	1.000000000000000000e+02	8.000000000000000000e+00	-3.969683653830788637e-18	2.405680302509761948e+00	2.405680302509757063e+00	1.280967634802951947e-04	5.706012824253295498e-04	5.453735661512422173e-01
6.000000000000000000e+01	1.000000000000000000e+01	3.000000000000000000e+00	1.000000000000000000e+02	9.000000000000000000e+00	-3.969683734927669550e-18	2.405684556939566843e+00	2.405684556939560181e+00	8.291552400220951751e-05	6.800750557649056427e-04	5.453736827788511210e-01
6.000000000000000000e+01	1.000000000000000000e+01	3.000000000000000000e+00	1.000000000000000000e+02	1.000000000000000000e+01	-3.969683730531815341e-18	2.405681853963724581e+00	2.405681853963718808e+00	1.535279085902844804e-04	5.461132732406919887e-04	5.453737095736653773e-01
6.000000000000000000e+01	1.000000000000000000e+01	3.000000000000000000e+00	1.000000000000000000e+02	1.100000000000000000e+01	-3.098349198084708824e-18	-3.499073642885769608e+00	3.499073642885758950e+00	-4.103083588502782304e-04	-1.204953119263353460e-03	-2.244013114635457218e-01
6.000000000000000000e+01	1.000000000000000000e+01	3.000000000000000000e+00	1.250000000000000000e+02	0.000000000000000000e+00	-4.121411305740520001e-18	2.297532917457266066e+00	2.297532917457259849e+00	2.340644632103977736e-04	6.039958593786607559e-04	5.736961169455219167e-01
6.000000000000000000e+01	1.000000000000000000e+01	3.000000000000000000e+00	1.250000000000000000e+02	1.000000000000000000e+00	-4.121411283501460266e-18	2.297578242552849481e+00	2.297578242552844596e+00	1.326669752989860832e-04	5.471377719791445122e-04	5.736842533781068010e-01
6.000000000000000000e+01	1.000000000000000000e+01	3.000000000000000000e+00	1.250000000000000000e+02	2.000000000000000000e+00	-2.500245977309314192e-18	-3.201554515287215796e+00	5.787466425797336278e+00	-3.787060157168887440e-05	1.878545154987792368e-04	6.786590077128209497e-01
6.000000000000000000e+01	1.000000000000000000e+01	3.000000000000000000e+00	1.250000000000000000e+02	3.000000000000000000e+00	-4.121411297361248710e-18	2.297577941384251421e+00	2.297577941384245648e+00	7.775127538396458225e-05	5.945409830870650517e-04	5.736842784278672891e-01
6.000000000000000000e+01	1.000000000000000000e+01	3.000000000000000000e+00	1.250000000000000000e+02	4.000000000000000000e+00	-4.121411213919272297e-18	2.297580049954359271e+00	2.297580049954353054e+00	2.418961700049951510e-04	3.043160044432052487e-04	5.736841956078254645e-01
6.000000000000000000e+01	1.000000000000000000e+01	3.000000000000000000e+00	1.250000000000000000e+02	5.000000000000000000e+00	-4.121411199274739815e-18	2.297576777512298385e+00	2.297576777512293500e+00	5.578056622721857307e-05	5.216283887544794547e-04	5.736842772520943656e-01
6.000000000000000000e+01	1.000000000000000000e+01	3.000000000000000000e+00	1.250000000000000000e+02	6.000000000000000000e+00	-4.121411313325666435e-18	2.297581714214016468e+00	2.297581714214009807e+00	1.868468911975603895e-04	6.167895814110341919e-04	5.736833789462646438e-01
6.000000000000000000e+01	1.000000000000000000e+01	3.000000000000000000e+00	1.250000000000000000e+02	7.000000000000000000e+00	-4.121411291485112420e-18	2.297578924061262295e+00	2.297578924061257855e+00	1.302252398496757456e-04	5.722481701949500661e-04	5.736842411163404210e-01
6.000000000000000000e+01	1.000000000000000000e+01	3.000000000000000000e+00	1.250000000000000000e+02	8.000000000000000000e+00	-4.121411275002718148e-18	2.297577591692945731e+00	2.297577591692941290e+00	2.651701759559093046e-04	6.741834254255688703e-04	5.736840633236228726e-01
6.000000000000000000e+01	1.000000000000000000e+01	3.000000000000000000e+00	1.250000000000000000e+02	9.000000000000000000e+00	-4.121411176629760300e-18	2.297575765786710189e+00	2.297575765786704860e+00	3.423044756901385188e-04	6.707971444634638642e-04	5.736841954697766699e-01
6.000000000000000000e+01	1.000000000000000000e+01	3.000000000000000000e+00	1.250000000000000000e+02	1.000000000000000000e+01	-4.121411290392180303e-18	2.297577764944063183e+00	2.297577764944055190e+00	1.800718109793628921e-04	5.297961523243592021e-04	5.736841751619254914e-01
6.000000000000000000e+01	1.000000000000000000e+01	3.000000000000000000e+00	1.250000000000000000e+02	1.100000000000000000e+01	-4.121411290454692907e-18	2.297579526605954658e+00	2.297579526605947553e+00	2.461846982986517444e-04	5.608255505163803507e-04	5.736841202146159002e-01
6.000000000000000000e+01	1.000000000000000000e+01	3.000000000000000000e+00	1.500000000000000000e+02	0.000000000000000000e+00	-4.280557310833208852e-18	2.194585744638538394e+00	2.194585744638531732e+00	2.170596807865023635e-04	5.812264457196043540e-04	6.001342824240729623e-01
6.000000000000000000e+01	1.000000000000000000e+01	3.000000000000000000e+00	1.500000000000000000e+02	1.000000000000000000e+00	-2.685485530660749471e-18	-3.231790982072959562e+00	5.735887682933863196e+00	6.277757346526329841e-05	1.682824679447253533e-04	6.879253797064643905e-01
6.000000000000000000e+01	1.000000000000000000e+01	3.000000000000000000e+00	1.500000000000000000e+02	2.000000000000000000e+00	-2.685485710303173125e-18	-3.231685848998842037e+00	5.735973063682932249e+00	6.353234717497754219e-05	2.573199587269868992e-04	6.879260970821438059e-01
6.000000000000000000e+01	1.000000000000000000e+01	3.000000000000000000e+00	1.500000000000000000e+02	3.000000000000000000e+00	-4.280557307771904687e-18	2.194612356595210034e+00	2.194612356595204261e+00	1.170825419996474894e-04	5.385847888120741910e-04	6.001275712124837236e-01
6.000000000000000000e+01	1.000000000000000000e+01	3.000000000000000000e+00	1.500000000000000000e+02	4.000000000000000000e+00	-4.280557289015015654e-18	2.194613117901373034e+00	2.194613117901368149e+00	3.086616727134370436e-04	4.835950389820044401e-04	6.001274568924874764e-01
6.000000000000000000e+01	1.000000000000000000e+01	3.000000000000000000e+00	1.500000000000000000e+02	5.000000000000000000e+00	-4.280557304448415204e-18	2.194611687998671457e+00	2.194611687998666572e+00	1.918232675547556229e-04	5.196706531609609353e-04	6.001274593265067958e-01
6.000000000000000000e+01	1.000000000000000000e+01	3.000000000000000000e+00	1.500000000000000000e+02	6.000000000000000000e+00	-4.280557315458838829e-18	2.194618572183638427e+00	2.194618572183633542e+00	1.781113630557251346e-04	5.798157295211602957e-04	6.001258270750245982e-01
6.000000000000000000e+01	1.000000000000000000e+01	3.000000000000000000e+00	1.500000000000000000e+02	7.000000000000000000e+00	-4.280557218860846522e-18	2.194613154794218257e+00	2.194613154794212928e+00	3.316848836543055483e-04	4.496107740065474127e-04	6.001275024363303956e-01
6.000000000000000000e+01	1.000000000000000000e+01	3.000000000000000000e+00	1.500000000000000000e+02	8.000000000000000000e+00	-4.280557249324084720e-18	2.194613222794318030e+00	2.194613222794313145e+00	2.734358426891224619e-04	4.033711953429180812e-04	6.001273947111079865e-01
6.000000000000000000e+01	1.000000000000000000e+01	3.000000000000000000e+00	1.500000000000000000e+02	9.000000000000000000e+00	-4.280557305260234735e-18	2.194611460805083514e+00	2.194611460805078185e+00	1.858906135624705761e-04	6.145773638894583280e-04	6.001274445575449645e-01
6.000000000000000000e+01	1.000000000000000000e+01	3.000000000000000000e+00	1.500000000000000000e+02	1.000000000000000000e+01	-4.280557304121889190e-18	2.194611812461106926e+00	2.194611812461101596e+00	1.959613478299191672e-04	5.197439943263048060e-04	6.001274488032911636e-01
6.000000000000000000e+01	1.000000000000000000e+01	3.000000000000000000e+00	1.500000000000000000e+02	1.100000000000000000e+01	-4.280557295601222285e-18	2.194613219037988117e+00	2.194613219037983232e+00	2.482255506656592058e-04	5.496368137816768588e-04	6.001274466419304066e-01
6.000000000000000000e+01	1.000000000000000000e+01	3.000000000000000000e+00	1.750000000000000000e+02	0.000000000000000000e+00	-4.446633919679598051e-18	2.096546848034714028e+00	2.096546848034709143e+00	2.023414989343982515e-04	5.559905734639001944e-04	6.248388816115038047e-01
6.000000000000000000e+01	1.000000000000000000e+01	3.000000000000000000e+00	1.750000000000000000e+02	1.000000000000000000e+00	-2.873214042755093520e-18	-3.252718289373662586e+00	5.687162874299871440e+00	5.212738596065908048e-05	2.734389335099910215e-04	6.970310374145340937e-01
6.000000000000000000e+01	1.000000000000000000e+01	3.000000000000000000e+00	1.750000000000000000e+02	2.000000000000000000e+00	-2.873214121917263788e-18	-3.252784747342856608e+00	5.687190063720292343e+00	8.841779244946296017e-05	3.191714251674596537e-04	6.970307878222805620e-01
6.000000000000000000e+01	1.000000000000000000e+01	3.000000000000000000e+00	1.750000000000000000e+02	3.000000000000000000e+00	-4.446633918826092151e-18	2.096558625183698510e+00	2.096558625183693625e+00	1.476422353769823840e-04	5.050765314908314081e-04	6.248359971866237483e-01
6.000000000000000000e+01	1.000000000000000000e+01	3.000000000000000000e+00	1.750000000000000000e+02	4.000000000000000000e+00	-4.446633829145162750e-18	2.096559310482819516e+00	2.096559310482815963e+00	3.106286569318229265e-04	3.066456318789804298e-04	6.248359106231536897e-01
6.000000000000000000e+01	1.000000000000000000e+01	3.000000000000000000e+00	1.750000000000000000e+02	5.000000000000000000e+00	-4.446633908308252073e-18	2.096558167853619370e+00	2.096558167853615373e+00	1.801309683632575532e-04	4.835052324212946260e-04	6.248359040802125008e-01
6.000000000000000000e+01	1.000000000000000000e+01	3.000000000000000000e+00	1.750000000000000000e+02	6.000000000000000000e+00	-4.446633919379136031e-18	2.096582743557173778e+00	2.096582743557168005e+00	2.006653148549501537e-04	5.701572561558961461e-04	6.248297681286228977e-01
6.000000000000000000e+01	1.000000000000000000e+01	3.000000000000000000e+00	1.750000000000000000e+02	7.000000000000000000e+00	-4.446633842635163401e-18	2.096559862058867463e+00	2.096559862058863022e+00	5.192591054699585013e-05	4.092887320568654327e-04	6.248358585638899010e-01
6.000000000000000000e+01	1.000000000000000000e+01	3.000000000000000000e+00	1.750000000000000000e+02	8.000000000000000000e+00	-4.446633916076178503e-18	2.096558878233258927e+00	2.096558878233253154e+00	2.094702103676870139e-04	5.135459831607668999e-04	6.248358761431124231e-01
6.000000000000000000e+01	1.000000000000000000e+01	3.000000000000000000e+00	1.750000000000000000e+02	9.000000000000000000e+00	-4.446633914609850939e-18	2.096559149956149781e+00	2.096559149956145340e+00	1.308551359835340914e-04	5.426864046869819651e-04	6.248359214400797113e-01
6.000000000000000000e+01	1.000000000000000000e+01	3.000000000000000000e+00	1.750000000000000000e+02	1.000000000000000000e+01	-4.446633908228329832e-18	2.096558090052592860e+00	2.096558090052588419e+00	1.859252765356859038e-04	4.836907319914519345e-04	6.248358944239891244e-01
6.000000000000000000e+01	1.000000000000000000e+01	3.000000000000000000e+00	1.750000000000000000e+02	1.100000000000000000e+01	-4.446633906184415878e-18	2.096559443855538607e+00	2.096559443855531502e+00	2.431851441541475051e-04	5.352799464755189944e-04	6.248359046222700108e-01
6.000000000000000000e+01	1.000000000000000000e+01	3.000000000000000000e+00	2.000000000000000000e+02	0.000000000000000000e+00	-4.619187017805016102e-18	2.003213629663575635e+00	2.003213629663570305e+00	1.899786837383907103e-04	5.296853028369865072e-04	6.479265707553227838e-01
6.000000000000000000e+01	1.000000000000000000e+01	3.000000000000000000e+00	2.000000000000000000e+02	1.000000000000000000e+00	-3.063395082023798970e-18	-3.267324641659816287e+00	5.639519193262702679e+00	2.710745092760440591e-05	3.289530886439194545e-04	7.060248592152770231e-01
6.000000000000000000e+01	1.000000000000000000e+01	3.000000000000000000e+00	2.000000000000000000e+02	2.000000000000000000e+00	-3.063395081010755967e-18	-3.267413223466935079e+00	5.639554164530828473e+00	9.588408100607896613e-05	3.550085379018460305e-04	7.060240259807279983e-01
6.000000000000000000e+01	1.000000000000000000e+01	3.000000000000000000e+00	2.000000000000000000e+02	3.000000000000000000e+00	-4.619187017613983111e-18	2.003213627507501648e+00	2.003213627507496764e+00	1.638592316312550881e-04	4.837131448912739278e-04	6.479267754449863359e-01
6.000000000000000000e+01	1.000000000000000000e+01	3.000000000000000000e+00	2.000000000000000000e+02	4.000000000000000000e+00	-4.619186972392491659e-18	2.003213319645438695e+00	2.003213319645433366e+00	3.317424338121194153e-04	4.133148500164188720e-04	6.479266953564819520e-01
6.000000000000000000e+01	1.000000000000000000e+01	3.000000000000000000e+00	2.000000000000000000e+02	5.000000000000000000e+00	-4.619186990496031299e-18	2.003212457250895806e+00	2.003212457250890033e+00	1.416828749922783562e-04	4.371179512079586952e-04	6.479267256965366428e-01
6.000000000000000000e+01	1.000000000000000000e+01	3.000000000000000000e+00	2.000000000000000000e+02	6.000000000000000000e+00	-4.619187017501280772e-18	2.003220128732008831e+00	2.003220128732003058e+00	1.860713548927231203e-04	5.395010383250210644e-04	6.479250133972692671e-01
6.000000000000000000e+01	1.000000000000000000e+01	3.000000000000000000e+00	2.000000000000000000e+02	7.000000000000000000e+00	-3.063395080663277376e-18	-3.267487093346339133e+00	5.639759847176990526e+00	-3.465626270421793219e-05	7.596513886771806860e-04	7.060267254794441172e-01
6.000000000000000000e+01	1.000000000000000000e+01	3.000000000000000000e+00	2.000000000000000000e+02	8.000000000000000000e+00	-4.619186969675553013e-18	2.003212313917067000e+00	2.003212313917062115e+00	1.068127529225961029e-04	4.314611019318745160e-04	6.479267070758396585e-01
6.000000000000000000e+01	1.000000000000000000e+01	3.000000000000000000e+00	2.000000000000000000e+02	9.000000000000000000e+00	-4.619186977006026797e-18	2.003214263056072308e+00	2.003214263056067423e+00	2.281351639530994119e-04	4.242692714714331828e-04	6.479267178103766955e-01
6.000000000000000000e+01	1.000000000000000000e+01	3.000000000000000000e+00	2.000000000000000000e+02	1.000000000000000000e+01	-4.619187004574901208e-18	2.003212913271383844e+00	2.003212913271379403e+00	1.790141733540388238e-04	4.539960369293201924e-04	6.479266985888786357e-01
6.000000000000000000e+01	1.000000000000000000e+01	3.000000000000000000e+00	2.000000000000000000e+02	1.100000000000000000e+01	-4.619187005258731909e-18	2.003213693778804760e+00	2.003213693778798543e+00	2.365798268396336254e-04	5.044977022810242595e-04	6.479267070681554719e-01
6.000000000000000000e+01	1.000000000000000000e+01	3.000000000000000000e+00	2.250000000000000000e+02	0.000000000000000000e+00	-4.797792597059453407e-18	1.914388272721218698e+00	1.914388272721213813e+00	1.797917966482532790e-04	5.032500940669082422e-04	6.695046051940241050e-01
6.000000000000000000e+01	1.000000000000000000e+01	3.000000000000000000e+00	2.250000000000000000e+02	1.000000000000000000e+00	-3.256001905523752360e-18	-3.277015412281812257e+00	5.592040239350697384e+00	-1.274686720331163064e-05	3.891824694564699158e-04	7.149300896111040471e-01
6.000000000000000000e+01	1.000000000000000000e+01	3.000000000000000000e+00	2.250000000000000000e+02	2.000000000000000000e+00	-3.256001915289799522e-18	-3.277079795880702751e+00	5.592079467817705485e+00	4.537561074105730138e-05	4.011997341046288977e-04	7.149292721734920031e-01
6.000000000000000000e+01	1.000000000000000000e+01	3.000000000000000000e+00	2.250000000000000000e+02	3.000000000000000000e+00	-4.797792576180627917e-18	1.914398721444291018e+00	1.914398721444287244e+00	6.086944658592739375e-05	4.963164787517070162e-04	6.695020443522891052e-01
6.000000000000000000e+01	1.000000000000000000e+01	3.000000000000000000e+00	2.250000000000000000e+02	4.000000000000000000e+00	-4.797792580140444653e-18	1.914385308514663819e+00	1.914385308514660267e+00	2.845151664166800198e-04	4.934347480418223384e-04	6.695052244549920539e-01
6.000000000000000000e+01	1.000000000000000000e+01	3.000000000000000000e+00	2.250000000000000000e+02	5.000000000000000000e+00	-4.797792593900052385e-18	1.914386019417561258e+00	1.914386019417556595e+00	1.911765075125640249e-04	4.619099274552152055e-04	6.695052341199968504e-01
6.000000000000000000e+01	1.000000000000000000e+01	3.000000000000000000e+00	2.250000000000000000e+02	6.000000000000000000e+00	-4.797792596873427833e-18	1.914381088230617145e+00	1.914381088230612704e+00	1.750860373611944846e-04	5.095198465593654127e-04	6.695065176363607096e-01
6.000000000000000000e+01	1.000000000000000000e+01	3.000000000000000000e+00	2.250000000000000000e+02	7.000000000000000000e+00	-4.797792561959202214e-18	1.914386602846325225e+00	1.914386602846321672e+00	1.409654584061384908e-04	4.118628517129448358e-04	6.695052779258914288e-01
6.000000000000000000e+01	1.000000000000000000e+01	3.000000000000000000e+00	2.250000000000000000e+02	8.000000000000000000e+00	-4.797792585748729540e-18	1.914385633143614873e+00	1.914385633143610876e+00	2.193332977811887272e-04	4.296611263367963490e-04	6.695052478093985737e-01
6.000000000000000000e+01	1.000000000000000000e+01	3.000000000000000000e+00	2.250000000000000000e+02	9.000000000000000000e+00	-4.797792594422263667e-18	1.914386000558892853e+00	1.914386000558888634e+00	1.669153015485490266e-04	4.468878437093376163e-04	6.695052571550033083e-01
6.000000000000000000e+01	1.000000000000000000e+01	3.000000000000000000e+00	2.250000000000000000e+02	1.000000000000000000e+01	-4.797792588513652346e-18	1.914385808087335938e+00	1.914385808087331275e+00	1.854119009678548645e-04	4.415081054834033860e-04	6.695052327620860666e-01
6.000000000000000000e+01	1.000000000000000000e+01	3.000000000000000000e+00	2.250000000000000000e+02	1.100000000000000000e+01	-4.797792571188753857e-18	1.914386672512441656e+00	1.914386672512436993e+00	2.277778532643566836e-04	4.276234327387516470e-04	6.695052181641619748e-01
6.000000000000000000e+01	1.000000000000000000e+01	3.000000000000000000e+00	2.500000000000000000e+02	0.000000000000000000e+00	-4.982053892240430898e-18	1.829907105306995074e+00	1.829907105306990189e+00	1.713890491552430085e-04	4.776045596997467984e-04	6.896652112955393710e-01
6.000000000000000000e+01	1.000000000000000000e+01	3.000000000000000000e+00	2.500000000000000000e+02	1.000000000000000000e+00	-3.451012057802745801e-18	-3.282514606169554483e+00	5.544027259841383781e+00	-3.586647200818498404e-05	4.347787682665743038e-04	7.237585004163846758e-01
6.000000000000000000e+01	1.000000000000000000e+01	3.000000000000000000e+00	2.500000000000000000e+02	2.000000000000000000e+00	-3.451012093005360170e-18	-3.282575843885573885e+00	5.544065425301393013e+00	1.323442813362312504e-05	4.393769355575341692e-04	7.237575541285263814e-01
6.000000000000000000e+01	1.000000000000000000e+01	3.000000000000000000e+00	2.500000000000000000e+02	3.000000000000000000e+00	-4.982053880039490596e-18	1.829916486710137846e+00	1.829916486710133627e+00	8.814310677458446713e-05	4.477431874849168185e-04	6.896629828706395404e-01
6.000000000000000000e+01	1.000000000000000000e+01	3.000000000000000000e+00	2.500000000000000000e+02	4.000000000000000000e+00	-4.982053886017751248e-18	1.829897767468540604e+00	1.829897767468537051e+00	2.229683694533947272e-04	5.075794634801605821e-04	6.896674663059876309e-01
6.000000000000000000e+01	1.000000000000000000e+01	3.000000000000000000e+00	2.500000000000000000e+02	5.000000000000000000e+00	-4.982053875133187915e-18	1.829897768731047591e+00	1.829897768731045815e+00	1.532226769654476792e-04	3.974128505165170060e-04	6.896674894757911511e-01
6.000000000000000000e+01	1.000000000000000000e+01	3.000000000000000000e+00	2.500000000000000000e+02	6.000000000000000000e+00	-4.982053892239951727e-18	1.829890064369168456e+00	1.829890064369164904e+00	1.668146618027749545e-04	4.810356411185565638e-04	6.896694227611543937e-01
6.000000000000000000e+01	1.000000000000000000e+01	3.000000000000000000e+00	2.500000000000000000e+02	7.000000000000000000e+00	-4.982053869672929233e-18	1.829898554818941925e+00	1.829898554818939038e+00	2.215194111340676453e-04	4.449160885234475313e-04	6.896674512605152074e-01
6.000000000000000000e+01	1.000000000000000000e+01	3.000000000000000000e+00	2.500000000000000000e+02	8.000000000000000000e+00	-4.982053887444520210e-18	1.829898164615930245e+00	1.829898164615925582e+00	1.356603119304546502e-04	4.951416065420622846e-04	6.896674697037998847e-01
6.000000000000000000e+01	1.000000000000000000e+01	3.000000000000000000e+00	2.500000000000000000e+02	9.000000000000000000e+00	-4.982053880866037328e-18	1.829897987172212970e+00	1.829897987172208307e+00	9.866223605563434766e-05	4.714903836932009371e-04	6.896675055802979903e-01
6.000000000000000000e+01	1.000000000000000000e+01	3.000000000000000000e+00	2.500000000000000000e+02	1.000000000000000000e+01	-4.982053885258497278e-18	1.829898000435802752e+00	1.829898000435797867e+00	1.848210903880283587e-04	4.236345560687049608e-04	6.896674739227385276e-01
6.000000000000000000e+01	1.000000000000000000e+01	3.000000000000000000e+00	2.500000000000000000e+02	1.100000000000000000e+01	-4.982053877744258192e-18	1.829898299216567770e+00	1.829898299216563551e+00	1.878550421195721628e-04	4.070411650041836239e-04	6.896674634518430436e-01
6.000000000000000000e+01	1.000000000000000000e+01	3.000000000000000000e+00	2.750000000000000000e+02	0.000000000000000000e+00	-5.171599091545845879e-18	1.749591583604097611e+00	1.749591583604092504e+00	1.643996679394983034e-04	4.531346700033551532e-04	7.084987138763226833e-01
6.000000000000000000e+01	1.000000000000000000e+01	3.000000000000000000e+00	2.750000000000000000e+02	1.000000000000000000e+00	-3.648405872987518569e-18	-3.284144445549400881e+00	5.494979755522511944e+00	-3.224319623880203940e-05	4.604618236672005337e-04	7.325180753027258351e-01
6.000000000000000000e+01	1.000000000000000000e+01	3.000000000000000000e+00	2.750000000000000000e+02	2.000000000000000000e+00	-3.648405861291406106e-18	-3.284212373888642844e+00	5.495015405561865407e+00	1.981291956571965804e-05	4.462347051434063902e-04	7.325165728831853906e-01
6.000000000000000000e+01	1.000000000000000000e+01	3.000000000000000000e+00	2.750000000000000000e+02	3.000000000000000000e+00	-5.171599084788981055e-18	1.749595884595072981e+00	1.749595884595068096e+00	1.122684531383062051e-04	4.146060534773305631e-04	7.084977742673828072e-01
6.000000000000000000e+01	1.000000000000000000e+01	3.000000000000000000e+00	2.750000000000000000e+02	4.000000000000000000e+00	-5.171599090010576957e-18	1.749578669053473590e+00	1.749578669053468705e+00	1.709667282081865300e-04	4.801598182622315403e-04	7.085018027832071796e-01
6.000000000000000000e+01	1.000000000000000000e+01	3.000000000000000000e+00	2.750000000000000000e+02	5.000000000000000000e+00	-5.171599088851857384e-18	1.749579090714282303e+00	1.749579090714277418e+00	1.834293246797583478e-04	4.209752506300456078e-04	7.085018031466525645e-01
6.000000000000000000e+01	1.000000000000000000e+01	3.000000000000000000e+00	2.750000000000000000e+02	6.000000000000000000e+00	-5.171599091608364647e-18	1.749569618488050038e+00	1.749569618488044043e+00	1.605624146369990504e-04	4.546230658098555314e-04	7.085040490876941544e-01
6.000000000000000000e+01	1.000000000000000000e+01	3.000000000000000000e+00	2.750000000000000000e+02	7.000000000000000000e+00	-5.171599070526780334e-18	1.749578263075922235e+00	1.749578263075917572e+00	2.359240059992555490e-04	4.899976194735165824e-04	7.085018042891385592e-01
6.000000000000000000e+01	1.000000000000000000e+01	3.000000000000000000e+00	2.750000000000000000e+02	8.000000000000000000e+00	-5.171599090323216247e-18	1.749578979011321200e+00	1.749578979011316759e+00	1.920735584264551040e-04	4.614540282589653483e-04	7.085018018605190315e-01
6.000000000000000000e+01	1.000000000000000000e+01	3.000000000000000000e+00	2.750000000000000000e+02	9.000000000000000000e+00	-5.171599079407635427e-18	1.749579430851009088e+00	1.749579430851003758e+00	1.797399802155104256e-04	4.212328296666363993e-04	7.085017926102818997e-01
6.000000000000000000e+01	1.000000000000000000e+01	3.000000000000000000e+00	2.750000000000000000e+02	1.000000000000000000e+01	-5.171599089213959177e-18	1.749578999255087863e+00	1.749578999255084755e+00	1.865167940036189175e-04	4.267029211881852432e-04	7.085018023051025127e-01
6.000000000000000000e+01	1.000000000000000000e+01	3.000000000000000000e+00	2.750000000000000000e+02	1.100000000000000000e+01	-3.648405813434911231e-18	-3.284438840057623210e+00	5.495213966320575238e+00	1.269214894150264906e-04	5.539526106443762353e-04	7.325150779225924058e-01
6.000000000000000000e+01	1.000000000000000000e+01	3.000000000000000000e+00	3.000000000000000000e+02	0.000000000000000000e+00	-5.366079471348341856e-18	1.673277571633108751e+00	1.673277571633103644e+00	1.584412860410487265e-04	4.300462759805535775e-04	7.260871866545999254e-01
6.000000000000000000e+01	1.000000000000000000e+01	3.000000000000000000e+00	3.000000000000000000e+02	1.000000000000000000e+00	-3.848165854343941015e-18	-3.281915746777990250e+00	5.444448045470952735e+00	-2.186512734721060826e-05	4.726497368253094328e-04	7.412171160123779412e-01
6.000000000000000000e+01	1.000000000000000000e+01	3.000000000000000000e+00	3.000000000000000000e+02	2.000000000000000000e+00	-3.848165939983988207e-18	-3.281984820045125595e+00	5.444496265621846298e+00	1.470172216123097193e-05	4.770252140040741264e-04	7.412160194648581557e-01
6.000000000000000000e+01	1.000000000000000000e+01	3.000000000000000000e+00	3.000000000000000000e+02	3.000000000000000000e+00	-5.366079467608608068e-18	1.673279410990341276e+00	1.673279410990337945e+00	1.304913917771190961e-04	3.920330563062057565e-04	7.260867398085258939e-01
6.000000000000000000e+01	1.000000000000000000e+01	3.000000000000000000e+00	3.000000000000000000e+02	4.000000000000000000e+00	-5.366079436283215774e-18	1.673264361088345087e+00	1.673264361088341312e+00	3.021426699980475292e-04	4.369613191984692306e-04	7.260903067753209372e-01
6.000000000000000000e+01	1.000000000000000000e+01	3.000000000000000000e+00	3.000000000000000000e+02	5.000000000000000000e+00	-5.366079471012337184e-18	1.673264169947514812e+00	1.673264169947509927e+00	1.739806914246321869e-04	4.264649071672185570e-04	7.260903640295637285e-01
6.000000000000000000e+01	1.000000000000000000e+01	3.000000000000000000e+00	3.000000000000000000e+02	6.000000000000000000e+00	-5.366079471398269664e-18	1.673255243970610540e+00	1.673255243970606321e+00	1.554728299831759693e-04	4.302923904953732666e-04	7.260925428789583025e-01
6.000000000000000000e+01	1.000000000000000000e+01	3.000000000000000000e+00	3.000000000000000000e+02	7.000000000000000000e+00	-5.366079470854835404e-18	1.673263712555295823e+00	1.673263712555292271e+00	1.544057815035247184e-04	4.111006421373696626e-04	7.260903810113886747e-01
6.000000000000000000e+01	1.000000000000000000e+01	3.000000000000000000e+00	3.000000000000000000e+02	8.000000000000000000e+00	-5.366079467638600190e-18	1.673263941354427242e+00	1.673263941354423245e+00	1.908254318559696216e-04	4.569289585045905851e-04	7.260903564634578755e-01
6.000000000000000000e+01	1.000000000000000000e+01	3.000000000000000000e+00	3.000000000000000000e+02	9.000000000000000000e+00	-5.366079469914387634e-18	1.673264245833214758e+00	1.673264245833209429e+00	1.704520075333791401e-04	4.017278402129618119e-04	7.260903671189335995e-01
6.000000000000000000e+01	1.000000000000000000e+01	3.000000000000000000e+00	3.000000000000000000e+02	1.000000000000000000e+01	-5.366079447675971160e-18	1.673264029729369273e+00	1.673264029729365721e+00	1.380041217689435362e-04	3.409490410584164371e-04	7.260903709603018230e-01
6.000000000000000000e+01	1.000000000000000000e+01	3.000000000000000000e+00	3.000000000000000000e+02	1.100000000000000000e+01	-3.848165893124877754e-18	-3.282167112742633730e+00	5.444637562554841992e+00	1.044477245239358262e-04	5.113093886818600737e-04	7.412137868573928090e-01
6.000000000000000000e+01	1.000000000000000000e+01	3.000000000000000000e+00	3.250000000000000000e+02	0.000000000000000000e+00	-5.565167847027441758e-18	1.600803999411620993e+00	1.600803999411617884e+00	1.532126558481185805e-04	4.084574380679863821e-04	7.425075254771296152e-01
6.000000000000000000e+01	1.000000000000000000e+01	3.000000000000000000e+00	3.250000000000000000e+02	1.000000000000000000e+00	-4.050277137609854256e-18	-3.275648889096710814e+00	5.391848395660905346e+00	1.219451937675718697e-07	5.151391505872577941e-04	7.498672908740837695e-01
6.000000000000000000e+01	1.000000000000000000e+01	3.000000000000000000e+00	3.250000000000000000e+02	2.000000000000000000e+00	-4.050277126936748787e-18	-3.275711482958110654e+00	5.391873380862840293e+00	3.409086816722219478e-05	4.838036511243248568e-04	7.498647533336399995e-01
6.000000000000000000e+01	1.000000000000000000e+01	3.000000000000000000e+00	3.250000000000000000e+02	3.000000000000000000e+00	-5.565167844981482467e-18	1.600806369374221383e+00	1.600806369374217386e+00	1.422513701470879517e-04	3.762326614225323571e-04	7.425069798639147844e-01
6.000000000000000000e+01	1.000000000000000000e+01	3.000000000000000000e+00	3.250000000000000000e+02	4.000000000000000000e+00	-5.565167831365593020e-18	1.600793364602814295e+00	1.600793364602809854e+00	2.305329211833774972e-04	4.601628151392305453e-04	7.425099788495149733e-01
6.000000000000000000e+01	1.000000000000000000e+01	3.000000000000000000e+00	3.250000000000000000e+02	5.000000000000000000e+00	-5.565167840746556653e-18	1.600793272644615239e+00	1.600793272644611021e+00	1.675321950576598787e-04	3.606398302540055750e-04	7.425100592982467607e-01
6.000000000000000000e+01	1.000000000000000000e+01	3.000000000000000000e+00	3.250000000000000000e+02	6.000000000000000000e+00	-5.565167847048475994e-18	1.600784496969348769e+00	1.600784496969343662e+00	1.510738937257184267e-04	4.080081068595939960e-04	7.425121185257178569e-01
6.000000000000000000e+01	1.000000000000000000e+01	3.000000000000000000e+00	3.250000000000000000e+02	7.000000000000000000e+00	-5.565167837224697156e-18	1.600792792767073536e+00	1.600792792767071537e+00	1.363951476444417955e-04	4.452034200146070511e-04	7.425100578650865035e-01
6.000000000000000000e+01	1.000000000000000000e+01	3.000000000000000000e+00	3.250000000000000000e+02	8.000000000000000000e+00	-5.565167846461468725e-18	1.600793170617577088e+00	1.600793170617573757e+00	1.601103774159701773e-04	3.929024614623511736e-04	7.425100622600908640e-01
6.000000000000000000e+01	1.000000000000000000e+01	3.000000000000000000e+00	3.250000000000000000e+02	9.000000000000000000e+00	-5.565167842748503052e-18	1.600793259887934417e+00	1.600793259887929976e+00	1.133023633621930976e-04	4.132303245268815497e-04	7.425100672356351739e-01
6.000000000000000000e+01	1.000000000000000000e+01	3.000000000000000000e+00	3.250000000000000000e+02	1.000000000000000000e+01	-5.565167842196421367e-18	1.600793280742272007e+00	1.600793280742268454e+00	1.754387983845463641e-04	3.703962536275367742e-04	7.425100564912816559e-01
6.000000000000000000e+01	1.000000000000000000e+01	3.000000000000000000e+00	3.250000000000000000e+02	1.100000000000000000e+01	-4.050277153749750391e-18	-3.275846876008315256e+00	5.391993336802510584e+00	9.111458724161503129e-05	5.017412984897478851e-04	7.498630722952389638e-01
6.000000000000000000e+01	1.000000000000000000e+01	3.000000000000000000e+00	3.500000000000000000e+02	0.000000000000000000e+00	-5.768557257964433628e-18	1.532015404026624505e+00	1.532015404026619620e+00	1.484304862382049598e-04	3.883607747865717346e-04	7.578316260787183456e-01
6.000000000000000000e+01	1.000000000000000000e+01	3.000000000000000000e+00	3.500000000000000000e+02	1.000000000000000000e+00	-4.254728122975093164e-18	-3.264815748402237539e+00	5.336542660756657952e+00	2.863786539491444777e-05	5.285147208728612975e-04	7.584841625477225513e-01
6.000000000000000000e+01	1.000000000000000000e+01	3.000000000000000000e+00	3.500000000000000000e+02	2.000000000000000000e+00	-4.254728125269827137e-18	-3.264903279659493673e+00	5.336583237918142153e+00	6.013406773010828934e-05	4.939440498514343541e-04	7.584803587814626935e-01
6.000000000000000000e+01	1.000000000000000000e+01	3.000000000000000000e+00	3.500000000000000000e+02	3.000000000000000000e+00	-5.768557256796297028e-18	1.532021344175204858e+00	1.532021344175201749e+00	1.483402783605693555e-04	3.637079819084464843e-04	7.578304312250677688e-01
6.000000000000000000e+01	1.000000000000000000e+01	3.000000000000000000e+00	3.500000000000000000e+02	4.000000000000000000e+00	-5.768557247683834992e-18	1.532008934223219931e+00	1.532008934223215713e+00	1.929247361968252066e-04	4.466826132389726265e-04	7.578332103655548435e-01
6.000000000000000000e+01	1.000000000000000000e+01	3.000000000000000000e+00	3.500000000000000000e+02	5.000000000000000000e+00	-5.768557256672851851e-18	1.532009068216309444e+00	1.532009068216306336e+00	1.689069849504566429e-04	3.755060715025326876e-04	7.578332896094767124e-01
6.000000000000000000e+01	1.000000000000000000e+01	3.000000000000000000e+00	3.500000000000000000e+02	6.000000000000000000e+00	-5.768557257970046558e-18	1.532001677441799048e+00	1.532001677441795717e+00	1.470179541385622591e-04	3.875968943855866763e-04	7.578349293112150997e-01
6.000000000000000000e+01	1.000000000000000000e+01	3.000000000000000000e+00	3.500000000000000000e+02	7.000000000000000000e+00	-5.768557256853450925e-18	1.532008911279629793e+00	1.532008911279627572e+00	1.292412726394160532e-04	3.982459512559086037e-04	7.578332937454089757e-01
6.000000000000000000e+01	1.000000000000000000e+01	3.000000000000000000e+00	3.500000000000000000e+02	8.000000000000000000e+00	-5.768557257735508350e-18	1.532008896910100226e+00	1.532008896910097118e+00	1.419582082745792764e-04	3.925265577020341061e-04	7.578332931453857224e-01
6.000000000000000000e+01	1.000000000000000000e+01	3.000000000000000000e+00	3.500000000000000000e+02	9.000000000000000000e+00	-5.768557254771736359e-18	1.532008955709812215e+00	1.532008955709808884e+00	1.457069714277117397e-04	4.138908660380504465e-04	7.578332792574866694e-01
6.000000000000000000e+01	1.000000000000000000e+01	3.000000000000000000e+00	3.500000000000000000e+02	1.000000000000000000e+01	-5.768557257023118419e-18	1.532009007564919978e+00	1.532009007564916869e+00	1.682755453901895370e-04	3.821404482131450357e-04	7.578332899728710270e-01
6.000000000000000000e+01	1.000000000000000000e+01	3.000000000000000000e+00	3.500000000000000000e+02	1.100000000000000000e+01	-4.254728154885441997e-18	-3.265060077558589402e+00	5.336730760122615713e+00	1.162674170777202914e-04	5.078608365121143036e-04	7.584783610798412345e-01
6.000000000000000000e+01	1.000000000000000000e+01	3.000000000000000000e+00	3.750000000000000000e+02	0.000000000000000000e+00	-5.975959823595076039e-18	1.466762610542455825e+00	1.466762610542452938e+00	1.438269359044020747e-04	3.696212640364771344e-04	7.721270914088084192e-01
6.000000000000000000e+01	1.000000000000000000e+01	3.000000000000000000e+00	3.750000000000000000e+02	1.000000000000000000e+00	-4.461513616281145852e-18	-3.248576367095048045e+00	5.277709930435162455e+00	7.875283127708091022e-05	5.549759568678469795e-04	7.670980926043946546e-01
6.000000000000000000e+01	1.000000000000000000e+01	3.000000000000000000e+00	3.750000000000000000e+02	2.000000000000000000e+00	-4.461513572303235070e-18	-3.248668003268502691e+00	5.277733945793754877e+00	9.399035187022119228e-05	5.096542121493872601e-04	7.670920813423570683e-01
6.000000000000000000e+01	1.000000000000000000e+01	3.000000000000000000e+00	3.750000000000000000e+02	3.000000000000000000e+00	-5.975959823003643753e-18	1.466765047162624569e+00	1.466765047162622349e+00	1.492098947974117849e-04	3.531425625463421110e-04	7.721265948813943458e-01
6.000000000000000000e+01	1.000000000000000000e+01	3.000000000000000000e+00	3.750000000000000000e+02	4.000000000000000000e+00	-5.975959821048562933e-18	1.466756836401899244e+00	1.466756836401895914e+00	1.392670764925229209e-04	4.044095644024664374e-04	7.721284528981898765e-01
6.000000000000000000e+01	1.000000000000000000e+01	3.000000000000000000e+00	3.750000000000000000e+02	5.000000000000000000e+00	-5.975959823329995663e-18	1.466756755745160623e+00	1.466756755745156848e+00	1.554249640480501648e-04	3.716373323698528514e-04	7.721285006167292186e-01
6.000000000000000000e+01	1.000000000000000000e+01	3.000000000000000000e+00	3.750000000000000000e+02	6.000000000000000000e+00	-5.975959823614751339e-18	1.466759616092331742e+00	1.466759616092327523e+00	1.433369411044660153e-04	3.689905894703231150e-04	7.721278333147937323e-01
6.000000000000000000e+01	1.000000000000000000e+01	3.000000000000000000e+00	3.750000000000000000e+02	7.000000000000000000e+00	-5.975959817955490938e-18	1.466756541388825719e+00	1.466756541388822610e+00	1.884486254436537318e-04	3.803267939780944295e-04	7.721284963029024784e-01
6.000000000000000000e+01	1.000000000000000000e+01	3.000000000000000000e+00	3.750000000000000000e+02	8.000000000000000000e+00	-5.975959814650186857e-18	1.466756704620313601e+00	1.466756704620308494e+00	1.198184529340719321e-04	3.163646555908654714e-04	7.721285130957068477e-01
6.000000000000000000e+01	1.000000000000000000e+01	3.000000000000000000e+00	3.750000000000000000e+02	9.000000000000000000e+00	-5.975959823478101217e-18	1.466756699348739978e+00	1.466756699348735982e+00	1.394467500612287772e-04	3.632414980460865099e-04	7.721285070932708550e-01
6.000000000000000000e+01	1.000000000000000000e+01	3.000000000000000000e+00	3.750000000000000000e+02	1.000000000000000000e+01	-5.975959823430772644e-18	1.466756716978752761e+00	1.466756716978748765e+00	1.524947284755071378e-04	3.734425731748681706e-04	7.721285017959046426e-01
6.000000000000000000e+01	1.000000000000000000e+01	3.000000000000000000e+00	3.750000000000000000e+02	1.100000000000000000e+01	-4.461513621811905125e-18	-3.248865491807456429e+00	5.277910483975188249e+00	1.536631230937978321e-04	5.247730439810408942e-04	7.670898873314960786e-01
6.000000000000000000e+01	1.000000000000000000e+01	3.000000000000000000e+00	4.000000000000000000e+02	0.000000000000000000e+00	-6.187105723778009943e-18	1.404889644611241106e+00	1.404889644611237776e+00	1.393850807115494853e-04	3.521881651293232705e-04	7.854593172642102550e-01
6.000000000000000000e+01	1.000000000000000000e+01	3.000000000000000000e+00	4.000000000000000000e+02	1.000000000000000000e+00	-4.670639149092828918e-18	-3.225224512785525466e+00	5.214002159315775486e+00	1.424948461057294060e-04	5.803093016346784873e-04	7.757647679924125628e-01
6.000000000000000000e+01	1.000000000000000000e+01	3.000000000000000000e+00	4.000000000000000000e+02	2.000000000000000000e+00	-4.670639144060122061e-18	-3.225295920072150935e+00	5.214018889807341850e+00	1.406689730909851932e-04	5.499298665794532691e-04	7.757589843318806189e-01
6.000000000000000000e+01	1.000000000000000000e+01	3.000000000000000000e+00	4.000000000000000000e+02	3.000000000000000000e+00	-6.187105723467494570e-18	1.404889481991062228e+00	1.404889481991058897e+00	1.469165341565254628e-04	3.424440902557252192e-04	7.854593233832528609e-01
6.000000000000000000e+01	1.000000000000000000e+01	3.000000000000000000e+00	4.000000000000000000e+02	4.000000000000000000e+00	-6.187105722919814790e-18	1.404884255655268754e+00	1.404884255655264980e+00	1.254820492557245286e-04	3.662124287197715804e-04	7.854605175926163696e-01
6.000000000000000000e+01	1.000000000000000000e+01	3.000000000000000000e+00	4.000000000000000000e+02	5.000000000000000000e+00	-6.187105712950181425e-18	1.404884231723196208e+00	1.404884231723192656e+00	1.449084506955597461e-04	2.911282915385045278e-04	7.854605504728684462e-01
6.000000000000000000e+01	1.000000000000000000e+01	3.000000000000000000e+00	4.000000000000000000e+02	6.000000000000000000e+00	-6.187105723793082271e-18	1.404880929997728289e+00	1.404880929997724737e+00	1.390544189456186213e-04	3.514904939352565577e-04	7.854612851233245818e-01
6.000000000000000000e+01	1.000000000000000000e+01	3.000000000000000000e+00	4.000000000000000000e+02	7.000000000000000000e+00	-4.670639099326579599e-18	-3.225440731085987611e+00	5.214209962474917859e+00	2.023353903950377963e-04	6.011619607639399898e-04	7.757637089254596496e-01
6.000000000000000000e+01	1.000000000000000000e+01	3.000000000000000000e+00	4.000000000000000000e+02	8.000000000000000000e+00	-6.187105723226138570e-18	1.404884050295138964e+00	1.404884050295135856e+00	1.368839027731612095e-04	3.379771335063330435e-04	7.854605548577902052e-01
6.000000000000000000e+01	1.000000000000000000e+01	3.000000000000000000e+00	4.000000000000000000e+02	9.000000000000000000e+00	-6.187105717454042556e-18	1.404884297505131885e+00	1.404884297505127666e+00	1.489807135753065366e-04	4.035511316479457856e-04	7.854605276532746760e-01
6.000000000000000000e+01	1.000000000000000000e+01	3.000000000000000000e+00	4.000000000000000000e+02	1.000000000000000000e+01	-6.187105717162063872e-18	1.404884433663059262e+00	1.404884433663056154e+00	1.589144579505484035e-04	3.082649959649921075e-04	7.854605440940143346e-01
6.000000000000000000e+01	1.000000000000000000e+01	3.000000000000000000e+00	4.000000000000000000e+02	1.100000000000000000e+01	-4.670639088528839499e-18	-3.225632578827620112e+00	5.214299946060561020e+00	2.171265010586813566e-04	5.537618428069168664e-04	7.757532077088523659e-01
6.000000000000000000e+01	1.000000000000000000e+01	3.000000000000000000e+00	4.250000000000000000e+02	0.000000000000000000e+00	-6.401742268226989606e-18	1.346241442539142463e+00	1.346241442539139133e+00	1.350747218689348818e-04	3.359573378182662082e-04	7.978907390386279497e-01
6.000000000000000000e+01	1.000000000000000000e+01	3.000000000000000000e+00	4.250000000000000000e+02	1.000000000000000000e+00	-4.882132531328183285e-18	-3.191226645961219521e+00	5.142487589123850178e+00	2.248137254241231191e-04	6.079636193421453791e-04	7.846035003557761955e-01
6.000000000000000000e+01	1.000000000000000000e+01	3.000000000000000000e+00	4.250000000000000000e+02	2.000000000000000000e+00	-4.882132476932073106e-18	-3.191264626699383378e+00	5.142469244938665085e+00	2.053101184618735277e-04	5.832985699105441022e-04	7.845972170917986377e-01
6.000000000000000000e+01	1.000000000000000000e+01	3.000000000000000000e+00	4.250000000000000000e+02	3.000000000000000000e+00	-6.401742268063105294e-18	1.346244627949957140e+00	1.346244627949955142e+00	1.421467479074635311e-04	3.312163880769929125e-04	7.978901655498492618e-01
6.000000000000000000e+01	1.000000000000000000e+01	3.000000000000000000e+00	4.250000000000000000e+02	4.000000000000000000e+00	-6.401742267944615151e-18	1.346240895070820454e+00	1.346240895070817123e+00	1.244806050183155043e-04	3.379994524660608892e-04	7.978909696691240949e-01
6.000000000000000000e+01	1.000000000000000000e+01	3.000000000000000000e+00	4.250000000000000000e+02	5.000000000000000000e+00	-6.401742265271687855e-18	1.346241048457441414e+00	1.346241048457437639e+00	1.571917274531153439e-04	3.120417304003327615e-04	7.978909802782397920e-01
6.000000000000000000e+01	1.000000000000000000e+01	3.000000000000000000e+00	4.250000000000000000e+02	6.000000000000000000e+00	-6.401742268225586759e-18	1.346238657625296264e+00	1.346238657625292934e+00	1.349692956059684971e-04	3.353480947402601945e-04	7.978914930449382270e-01
6.000000000000000000e+01	1.000000000000000000e+01	3.000000000000000000e+00	4.250000000000000000e+02	7.000000000000000000e+00	-6.401742264487661804e-18	1.346240800225753542e+00	1.346240800225750878e+00	1.539490113069630556e-04	3.671303983182243411e-04	7.978909741592166149e-01
6.000000000000000000e+01	1.000000000000000000e+01	3.000000000000000000e+00	4.250000000000000000e+02	8.000000000000000000e+00	-6.401742266704274666e-18	1.346240972418196291e+00	1.346240972418192960e+00	1.117574559194595553e-04	3.418777248675457410e-04	7.978909849461588433e-01
6.000000000000000000e+01	1.000000000000000000e+01	3.000000000000000000e+00	4.250000000000000000e+02	9.000000000000000000e+00	-6.401742267974500961e-18	1.346240971013743293e+00	1.346240971013739740e+00	1.291344186640210545e-04	3.283677357374275066e-04	7.978909862706905498e-01
6.000000000000000000e+01	1.000000000000000000e+01	3.000000000000000000e+00	4.250000000000000000e+02	1.000000000000000000e+01	-6.401742266556850892e-18	1.346241100991184991e+00	1.346241100991181883e+00	1.570744053575140150e-04	3.247718636958305785e-04	7.978909788183926599e-01
6.000000000000000000e+01	1.000000000000000000e+01	3.000000000000000000e+00	4.250000000000000000e+02	1.100000000000000000e+01	-4.882132485365551621e-18	-3.191684214487986004e+00	5.142838509137360958e+00	2.805438486893938412e-04	5.900845317282897053e-04	7.845902960080448629e-01
6.000000000000000000e+01	1.000000000000000000e+01	3.000000000000000000e+00	4.500000000000000000e+02	0.000000000000000000e+00	-6.619633028906296283e-18	1.290680805838438694e+00	1.290680805838435363e+00	1.307575788652534828e-04	3.205575562808133652e-04	8.094778602225742858e-01
6.000000000000000000e+01	1.000000000000000000e+01	3.000000000000000000e+00	4.500000000000000000e+02	1.000000000000000000e+00	-5.096074203353615480e-18	-3.137229397706136069e+00	5.056782581502633711e+00	3.337052051565127676e-04	6.402309943824719676e-04	7.939250029957233279e-01
6.000000000000000000e+01	1.000000000000000000e+01	3.000000000000000000e+00	4.500000000000000000e+02	2.000000000000000000e+00	-5.096074192263533851e-18	-3.137186562580422056e+00	5.056738838923459767e+00	3.253751587146595597e-04	6.378431403115246857e-04	7.939252323140664203e-01
6.000000000000000000e+01	1.000000000000000000e+01	3.000000000000000000e+00	4.500000000000000000e+02	3.000000000000000000e+00	-6.619633028841394755e-18	1.290680252033218789e+00	1.290680252033215680e+00	1.365138329087163072e-04	3.194244942991537558e-04	8.094779995864506139e-01
6.000000000000000000e+01	1.000000000000000000e+01	3.000000000000000000e+00	4.500000000000000000e+02	4.000000000000000000e+00	-6.619633028799166815e-18	1.290678840017045248e+00	1.290678840017041695e+00	1.262710608418042622e-04	3.151202095176087255e-04	8.094782838242929879e-01
6.000000000000000000e+01	1.000000000000000000e+01	3.000000000000000000e+00	4.500000000000000000e+02	5.000000000000000000e+00	-6.619633028191328687e-18	1.290679079730548295e+00	1.290679079730545853e+00	1.469972324724421505e-04	3.175751573491357904e-04	8.094782536217958180e-01
6.000000000000000000e+01	1.000000000000000000e+01	3.000000000000000000e+00	4.500000000000000000e+02	6.000000000000000000e+00	-6.619633028924672736e-18	1.290677799420517635e+00	1.290677799420514749e+00	1.308652522642509666e-04	3.202100781301811159e-04	8.094785327628101212e-01
6.000000000000000000e+01	1.000000000000000000e+01	3.000000000000000000e+00	4.500000000000000000e+02	7.000000000000000000e+00	-6.619633022624303383e-18	1.290679133124253530e+00	1.290679133124250866e+00	1.714130133097188397e-04	3.506819374810411869e-04	8.094782371942743637e-01
6.000000000000000000e+01	1.000000000000000000e+01	3.000000000000000000e+00	4.500000000000000000e+02	8.000000000000000000e+00	-6.619633026822057978e-18	1.290679260555624985e+00	1.290679260555621877e+00	1.601110338718909410e-04	3.271855541915716674e-04	8.094782229394685835e-01
6.000000000000000000e+01	1.000000000000000000e+01	3.000000000000000000e+00	4.500000000000000000e+02	9.000000000000000000e+00	-6.619633028702121516e-18	1.290679064204323323e+00	1.290679064204319548e+00	1.218439898271996615e-04	3.187703331531002802e-04	8.094782584346272847e-01
6.000000000000000000e+01	1.000000000000000000e+01	3.000000000000000000e+00	4.500000000000000000e+02	1.000000000000000000e+01	-6.619633028510654035e-18	1.290679145334436839e+00	1.290679145334434175e+00	1.429815315598695043e-04	3.234003813670926369e-04	8.094782537972808889e-01
6.000000000000000000e+01	1.000000000000000000e+01	3.000000000000000000e+00	4.500000000000000000e+02	1.100000000000000000e+01	-5.096074207960674100e-18	-3.137738719909250129e+00	5.057146164226672624e+00	3.637804588871994152e-04	6.258324968707045140e-04	7.939085784935722145e-01
6.000000000000000000e+01	1.000000000000000000e+01	3.000000000000000000e+00	4.750000000000000000e+02	0.000000000000000000e+00	-6.840557017273682450e-18	1.238053674443082341e+00	1.238053674443078345e+00	1.264898591555494941e-04	3.063137200242897090e-04	8.202776219690854909e-01
6.000000000000000000e+01	1.000000000000000000e+01	3.000000000000000000e+00	4.750000000000000000e+02	1.000000000000000000e+00	-5.312731267908392871e-18	-3.012178193828484840e+00	4.919635136988176782e+00	4.985522624361443016e-04	6.810985668196127205e-04	8.053410749575760086e-01
6.000000000000000000e+01	1.000000000000000000e+01	3.000000000000000000e+00	4.750000000000000000e+02	2.000000000000000000e+00	-5.312731314821683585e-18	-3.013229541177669724e+00	4.920379981690923721e+00	5.091949615026638686e-04	6.712009651601023906e-04	8.053071858549122330e-01
6.000000000000000000e+01	1.000000000000000000e+01	3.000000000000000000e+00	4.750000000000000000e+02	3.000000000000000000e+00	-6.840557017229192698e-18	1.238052294848749568e+00	1.238052294848746016e+00	1.305496115149394479e-04	3.068490129930616394e-04	8.202779247560706422e-01
6.000000000000000000e+01	1.000000000000000000e+01	3.000000000000000000e+00	4.750000000000000000e+02	4.000000000000000000e+00	-6.840557017251150611e-18	1.238052572401942886e+00	1.238052572401940887e+00	1.253382591775659225e-04	3.035323845603991703e-04	8.202778495888630728e-01
6.000000000000000000e+01	1.000000000000000000e+01	3.000000000000000000e+00	4.750000000000000000e+02	5.000000000000000000e+00	-6.840557017067256657e-18	1.238052616528001693e+00	1.238052616527998806e+00	1.342777003352662625e-04	3.106794570440141916e-04	8.202778446563567805e-01
6.000000000000000000e+01	1.000000000000000000e+01	3.000000000000000000e+00	4.750000000000000000e+02	6.000000000000000000e+00	-6.840557017274887312e-18	1.238051936076381976e+00	1.238051936076378645e+00	1.266463857432934611e-04	3.060532040948873989e-04	8.202780184405237263e-01
6.000000000000000000e+01	1.000000000000000000e+01	3.000000000000000000e+00	4.750000000000000000e+02	7.000000000000000000e+00	-6.840557017196065933e-18	1.238052620602761777e+00	1.238052620602758669e+00	1.256463901615657169e-04	3.120713770502651159e-04	8.202778458085984159e-01
6.000000000000000000e+01	1.000000000000000000e+01	3.000000000000000000e+00	4.750000000000000000e+02	8.000000000000000000e+00	-6.840557015940787936e-18	1.238052621096785710e+00	1.238052621096782824e+00	1.364688212164191891e-04	3.077598772365151510e-04	8.202778406934768674e-01
6.000000000000000000e+01	1.000000000000000000e+01	3.000000000000000000e+00	4.750000000000000000e+02	9.000000000000000000e+00	-6.840557016946847516e-18	1.238052584845712678e+00	1.238052584845710014e+00	1.337209428974348404e-04	2.982349622270315920e-04	8.202778471429116314e-01
6.000000000000000000e+01	1.000000000000000000e+01	3.000000000000000000e+00	4.750000000000000000e+02	1.000000000000000000e+01	-6.840557017172286091e-18	1.238052616209160517e+00	1.238052616209157852e+00	1.303495399038753322e-04	3.112814980731432794e-04	8.202778454512132944e-01
6.000000000000000000e+01	1.000000000000000000e+01	3.000000000000000000e+00	4.750000000000000000e+02	1.100000000000000000e+01	-5.312731311467287549e-18	-3.013102218057906789e+00	4.920292343789074430e+00	5.085069737182091850e-04	6.725663716526113396e-04	8.053113636793535202e-01
6.000000000000000000e+01	1.000000000000000000e+01	3.000000000000000000e+00	5.000000000000000000e+02	0.000000000000000000e+00	-7.064307892842748738e-18	1.188218867943066082e+00	1.188218867943063639e+00	1.223594392037787048e-04	2.927641907309888819e-04	8.303423240163219088e-01
6.000000000000000000e+01	1.000000000000000000e+01	3.000000000000000000e+00	5.000000000000000000e+02	1.000000000000000000e+00	-7.064307892406695088e-18	1.188218264143667158e+00	1.188218264143663827e+00	1.348812529270994559e-04	2.884934800474323784e-04	8.303424055016133121e-01
6.000000000000000000e+01	1.000000000000000000e+01	3.000000000000000000e+00	5.000000000000000000e+02	2.000000000000000000e+00	-7.064307892805847921e-18	1.188218912825424134e+00	1.188218912825421247e+00	1.210706843946322527e-04	2.968617529186007189e-04	8.303423590615648386e-01
6.000000000000000000e+01	1.000000000000000000e+01	3.000000000000000000e+00	5.000000000000000000e+02	3.000000000000000000e+00	-7.064307892809162061e-18	1.188214486153154059e+00	1.188214486153150951e+00	1.245695347805032393e-04	2.948733528776506779e-04	8.303432900887285362e-01
6.000000000000000000e+01	1.000000000000000000e+01	3.000000000000000000e+00	5.000000000000000000e+02	4.000000000000000000e+00	-7.064307892801239555e-18	1.188217859267328036e+00	1.188217859267325149e+00	1.264850234567551940e-04	2.914467350910733535e-04	8.303425848231363871e-01
6.000000000000000000e+01	1.000000000000000000e+01	3.000000000000000000e+00	5.000000000000000000e+02	5.000000000000000000e+00	-7.064307892792779330e-18	1.188218832453224794e+00	1.188218832453221241e+00	1.240586454502672596e-04	2.970584016688997478e-04	8.303423562906393496e-01
6.000000000000000000e+01	1.000000000000000000e+01	3.000000000000000000e+00	5.000000000000000000e+02	6.000000000000000000e+00	-7.064307892843845748e-18	1.188218478398787470e+00	1.188218478398784361e+00	1.224876361729913560e-04	2.926665051497358088e-04	8.303424568035034925e-01
6.000000000000000000e+01	1.000000000000000000e+01	3.000000000000000000e+00	5.000000000000000000e+02	7.000000000000000000e+00	-7.064307892161772266e-18	1.188218818859824388e+00	1.188218818859821946e+00	1.310305428447477473e-04	3.021106032836783496e-04	8.303423560283771376e-01
6.000000000000000000e+01	1.000000000000000000e+01	3.000000000000000000e+00	5.000000000000000000e+02	8.000000000000000000e+00	-7.064307892797780585e-18	1.188218848874257993e+00	1.188218848874254663e+00	1.246770260282252421e-04	2.964002656942444866e-04	8.303423558327063247e-01
6.000000000000000000e+01	1.000000000000000000e+01	3.000000000000000000e+00	5.000000000000000000e+02	9.000000000000000000e+00	-7.064307889983047838e-18	1.188218598323527830e+00	1.188218598323524278e+00	1.000785836906920658e-04	2.911769921381619688e-04	8.303423667014593335e-01
6.000000000000000000e+01	1.000000000000000000e+01	3.000000000000000000e+00	5.000000000000000000e+02	1.000000000000000000e+01	-7.064307892820443388e-18	1.188218895971298705e+00	1.188218895971295819e+00	1.222352124361896224e-04	2.958993331745008132e-04	8.303423560478824239e-01
6.000000000000000000e+01	1.000000000000000000e+01	3.000000000000000000e+00	5.000000000000000000e+02	1.100000000000000000e+01	-7.064307892498903991e-18	1.188218635805378121e+00	1.188218635805375678e+00	1.336103719899569479e-04	2.890479705799502987e-04	8.303423917030303691e-01
6.500000000000000000e+01	1.000000000000000000e+01	3.000000000000000000e+00	0.000000000000000000e+00	0.000000000000000000e+00	-4.000916397138063513e-18	3.069026017060662248e+00	3.069026017060655587e+00	-6.309096339564334915e-04	2.649577361829760888e-04	3.785365441705233480e-01
6.500000000000000000e+01	1.000000000000000000e+01	3.000000000000000000e+00	0.000000000000000000e+00	1.000000000000000000e+00	-4.000916439804000002e-18	-3.069019793444687227e+00	3.069019793444680122e+00	3.689143107699269079e-04	5.577407898054055754e-04	-3.785341514617973080e-01
6.500000000000000000e+01	1.000000000000000000e+01	3.000000000000000000e+00	0.000000000000000000e+00	2.000000000000000000e+00	-2.264472858078954882e-18	-2.415862785880867225e+00	6.534425444280099526e+00	-3.625462640653985893e-03	8.676763867685814355e-03	5.765243496910457122e-01
6.500000000000000000e+01	1.000000000000000000e+01	3.000000000000000000e+00	0.000000000000000000e+00	3.000000000000000000e+00	-4.000916694074115901e-18	3.068986068315560534e+00	3.068986068315555649e+00	-6.697855252289952772e-04	-2.247877556256344385e-04	3.785371402761456006e-01
6.500000000000000000e+01	1.000000000000000000e+01	3.000000000000000000e+00	0.000000000000000000e+00	4.000000000000000000e+00	-4.000916618509780754e-18	3.069021338200080162e+00	3.069021338200074833e+00	-7.311120829422906387e-04	7.514680404350229876e-04	3.785392338284930269e-01
6.500000000000000000e+01	1.000000000000000000e+01	3.000000000000000000e+00	0.000000000000000000e+00	5.000000000000000000e+00	-4.000916096607457788e-18	-3.069045460500821942e+00	3.069045460500814393e+00	6.729063541698517828e-04	-2.140933205452738618e-04	-3.785410825888647635e-01
6.500000000000000000e+01	1.000000000000000000e+01	3.000000000000000000e+00	0.000000000000000000e+00	6.000000000000000000e+00	-4.000916654848846324e-18	3.069009105738514709e+00	3.069009105738506271e+00	-7.494667281428993386e-04	2.883466545805646450e-04	3.785380449810867853e-01
6.500000000000000000e+01	1.000000000000000000e+01	3.000000000000000000e+00	0.000000000000000000e+00	7.000000000000000000e+00	-4.000915879885262841e-18	-3.069038850754033820e+00	3.069038850754026715e+00	6.384508640587753091e-04	-3.519782862883634282e-04	-3.785417126886834738e-01
6.500000000000000000e+01	1.000000000000000000e+01	3.000000000000000000e+00	0.000000000000000000e+00	8.000000000000000000e+00	-4.000916096098855127e-18	3.068937459704621507e+00	3.068937459704613957e+00	-6.451131930582836623e-04	2.510862759560436347e-04	3.785334266587608854e-01
6.500000000000000000e+01	1.000000000000000000e+01	3.000000000000000000e+00	0.000000000000000000e+00	9.000000000000000000e+00	-4.000915568062114798e-18	3.069059076886808679e+00	3.069059076886800241e+00	-7.183780151706164845e-04	1.580623354221555917e-04	3.785424798032500093e-01
6.500000000000000000e+01	1.000000000000000000e+01	3.000000000000000000e+00	0.000000000000000000e+00	1.000000000000000000e+01	-4.000916172601100438e-18	-3.069045085018796470e+00	3.069045085018789365e+00	6.697075488914142711e-04	-2.122662506397373619e-04	-3.785411154464379258e-01
6.500000000000000000e+01	1.000000000000000000e+01	3.000000000000000000e+00	0.000000000000000000e+00	1.100000000000000000e+01	-4.000915476226411834e-18	-3.069039713247445622e+00	3.069039713247439849e+00	6.540525903845995168e-04	-1.776540219515537376e-04	-3.785403935609431003e-01
6.500000000000000000e+01	1.000000000000000000e+01	3.000000000000000000e+00	2.500000000000000000e+01	0.000000000000000000e+00	-4.127979645623054327e-18	2.928041630815616969e+00	2.928041630815607199e+00	-5.935232749055636883e-04	2.001313023458910385e-04	4.195240894479508320e-01
6.500000000000000000e+01	1.000000000000000000e+01	3.000000000000000000e+00	2.500000000000000000e+01	1.000000000000000000e+00	-3.887422824961573657e-18	-3.217299361248258105e+00	3.217299361248249667e+00	5.627938958629536076e-04	5.070182252824426876e-04	-3.341670675981434080e-01
6.500000000000000000e+01	1.000000000000000000e+01	3.000000000000000000e+00	2.500000000000000000e+01	2.000000000000000000e+00	-2.451483274699468081e-18	-2.631160387557010871e+00	6.400802396090149671e+00	-3.674965189889034273e-03	7.168394866524133505e-03	5.978634943931122603e-01
6.500000000000000000e+01	1.000000000000000000e+01	3.000000000000000000e+00	2.500000000000000000e+01	3.000000000000000000e+00	-4.127979475541965349e-18	2.928026258456148057e+00	2.928026258456141839e+00	-7.332915928277986342e-04	-3.505171322074343500e-04	4.195230402755427135e-01
6.500000000000000000e+01	1.000000000000000000e+01	3.000000000000000000e+00	2.500000000000000000e+01	4.000000000000000000e+00	-4.127979597798316496e-18	2.928042979820336900e+00	2.928042979820330238e+00	-5.569541174814652239e-04	6.419085608182577805e-04	4.195263612585876101e-01
6.500000000000000000e+01	1.000000000000000000e+01	3.000000000000000000e+00	2.500000000000000000e+01	5.000000000000000000e+00	-4.127978996960019882e-18	2.928024383918161888e+00	2.928024383918154783e+00	-6.243454323848243422e-04	1.037074516885913301e-04	4.195246959546118926e-01
6.500000000000000000e+01	1.000000000000000000e+01	3.000000000000000000e+00	2.500000000000000000e+01	6.000000000000000000e+00	-4.127979602598343282e-18	2.928020602668135020e+00	2.928020602668129690e+00	-6.675333690169879671e-04	2.881408381563735051e-04	4.195311965689667022e-01
6.500000000000000000e+01	1.000000000000000000e+01	3.000000000000000000e+00	2.500000000000000000e+01	7.000000000000000000e+00	-4.127978974084710700e-18	2.928031322651070578e+00	2.928031322651064361e+00	-5.542220078678351206e-04	1.949106383300506986e-04	4.195252559506990053e-01
6.500000000000000000e+01	1.000000000000000000e+01	3.000000000000000000e+00	2.500000000000000000e+01	8.000000000000000000e+00	-4.127979211486158573e-18	2.928021291643248425e+00	2.928021291643241764e+00	-6.403917487388149010e-04	1.666847057939336652e-04	4.195254106553441553e-01
6.500000000000000000e+01	1.000000000000000000e+01	3.000000000000000000e+00	2.500000000000000000e+01	9.000000000000000000e+00	-3.887421851077269702e-18	-3.217186070842871448e+00	3.217186070842861678e+00	8.023761619392441764e-04	-2.404019170291971303e-04	-3.341584775659218187e-01
6.500000000000000000e+01	1.000000000000000000e+01	3.000000000000000000e+00	2.500000000000000000e+01	1.000000000000000000e+01	-4.127978879775491998e-18	2.928024936864380923e+00	2.928024936864374261e+00	-6.311223667939446294e-04	1.024037948426497353e-04	4.195247021773538254e-01
6.500000000000000000e+01	1.000000000000000000e+01	3.000000000000000000e+00	2.500000000000000000e+01	1.100000000000000000e+01	-3.887421900028550210e-18	-3.217335229803933938e+00	3.217335229803925944e+00	7.418471549356920030e-04	-2.266777782065498717e-04	-3.341676525483842641e-01
6.500000000000000000e+01	1.000000000000000000e+01	3.000000000000000000e+00	5.000000000000000000e+01	0.000000000000000000e+00	-4.267602055316175552e-18	2.793823402742914741e+00	2.793823402742907636e+00	-5.502186912697090053e-04	1.533051320643248183e-04	4.575311550406135352e-01
6.500000000000000000e+01	1.000000000000000000e+01	3.000000000000000000e+00	5.000000000000000000e+01	1.000000000000000000e+00	-3.788657341517755220e-18	-3.373661100079473396e+00	3.373661100079464070e+00	5.427451338023656395e-04	6.047132579688669664e-04	-2.858647747084633317e-01
6.500000000000000000e+01	1.000000000000000000e+01	3.000000000000000000e+00	5.000000000000000000e+01	2.000000000000000000e+00	-2.644488185480645848e-18	-2.788752116496772793e+00	6.286239205527412111e+00	-3.278545872679743903e-03	5.732915677078984779e-03	6.146025315479060058e-01
6.500000000000000000e+01	1.000000000000000000e+01	3.000000000000000000e+00	5.000000000000000000e+01	3.000000000000000000e+00	-4.267601920277586830e-18	2.793815451966950913e+00	2.793815451966944252e+00	-5.186009464277077175e-04	-2.472527081994759478e-04	4.575309162635670668e-01
6.500000000000000000e+01	1.000000000000000000e+01	3.000000000000000000e+00	5.000000000000000000e+01	4.000000000000000000e+00	-4.267601928319612380e-18	2.793826689838674326e+00	2.793826689838668997e+00	-4.852964953469349890e-04	5.386398473050734792e-04	4.575329187747464998e-01
6.500000000000000000e+01	1.000000000000000000e+01	3.000000000000000000e+00	5.000000000000000000e+01	5.000000000000000000e+00	-4.267601812991366651e-18	2.793810194090590393e+00	2.793810194090580623e+00	-5.473204333125038365e-04	8.722016781055213803e-05	4.575314268369685133e-01
6.500000000000000000e+01	1.000000000000000000e+01	3.000000000000000000e+00	5.000000000000000000e+01	6.000000000000000000e+00	-4.267602034242716352e-18	2.793809612305550250e+00	2.793809612305546253e+00	-6.178907751016112122e-04	1.959335538380252417e-04	4.575356213036766984e-01
6.500000000000000000e+01	1.000000000000000000e+01	3.000000000000000000e+00	5.000000000000000000e+01	7.000000000000000000e+00	-4.267601809246714808e-18	2.793819370750096898e+00	2.793819370750090680e+00	-5.674036999612811719e-04	1.090987399727650606e-04	4.575322182334722876e-01
6.500000000000000000e+01	1.000000000000000000e+01	3.000000000000000000e+00	5.000000000000000000e+01	8.000000000000000000e+00	-4.267601463526209816e-18	2.793833157559611369e+00	2.793833157559604707e+00	-5.945026707145909710e-04	1.374042960210198044e-04	4.575341078888655044e-01
6.500000000000000000e+01	1.000000000000000000e+01	3.000000000000000000e+00	5.000000000000000000e+01	9.000000000000000000e+00	-4.267601605567109267e-18	2.793817604625663531e+00	2.793817604625655093e+00	-4.387254967920219606e-04	1.277018630241621197e-04	4.575320837851810651e-01
6.500000000000000000e+01	1.000000000000000000e+01	3.000000000000000000e+00	5.000000000000000000e+01	1.000000000000000000e+01	-4.267601757330525240e-18	2.793809449220857388e+00	2.793809449220848506e+00	-5.516166593868345206e-04	8.384660866235301856e-05	4.575313455224666037e-01
6.500000000000000000e+01	1.000000000000000000e+01	3.000000000000000000e+00	5.000000000000000000e+01	1.100000000000000000e+01	-3.788655926115506806e-18	-3.373563691065476711e+00	3.373563691065470049e+00	8.685769114279227442e-04	-3.155834531517030415e-04	-2.858569661888907820e-01
6.500000000000000000e+01	1.000000000000000000e+01	3.000000000000000000e+00	7.500000000000000000e+01	0.000000000000000000e+00	-4.418886635400555778e-18	2.665918277220916011e+00	2.665918277220911126e+00	-5.057814694918342591e-04	1.207650057659952658e-04	4.928683856122777485e-01
6.500000000000000000e+01	1.000000000000000000e+01	3.000000000000000000e+00	7.500000000000000000e+01	1.000000000000000000e+00	-3.705987703272199809e-18	-3.538974112015808693e+00	3.538974112015799367e+00	8.076937127164556841e-04	6.837444897844633307e-04	-2.328528770640905798e-01
6.500000000000000000e+01	1.000000000000000000e+01	3.000000000000000000e+00	7.500000000000000000e+01	2.000000000000000000e+00	-2.842352187851268561e-18	-2.904379868846630686e+00	6.188644141039532087e+00	-2.737690721150474495e-03	4.563856556035427586e-03	6.286452604397753108e-01
6.500000000000000000e+01	1.000000000000000000e+01	3.000000000000000000e+00	7.500000000000000000e+01	3.000000000000000000e+00	-4.418886542961012147e-18	2.665915126021923598e+00	2.665915126021916493e+00	-3.921007481363751601e-04	-1.386272782759847199e-04	4.928683995461825562e-01
6.500000000000000000e+01	1.000000000000000000e+01	3.000000000000000000e+00	7.500000000000000000e+01	4.000000000000000000e+00	-4.418886510950692913e-18	2.665921765629747142e+00	2.665921765629742701e+00	-4.652312541069944843e-04	4.479133007579113928e-04	4.928693155023824435e-01
6.500000000000000000e+01	1.000000000000000000e+01	3.000000000000000000e+00	7.500000000000000000e+01	5.000000000000000000e+00	-4.418886172050187040e-18	2.665909139579665244e+00	2.665909139579660803e+00	-5.395331068309088375e-04	5.487054277174608811e-05	4.928680186072538216e-01
6.500000000000000000e+01	1.000000000000000000e+01	3.000000000000000000e+00	7.500000000000000000e+01	6.000000000000000000e+00	-4.418886625354703351e-18	2.665910969614093684e+00	2.665910969614086135e+00	-5.598589331608303920e-04	1.342835600589635493e-04	4.928706451736471483e-01
6.500000000000000000e+01	1.000000000000000000e+01	3.000000000000000000e+00	7.500000000000000000e+01	7.000000000000000000e+00	-4.418886501259867953e-18	2.665926018218846671e+00	2.665926018218839566e+00	-5.251746668437253093e-04	9.134320596941809865e-05	4.928699062036240308e-01
6.500000000000000000e+01	1.000000000000000000e+01	3.000000000000000000e+00	7.500000000000000000e+01	8.000000000000000000e+00	-4.418886474978701887e-18	2.665925490335470105e+00	2.665925490335462555e+00	-5.289643164041827337e-04	6.556093455339102990e-05	4.928698325733267271e-01
6.500000000000000000e+01	1.000000000000000000e+01	3.000000000000000000e+00	7.500000000000000000e+01	9.000000000000000000e+00	-4.418886155911559708e-18	2.665900938471012616e+00	2.665900938471005954e+00	-4.463477051037104321e-04	1.699201781731847559e-04	4.928673900862841073e-01
6.500000000000000000e+01	1.000000000000000000e+01	3.000000000000000000e+00	7.500000000000000000e+01	1.000000000000000000e+01	-4.418886503767467259e-18	2.665910186943551530e+00	2.665910186943545312e+00	-4.941831161963148667e-04	7.331830909481341593e-05	4.928682896790089196e-01
6.500000000000000000e+01	1.000000000000000000e+01	3.000000000000000000e+00	7.500000000000000000e+01	1.100000000000000000e+01	-3.705985149761404638e-18	-3.538284270001508247e+00	3.538284270001501142e+00	1.112710447618445609e-03	-5.180462234776126969e-04	-2.328222263692956429e-01
6.500000000000000000e+01	1.000000000000000000e+01	3.000000000000000000e+00	1.000000000000000000e+02	0.000000000000000000e+00	-4.581024437287595001e-18	2.543961692003435360e+00	2.543961692003428254e+00	-4.648318352453914819e-04	9.811989434881310669e-05	5.257832140488147843e-01
6.500000000000000000e+01	1.000000000000000000e+01	3.000000000000000000e+00	1.000000000000000000e+02	1.000000000000000000e+00	-3.044415198603485286e-18	-2.990083141356261187e+00	6.105404818385959942e+00	-2.432725343260248082e-03	3.955481048333452099e-03	6.411293880737354289e-01
6.500000000000000000e+01	1.000000000000000000e+01	3.000000000000000000e+00	1.000000000000000000e+02	2.000000000000000000e+00	-3.044415067082917298e-18	-2.989967779426004668e+00	6.105597670084730311e+00	-2.215035281268038121e-03	3.653130519106521316e-03	6.411331701994040788e-01
6.500000000000000000e+01	1.000000000000000000e+01	3.000000000000000000e+00	1.000000000000000000e+02	3.000000000000000000e+00	-4.581024380145176513e-18	2.543964704654278819e+00	2.543964704654274378e+00	-3.290398257680343468e-04	-4.687355488305440445e-05	5.257822639017537547e-01
6.500000000000000000e+01	1.000000000000000000e+01	3.000000000000000000e+00	1.000000000000000000e+02	4.000000000000000000e+00	-4.581024219548421991e-18	2.543969120029652586e+00	2.543969120029646813e+00	-3.187156514532778380e-04	4.715008750644172713e-04	5.257825985926227741e-01
6.500000000000000000e+01	1.000000000000000000e+01	3.000000000000000000e+00	1.000000000000000000e+02	5.000000000000000000e+00	-4.581024323911399448e-18	2.543960838667115532e+00	2.543960838667108870e+00	-4.586639754368485858e-04	5.463588009468707058e-05	5.257818326916184892e-01
6.500000000000000000e+01	1.000000000000000000e+01	3.000000000000000000e+00	1.000000000000000000e+02	6.000000000000000000e+00	-4.581024432828520215e-18	2.543962475003379353e+00	2.543962475003370916e+00	-5.027448464737663616e-04	9.562568229555431761e-05	5.257830857841345740e-01
6.500000000000000000e+01	1.000000000000000000e+01	3.000000000000000000e+00	1.000000000000000000e+02	7.000000000000000000e+00	-4.581024358584728209e-18	2.543965400013708855e+00	2.543965400013703970e+00	-4.855571656760849521e-04	1.107982168898325695e-04	5.257824558834218731e-01
6.500000000000000000e+01	1.000000000000000000e+01	3.000000000000000000e+00	1.000000000000000000e+02	8.000000000000000000e+00	-3.641085107516275813e-18	-3.713195330749377021e+00	3.713195330749369472e+00	4.541208598612279240e-04	-2.573063582637415310e-03	-1.739186361413214421e-01
6.500000000000000000e+01	1.000000000000000000e+01	3.000000000000000000e+00	1.000000000000000000e+02	9.000000000000000000e+00	-4.581024199409049599e-18	2.543965182229047439e+00	2.543965182229039890e+00	-5.446261269697302886e-04	5.927189925214220096e-05	5.257821395254059782e-01
6.500000000000000000e+01	1.000000000000000000e+01	3.000000000000000000e+00	1.000000000000000000e+02	1.000000000000000000e+01	-4.581024292649601361e-18	2.543960336958595470e+00	2.543960336958591029e+00	-4.635136727228652935e-04	4.949275858762297462e-05	5.257817503695415562e-01
6.500000000000000000e+01	1.000000000000000000e+01	3.000000000000000000e+00	1.000000000000000000e+02	1.100000000000000000e+01	-3.641083601718320685e-18	-3.712075665692058379e+00	3.712075665692052162e+00	2.177867756748110353e-03	-1.766574001722249435e-03	-1.738927722686575972e-01
6.500000000000000000e+01	1.000000000000000000e+01	3.000000000000000000e+00	1.250000000000000000e+02	0.000000000000000000e+00	-4.753277534397804620e-18	2.427664223278195976e+00	2.427664223278188871e+00	-4.271120270484390089e-04	8.307418628050206196e-05	5.564752809116740861e-01
6.500000000000000000e+01	1.000000000000000000e+01	3.000000000000000000e+00	1.250000000000000000e+02	1.000000000000000000e+00	-3.250295689559324511e-18	-3.054471686025251209e+00	6.032740688452336464e+00	-1.957479500176331592e-03	3.126361759390395862e-03	6.527143013816215644e-01
6.500000000000000000e+01	1.000000000000000000e+01	3.000000000000000000e+00	1.250000000000000000e+02	2.000000000000000000e+00	-3.250295942524826251e-18	-3.054390108092498668e+00	6.032787684755214208e+00	-1.784668589899415228e-03	3.056326074499014431e-03	6.527164744905594729e-01
6.500000000000000000e+01	1.000000000000000000e+01	3.000000000000000000e+00	1.250000000000000000e+02	3.000000000000000000e+00	-4.753277501400691267e-18	2.427666146306826978e+00	2.427666146306821204e+00	-3.024685705029867759e-04	2.220806774816512857e-05	5.564749472224695959e-01
6.500000000000000000e+01	1.000000000000000000e+01	3.000000000000000000e+00	1.250000000000000000e+02	4.000000000000000000e+00	-4.753277433280466705e-18	2.427669242571327768e+00	2.427669242571321107e+00	-4.252363463349478141e-04	3.433398010960667210e-04	5.564746494677257349e-01
6.500000000000000000e+01	1.000000000000000000e+01	3.000000000000000000e+00	1.250000000000000000e+02	5.000000000000000000e+00	-4.753277457065719236e-18	2.427663898968655420e+00	2.427663898968649647e+00	-4.226241097522472458e-04	4.293571917374205125e-05	5.564742380247142961e-01
6.500000000000000000e+01	1.000000000000000000e+01	3.000000000000000000e+00	1.250000000000000000e+02	6.000000000000000000e+00	-4.753277532427719265e-18	2.427665890062676635e+00	2.427665890062671306e+00	-4.512158048384350291e-04	7.293228440980722765e-05	5.564748158784712517e-01
6.500000000000000000e+01	1.000000000000000000e+01	3.000000000000000000e+00	1.250000000000000000e+02	7.000000000000000000e+00	-4.753277268699012431e-18	2.427664445923221059e+00	2.427664445923214398e+00	-4.129610265187803279e-04	3.744946324408494172e-06	5.564745213331826479e-01
6.500000000000000000e+01	1.000000000000000000e+01	3.000000000000000000e+00	1.250000000000000000e+02	8.000000000000000000e+00	-4.753277482431594799e-18	2.427665725126245455e+00	2.427665725126239238e+00	-4.328337504897277442e-04	5.369623152269484392e-05	5.564744144708889673e-01
6.500000000000000000e+01	1.000000000000000000e+01	3.000000000000000000e+00	1.250000000000000000e+02	9.000000000000000000e+00	-4.753277500775102229e-18	2.427667168376259621e+00	2.427667168376254292e+00	-3.954015841025414310e-04	1.365008362166143558e-04	5.564745434023108395e-01
6.500000000000000000e+01	1.000000000000000000e+01	3.000000000000000000e+00	1.250000000000000000e+02	1.000000000000000000e+01	-4.753277433418486548e-18	2.427663723375493188e+00	2.427663723375489191e+00	-4.277165838744521192e-04	3.697657014278380751e-05	5.564741705384176340e-01
6.500000000000000000e+01	1.000000000000000000e+01	3.000000000000000000e+00	1.250000000000000000e+02	1.100000000000000000e+01	-4.753277350834213021e-18	2.427670929045445014e+00	2.427670929045439241e+00	-3.561277502168433201e-04	7.933208931191744560e-05	5.564750487955292257e-01
6.500000000000000000e+01	1.000000000000000000e+01	3.000000000000000000e+00	1.500000000000000000e+02	0.000000000000000000e+00	-4.934966859485384874e-18	2.316762170769313123e+00	2.316762170769307350e+00	-3.937509331572187085e-04	7.241888752285746320e-05	5.851171239233025068e-01
6.500000000000000000e+01	1.000000000000000000e+01	3.000000000000000000e+00	1.500000000000000000e+02	1.000000000000000000e+00	-3.459769173759872082e-18	-3.103815849294644380e+00	5.966888577203752320e+00	-1.518113878201507363e-03	2.661287311573967609e-03	6.637513565149755213e-01
6.500000000000000000e+01	1.000000000000000000e+01	3.000000000000000000e+00	1.500000000000000000e+02	2.000000000000000000e+00	-3.459769112889941758e-18	-3.103774853960251434e+00	5.966936881686033090e+00	-1.429937545899917332e-03	2.516501138104078068e-03	6.637535314020930333e-01
6.500000000000000000e+01	1.000000000000000000e+01	3.000000000000000000e+00	1.500000000000000000e+02	3.000000000000000000e+00	-4.934966841549221643e-18	2.316768426120505708e+00	2.316768426120500823e+00	-2.982256482868846223e-04	6.285633408570137355e-05	5.851156894927124208e-01
6.500000000000000000e+01	1.000000000000000000e+01	3.000000000000000000e+00	1.500000000000000000e+02	4.000000000000000000e+00	-4.934966827441170814e-18	2.316769782348971241e+00	2.316769782348966356e+00	-4.712445291423535262e-04	1.892447535687926318e-04	5.851152757697648532e-01
6.500000000000000000e+01	1.000000000000000000e+01	3.000000000000000000e+00	1.500000000000000000e+02	5.000000000000000000e+00	-4.934966814529981445e-18	2.316767159906943707e+00	2.316767159906937490e+00	-3.869388200571758935e-04	3.719071026604531385e-05	5.851151235926570493e-01
6.500000000000000000e+01	1.000000000000000000e+01	3.000000000000000000e+00	1.500000000000000000e+02	6.000000000000000000e+00	-4.934966858523865120e-18	2.316772689856753775e+00	2.316772689856748002e+00	-4.060185754876987968e-04	5.830443265570932392e-05	5.851143205171873696e-01
6.500000000000000000e+01	1.000000000000000000e+01	3.000000000000000000e+00	1.500000000000000000e+02	7.000000000000000000e+00	-4.934966825962466454e-18	2.316770557297739952e+00	2.316770557297733735e+00	-3.402451774075825270e-04	8.637933813855995220e-05	5.851155381416943690e-01
6.500000000000000000e+01	1.000000000000000000e+01	3.000000000000000000e+00	1.500000000000000000e+02	8.000000000000000000e+00	-4.934966806991590427e-18	2.316769737741186219e+00	2.316769737741182222e+00	-4.293231802129400662e-04	3.153471564115797345e-05	5.851154858885171395e-01
6.500000000000000000e+01	1.000000000000000000e+01	3.000000000000000000e+00	1.500000000000000000e+02	9.000000000000000000e+00	-4.934966830073162083e-18	2.316770065037386139e+00	2.316770065037381698e+00	-3.671698592233204033e-04	8.830434815146119239e-05	5.851154116831804863e-01
6.500000000000000000e+01	1.000000000000000000e+01	3.000000000000000000e+00	1.500000000000000000e+02	1.000000000000000000e+01	-4.934966799367587201e-18	2.316766845551730736e+00	2.316766845551725407e+00	-3.910876531753065171e-04	3.071842036831950578e-05	5.851150787178542867e-01
6.500000000000000000e+01	1.000000000000000000e+01	3.000000000000000000e+00	1.500000000000000000e+02	1.100000000000000000e+01	-4.934966776040551921e-18	2.316770426281416828e+00	2.316770426281411055e+00	-4.250359226475424997e-04	1.065447949168499704e-04	5.851155309293227802e-01
6.500000000000000000e+01	1.000000000000000000e+01	3.000000000000000000e+00	1.750000000000000000e+02	0.000000000000000000e+00	-5.125463315621128650e-18	2.210986376265089426e+00	2.210986376265083209e+00	-3.628497421049720864e-04	7.145968093541999659e-05	6.118668666818490864e-01
6.500000000000000000e+01	1.000000000000000000e+01	3.000000000000000000e+00	1.750000000000000000e+02	1.000000000000000000e+00	-3.672694605542319987e-18	-3.142216523301297304e+00	5.905528628817781289e+00	-1.233516168716496109e-03	2.244292435393743356e-03	6.744343712136607882e-01
6.500000000000000000e+01	1.000000000000000000e+01	3.000000000000000000e+00	1.750000000000000000e+02	2.000000000000000000e+00	-3.672694713607550325e-18	-3.142170024493690761e+00	5.905550324494257985e+00	-1.148658375678864420e-03	2.168400598893104828e-03	6.744363233893791998e-01
6.500000000000000000e+01	1.000000000000000000e+01	3.000000000000000000e+00	1.750000000000000000e+02	3.000000000000000000e+00	-5.125463313434058013e-18	2.211051113646319344e+00	2.211051113646314459e+00	-3.004528529657426767e-04	8.073217180147903421e-05	6.118505073216325973e-01
6.500000000000000000e+01	1.000000000000000000e+01	3.000000000000000000e+00	1.750000000000000000e+02	4.000000000000000000e+00	-5.125463312357977012e-18	2.211051372515739466e+00	2.211051372515734581e+00	-4.353858748008422185e-04	9.353045506365042496e-05	6.118501920125573035e-01
6.500000000000000000e+01	1.000000000000000000e+01	3.000000000000000000e+00	1.750000000000000000e+02	5.000000000000000000e+00	-5.125463283259207794e-18	2.211049890534028783e+00	2.211049890534021678e+00	-3.620824671081844417e-04	2.461799325817988219e-05	6.118500910667322712e-01
6.500000000000000000e+01	1.000000000000000000e+01	3.000000000000000000e+00	1.750000000000000000e+02	6.000000000000000000e+00	-5.125463322077418981e-18	2.211062603998140030e+00	2.211062603998135145e+00	-3.671242556672914595e-04	5.051011035564662054e-05	6.118472684046586396e-01
6.500000000000000000e+01	1.000000000000000000e+01	3.000000000000000000e+00	1.750000000000000000e+02	7.000000000000000000e+00	-5.125463270062688052e-18	2.211050443857978998e+00	2.211050443857973224e+00	-3.501797700692789559e-04	6.093987710688707356e-05	6.118501029922243095e-01
6.500000000000000000e+01	1.000000000000000000e+01	3.000000000000000000e+00	1.750000000000000000e+02	8.000000000000000000e+00	-5.125463295358530639e-18	2.211051839325995694e+00	2.211051839325989476e+00	-3.207171272243427543e-04	4.401389337847907762e-05	6.118503339475791503e-01
6.500000000000000000e+01	1.000000000000000000e+01	3.000000000000000000e+00	1.750000000000000000e+02	9.000000000000000000e+00	-5.125463297557648353e-18	2.211050367837368302e+00	2.211050367837362529e+00	-3.228594857559120498e-04	9.980970063115712830e-05	6.118501105231155535e-01
6.500000000000000000e+01	1.000000000000000000e+01	3.000000000000000000e+00	1.750000000000000000e+02	1.000000000000000000e+01	-5.125463268945962225e-18	2.211049494463370291e+00	2.211049494463365406e+00	-3.676766888875102361e-04	1.730875008111999901e-05	6.118500548318422938e-01
6.500000000000000000e+01	1.000000000000000000e+01	3.000000000000000000e+00	1.750000000000000000e+02	1.100000000000000000e+01	-5.125463287142107510e-18	2.211051529431466545e+00	2.211051529431461660e+00	-3.945510372319262389e-04	4.756686269179881443e-05	6.118502277019697289e-01
6.500000000000000000e+01	1.000000000000000000e+01	3.000000000000000000e+00	2.000000000000000000e+02	0.000000000000000000e+00	-5.324181203194012139e-18	2.110274198014840064e+00	2.110274198014835623e+00	-3.370853460118378229e-04	6.302096056106598024e-05	6.368178637906133366e-01
6.500000000000000000e+01	1.000000000000000000e+01	3.000000000000000000e+00	2.000000000000000000e+02	1.000000000000000000e+00	-3.888978394459197330e-18	-3.172210556994029318e+00	5.846894193394923001e+00	-9.721606572503965933e-04	1.970489583335611333e-03	6.848700112611710855e-01
6.500000000000000000e+01	1.000000000000000000e+01	3.000000000000000000e+00	2.000000000000000000e+02	2.000000000000000000e+00	-3.888978294498845652e-18	-3.172183715611216481e+00	5.846930905658981992e+00	-9.285115183646720696e-04	1.837367276640658638e-03	6.848722766417906227e-01
6.500000000000000000e+01	1.000000000000000000e+01	3.000000000000000000e+00	2.000000000000000000e+02	3.000000000000000000e+00	-5.324181202373947317e-18	2.110316247273618995e+00	2.110316247273614554e+00	-3.032497605241116331e-04	8.691202000513098547e-05	6.368074092506003092e-01
6.500000000000000000e+01	1.000000000000000000e+01	3.000000000000000000e+00	2.000000000000000000e+02	4.000000000000000000e+00	-5.324181145667407606e-18	2.110317282020071072e+00	2.110317282020066632e+00	-4.056715812174042013e-04	2.305072723183631384e-04	6.368069928757159603e-01
6.500000000000000000e+01	1.000000000000000000e+01	3.000000000000000000e+00	2.000000000000000000e+02	5.000000000000000000e+00	-5.324181153322848171e-18	2.110315485170853211e+00	2.110315485170845662e+00	-3.540125243062352124e-04	4.078082733005561526e-06	6.368069409020745697e-01
6.500000000000000000e+01	1.000000000000000000e+01	3.000000000000000000e+00	2.000000000000000000e+02	6.000000000000000000e+00	-5.324181206886060672e-18	2.110317727973407553e+00	2.110317727973403557e+00	-3.389336416728288876e-04	5.025682934275952133e-05	6.368069246562934049e-01
6.500000000000000000e+01	1.000000000000000000e+01	3.000000000000000000e+00	2.000000000000000000e+02	7.000000000000000000e+00	-5.324181126508652490e-18	2.110317548078115557e+00	2.110317548078111560e+00	-3.724835453452699776e-04	1.182676432610904013e-04	6.368072362985676138e-01
6.500000000000000000e+01	1.000000000000000000e+01	3.000000000000000000e+00	2.000000000000000000e+02	8.000000000000000000e+00	-5.324181166327107720e-18	2.110317012169157014e+00	2.110317012169151685e+00	-3.726322871632587949e-04	9.268885943283538176e-05	6.368071466564718675e-01
6.500000000000000000e+01	1.000000000000000000e+01	3.000000000000000000e+00	2.000000000000000000e+02	9.000000000000000000e+00	-5.324181162681182127e-18	2.110316066716995120e+00	2.110316066716990679e+00	-3.525636647495192298e-04	3.212346800757747963e-05	6.368070402404515384e-01
6.500000000000000000e+01	1.000000000000000000e+01	3.000000000000000000e+00	2.000000000000000000e+02	1.000000000000000000e+01	-5.324181194031973585e-18	2.110316512070505635e+00	2.110316512070500750e+00	-3.238922910043343941e-04	3.582549550350877857e-05	6.368071061638063135e-01
6.500000000000000000e+01	1.000000000000000000e+01	3.000000000000000000e+00	2.000000000000000000e+02	1.100000000000000000e+01	-5.324181198537729831e-18	2.110316830316465886e+00	2.110316830316461445e+00	-3.509860786839540093e-04	4.407295359981719412e-05	6.368071012135361197e-01
6.500000000000000000e+01	1.000000000000000000e+01	3.000000000000000000e+00	2.250000000000000000e+02	0.000000000000000000e+00	-5.530573181703208515e-18	2.014360253697454084e+00	2.014360253697449643e+00	-3.137240615846457288e-04	5.662636102263427597e-05	6.601063645436822114e-01
6.500000000000000000e+01	1.000000000000000000e+01	3.000000000000000000e+00	2.250000000000000000e+02	1.000000000000000000e+00	-4.108551880001831926e-18	-3.195498847086579719e+00	5.789829878146290909e+00	-8.037600126116821410e-04	1.725110810655006632e-03	6.951178519726679550e-01
6.500000000000000000e+01	1.000000000000000000e+01	3.000000000000000000e+00	2.250000000000000000e+02	2.000000000000000000e+00	-4.108551937296992065e-18	-3.195448785360454735e+00	5.789867436898335384e+00	-7.484024764420569307e-04	1.627310576312520143e-03	6.951206773045739418e-01
6.500000000000000000e+01	1.000000000000000000e+01	3.000000000000000000e+00	2.250000000000000000e+02	3.000000000000000000e+00	-5.530573181803669643e-18	2.014384891128609745e+00	2.014384891128603083e+00	-2.985783658903080418e-04	7.890252442523256696e-05	6.601002456690564513e-01
6.500000000000000000e+01	1.000000000000000000e+01	3.000000000000000000e+00	2.250000000000000000e+02	4.000000000000000000e+00	-5.530573156671078122e-18	2.014385756409664108e+00	2.014385756409657446e+00	-4.076289211886269465e-04	1.295814182159204229e-04	6.600999765662327601e-01
6.500000000000000000e+01	1.000000000000000000e+01	3.000000000000000000e+00	2.250000000000000000e+02	5.000000000000000000e+00	-5.530573171641560381e-18	2.014385154185117877e+00	2.014385154185113436e+00	-3.032350073038680201e-04	2.505699286602361457e-05	6.601000576015049193e-01
6.500000000000000000e+01	1.000000000000000000e+01	3.000000000000000000e+00	2.250000000000000000e+02	6.000000000000000000e+00	-5.530573179419220461e-18	2.014431944710294076e+00	2.014431944710291411e+00	-3.393179965696904894e-04	4.946242742241561860e-05	6.600883827774518542e-01
6.500000000000000000e+01	1.000000000000000000e+01	3.000000000000000000e+00	2.250000000000000000e+02	7.000000000000000000e+00	-5.530573169774855863e-18	2.014385024080735498e+00	2.014385024080731501e+00	-3.150087597589145035e-04	2.169214873289267232e-05	6.601000175945418436e-01
6.500000000000000000e+01	1.000000000000000000e+01	3.000000000000000000e+00	2.250000000000000000e+02	8.000000000000000000e+00	-5.530573121318377574e-18	2.014384747078509896e+00	2.014384747078504123e+00	-2.228174566019433121e-04	1.461077159681012144e-04	6.600999542312252499e-01
6.500000000000000000e+01	1.000000000000000000e+01	3.000000000000000000e+00	2.250000000000000000e+02	9.000000000000000000e+00	-5.530573144215693201e-18	2.014386440195946815e+00	2.014386440195941930e+00	-3.469062975697190980e-04	9.575305778166621411e-05	6.601001874399518021e-01
6.500000000000000000e+01	1.000000000000000000e+01	3.000000000000000000e+00	2.250000000000000000e+02	1.000000000000000000e+01	-5.530573144685884345e-18	2.014384678374140147e+00	2.014384678374134818e+00	-3.244368202955444304e-04	-1.825660233476134586e-06	6.600999778120558714e-01
6.500000000000000000e+01	1.000000000000000000e+01	3.000000000000000000e+00	2.250000000000000000e+02	1.100000000000000000e+01	-5.530573177740609195e-18	2.014386195536062463e+00	2.014386195536057578e+00	-3.345604695287488026e-04	5.207699887214431385e-05	6.601001179072610858e-01
6.500000000000000000e+01	1.000000000000000000e+01	3.000000000000000000e+00	2.500000000000000000e+02	0.000000000000000000e+00	-5.744126498629771227e-18	1.923074547489998398e+00	1.923074547489993291e+00	-2.926252434243839192e-04	5.155062510909386842e-05	6.818360886342371696e-01
6.500000000000000000e+01	1.000000000000000000e+01	3.000000000000000000e+00	2.500000000000000000e+02	1.000000000000000000e+00	-4.331362000005558991e-18	-3.213021665961387274e+00	5.733335083056062764e+00	-6.369945376421796849e-04	1.556348218195117939e-03	7.052149414046517961e-01
6.500000000000000000e+01	1.000000000000000000e+01	3.000000000000000000e+00	2.500000000000000000e+02	2.000000000000000000e+00	-4.331362087391534863e-18	-3.212967509887943773e+00	5.733373199636180750e+00	-5.990657908610391713e-04	1.453708985873158888e-03	7.052183098030793129e-01
6.500000000000000000e+01	1.000000000000000000e+01	3.000000000000000000e+00	2.500000000000000000e+02	3.000000000000000000e+00	-5.744126498926912173e-18	1.923087981460297691e+00	1.923087981460293472e+00	-2.951009730567725987e-04	7.026240631710906732e-05	6.818328295969845465e-01
6.500000000000000000e+01	1.000000000000000000e+01	3.000000000000000000e+00	2.500000000000000000e+02	4.000000000000000000e+00	-5.744126487640012060e-18	1.923088394984647342e+00	1.923088394984643346e+00	-3.718131673201133572e-04	6.200083069793432486e-05	6.818326864213839489e-01
6.500000000000000000e+01	1.000000000000000000e+01	3.000000000000000000e+00	2.500000000000000000e+02	5.000000000000000000e+00	-5.744126463750763933e-18	1.923087605430349178e+00	1.923087605430345404e+00	-3.109873179996311670e-04	-9.693976239433800039e-06	6.818326502826130842e-01
6.500000000000000000e+01	1.000000000000000000e+01	3.000000000000000000e+00	2.500000000000000000e+02	6.000000000000000000e+00	-5.744126497715785735e-18	1.923109262716418133e+00	1.923109262716411916e+00	-3.098313632481935098e-04	4.146906030881623520e-05	6.818275576085237599e-01
6.500000000000000000e+01	1.000000000000000000e+01	3.000000000000000000e+00	2.500000000000000000e+02	7.000000000000000000e+00	-5.744126494660778590e-18	1.923088368128589298e+00	1.923088368128583303e+00	-3.155455615882008847e-04	4.104036803803628563e-05	6.818327623217154132e-01
6.500000000000000000e+01	1.000000000000000000e+01	3.000000000000000000e+00	2.500000000000000000e+02	8.000000000000000000e+00	-5.744126495609752837e-18	1.923087517732771534e+00	1.923087517732767315e+00	-2.981031668492003378e-04	1.308975136382173407e-05	6.818327157422378049e-01
6.500000000000000000e+01	1.000000000000000000e+01	3.000000000000000000e+00	2.500000000000000000e+02	9.000000000000000000e+00	-5.744126495863091973e-18	1.923088076589400286e+00	1.923088076589395845e+00	-2.867445346449564716e-04	9.451106806332493151e-05	6.818327378151338714e-01
6.500000000000000000e+01	1.000000000000000000e+01	3.000000000000000000e+00	2.500000000000000000e+02	1.000000000000000000e+01	-5.744126448162335497e-18	1.923087242896095672e+00	1.923087242896091453e+00	-3.230362394361170533e-04	-1.849915194714074227e-05	6.818326270964774061e-01
6.500000000000000000e+01	1.000000000000000000e+01	3.000000000000000000e+00	2.500000000000000000e+02	1.100000000000000000e+01	-4.331362083319143670e-18	-3.213001968355227778e+00	5.733356489410155632e+00	-6.256763582416783242e-04	1.502672232494739425e-03	7.052164115557306712e-01
6.500000000000000000e+01	1.000000000000000000e+01	3.000000000000000000e+00	2.750000000000000000e+02	0.000000000000000000e+00	-5.964360015620762390e-18	1.836261682942505580e+00	1.836261682942499807e+00	-2.735465765549411048e-04	4.729745007570830182e-05	7.021008054938975285e-01
6.500000000000000000e+01	1.000000000000000000e+01	3.000000000000000000e+00	2.750000000000000000e+02	1.000000000000000000e+00	-4.557364625278415367e-18	-3.225338606052046586e+00	5.676613288386795908e+00	-4.871813997721843740e-04	1.419520852782005238e-03	7.151853633303854041e-01
6.500000000000000000e+01	1.000000000000000000e+01	3.000000000000000000e+00	2.750000000000000000e+02	2.000000000000000000e+00	-4.557364655482079809e-18	-3.225274789711645163e+00	5.676671785679800131e+00	-4.723441235218839404e-04	1.276484457235100949e-03	7.151901766476289612e-01
6.500000000000000000e+01	1.000000000000000000e+01	3.000000000000000000e+00	2.750000000000000000e+02	3.000000000000000000e+00	-5.964360015863263933e-18	1.836263495997673800e+00	1.836263495997670026e+00	-2.805660986775892086e-04	5.868330720556219778e-05	7.021003446702487327e-01
6.500000000000000000e+01	1.000000000000000000e+01	3.000000000000000000e+00	2.750000000000000000e+02	4.000000000000000000e+00	-5.964360013826950469e-18	1.836262814517753750e+00	1.836262814517749975e+00	-2.974368918993041842e-04	1.749072155306504264e-05	7.021005178973926952e-01
6.500000000000000000e+01	1.000000000000000000e+01	3.000000000000000000e+00	2.750000000000000000e+02	5.000000000000000000e+00	-5.964360010911403764e-18	1.836262807640479444e+00	1.836262807640474337e+00	-2.585641600328489245e-04	2.397512342618298057e-05	7.021005295886332265e-01
6.500000000000000000e+01	1.000000000000000000e+01	3.000000000000000000e+00	2.750000000000000000e+02	6.000000000000000000e+00	-5.964360015080805589e-18	1.836268690764169431e+00	1.836268690764165656e+00	-2.839588520837681889e-04	3.663677764682842793e-05	7.020990687975637856e-01
6.500000000000000000e+01	1.000000000000000000e+01	3.000000000000000000e+00	2.750000000000000000e+02	7.000000000000000000e+00	-5.964360013589606567e-18	1.836262515226912750e+00	1.836262515226908976e+00	-2.781137783791571617e-04	6.230136627327401123e-05	7.021004874584743094e-01
6.500000000000000000e+01	1.000000000000000000e+01	3.000000000000000000e+00	2.750000000000000000e+02	8.000000000000000000e+00	-5.964360006237738783e-18	1.836262777792591061e+00	1.836262777792587730e+00	-2.062991331897640252e-04	4.466756001775297333e-05	7.021005566776031825e-01
6.500000000000000000e+01	1.000000000000000000e+01	3.000000000000000000e+00	2.750000000000000000e+02	9.000000000000000000e+00	-5.964360002928462663e-18	1.836263311832928569e+00	1.836263311832923906e+00	-3.290328880241489965e-04	4.208984442606726774e-05	7.021005422858829226e-01
6.500000000000000000e+01	1.000000000000000000e+01	3.000000000000000000e+00	2.750000000000000000e+02	1.000000000000000000e+01	-5.964360008578378452e-18	1.836262879635759404e+00	1.836262879635755185e+00	-2.598076802903973395e-04	1.733304691576873993e-05	7.021005291422898198e-01
6.500000000000000000e+01	1.000000000000000000e+01	3.000000000000000000e+00	2.750000000000000000e+02	1.100000000000000000e+01	-4.557364681963657374e-18	-3.225347499713117738e+00	5.676637003337600795e+00	-5.024152746411228660e-04	1.380976125220846618e-03	7.151857388086481082e-01
6.500000000000000000e+01	1.000000000000000000e+01	3.000000000000000000e+00	3.000000000000000000e+02	0.000000000000000000e+00	-6.190821872535396823e-18	1.753758590031068154e+00	1.753758590031064157e+00	-2.562003027914193723e-04	4.355909718284105330e-05	7.209907299463089725e-01
6.500000000000000000e+01	1.000000000000000000e+01	3.000000000000000000e+00	3.000000000000000000e+02	1.000000000000000000e+00	-4.786522546513099136e-18	-3.232604563500228956e+00	5.618892530952463105e+00	-3.385209821686272218e-04	1.277837784534097175e-03	7.250504382078528653e-01
6.500000000000000000e+01	1.000000000000000000e+01	3.000000000000000000e+00	3.000000000000000000e+02	2.000000000000000000e+00	-4.786522476485270237e-18	-3.232546915007073363e+00	5.618952254157688841e+00	-3.514580947126323988e-04	1.136038916719116871e-03	7.250555600917817367e-01
6.500000000000000000e+01	1.000000000000000000e+01	3.000000000000000000e+00	3.000000000000000000e+02	3.000000000000000000e+00	-6.190821872853417161e-18	1.753752108181049651e+00	1.753752108181044322e+00	-2.616189876140716068e-04	4.930057978737910980e-05	7.209922959219363658e-01
6.500000000000000000e+01	1.000000000000000000e+01	3.000000000000000000e+00	3.000000000000000000e+02	4.000000000000000000e+00	-6.190821871855398723e-18	1.753752355314441180e+00	1.753752355314436073e+00	-2.626481716544247069e-04	1.795437265481754827e-05	7.209922591694841731e-01
6.500000000000000000e+01	1.000000000000000000e+01	3.000000000000000000e+00	3.000000000000000000e+02	5.000000000000000000e+00	-6.190821837420138785e-18	1.753751746355300734e+00	1.753751746355297181e+00	-2.855806310436495858e-04	-2.533822395725035192e-05	7.209921923574444946e-01
6.500000000000000000e+01	1.000000000000000000e+01	3.000000000000000000e+00	3.000000000000000000e+02	6.000000000000000000e+00	-6.190821872325138429e-18	1.753749784152941249e+00	1.753749784152936364e+00	-2.614826299721802715e-04	3.386765741878334504e-05	7.209928557691831497e-01
6.500000000000000000e+01	1.000000000000000000e+01	3.000000000000000000e+00	3.000000000000000000e+02	7.000000000000000000e+00	-6.190821863535454549e-18	1.753752071052261385e+00	1.753752071052254280e+00	-2.201677137680799407e-04	6.760495601798649425e-05	7.209922179505410256e-01
6.500000000000000000e+01	1.000000000000000000e+01	3.000000000000000000e+00	3.000000000000000000e+02	8.000000000000000000e+00	-6.190821871405364362e-18	1.753752313728020651e+00	1.753752313728016654e+00	-2.383708902603617777e-04	4.582331561897939561e-05	7.209922653009264160e-01
6.500000000000000000e+01	1.000000000000000000e+01	3.000000000000000000e+00	3.000000000000000000e+02	9.000000000000000000e+00	-6.190821869842433693e-18	1.753752309524749808e+00	1.753752309524744257e+00	-2.637228950227935974e-04	6.221016865390936268e-05	7.209922398770677310e-01
6.500000000000000000e+01	1.000000000000000000e+01	3.000000000000000000e+00	3.000000000000000000e+02	1.000000000000000000e+01	-6.190821871953579550e-18	1.753752296326303473e+00	1.753752296326299032e+00	-2.436426483057971715e-04	3.903179346480656722e-05	7.209922704002825755e-01
6.500000000000000000e+01	1.000000000000000000e+01	3.000000000000000000e+00	3.000000000000000000e+02	1.100000000000000000e+01	-4.786522515922813501e-18	-3.232698779466829375e+00	5.618942912111010379e+00	-4.003781558967247907e-04	1.248349227956284217e-03	7.250475307422283855e-01
6.500000000000000000e+01	1.000000000000000000e+01	3.000000000000000000e+00	3.250000000000000000e+02	0.000000000000000000e+00	-6.423087606571535376e-18	1.675412447544633920e+00	1.675412447544630590e+00	-2.403179484970399259e-04	4.017180129863283264e-05	7.385888498008561509e-01
6.500000000000000000e+01	1.000000000000000000e+01	3.000000000000000000e+00	3.250000000000000000e+02	1.000000000000000000e+00	-5.018804324487327836e-18	-3.234755334759912504e+00	5.559482587790078867e+00	-2.340413838668679977e-04	1.134553748282427291e-03	7.348275599516600476e-01
6.500000000000000000e+01	1.000000000000000000e+01	3.000000000000000000e+00	3.250000000000000000e+02	2.000000000000000000e+00	-5.018804232808015777e-18	-3.234663177204339934e+00	5.559496473545792128e+00	-2.338924124360258999e-04	1.040624059768441691e-03	7.348334299768378708e-01
6.500000000000000000e+01	1.000000000000000000e+01	3.000000000000000000e+00	3.250000000000000000e+02	3.000000000000000000e+00	-6.423087599989551154e-18	1.675422202536955618e+00	1.675422202536952287e+00	-1.992072902877302875e-04	6.392676110472652262e-05	7.385865713587940196e-01
6.500000000000000000e+01	1.000000000000000000e+01	3.000000000000000000e+00	3.250000000000000000e+02	4.000000000000000000e+00	-6.423087595251316675e-18	1.675402182545710383e+00	1.675402182545703944e+00	-3.100012319725904577e-04	1.573031894040480432e-05	7.385914051708503125e-01
6.500000000000000000e+01	1.000000000000000000e+01	3.000000000000000000e+00	3.250000000000000000e+02	5.000000000000000000e+00	-6.423087590272105219e-18	1.675401090719379260e+00	1.675401090719376151e+00	-2.438535109189964121e-04	-1.461616845530278924e-05	7.385914538245790251e-01
6.500000000000000000e+01	1.000000000000000000e+01	3.000000000000000000e+00	3.250000000000000000e+02	6.000000000000000000e+00	-6.423087606551008045e-18	1.675395563020721124e+00	1.675395563020717571e+00	-2.420558437024793804e-04	3.226056528406683575e-05	7.385928347799074478e-01
6.500000000000000000e+01	1.000000000000000000e+01	3.000000000000000000e+00	3.250000000000000000e+02	7.000000000000000000e+00	-6.423087606361471886e-18	1.675401326806597258e+00	1.675401326806592373e+00	-2.470937493319221284e-04	3.962312084586599152e-05	7.385914527440575750e-01
6.500000000000000000e+01	1.000000000000000000e+01	3.000000000000000000e+00	3.250000000000000000e+02	8.000000000000000000e+00	-6.423087604428313542e-18	1.675401387362337013e+00	1.675401387362333905e+00	-2.691121298090562528e-04	3.853849392280870234e-05	7.385914480008135552e-01
[truncated: 5,883 more rows]
