# Supplementary material for: Ground state search, hysteretic behaviour, and reversal mechanism of skyrmionic textures in confined helimagnetic nanostructures
Source: Sci Rep. 2015 Nov 25;5:17137. doi: 10.1038/srep17137 (PMC4658535; doi:10.1038/srep17137)
Supplement: Supplementary Table S1 [file srep17137-s6.csv]

# This file contains the data obtained by relaxing a set of
# initial magnetisation configurations. These simulations are
# two-dimensional not taking into account demagnetisation
# energy contribution.
# The columns are:
# 1. disk sample diameter (nm)
# 2. disk sample thickness (nm)
# 3. mesh discretisation (nm)
# 4. external magnetic field (mT)
# 5. initial magnetisation configuration
# 6. total energy of the relaxed system (J)
# 7. skyrmion number S
# 8. scalar value Sa
# 9. average magnetistaion x component
# 10. average magnetisation y component
# 11. average magnetisation z component.
#
# The initial magnetisation configuratoin is identified as:
# 0 -> A
# 1 -> B
# 2 -> C
# 3 -> D
# 4 -> E
# 5 -> H4
# 6 -> U
# 7 -> R1
# 8 -> R2
# 9 -> R3
# 10 -> H2
# 11 -> H3
#
4.000000000000000000e+01	0.000000000000000000e+00	3.000000000000000000e+00	0.000000000000000000e+00	0.000000000000000000e+00	-1.210259966192819843e-10	3.041369214116540487e-01	3.041369214116532160e-01	1.112621926461307470e-05	-7.289535441518364223e-05	7.294998639704026733e-01
4.000000000000000000e+01	0.000000000000000000e+00	3.000000000000000000e+00	0.000000000000000000e+00	1.000000000000000000e+00	-1.210259959591019513e-10	-3.041371146450150276e-01	3.041371146450141949e-01	9.701483944313677712e-05	5.527731579144492050e-05	-7.294996547670500320e-01
4.000000000000000000e+01	0.000000000000000000e+00	3.000000000000000000e+00	0.000000000000000000e+00	2.000000000000000000e+00	-1.210259943508587854e-10	3.041372696158042288e-01	3.041372696158033406e-01	-1.571557056786503841e-04	4.583709201911414556e-05	7.294995050770919365e-01
4.000000000000000000e+01	0.000000000000000000e+00	3.000000000000000000e+00	0.000000000000000000e+00	3.000000000000000000e+00	-1.210259948565454424e-10	3.041372867026547744e-01	3.041372867026538862e-01	-1.194620333957964659e-04	-1.975640978227409636e-04	7.294994777046993617e-01
4.000000000000000000e+01	0.000000000000000000e+00	3.000000000000000000e+00	0.000000000000000000e+00	4.000000000000000000e+00	-1.210259907823104520e-10	-3.041371875494886523e-01	3.041371875494877086e-01	2.567209868014896381e-04	-1.220974478551124722e-04	-7.294992968707832981e-01
4.000000000000000000e+01	0.000000000000000000e+00	3.000000000000000000e+00	0.000000000000000000e+00	5.000000000000000000e+00	-1.210259931207399883e-10	-3.041372320788228722e-01	3.041372320788220951e-01	2.318606199431725819e-04	-6.159022314938815823e-06	-7.294994884825516390e-01
4.000000000000000000e+01	0.000000000000000000e+00	3.000000000000000000e+00	0.000000000000000000e+00	6.000000000000000000e+00	-1.210259966153238475e-10	3.041388367701975959e-01	3.041388367701967632e-01	1.612600599357709910e-05	-7.938055034989467392e-05	7.294977121194160530e-01
4.000000000000000000e+01	0.000000000000000000e+00	3.000000000000000000e+00	0.000000000000000000e+00	7.000000000000000000e+00	-1.210259961111409791e-10	3.041372215292614256e-01	3.041372215292605374e-01	-4.691597208780376004e-05	5.482537295343874940e-06	7.294995193253770438e-01
4.000000000000000000e+01	0.000000000000000000e+00	3.000000000000000000e+00	0.000000000000000000e+00	8.000000000000000000e+00	-1.210259939405767880e-10	3.041372534186383425e-01	3.041372534186372878e-01	1.720504813150112652e-04	-2.336005374549658805e-04	7.294994450409056919e-01
4.000000000000000000e+01	0.000000000000000000e+00	3.000000000000000000e+00	0.000000000000000000e+00	9.000000000000000000e+00	-1.210259936453219061e-10	-3.041372689486622760e-01	3.041372689486614989e-01	-2.494770732214368993e-04	3.696372459382438625e-05	-7.294994639559826410e-01
4.000000000000000000e+01	0.000000000000000000e+00	3.000000000000000000e+00	0.000000000000000000e+00	1.000000000000000000e+01	-1.210259923404868053e-10	-3.041372241688274913e-01	3.041372241688267142e-01	2.651296493380454256e-04	1.319655149377088649e-05	-7.294994768356026782e-01
4.000000000000000000e+01	0.000000000000000000e+00	3.000000000000000000e+00	0.000000000000000000e+00	1.100000000000000000e+01	-1.210259962187267520e-10	-3.041372371451128154e-01	3.041372371451119827e-01	-1.293561603176052261e-05	7.219130048715557122e-05	-7.294994924095626887e-01
4.000000000000000000e+01	0.000000000000000000e+00	3.000000000000000000e+00	2.500000000000000000e+01	0.000000000000000000e+00	-1.296585392883952648e-10	2.912795219235027044e-01	2.912795219235019273e-01	5.058095189804978742e-06	-5.699548750815657070e-05	7.441838281105790376e-01
4.000000000000000000e+01	0.000000000000000000e+00	3.000000000000000000e+00	2.500000000000000000e+01	1.000000000000000000e+00	-1.125729042139159130e-10	-3.179747396859999853e-01	3.179747396859990416e-01	1.585629342391931993e-04	1.880977760902425796e-04	-7.135129858001184600e-01
4.000000000000000000e+01	0.000000000000000000e+00	3.000000000000000000e+00	2.500000000000000000e+01	2.000000000000000000e+00	-1.296585387200796618e-10	2.912839970823180025e-01	2.912839970823171698e-01	-9.069238099516983929e-05	-8.109153006297174608e-05	7.441786126976741578e-01
4.000000000000000000e+01	0.000000000000000000e+00	3.000000000000000000e+00	2.500000000000000000e+01	3.000000000000000000e+00	-1.296585388651779980e-10	2.912840593042108628e-01	2.912840593042098636e-01	3.949322970070502500e-06	-1.508079834556239930e-04	7.441786010073880853e-01
4.000000000000000000e+01	0.000000000000000000e+00	3.000000000000000000e+00	2.500000000000000000e+01	4.000000000000000000e+00	-1.125729047324149643e-10	-3.179753467430111447e-01	3.179753467430102565e-01	7.312099805504216562e-06	-8.865280150389599930e-05	-7.135123004393928436e-01
4.000000000000000000e+01	0.000000000000000000e+00	3.000000000000000000e+00	2.500000000000000000e+01	5.000000000000000000e+00	-1.296585378869228761e-10	2.912839821812940322e-01	2.912839821812931995e-01	-9.964886728366329437e-05	-1.735808497478359539e-04	7.441785923521685442e-01
4.000000000000000000e+01	0.000000000000000000e+00	3.000000000000000000e+00	2.500000000000000000e+01	6.000000000000000000e+00	-1.296585392893541740e-10	2.912871115082861784e-01	2.912871115082852902e-01	-1.403467111079839588e-07	-7.208067564712268289e-05	7.441751664546066847e-01
4.000000000000000000e+01	0.000000000000000000e+00	3.000000000000000000e+00	2.500000000000000000e+01	7.000000000000000000e+00	-1.296585388801653733e-10	2.912840181202587253e-01	2.912840181202577816e-01	7.802717694584300140e-06	-1.495097056531768497e-04	7.441786021891392267e-01
4.000000000000000000e+01	0.000000000000000000e+00	3.000000000000000000e+00	2.500000000000000000e+01	8.000000000000000000e+00	-1.296585391303613231e-10	2.912840114529841040e-01	2.912840114529833269e-01	3.644624193499038903e-05	-1.143862705350002032e-04	7.441786083985800770e-01
4.000000000000000000e+01	0.000000000000000000e+00	3.000000000000000000e+00	2.500000000000000000e+01	9.000000000000000000e+00	-1.296585388501486691e-10	2.912840217716382574e-01	2.912840217716375912e-01	-8.110362723936428845e-05	-5.799905541613197463e-05	7.441786161965507906e-01
4.000000000000000000e+01	0.000000000000000000e+00	3.000000000000000000e+00	2.500000000000000000e+01	1.000000000000000000e+01	-1.296585365479717707e-10	2.912840198932852287e-01	2.912840198932843405e-01	-1.807327658026854696e-04	-1.654003554169337128e-04	7.441785792015582768e-01
4.000000000000000000e+01	0.000000000000000000e+00	3.000000000000000000e+00	2.500000000000000000e+01	1.100000000000000000e+01	-1.125729061014764004e-10	-3.179752993568182862e-01	3.179752993568173425e-01	-2.010944751150317588e-05	8.526224653418766142e-05	-7.135122848588477673e-01
4.000000000000000000e+01	0.000000000000000000e+00	3.000000000000000000e+00	5.000000000000000000e+01	0.000000000000000000e+00	-1.384561191922543469e-10	2.793104255143621928e-01	2.793104255143613601e-01	2.304010875160393782e-06	-5.099948646953119313e-05	7.577022972943948664e-01
4.000000000000000000e+01	0.000000000000000000e+00	3.000000000000000000e+00	5.000000000000000000e+01	1.000000000000000000e+00	-1.043156157863558664e-10	-3.329211087866226215e-01	3.329211087866216223e-01	1.270409377209234835e-04	4.154061229931119517e-04	-6.960358227398693032e-01
4.000000000000000000e+01	0.000000000000000000e+00	3.000000000000000000e+00	5.000000000000000000e+01	2.000000000000000000e+00	-1.384561190435862610e-10	2.793122816737937386e-01	2.793122816737927394e-01	-1.922924323163892655e-05	-9.908080008127554393e-05	7.577001378934017373e-01
4.000000000000000000e+01	0.000000000000000000e+00	3.000000000000000000e+00	5.000000000000000000e+01	3.000000000000000000e+00	-1.384561190911356529e-10	2.793123442785415134e-01	2.793123442785405142e-01	3.739132550509817818e-05	-8.536219462392376179e-05	7.577001352994623407e-01
4.000000000000000000e+01	0.000000000000000000e+00	3.000000000000000000e+00	5.000000000000000000e+01	4.000000000000000000e+00	-1.043156144334410475e-10	-3.329215515459345021e-01	3.329215515459337804e-01	2.783366396942716877e-04	-1.394129997676581459e-04	-6.960352965649945212e-01
4.000000000000000000e+01	0.000000000000000000e+00	3.000000000000000000e+00	5.000000000000000000e+01	5.000000000000000000e+00	-1.384561190405864388e-10	2.793123075649105447e-01	2.793123075649097120e-01	2.075340714996493633e-05	-1.039764481383967208e-04	7.577001351118830552e-01
4.000000000000000000e+01	0.000000000000000000e+00	3.000000000000000000e+00	5.000000000000000000e+01	6.000000000000000000e+00	-1.384561191966120636e-10	2.793127459684563441e-01	2.793127459684553449e-01	1.927640476700071302e-06	-6.248618963288724449e-05	7.576996141191731926e-01
4.000000000000000000e+01	0.000000000000000000e+00	3.000000000000000000e+00	5.000000000000000000e+01	7.000000000000000000e+00	-1.384561191522351420e-10	2.793122967130218237e-01	2.793122967130208245e-01	1.717265660577512785e-06	-2.181798568288543879e-05	7.577001456238720012e-01
4.000000000000000000e+01	0.000000000000000000e+00	3.000000000000000000e+00	5.000000000000000000e+01	8.000000000000000000e+00	-1.384561188951560672e-10	2.793123050614481073e-01	2.793123050614473302e-01	1.452932735193279140e-05	-1.235914927094274734e-04	7.577001315536385784e-01
4.000000000000000000e+01	0.000000000000000000e+00	3.000000000000000000e+00	5.000000000000000000e+01	9.000000000000000000e+00	-1.384561172277301188e-10	2.793122981860515774e-01	2.793122981860508558e-01	-1.673976346926526928e-04	-5.898241600214282739e-05	7.577001272895463879e-01
4.000000000000000000e+01	0.000000000000000000e+00	3.000000000000000000e+00	5.000000000000000000e+01	1.000000000000000000e+01	-1.384561185159191663e-10	2.793123207648363637e-01	2.793123207648355311e-01	-2.862246622420361683e-05	-1.511033270204085619e-04	7.577001253482235077e-01
4.000000000000000000e+01	0.000000000000000000e+00	3.000000000000000000e+00	5.000000000000000000e+01	1.100000000000000000e+01	-1.043156200162472616e-10	-3.329216275550318516e-01	3.329216275550311854e-01	-2.737396738516427076e-05	1.087190904539589122e-04	-6.960353195146892213e-01
4.000000000000000000e+01	0.000000000000000000e+00	3.000000000000000000e+00	7.500000000000000000e+01	0.000000000000000000e+00	-1.474059377451289084e-10	2.681356209392015688e-01	2.681356209392008472e-01	5.484020215224098329e-07	-4.609831192957956957e-05	7.701891637851653316e-01
4.000000000000000000e+01	0.000000000000000000e+00	3.000000000000000000e+00	7.500000000000000000e+01	1.000000000000000000e+00	-9.627283486622562009e-11	-3.491266984852505750e-01	3.491266984852497979e-01	-2.078725708015353557e-04	7.845640648642906610e-04	-6.768442117166623140e-01
4.000000000000000000e+01	0.000000000000000000e+00	3.000000000000000000e+00	7.500000000000000000e+01	2.000000000000000000e+00	-1.474059348727709079e-10	2.681344970058902044e-01	2.681344970058894273e-01	-1.702303826556545059e-04	4.980166357931212456e-05	7.701905168317825234e-01
4.000000000000000000e+01	0.000000000000000000e+00	3.000000000000000000e+00	7.500000000000000000e+01	3.000000000000000000e+00	-1.474059357101908532e-10	2.681344542484073723e-01	2.681344542484064286e-01	-1.200651364719117979e-04	-1.609865862584241105e-04	7.701905277007106143e-01
4.000000000000000000e+01	0.000000000000000000e+00	3.000000000000000000e+00	7.500000000000000000e+01	4.000000000000000000e+00	-9.627284271585721744e-11	-3.491255364371630976e-01	3.491255364371620429e-01	2.646789518681083304e-04	-1.410357719612392565e-04	-6.768459598406575406e-01
4.000000000000000000e+01	0.000000000000000000e+00	3.000000000000000000e+00	7.500000000000000000e+01	5.000000000000000000e+00	-1.474059377307246696e-10	2.681344675988298065e-01	2.681344675988290294e-01	2.184920877067547427e-05	-5.337569589351357961e-05	7.701905433501280429e-01
4.000000000000000000e+01	0.000000000000000000e+00	3.000000000000000000e+00	7.500000000000000000e+01	6.000000000000000000e+00	-1.474059377448301670e-10	2.681337773894040266e-01	2.681337773894032495e-01	2.740068201338863137e-06	-5.409111274863136188e-05	7.701913974868471735e-01
4.000000000000000000e+01	0.000000000000000000e+00	3.000000000000000000e+00	7.500000000000000000e+01	7.000000000000000000e+00	-1.474059376816457174e-10	2.681344370919746534e-01	2.681344370919738762e-01	-1.744806744784523474e-05	-7.175232961517314149e-05	7.701905431747495534e-01
4.000000000000000000e+01	0.000000000000000000e+00	3.000000000000000000e+00	7.500000000000000000e+01	8.000000000000000000e+00	-1.474059376647231530e-10	2.681344205025421035e-01	2.681344205025416039e-01	2.010939322230695657e-05	-1.595604708294567724e-05	7.701905486937079548e-01
4.000000000000000000e+01	0.000000000000000000e+00	3.000000000000000000e+00	7.500000000000000000e+01	9.000000000000000000e+00	-1.474059376492742626e-10	2.681344412802346144e-01	2.681344412802338373e-01	-5.319737018674654434e-06	-8.499481110960521453e-05	7.701905409031053473e-01
4.000000000000000000e+01	0.000000000000000000e+00	3.000000000000000000e+00	7.500000000000000000e+01	1.000000000000000000e+01	-1.474059372718242011e-10	2.681344386698887305e-01	2.681344386698878979e-01	-5.515731396775264210e-06	-1.287675837362639521e-04	7.701905335302453581e-01
4.000000000000000000e+01	0.000000000000000000e+00	3.000000000000000000e+00	7.500000000000000000e+01	1.100000000000000000e+01	-9.627284791158706855e-11	-3.491255414501820975e-01	3.491255414501810428e-01	-4.292558702306213783e-05	1.453117962025971444e-04	-6.768459672084251588e-01
4.000000000000000000e+01	0.000000000000000000e+00	3.000000000000000000e+00	1.000000000000000000e+02	0.000000000000000000e+00	-1.564965623201916325e-10	2.576766164542291793e-01	2.576766164542284021e-01	-5.280314859785373908e-07	-4.187200972181448732e-05	7.817556270756895742e-01
4.000000000000000000e+01	0.000000000000000000e+00	3.000000000000000000e+00	1.000000000000000000e+02	1.000000000000000000e+00	-8.846618541929667054e-11	-3.667739757317393101e-01	3.667739757317383664e-01	-9.876709208833649601e-04	9.588207399972912930e-04	-6.556620253878228111e-01
4.000000000000000000e+01	0.000000000000000000e+00	3.000000000000000000e+00	1.000000000000000000e+02	2.000000000000000000e+00	-1.564965611431574097e-10	2.576751680880161044e-01	2.576751680880153272e-01	-1.204628565111560805e-04	-4.107450868339402510e-05	7.817572831509557174e-01
4.000000000000000000e+01	0.000000000000000000e+00	3.000000000000000000e+00	1.000000000000000000e+02	3.000000000000000000e+00	-1.564965615040425849e-10	2.576752267137836783e-01	2.576752267137828456e-01	-3.232345812649982538e-05	-1.385653609102996376e-04	7.817572784113093753e-01
4.000000000000000000e+01	0.000000000000000000e+00	3.000000000000000000e+00	1.000000000000000000e+02	4.000000000000000000e+00	-8.846618292705194294e-11	-3.667720051595838027e-01	3.667720051595827480e-01	1.082858858511632138e-03	5.393613150774424639e-04	-6.556648359693513228e-01
4.000000000000000000e+01	0.000000000000000000e+00	3.000000000000000000e+00	1.000000000000000000e+02	5.000000000000000000e+00	-1.564965618650025166e-10	2.576751738136395242e-01	2.576751738136386916e-01	-9.376482551850804625e-06	-1.180335916310601147e-04	7.817572848044862521e-01
4.000000000000000000e+01	0.000000000000000000e+00	3.000000000000000000e+00	1.000000000000000000e+02	6.000000000000000000e+00	-1.564965623179749953e-10	2.576724701274266116e-01	2.576724701274257789e-01	2.846376504373898844e-06	-4.695244342108964857e-05	7.817603420330362374e-01
4.000000000000000000e+01	0.000000000000000000e+00	3.000000000000000000e+00	1.000000000000000000e+02	7.000000000000000000e+00	-1.564965615920333281e-10	2.576752240296877883e-01	2.576752240296870111e-01	-9.284327595267510402e-05	-5.978415880742660930e-05	7.817572882947061430e-01
4.000000000000000000e+01	0.000000000000000000e+00	3.000000000000000000e+00	1.000000000000000000e+02	8.000000000000000000e+00	-1.564965617022460974e-10	2.576751514232842322e-01	2.576751514232836771e-01	-6.461416425575507660e-05	1.656312783855232927e-05	7.817572983958902544e-01
4.000000000000000000e+01	0.000000000000000000e+00	3.000000000000000000e+00	1.000000000000000000e+02	9.000000000000000000e+00	-1.564965620849311265e-10	2.576751744817459278e-01	2.576751744817454282e-01	-5.321792166372415675e-05	-3.893195991573587139e-05	7.817572955610103680e-01
4.000000000000000000e+01	0.000000000000000000e+00	3.000000000000000000e+00	1.000000000000000000e+02	1.000000000000000000e+01	-1.564965622983560289e-10	2.576751646734367074e-01	2.576751646734360968e-01	1.584356860319045531e-05	-2.943097077875505579e-05	7.817572970382224984e-01
4.000000000000000000e+01	0.000000000000000000e+00	3.000000000000000000e+00	1.000000000000000000e+02	1.100000000000000000e+01	-8.846621290374478941e-11	-3.667719433190495537e-01	3.667719433190484990e-01	-1.048738746720433005e-04	2.558482735588697102e-04	-6.556659808399432077e-01
4.000000000000000000e+01	0.000000000000000000e+00	3.000000000000000000e+00	1.250000000000000000e+02	0.000000000000000000e+00	-1.657177268625877328e-10	2.478711312379187071e-01	2.478711312379179299e-01	-1.203027242592347604e-06	-3.816479113077090235e-05	7.924904943326439577e-01
4.000000000000000000e+01	0.000000000000000000e+00	3.000000000000000000e+00	1.250000000000000000e+02	1.000000000000000000e+00	-8.092098292716298164e-11	-3.860964781055727935e-01	3.860964781055714612e-01	-2.270328525345755889e-03	3.720689558774329005e-04	-6.321317874562508710e-01
4.000000000000000000e+01	0.000000000000000000e+00	3.000000000000000000e+00	1.250000000000000000e+02	2.000000000000000000e+00	-1.657177263896155779e-10	2.478692204067150240e-01	2.478692204067144966e-01	-6.573236739881941617e-05	-7.266847589902017260e-05	7.924926321442967714e-01
4.000000000000000000e+01	0.000000000000000000e+00	3.000000000000000000e+00	1.250000000000000000e+02	3.000000000000000000e+00	-1.657177265376669230e-10	2.478692666933136890e-01	2.478692666933130229e-01	1.284378556293441170e-05	-9.917381704569858852e-05	7.924926212435056128e-01
4.000000000000000000e+01	0.000000000000000000e+00	3.000000000000000000e+00	1.250000000000000000e+02	4.000000000000000000e+00	-8.092098419941807479e-11	-3.860942909698316661e-01	3.860942909698302228e-01	1.345602695179529389e-03	1.687937402019610992e-03	-6.321354217400521058e-01
4.000000000000000000e+01	0.000000000000000000e+00	3.000000000000000000e+00	1.250000000000000000e+02	5.000000000000000000e+00	-1.657177267876609891e-10	2.478692878019728429e-01	2.478692878019719825e-01	2.129041049461825153e-05	-6.070167187953646364e-05	7.924926339085451854e-01
4.000000000000000000e+01	0.000000000000000000e+00	3.000000000000000000e+00	1.250000000000000000e+02	6.000000000000000000e+00	-1.657177268635129343e-10	2.478677744465351274e-01	2.478677744465344057e-01	2.141131925766439249e-06	-4.101500556628916898e-05	7.924942826287291187e-01
4.000000000000000000e+01	0.000000000000000000e+00	3.000000000000000000e+00	1.250000000000000000e+02	7.000000000000000000e+00	-1.657177267234517144e-10	2.478692500177471503e-01	2.478692500177463454e-01	-1.137639976223306770e-05	-7.736376312111939424e-05	7.924926338179525409e-01
4.000000000000000000e+01	0.000000000000000000e+00	3.000000000000000000e+00	1.250000000000000000e+02	8.000000000000000000e+00	-1.657177268438727714e-10	2.478692245904647318e-01	2.478692245904639269e-01	1.468372486538560540e-05	-2.970324220465074476e-05	7.924926394284850240e-01
4.000000000000000000e+01	0.000000000000000000e+00	3.000000000000000000e+00	1.250000000000000000e+02	9.000000000000000000e+00	-1.657177268457695483e-10	2.478692776127427166e-01	2.478692776127421060e-01	-1.497382085585321507e-05	-3.861271766445488398e-05	7.924926374430113496e-01
4.000000000000000000e+01	0.000000000000000000e+00	3.000000000000000000e+00	1.250000000000000000e+02	1.000000000000000000e+01	-1.657177263627433232e-10	2.478691917055515226e-01	2.478691917055509952e-01	-3.462390323872782567e-06	-1.149562577125668919e-04	7.924926307117398094e-01
4.000000000000000000e+01	0.000000000000000000e+00	3.000000000000000000e+00	1.250000000000000000e+02	1.100000000000000000e+01	-8.092103136104702873e-11	-3.860941817335173942e-01	3.860941817335158954e-01	-4.071750316174715164e-04	4.522628105087202937e-04	-6.321392109922813196e-01
4.000000000000000000e+01	0.000000000000000000e+00	3.000000000000000000e+00	1.500000000000000000e+02	0.000000000000000000e+00	-1.750601708996902784e-10	2.386623455962090246e-01	2.386623455962084694e-01	-1.613497028409065358e-06	-3.494365006544240799e-05	8.024734768696226705e-01
4.000000000000000000e+01	0.000000000000000000e+00	3.000000000000000000e+00	1.500000000000000000e+02	1.000000000000000000e+00	-7.366738323042591720e-11	-4.073974063326500916e-01	4.073974063326490924e-01	-2.884809265758678416e-03	-1.699376628355441302e-03	-6.057844527248917865e-01
4.000000000000000000e+01	0.000000000000000000e+00	3.000000000000000000e+00	1.500000000000000000e+02	2.000000000000000000e+00	-1.750601707304839959e-10	2.386596660894460542e-01	2.386596660894454158e-01	-2.239046392680200804e-05	-7.224725369856108885e-05	8.024764278700465825e-01
4.000000000000000000e+01	0.000000000000000000e+00	3.000000000000000000e+00	1.500000000000000000e+02	3.000000000000000000e+00	-1.750601707693449411e-10	2.386596850168984651e-01	2.386596850168978268e-01	2.565783191224466371e-05	-6.318353866276839672e-05	8.024764162387120203e-01
4.000000000000000000e+01	0.000000000000000000e+00	3.000000000000000000e+00	1.500000000000000000e+02	4.000000000000000000e+00	-7.366728020390130973e-11	-4.073902783241407088e-01	4.073902783241395431e-01	-9.085524745953239487e-03	8.898638694364028462e-03	-6.056516097928826836e-01
4.000000000000000000e+01	0.000000000000000000e+00	3.000000000000000000e+00	1.500000000000000000e+02	5.000000000000000000e+00	-1.750601708756443965e-10	2.386596487997659777e-01	2.386596487997653671e-01	1.653903253008950471e-05	-2.781994474665327641e-05	8.024764320258668260e-01
4.000000000000000000e+01	0.000000000000000000e+00	3.000000000000000000e+00	1.500000000000000000e+02	6.000000000000000000e+00	-1.750601709033281670e-10	2.386584768225110120e-01	2.386584768225103736e-01	1.308183709184720852e-06	-3.613341794671447654e-05	8.024776359261873715e-01
4.000000000000000000e+01	0.000000000000000000e+00	3.000000000000000000e+00	1.500000000000000000e+02	7.000000000000000000e+00	-1.750601708957722340e-10	2.386596723472601544e-01	2.386596723472594328e-01	5.725488845129657607e-06	-2.637269528619375623e-05	8.024764310028585923e-01
4.000000000000000000e+01	0.000000000000000000e+00	3.000000000000000000e+00	1.500000000000000000e+02	8.000000000000000000e+00	-1.750601708483891055e-10	2.386596640875660869e-01	2.386596640875654485e-01	1.298491814413292629e-05	-1.325190432401944378e-05	8.024764323176232228e-01
4.000000000000000000e+01	0.000000000000000000e+00	3.000000000000000000e+00	1.500000000000000000e+02	9.000000000000000000e+00	-1.750601705085416923e-10	2.386596661141447417e-01	2.386596661141440201e-01	3.228231638571921197e-05	-9.185112730123499525e-05	8.024764228023333335e-01
4.000000000000000000e+01	0.000000000000000000e+00	3.000000000000000000e+00	1.500000000000000000e+02	1.000000000000000000e+01	-1.750601708533475621e-10	2.386596305439869503e-01	2.386596305439865062e-01	2.350836735735877537e-05	-3.705992053680713921e-05	8.024764330264836376e-01
4.000000000000000000e+01	0.000000000000000000e+00	3.000000000000000000e+00	1.500000000000000000e+02	1.100000000000000000e+01	-7.366739900471195069e-11	-4.073955022975467855e-01	4.073955022975452311e-01	-1.836758611812725015e-03	-1.707061620651768321e-04	-6.057949019875032981e-01
4.000000000000000000e+01	0.000000000000000000e+00	3.000000000000000000e+00	1.750000000000000000e+02	0.000000000000000000e+00	-1.845155078126015776e-10	2.299983198623188341e-01	2.299983198623180292e-01	-1.911768256369961226e-06	-3.195730271254494404e-05	8.117760920214660558e-01
4.000000000000000000e+01	0.000000000000000000e+00	3.000000000000000000e+00	1.750000000000000000e+02	1.000000000000000000e+00	-1.845155077799485195e-10	2.299962888349594559e-01	2.299962888349587342e-01	-1.268656973392918668e-05	-4.686271930581645452e-05	8.117783288580736611e-01
4.000000000000000000e+01	0.000000000000000000e+00	3.000000000000000000e+00	1.750000000000000000e+02	2.000000000000000000e+00	-1.845155077462082101e-10	2.299962373963498341e-01	2.299962373963489737e-01	-1.857692391228046096e-06	-5.825954490144518555e-05	8.117783320241389600e-01
4.000000000000000000e+01	0.000000000000000000e+00	3.000000000000000000e+00	1.750000000000000000e+02	3.000000000000000000e+00	-1.845155077643006146e-10	2.299962690903566143e-01	2.299962690903559481e-01	1.969180688816395559e-05	-4.196109298799904880e-05	8.117783268844596112e-01
4.000000000000000000e+01	0.000000000000000000e+00	3.000000000000000000e+00	1.750000000000000000e+02	4.000000000000000000e+00	-1.845155077966189230e-10	2.299962681775306328e-01	2.299962681775299944e-01	1.332724041047345490e-05	-2.968712218609487248e-05	8.117783313250591659e-01
4.000000000000000000e+01	0.000000000000000000e+00	3.000000000000000000e+00	1.750000000000000000e+02	5.000000000000000000e+00	-1.845155077870273761e-10	2.299962721517661846e-01	2.299962721517653519e-01	1.631215636678975465e-05	-2.856089276210298418e-05	8.117783316431824714e-01
4.000000000000000000e+01	0.000000000000000000e+00	3.000000000000000000e+00	1.750000000000000000e+02	6.000000000000000000e+00	-1.845155078138746603e-10	2.299948342084227881e-01	2.299948342084222053e-01	5.446270012770632601e-07	-3.198162776513433387e-05	8.117798945503634789e-01
4.000000000000000000e+01	0.000000000000000000e+00	3.000000000000000000e+00	1.750000000000000000e+02	7.000000000000000000e+00	-1.845155078106864735e-10	2.299962568386705875e-01	2.299962568386699491e-01	-1.134914715212295514e-06	-3.879500955388557275e-05	8.117783314628562730e-01
4.000000000000000000e+01	0.000000000000000000e+00	3.000000000000000000e+00	1.750000000000000000e+02	8.000000000000000000e+00	-1.845155077469543528e-10	2.299962891338190596e-01	2.299962891338184212e-01	2.207921900369835483e-05	-4.505910470682679669e-05	8.117783291009633695e-01
4.000000000000000000e+01	0.000000000000000000e+00	3.000000000000000000e+00	1.750000000000000000e+02	9.000000000000000000e+00	-1.845155078037857451e-10	2.299962693091026633e-01	2.299962693091019694e-01	9.994198462055254174e-06	-2.782841377373328247e-05	8.117783317590016035e-01
4.000000000000000000e+01	0.000000000000000000e+00	3.000000000000000000e+00	1.750000000000000000e+02	1.000000000000000000e+01	-1.845155078118779238e-10	2.299962800597949719e-01	2.299962800597942225e-01	3.468201936063895429e-06	-2.654254650242219839e-05	8.117783326891899742e-01
4.000000000000000000e+01	0.000000000000000000e+00	3.000000000000000000e+00	1.750000000000000000e+02	1.100000000000000000e+01	-1.845155078085153312e-10	2.299962757763013566e-01	2.299962757763008292e-01	-7.115537706899179768e-06	-3.813865935488501492e-05	8.117783308107227036e-01
4.000000000000000000e+01	0.000000000000000000e+00	3.000000000000000000e+00	2.000000000000000000e+02	0.000000000000000000e+00	-1.940761157100826535e-10	2.218358559279338671e-01	2.218358559279331732e-01	-2.092627661272636563e-06	-2.927098628479734896e-05	8.204581563226188701e-01
4.000000000000000000e+01	0.000000000000000000e+00	3.000000000000000000e+00	2.000000000000000000e+02	1.000000000000000000e+00	-1.940761157027398746e-10	2.218345866826436086e-01	2.218345866826429424e-01	2.224999641196590894e-07	-1.897077423642294880e-05	8.204595039676634283e-01
4.000000000000000000e+01	0.000000000000000000e+00	3.000000000000000000e+00	2.000000000000000000e+02	2.000000000000000000e+00	-1.940761156842944707e-10	2.218346285838221632e-01	2.218346285838214693e-01	5.869561440445042526e-06	-4.347389656094462809e-05	8.204594998126134575e-01
4.000000000000000000e+01	0.000000000000000000e+00	3.000000000000000000e+00	2.000000000000000000e+02	3.000000000000000000e+00	-1.940761156903320103e-10	2.218347263685688520e-01	2.218347263685682136e-01	1.310125363304462432e-05	-2.937129308874074029e-05	8.204594947075487532e-01
4.000000000000000000e+01	0.000000000000000000e+00	3.000000000000000000e+00	2.000000000000000000e+02	4.000000000000000000e+00	-1.940761156654740697e-10	2.218346017458038555e-01	2.218346017458031338e-01	3.086142583931334720e-06	-4.956392283075445303e-05	8.204595000549218531e-01
4.000000000000000000e+01	0.000000000000000000e+00	3.000000000000000000e+00	2.000000000000000000e+02	5.000000000000000000e+00	-1.940761157008714545e-10	2.218346924954821275e-01	2.218346924954815447e-01	8.836512953623112897e-06	-2.679510622025197157e-05	8.204594970634884188e-01
4.000000000000000000e+01	0.000000000000000000e+00	3.000000000000000000e+00	2.000000000000000000e+02	6.000000000000000000e+00	-1.940761157118599286e-10	2.218338068261214158e-01	2.218338068261206941e-01	-4.164872728223938670e-07	-2.888754127765784697e-05	8.204603005785847669e-01
4.000000000000000000e+01	0.000000000000000000e+00	3.000000000000000000e+00	2.000000000000000000e+02	7.000000000000000000e+00	-1.940761156957437619e-10	2.218346043616414021e-01	2.218346043616407914e-01	1.068636140069352647e-05	-3.257038788244448794e-05	8.204595014369205908e-01
4.000000000000000000e+01	0.000000000000000000e+00	3.000000000000000000e+00	2.000000000000000000e+02	8.000000000000000000e+00	-1.940761156716745121e-10	2.218346017463407038e-01	2.218346017463400377e-01	-1.000734047932642519e-05	-4.664894300628514456e-05	8.204595004350913046e-01
4.000000000000000000e+01	0.000000000000000000e+00	3.000000000000000000e+00	2.000000000000000000e+02	9.000000000000000000e+00	-1.940761157035645995e-10	2.218346188941673069e-01	2.218346188941664188e-01	-8.500054929339056730e-06	-2.324968810007895106e-05	8.204595018112244009e-01
4.000000000000000000e+01	0.000000000000000000e+00	3.000000000000000000e+00	2.000000000000000000e+02	1.000000000000000000e+01	-1.940761157018856297e-10	2.218345984263908333e-01	2.218345984263902226e-01	-4.983238922491559841e-06	-1.902870653432079320e-05	8.204595028792762701e-01
4.000000000000000000e+01	0.000000000000000000e+00	3.000000000000000000e+00	2.000000000000000000e+02	1.100000000000000000e+01	-1.940761157003983848e-10	2.218345931060264897e-01	2.218345931060258514e-01	-6.955544493906880144e-06	-3.812395494855586709e-05	8.204595020821066065e-01
4.000000000000000000e+01	0.000000000000000000e+00	3.000000000000000000e+00	2.250000000000000000e+02	0.000000000000000000e+00	-2.037350461118565667e-10	2.141358267804558402e-01	2.141358267804550075e-01	-2.219052105098924416e-06	-2.686625886504678579e-05	8.285731631236535888e-01
4.000000000000000000e+01	0.000000000000000000e+00	3.000000000000000000e+00	2.250000000000000000e+02	1.000000000000000000e+00	-2.037350460640380310e-10	2.141350860643242149e-01	2.141350860643235487e-01	1.936032920584960021e-05	-2.324220097110430303e-05	8.285739557805519295e-01
4.000000000000000000e+01	0.000000000000000000e+00	3.000000000000000000e+00	2.250000000000000000e+02	2.000000000000000000e+00	-2.037350460988060348e-10	2.141350887205906439e-01	2.141350887205898390e-01	9.967844358080550993e-06	-2.756152199559913239e-05	8.285739515117598319e-01
4.000000000000000000e+01	0.000000000000000000e+00	3.000000000000000000e+00	2.250000000000000000e+02	3.000000000000000000e+00	-2.037350461014010813e-10	2.141350570550200894e-01	2.141350570550195342e-01	4.237548858843015970e-06	-1.726964104819540249e-05	8.285739764066551993e-01
4.000000000000000000e+01	0.000000000000000000e+00	3.000000000000000000e+00	2.250000000000000000e+02	4.000000000000000000e+00	-2.037350461085645171e-10	2.141350817548458296e-01	2.141350817548447749e-01	-2.039742591540627833e-06	-1.899922271830499937e-05	8.285739566846682669e-01
4.000000000000000000e+01	0.000000000000000000e+00	3.000000000000000000e+00	2.250000000000000000e+02	5.000000000000000000e+00	-2.037350461083353364e-10	2.141351271387030852e-01	2.141351271387025579e-01	-6.080785539341213281e-06	-2.019231751418156532e-05	8.285739535569350833e-01
4.000000000000000000e+01	0.000000000000000000e+00	3.000000000000000000e+00	2.250000000000000000e+02	6.000000000000000000e+00	-2.037350461140834403e-10	2.141346223047237984e-01	2.141346223047231878e-01	-1.151165331162745530e-06	-2.620326175710538741e-05	8.285744729098931671e-01
4.000000000000000000e+01	0.000000000000000000e+00	3.000000000000000000e+00	2.250000000000000000e+02	7.000000000000000000e+00	-2.037350461024536686e-10	2.141350945686019414e-01	2.141350945686012752e-01	-1.137495605510821087e-05	-2.180238996271552309e-05	8.285739557745934736e-01
4.000000000000000000e+01	0.000000000000000000e+00	3.000000000000000000e+00	2.250000000000000000e+02	8.000000000000000000e+00	-2.037350460131484580e-10	2.141350972269457087e-01	2.141350972269450981e-01	-2.825132465172386228e-06	-5.673075009930673794e-05	8.285739527230843171e-01
4.000000000000000000e+01	0.000000000000000000e+00	3.000000000000000000e+00	2.250000000000000000e+02	9.000000000000000000e+00	-2.037350461012351282e-10	2.141351063694083012e-01	2.141351063694075518e-01	8.848438179132796515e-06	-2.493402700096328923e-05	8.285739551058506347e-01
4.000000000000000000e+01	0.000000000000000000e+00	3.000000000000000000e+00	2.250000000000000000e+02	1.000000000000000000e+01	-2.037350461055122723e-10	2.141350842896133366e-01	2.141350842896127815e-01	-1.073018359952992636e-05	-2.830793362164900039e-05	8.285739557107143494e-01
4.000000000000000000e+01	0.000000000000000000e+00	3.000000000000000000e+00	2.250000000000000000e+02	1.100000000000000000e+01	-2.037350460947805862e-10	2.141351124323525312e-01	2.141351124323520039e-01	-1.530118454543670677e-05	-2.484104609703965266e-05	8.285739541037472344e-01
4.000000000000000000e+01	0.000000000000000000e+00	3.000000000000000000e+00	2.500000000000000000e+02	0.000000000000000000e+00	-2.134859467854719980e-10	2.068626713204925749e-01	2.068626713204919088e-01	-2.339451133668113630e-06	-2.468249534724804064e-05	8.361692540089979975e-01
4.000000000000000000e+01	0.000000000000000000e+00	3.000000000000000000e+00	2.500000000000000000e+02	1.000000000000000000e+00	-2.134859467768756527e-10	2.068622887210072869e-01	2.068622887210068428e-01	-9.349709108277357586e-06	-3.084970651124135867e-05	8.361696408278526116e-01
4.000000000000000000e+01	0.000000000000000000e+00	3.000000000000000000e+00	2.500000000000000000e+02	2.000000000000000000e+00	-2.134859458413247122e-10	2.068619888735811763e-01	2.068619888735807599e-01	-8.795637605653424307e-05	-5.484762496374204476e-05	8.361699351011261383e-01
4.000000000000000000e+01	0.000000000000000000e+00	3.000000000000000000e+00	2.500000000000000000e+02	3.000000000000000000e+00	-2.134859460210980461e-10	2.068629429475781767e-01	2.068629429475774828e-01	-1.816643024423542291e-05	-1.044955064823764872e-04	8.361689142541500752e-01
4.000000000000000000e+01	0.000000000000000000e+00	3.000000000000000000e+00	2.500000000000000000e+02	4.000000000000000000e+00	-2.134859467646462009e-10	2.068622992386490445e-01	2.068622992386484616e-01	4.284188354330754820e-06	-3.682092199381608889e-05	8.361696394176567626e-01
4.000000000000000000e+01	0.000000000000000000e+00	3.000000000000000000e+00	2.500000000000000000e+02	5.000000000000000000e+00	-2.134859467773614145e-10	2.068622805235178219e-01	2.068622805235172113e-01	-1.129329162028671433e-05	-2.728898358527821053e-05	8.361696408237309086e-01
4.000000000000000000e+01	0.000000000000000000e+00	3.000000000000000000e+00	2.500000000000000000e+02	6.000000000000000000e+00	-2.134859467855458497e-10	2.068617266876090766e-01	2.068617266876086047e-01	-1.762705219940969809e-06	-2.377986435442612791e-05	8.361702211638978310e-01
4.000000000000000000e+01	0.000000000000000000e+00	3.000000000000000000e+00	2.500000000000000000e+02	7.000000000000000000e+00	-2.134859467589748956e-10	2.068622892071230734e-01	2.068622892071225461e-01	-1.016303611128891548e-05	-1.042402747102961214e-05	8.361696415422026352e-01
4.000000000000000000e+01	0.000000000000000000e+00	3.000000000000000000e+00	2.500000000000000000e+02	8.000000000000000000e+00	-2.134859467788968168e-10	2.068622787660786000e-01	2.068622787660781004e-01	4.884128895823810542e-06	-2.930482431673640695e-05	8.361696408048254758e-01
4.000000000000000000e+01	0.000000000000000000e+00	3.000000000000000000e+00	2.500000000000000000e+02	9.000000000000000000e+00	-2.134859467716517487e-10	2.068622974377584689e-01	2.068622974377575807e-01	9.267442937419248904e-06	-2.705427189662970125e-05	8.361696401574314486e-01
4.000000000000000000e+01	0.000000000000000000e+00	3.000000000000000000e+00	2.500000000000000000e+02	1.000000000000000000e+01	-2.134859467782744151e-10	2.068622401357237683e-01	2.068622401357231577e-01	-1.108114222286720222e-05	-2.196760263699411788e-05	8.361696440708800138e-01
4.000000000000000000e+01	0.000000000000000000e+00	3.000000000000000000e+00	2.500000000000000000e+02	1.100000000000000000e+01	-2.134859467868700625e-10	2.068622594578975182e-01	2.068622594578967966e-01	-1.416212654608197866e-06	-2.491501210317536617e-05	8.361696436561684154e-01
4.000000000000000000e+01	0.000000000000000000e+00	3.000000000000000000e+00	2.750000000000000000e+02	0.000000000000000000e+00	-2.233229959926784515e-10	1.999841684466266423e-01	1.999841684466259761e-01	-2.462246020253422494e-06	-2.270484161651311906e-05	8.432894871053318031e-01
4.000000000000000000e+01	0.000000000000000000e+00	3.000000000000000000e+00	2.750000000000000000e+02	1.000000000000000000e+00	-2.233229959811141305e-10	1.999844262106919845e-01	1.999844262106912907e-01	-1.266825477118054153e-05	-2.374670148857092509e-05	8.432892829163060044e-01
4.000000000000000000e+01	0.000000000000000000e+00	3.000000000000000000e+00	2.750000000000000000e+02	2.000000000000000000e+00	-2.233229952784847395e-10	1.999840549555091107e-01	1.999840549555083613e-01	-6.995025860069996923e-05	-6.000749235419079351e-05	8.432896170603745301e-01
4.000000000000000000e+01	0.000000000000000000e+00	3.000000000000000000e+00	2.750000000000000000e+02	3.000000000000000000e+00	-2.233229955700147494e-10	1.999846007741015730e-01	1.999846007741008236e-01	4.966485866356003697e-06	-8.126466092854515576e-05	8.432890054079592579e-01
4.000000000000000000e+01	0.000000000000000000e+00	3.000000000000000000e+00	2.750000000000000000e+02	4.000000000000000000e+00	-2.233229959740051853e-10	1.999843667246221923e-01	1.999843667246214984e-01	3.417676151898967822e-06	-3.379824818004407207e-05	8.432893133233828609e-01
4.000000000000000000e+01	0.000000000000000000e+00	3.000000000000000000e+00	2.750000000000000000e+02	5.000000000000000000e+00	-2.233229959305183359e-10	1.999843514827557012e-01	1.999843514827552016e-01	1.671806352209409741e-05	-3.490292012903552422e-05	8.432893138617820750e-01
4.000000000000000000e+01	0.000000000000000000e+00	3.000000000000000000e+00	2.750000000000000000e+02	6.000000000000000000e+00	-2.233229959900110267e-10	1.999829980883507663e-01	1.999829980883500169e-01	-2.260470610869778859e-06	-2.167276414300723397e-05	8.432907840585852632e-01
4.000000000000000000e+01	0.000000000000000000e+00	3.000000000000000000e+00	2.750000000000000000e+02	7.000000000000000000e+00	-2.233229959266566691e-10	1.999843447958443432e-01	1.999843447958438714e-01	1.615491072939233673e-05	-7.776668338956116113e-06	8.432893163743739873e-01
4.000000000000000000e+01	0.000000000000000000e+00	3.000000000000000000e+00	2.750000000000000000e+02	8.000000000000000000e+00	-2.233229959537805934e-10	1.999843480211010438e-01	1.999843480211004887e-01	1.401299638849350802e-05	-3.019290370916007145e-05	8.432893144353839077e-01
4.000000000000000000e+01	0.000000000000000000e+00	3.000000000000000000e+00	2.750000000000000000e+02	9.000000000000000000e+00	-2.233229959725981769e-10	1.999843611636576979e-01	1.999843611636571150e-01	-9.498378652611258828e-07	-3.553496315090228386e-05	8.432893136166608183e-01
4.000000000000000000e+01	0.000000000000000000e+00	3.000000000000000000e+00	2.750000000000000000e+02	1.000000000000000000e+01	-2.233229959863677355e-10	1.999843429114065430e-01	1.999843429114058213e-01	-5.096919134226876522e-06	-2.988388711835292681e-05	8.432893148594388100e-01
4.000000000000000000e+01	0.000000000000000000e+00	3.000000000000000000e+00	2.750000000000000000e+02	1.100000000000000000e+01	-2.233229959057211672e-10	1.999843512009467361e-01	1.999843512009461810e-01	-2.743610409654053008e-05	-3.306474030951610986e-05	8.432893140239398067e-01
4.000000000000000000e+01	0.000000000000000000e+00	3.000000000000000000e+00	3.000000000000000000e+02	0.000000000000000000e+00	-2.332408460378654828e-10	1.934718320584269124e-01	1.934718320584263018e-01	-2.541712078082244498e-06	-2.093887781569689642e-05	8.499719989018387212e-01
4.000000000000000000e+01	0.000000000000000000e+00	3.000000000000000000e+00	3.000000000000000000e+02	1.000000000000000000e+00	-2.332408460354726044e-10	1.934725235758864015e-01	1.934725235758859574e-01	-4.788789718563351421e-06	-2.639587709635167104e-05	8.499712631831178866e-01
4.000000000000000000e+01	0.000000000000000000e+00	3.000000000000000000e+00	3.000000000000000000e+02	2.000000000000000000e+00	-2.332408456347726672e-10	1.934723376287843799e-01	1.934723376287837415e-01	-4.039933656103841505e-05	-6.317329226346099090e-05	8.499714878718150901e-01
4.000000000000000000e+01	0.000000000000000000e+00	3.000000000000000000e+00	3.000000000000000000e+02	3.000000000000000000e+00	-2.332408458221291276e-10	1.934727159734400681e-01	1.934727159734395130e-01	1.406229861302862036e-05	-5.876218236590310387e-05	8.499710803844239271e-01
4.000000000000000000e+01	0.000000000000000000e+00	3.000000000000000000e+00	3.000000000000000000e+02	4.000000000000000000e+00	-2.332408460308790636e-10	1.934724875803793542e-01	1.934724875803788546e-01	-4.765158527663052029e-06	-1.236568496608663700e-05	8.499712672207720976e-01
4.000000000000000000e+01	0.000000000000000000e+00	3.000000000000000000e+00	3.000000000000000000e+02	5.000000000000000000e+00	-2.332408460226074643e-10	1.934725051940464347e-01	1.934725051940459073e-01	8.236570430291949109e-06	-1.620579334046846502e-05	8.499712661865269636e-01
4.000000000000000000e+01	0.000000000000000000e+00	3.000000000000000000e+00	3.000000000000000000e+02	6.000000000000000000e+00	-2.332408460343287687e-10	1.934703162144364164e-01	1.934703162144359445e-01	-2.699376932537968952e-06	-1.996202916304566912e-05	8.499736018069218302e-01
4.000000000000000000e+01	0.000000000000000000e+00	3.000000000000000000e+00	3.000000000000000000e+02	7.000000000000000000e+00	-2.332408460034419480e-10	1.934724992764375595e-01	1.934724992764370044e-01	-3.340884737079475480e-06	-3.757184163984458582e-05	8.499712648037112128e-01
4.000000000000000000e+01	0.000000000000000000e+00	3.000000000000000000e+00	3.000000000000000000e+02	8.000000000000000000e+00	-2.332408460391030484e-10	1.934725004371895540e-01	1.934725004371890267e-01	-3.235557104625826296e-06	-1.846539329069463167e-05	8.499712661777982792e-01
4.000000000000000000e+01	0.000000000000000000e+00	3.000000000000000000e+00	3.000000000000000000e+02	9.000000000000000000e+00	-2.332408460227527379e-10	1.934725334205406322e-01	1.934725334205401326e-01	-3.962626887819172966e-06	-3.190222180590006345e-05	8.499712640349552650e-01
4.000000000000000000e+01	0.000000000000000000e+00	3.000000000000000000e+00	3.000000000000000000e+02	1.000000000000000000e+01	-2.332408460107192762e-10	1.934725008160017301e-01	1.934725008160010917e-01	1.195580562248807416e-05	-1.633447392145841572e-05	8.499712662580409805e-01
4.000000000000000000e+01	0.000000000000000000e+00	3.000000000000000000e+00	3.000000000000000000e+02	1.100000000000000000e+01	-2.332408460039026876e-10	1.934725083647453048e-01	1.934725083647448607e-01	-5.041431340279645701e-06	-3.749920350831990450e-05	8.499712645426334978e-01
4.000000000000000000e+01	0.000000000000000000e+00	3.000000000000000000e+00	3.250000000000000000e+02	0.000000000000000000e+00	-2.432345744844570540e-10	1.873006499211519738e-01	1.873006499211514464e-01	-2.745466699585472796e-06	-1.936261146179359436e-05	8.562500220056731282e-01
4.000000000000000000e+01	0.000000000000000000e+00	3.000000000000000000e+00	3.250000000000000000e+02	1.000000000000000000e+00	-2.432345743301364294e-10	1.873007310745220255e-01	1.873007310745214427e-01	3.112357222157652575e-05	-1.445494560860566555e-05	8.562498766534111239e-01
4.000000000000000000e+01	0.000000000000000000e+00	3.000000000000000000e+00	3.250000000000000000e+02	2.000000000000000000e+00	-2.432345742599406936e-10	1.873005779423306538e-01	1.873005779423302375e-01	-1.896648553965813588e-05	-5.729320312349395168e-05	8.562500374831769623e-01
4.000000000000000000e+01	0.000000000000000000e+00	3.000000000000000000e+00	3.250000000000000000e+02	3.000000000000000000e+00	-2.432345743597158911e-10	1.873006220165454871e-01	1.873006220165448488e-01	1.809024777246883030e-05	-4.177159444270730804e-05	8.562499016777846972e-01
4.000000000000000000e+01	0.000000000000000000e+00	3.000000000000000000e+00	3.250000000000000000e+02	4.000000000000000000e+00	-2.432345744748099567e-10	1.873006687856604846e-01	1.873006687856598462e-01	-8.873666014367179481e-06	-1.304133460353567065e-05	8.562499059819815850e-01
4.000000000000000000e+01	0.000000000000000000e+00	3.000000000000000000e+00	3.250000000000000000e+02	5.000000000000000000e+00	-2.432345744797017477e-10	1.873006651654283705e-01	1.873006651654276211e-01	-8.310210750283314203e-07	-1.347818477132336404e-05	8.562499050962456559e-01
4.000000000000000000e+01	0.000000000000000000e+00	3.000000000000000000e+00	3.250000000000000000e+02	6.000000000000000000e+00	-2.432345744842869649e-10	1.873004743916625858e-01	1.873004743916620585e-01	-2.792323164009743945e-06	-1.900461929120607794e-05	8.562501889080392781e-01
4.000000000000000000e+01	0.000000000000000000e+00	3.000000000000000000e+00	3.250000000000000000e+02	7.000000000000000000e+00	-2.432345744792813332e-10	1.873007082049668870e-01	1.873007082049664984e-01	-7.962726130204576810e-06	-1.548007263212976297e-05	8.562499020530351945e-01
4.000000000000000000e+01	0.000000000000000000e+00	3.000000000000000000e+00	3.250000000000000000e+02	8.000000000000000000e+00	-2.432345744830208616e-10	1.873007207076273772e-01	1.873007207076266278e-01	-2.434242563316567815e-06	-1.601934384803533135e-05	8.562499015949349701e-01
4.000000000000000000e+01	0.000000000000000000e+00	3.000000000000000000e+00	3.250000000000000000e+02	9.000000000000000000e+00	-2.432345744810923934e-10	1.873007016101392308e-01	1.873007016101385647e-01	-3.387310730158950725e-06	-2.426969280225733946e-05	8.562499023214560356e-01
4.000000000000000000e+01	0.000000000000000000e+00	3.000000000000000000e+00	3.250000000000000000e+02	1.000000000000000000e+01	-2.432345744826864222e-10	1.873007064226634710e-01	1.873007064226627216e-01	-6.005907015577391122e-06	-1.716298988931477004e-05	8.562499021072541572e-01
4.000000000000000000e+01	0.000000000000000000e+00	3.000000000000000000e+00	3.250000000000000000e+02	1.100000000000000000e+01	-2.432345744514462403e-10	1.873007112571891397e-01	1.873007112571885568e-01	-8.445309865644549672e-06	-3.397746615567883306e-05	8.562499006207262564e-01
4.000000000000000000e+01	0.000000000000000000e+00	3.000000000000000000e+00	3.500000000000000000e+02	0.000000000000000000e+00	-2.532996416985287852e-10	1.814451406479820061e-01	1.814451406479814788e-01	-2.851239211805981022e-06	-1.795758129694148786e-05	8.621562808533488331e-01
4.000000000000000000e+01	0.000000000000000000e+00	3.000000000000000000e+00	3.500000000000000000e+02	1.000000000000000000e+00	-2.532996415467126568e-10	1.814453021872681482e-01	1.814453021872675653e-01	2.931584601177857988e-05	-9.307694782830520645e-06	8.621562298162428473e-01
4.000000000000000000e+01	0.000000000000000000e+00	3.000000000000000000e+00	3.500000000000000000e+02	2.000000000000000000e+00	-2.532996415808657552e-10	1.814452338240516716e-01	1.814452338240510054e-01	-4.697913577691148356e-06	-4.721636047303511208e-05	8.621563140622783283e-01
4.000000000000000000e+01	0.000000000000000000e+00	3.000000000000000000e+00	3.500000000000000000e+02	3.000000000000000000e+00	-2.532996416289531763e-10	1.814451624150905107e-01	1.814451624150899278e-01	1.694923320473884485e-05	-2.857267111300055372e-05	8.621563748935829885e-01
4.000000000000000000e+01	0.000000000000000000e+00	3.000000000000000000e+00	3.500000000000000000e+02	4.000000000000000000e+00	-2.532996416990112383e-10	1.814453013790007507e-01	1.814453013790001124e-01	-2.869830324117485508e-06	-1.812653724461623172e-05	8.621562492012770917e-01
4.000000000000000000e+01	0.000000000000000000e+00	3.000000000000000000e+00	3.500000000000000000e+02	5.000000000000000000e+00	-2.532996416901898741e-10	1.814452883714173237e-01	1.814452883714166576e-01	-1.067246274740873444e-05	-1.539462036096374913e-05	8.621562498406187824e-01
4.000000000000000000e+01	0.000000000000000000e+00	3.000000000000000000e+00	3.500000000000000000e+02	6.000000000000000000e+00	-2.532996416966244087e-10	1.814467921059570443e-01	1.814467921059564337e-01	-3.110779384275629288e-06	-1.765893851187159020e-05	8.621546872517601434e-01
4.000000000000000000e+01	0.000000000000000000e+00	3.000000000000000000e+00	3.500000000000000000e+02	7.000000000000000000e+00	-2.532996416969488703e-10	1.814452613796100344e-01	1.814452613796095626e-01	5.915019504889047194e-07	-1.963335561948160258e-05	8.621562509432478816e-01
4.000000000000000000e+01	0.000000000000000000e+00	3.000000000000000000e+00	3.500000000000000000e+02	8.000000000000000000e+00	-2.532996416988484388e-10	1.814452915161125779e-01	1.814452915161119395e-01	-2.832825285855993217e-06	-1.687345516970407475e-05	8.621562496629802119e-01
4.000000000000000000e+01	0.000000000000000000e+00	3.000000000000000000e+00	3.500000000000000000e+02	9.000000000000000000e+00	-2.532996416921645093e-10	1.814452866667928543e-01	1.814452866667921882e-01	5.254978490732156418e-07	-2.409515960826000793e-05	8.621562493726218079e-01
4.000000000000000000e+01	0.000000000000000000e+00	3.000000000000000000e+00	3.500000000000000000e+02	1.000000000000000000e+01	-2.532996416936267578e-10	1.814452628374858822e-01	1.814452628374850496e-01	-9.185606064913037736e-06	-1.668086648180095826e-05	8.621562522856984767e-01
4.000000000000000000e+01	0.000000000000000000e+00	3.000000000000000000e+00	3.500000000000000000e+02	1.100000000000000000e+01	-2.532996416902451918e-10	1.814452533325517369e-01	1.814452533325511263e-01	-1.079929923660092612e-05	-1.632325052301037980e-05	8.621562534533968591e-01
4.000000000000000000e+01	0.000000000000000000e+00	3.000000000000000000e+00	3.750000000000000000e+02	0.000000000000000000e+00	-2.634318537523421626e-10	1.758834587775438274e-01	1.758834587775433000e-01	-2.836913861655796717e-06	-1.662830313622937911e-05	8.677196389620814854e-01
4.000000000000000000e+01	0.000000000000000000e+00	3.000000000000000000e+00	3.750000000000000000e+02	1.000000000000000000e+00	-2.634318537537099058e-10	1.758846886209558813e-01	1.758846886209555205e-01	-3.693483963793908562e-06	-1.730355801397061237e-05	8.677183692114291969e-01
4.000000000000000000e+01	0.000000000000000000e+00	3.000000000000000000e+00	3.750000000000000000e+02	2.000000000000000000e+00	-2.634318536880590104e-10	1.758846549394626757e-01	1.758846549394620651e-01	1.973725534792449646e-06	-3.759921071882349057e-05	8.677184036016528657e-01
4.000000000000000000e+01	0.000000000000000000e+00	3.000000000000000000e+00	3.750000000000000000e+02	3.000000000000000000e+00	-2.634318537145589821e-10	1.758844479875034672e-01	1.758844479875030231e-01	1.363779474073921336e-05	-1.764297948176711528e-05	8.677186154781819649e-01
4.000000000000000000e+01	0.000000000000000000e+00	3.000000000000000000e+00	3.750000000000000000e+02	4.000000000000000000e+00	-2.634318537451238744e-10	1.758846708105099299e-01	1.758846708105095136e-01	-1.077230326047792706e-05	-1.456193336848676632e-05	8.677183656878816320e-01
4.000000000000000000e+01	0.000000000000000000e+00	3.000000000000000000e+00	3.750000000000000000e+02	5.000000000000000000e+00	-2.634318537503550163e-10	1.758846944064164086e-01	1.758846944064159090e-01	-7.327406118740961439e-06	-1.958589448838556207e-05	8.677183686788471073e-01
4.000000000000000000e+01	0.000000000000000000e+00	3.000000000000000000e+00	3.750000000000000000e+02	6.000000000000000000e+00	-2.634318537515695759e-10	1.758852565637956666e-01	1.758852565637950005e-01	-3.225145821406964529e-06	-1.647633848129004044e-05	8.677177685142869468e-01
4.000000000000000000e+01	0.000000000000000000e+00	3.000000000000000000e+00	3.750000000000000000e+02	7.000000000000000000e+00	-2.634318537373497725e-10	1.758847110233804911e-01	1.758847110233799360e-01	-4.104384571118047674e-06	-5.912304937481483740e-06	8.677183670066040966e-01
4.000000000000000000e+01	0.000000000000000000e+00	3.000000000000000000e+00	3.750000000000000000e+02	8.000000000000000000e+00	-2.634318537522043337e-10	1.758846831459473237e-01	1.758846831459466298e-01	-2.831759216886825716e-06	-1.295162755059183124e-05	8.677183696828824067e-01
4.000000000000000000e+01	0.000000000000000000e+00	3.000000000000000000e+00	3.750000000000000000e+02	9.000000000000000000e+00	-2.634318537460977245e-10	1.758846973543239656e-01	1.758846973543232717e-01	-2.579482044271918874e-06	-2.413213988638860410e-05	8.677183681278941574e-01
4.000000000000000000e+01	0.000000000000000000e+00	3.000000000000000000e+00	3.750000000000000000e+02	1.000000000000000000e+01	-2.634318537488662463e-10	1.758847006312851402e-01	1.758847006312845018e-01	-7.361579505431777207e-06	-2.100799400678328348e-05	8.677183682776019591e-01
4.000000000000000000e+01	0.000000000000000000e+00	3.000000000000000000e+00	3.750000000000000000e+02	1.100000000000000000e+01	-2.634318537503052821e-10	1.758846901417960296e-01	1.758846901417956410e-01	-3.098653837209439714e-06	-1.135249992035507607e-05	8.677183696635131227e-01
4.000000000000000000e+01	0.000000000000000000e+00	3.000000000000000000e+00	4.000000000000000000e+02	0.000000000000000000e+00	-2.736273297945684665e-10	1.705982066645507500e-01	1.705982066645503337e-01	-2.921342954429894686e-06	-1.548224906156501053e-05	8.729627797551390289e-01
4.000000000000000000e+01	0.000000000000000000e+00	3.000000000000000000e+00	4.000000000000000000e+02	1.000000000000000000e+00	-2.736273297782791089e-10	1.705992092992004439e-01	1.705992092991999165e-01	-2.366979221269469837e-06	-4.624343021173472369e-06	8.729617074723841075e-01
4.000000000000000000e+01	0.000000000000000000e+00	3.000000000000000000e+00	4.000000000000000000e+02	2.000000000000000000e+00	-2.736273297598820434e-10	1.705992609135927041e-01	1.705992609135921212e-01	5.100984020045012182e-06	-2.880477408297295002e-05	8.729617181311126739e-01
4.000000000000000000e+01	0.000000000000000000e+00	3.000000000000000000e+00	4.000000000000000000e+02	3.000000000000000000e+00	-2.736273297748933552e-10	1.705990744361287614e-01	1.705990744361282618e-01	8.726813591229535652e-06	-1.387175259185530547e-05	8.729618460820881554e-01
4.000000000000000000e+01	0.000000000000000000e+00	3.000000000000000000e+00	4.000000000000000000e+02	4.000000000000000000e+00	-2.736273297907728449e-10	1.705992764938930040e-01	1.705992764938924489e-01	-2.308658584784176035e-06	-2.138456393162569807e-05	8.729617050809860279e-01
4.000000000000000000e+01	0.000000000000000000e+00	3.000000000000000000e+00	4.000000000000000000e+02	5.000000000000000000e+00	-2.736273297890849311e-10	1.705992097938074659e-01	1.705992097938069385e-01	-5.982562576745504499e-07	-2.188738947644752839e-05	8.729617066787033197e-01
4.000000000000000000e+01	0.000000000000000000e+00	3.000000000000000000e+00	4.000000000000000000e+02	6.000000000000000000e+00	-2.736273297958917487e-10	1.705992501099478365e-01	1.705992501099474201e-01	-3.123089628588747478e-06	-1.547116391207839687e-05	8.729616585574080379e-01
4.000000000000000000e+01	0.000000000000000000e+00	3.000000000000000000e+00	4.000000000000000000e+02	7.000000000000000000e+00	-2.736273297920197679e-10	1.705992149282983816e-01	1.705992149282979931e-01	-7.728907179203900013e-06	-1.328450674398064989e-05	8.729617070588174821e-01
4.000000000000000000e+01	0.000000000000000000e+00	3.000000000000000000e+00	4.000000000000000000e+02	8.000000000000000000e+00	-2.736273297901913886e-10	1.705992130445725674e-01	1.705992130445720401e-01	1.260435380248903860e-06	-2.006581794823595935e-05	8.729617067512028816e-01
4.000000000000000000e+01	0.000000000000000000e+00	3.000000000000000000e+00	4.000000000000000000e+02	9.000000000000000000e+00	-2.736273297919685861e-10	1.705992083387137259e-01	1.705992083387131708e-01	-7.728848665516701368e-06	-1.781072795627405727e-05	8.729617071021986696e-01
4.000000000000000000e+01	0.000000000000000000e+00	3.000000000000000000e+00	4.000000000000000000e+02	1.000000000000000000e+01	-2.736273297908098612e-10	1.705992141705387766e-01	1.705992141705382215e-01	-4.341648809390440251e-06	-2.132800426851056308e-05	8.729617064418275785e-01
4.000000000000000000e+01	0.000000000000000000e+00	3.000000000000000000e+00	4.000000000000000000e+02	1.100000000000000000e+01	-2.736273297798770150e-10	1.705992035246049754e-01	1.705992035246045591e-01	-2.380836538912839696e-06	-2.594476205818792652e-05	8.729617067737007741e-01
4.000000000000000000e+01	0.000000000000000000e+00	3.000000000000000000e+00	4.250000000000000000e+02	0.000000000000000000e+00	-2.838824732364464041e-10	1.655689463319161003e-01	1.655689463319156562e-01	-2.944013898637820800e-06	-1.438439738486496687e-05	8.779112910550552762e-01
4.000000000000000000e+01	0.000000000000000000e+00	3.000000000000000000e+00	4.250000000000000000e+02	1.000000000000000000e+00	-2.838824732369987540e-10	1.655707757017340631e-01	1.655707757017336190e-01	-7.759359728382372919e-06	-1.677353100678636975e-05	8.779093968730403708e-01
4.000000000000000000e+01	0.000000000000000000e+00	3.000000000000000000e+00	4.250000000000000000e+02	2.000000000000000000e+00	-2.838824732213582162e-10	1.655707844372296678e-01	1.655707844372291682e-01	5.628198698542729480e-06	-2.180720383504398030e-05	8.779094001522130819e-01
4.000000000000000000e+01	0.000000000000000000e+00	3.000000000000000000e+00	4.250000000000000000e+02	3.000000000000000000e+00	-2.838824732299311160e-10	1.655707210527973539e-01	1.655707210527969375e-01	4.566537092216186214e-06	-1.095260053096288332e-05	8.779094898227436383e-01
4.000000000000000000e+01	0.000000000000000000e+00	3.000000000000000000e+00	4.250000000000000000e+02	4.000000000000000000e+00	-2.838824732407044714e-10	1.655707681064971515e-01	1.655707681064966241e-01	-3.203446863660525144e-06	-1.443198113255278875e-05	8.779094006253581606e-01
4.000000000000000000e+01	0.000000000000000000e+00	3.000000000000000000e+00	4.250000000000000000e+02	5.000000000000000000e+00	-2.838824732411494429e-10	1.655707916444188188e-01	1.655707916444183192e-01	-3.169123729077772308e-06	-1.469045900649602329e-05	8.779093988553731132e-01
4.000000000000000000e+01	0.000000000000000000e+00	3.000000000000000000e+00	4.250000000000000000e+02	6.000000000000000000e+00	-2.838824732408714068e-10	1.655708839020558765e-01	1.655708839020554879e-01	-3.147162668595447025e-06	-1.449917903355884829e-05	8.779093541581763915e-01
4.000000000000000000e+01	0.000000000000000000e+00	3.000000000000000000e+00	4.250000000000000000e+02	7.000000000000000000e+00	-2.838824732177391976e-10	1.655708073487071885e-01	1.655708073487066612e-01	-1.034040632308445796e-05	-2.443347132085322060e-05	8.779093971385186768e-01
4.000000000000000000e+01	0.000000000000000000e+00	3.000000000000000000e+00	4.250000000000000000e+02	8.000000000000000000e+00	-2.838824732319092668e-10	1.655707929639827769e-01	1.655707929639823051e-01	-4.929272077082128953e-06	-2.204857529176995078e-05	8.779093982766534854e-01
4.000000000000000000e+01	0.000000000000000000e+00	3.000000000000000000e+00	4.250000000000000000e+02	9.000000000000000000e+00	-2.838824732320743410e-10	1.655708016572615682e-01	1.655708016572610408e-01	4.301786836038933174e-06	-1.652230594483816424e-05	8.779093982655369333e-01
4.000000000000000000e+01	0.000000000000000000e+00	3.000000000000000000e+00	4.250000000000000000e+02	1.000000000000000000e+01	-2.838824732357133153e-10	1.655707959156636766e-01	1.655707959156632603e-01	2.523034894769726341e-06	-1.639791300103401027e-05	8.779093985964833147e-01
4.000000000000000000e+01	0.000000000000000000e+00	3.000000000000000000e+00	4.250000000000000000e+02	1.100000000000000000e+01	-2.838824732346090292e-10	1.655707933797858356e-01	1.655707933797853082e-01	2.590793935956000726e-06	-1.137081136146350031e-05	8.779093990548175741e-01
4.000000000000000000e+01	0.000000000000000000e+00	3.000000000000000000e+00	4.500000000000000000e+02	0.000000000000000000e+00	-2.941939462332352421e-10	1.607814068911108119e-01	1.607814068911102290e-01	-3.022011753115065402e-06	-1.348152716521853681e-05	8.825840139787083372e-01
4.000000000000000000e+01	0.000000000000000000e+00	3.000000000000000000e+00	4.500000000000000000e+02	1.000000000000000000e+00	-2.941939462282853417e-10	1.607826481738725832e-01	1.607826481738723057e-01	-1.009284417241745415e-05	-1.352155083416351930e-05	8.825828007451395063e-01
4.000000000000000000e+01	0.000000000000000000e+00	3.000000000000000000e+00	4.500000000000000000e+02	2.000000000000000000e+00	-2.941939462253080601e-10	1.607827763648516928e-01	1.607827763648512209e-01	4.485715093989055494e-06	-1.663326317004907843e-05	8.825825285081708715e-01
4.000000000000000000e+01	0.000000000000000000e+00	3.000000000000000000e+00	4.500000000000000000e+02	3.000000000000000000e+00	-2.941939462298533659e-10	1.607828225519207788e-01	1.607828225519202792e-01	1.384644548056526185e-06	-9.214385388916009558e-06	8.825826104853885523e-01
4.000000000000000000e+01	0.000000000000000000e+00	3.000000000000000000e+00	4.500000000000000000e+02	4.000000000000000000e+00	-2.941939462322852769e-10	1.607829013782509087e-01	1.607829013782504368e-01	1.460605243046193898e-06	-1.568502451658963166e-05	8.825825011035475232e-01
4.000000000000000000e+01	0.000000000000000000e+00	3.000000000000000000e+00	4.500000000000000000e+02	5.000000000000000000e+00	-2.941939461926682886e-10	1.607828709885066876e-01	1.607828709885062712e-01	1.309697194240964567e-05	-1.649789628720585593e-05	8.825825242173933605e-01
4.000000000000000000e+01	0.000000000000000000e+00	3.000000000000000000e+00	4.500000000000000000e+02	6.000000000000000000e+00	-2.941939461836731131e-10	1.607864922803626251e-01	1.607864922803620145e-01	-2.575210566663557489e-06	-1.347828738093707482e-05	8.825789615290586809e-01
4.000000000000000000e+01	0.000000000000000000e+00	3.000000000000000000e+00	4.500000000000000000e+02	7.000000000000000000e+00	-2.941939462308760713e-10	1.607828876304666921e-01	1.607828876304660537e-01	-8.912107627892394536e-06	-1.371086267444967985e-05	8.825825235932066581e-01
4.000000000000000000e+01	0.000000000000000000e+00	3.000000000000000000e+00	4.500000000000000000e+02	8.000000000000000000e+00	-2.941939462119633621e-10	1.607828965891979767e-01	1.607828965891975603e-01	-8.909039519932967196e-08	-2.549162987818026743e-05	8.825825225911969607e-01
4.000000000000000000e+01	0.000000000000000000e+00	3.000000000000000000e+00	4.500000000000000000e+02	9.000000000000000000e+00	-2.941939462284092637e-10	1.607828880183760079e-01	1.607828880183755638e-01	2.169339802334667262e-06	-8.952111975931429768e-06	8.825825240256517379e-01
4.000000000000000000e+01	0.000000000000000000e+00	3.000000000000000000e+00	4.500000000000000000e+02	1.000000000000000000e+01	-2.941939462144883826e-10	1.607828822677299652e-01	1.607828822677296599e-01	7.038327565310556962e-06	-7.780306060687214168e-06	8.825825242561684547e-01
4.000000000000000000e+01	0.000000000000000000e+00	3.000000000000000000e+00	4.500000000000000000e+02	1.100000000000000000e+01	-2.941939462308386414e-10	1.607828803354258707e-01	1.607828803354253711e-01	-3.611250644103630406e-06	-7.820766976773886782e-06	8.825825151269639512e-01
4.000000000000000000e+01	0.000000000000000000e+00	3.000000000000000000e+00	4.750000000000000000e+02	0.000000000000000000e+00	-3.045586469242179844e-10	1.562192135050653463e-01	1.562192135050648745e-01	-3.080414711772513400e-06	-1.264582521080850638e-05	8.870013834098219307e-01
4.000000000000000000e+01	0.000000000000000000e+00	3.000000000000000000e+00	4.750000000000000000e+02	1.000000000000000000e+00	-3.045586468810241637e-10	1.562199647789920820e-01	1.562199647789916657e-01	-2.686537444714404224e-07	-2.921320380752685791e-05	8.870006071286260507e-01
4.000000000000000000e+01	0.000000000000000000e+00	3.000000000000000000e+00	4.750000000000000000e+02	2.000000000000000000e+00	-3.045586469207987299e-10	1.562203648023210711e-01	1.562203648023206826e-01	2.794365971880003914e-06	-1.312508786143673933e-05	8.870003193113069617e-01
4.000000000000000000e+01	0.000000000000000000e+00	3.000000000000000000e+00	4.750000000000000000e+02	3.000000000000000000e+00	-3.045586469211189005e-10	1.562201417346655852e-01	1.562201417346652521e-01	-2.949894597670437278e-06	-6.798221886851308309e-06	8.870004389577484938e-01
4.000000000000000000e+01	0.000000000000000000e+00	3.000000000000000000e+00	4.750000000000000000e+02	4.000000000000000000e+00	-3.045586469243824382e-10	1.562202652508976053e-01	1.562202652508969669e-01	-3.229939369619884297e-06	-1.657572814849250689e-05	8.870003292561940977e-01
4.000000000000000000e+01	0.000000000000000000e+00	3.000000000000000000e+00	4.750000000000000000e+02	5.000000000000000000e+00	-3.045586469130575601e-10	1.562202604172610032e-01	1.562202604172604203e-01	3.518391104437905846e-06	-6.329575616727522517e-06	8.870003306363556383e-01
4.000000000000000000e+01	0.000000000000000000e+00	3.000000000000000000e+00	4.750000000000000000e+02	6.000000000000000000e+00	-3.045586468921327858e-10	1.562223740133284466e-01	1.562223740133279748e-01	-2.712150728545609540e-06	-1.258321457769277884e-05	8.869982983665124499e-01
4.000000000000000000e+01	0.000000000000000000e+00	3.000000000000000000e+00	4.750000000000000000e+02	7.000000000000000000e+00	-3.045586469179719953e-10	1.562202681224227341e-01	1.562202681224222067e-01	-4.938166335035516052e-06	-1.993945816141467049e-05	8.870003293809760603e-01
4.000000000000000000e+01	0.000000000000000000e+00	3.000000000000000000e+00	4.750000000000000000e+02	8.000000000000000000e+00	-3.045586469103024283e-10	1.562202590899415544e-01	1.562202590899411381e-01	-9.499428520218815888e-06	-2.050521390012344469e-05	8.870003295832152856e-01
4.000000000000000000e+01	0.000000000000000000e+00	3.000000000000000000e+00	4.750000000000000000e+02	9.000000000000000000e+00	-3.045586469217414573e-10	1.562202564417470019e-01	1.562202564417465578e-01	1.882599214255631887e-06	-1.549347576463864224e-05	8.870003302981332993e-01
4.000000000000000000e+01	0.000000000000000000e+00	3.000000000000000000e+00	4.750000000000000000e+02	1.000000000000000000e+01	-3.045586469203646152e-10	1.562202670167288920e-01	1.562202670167285035e-01	4.840968756566655153e-07	-7.468068521964437819e-06	8.870003301367251902e-01
4.000000000000000000e+01	0.000000000000000000e+00	3.000000000000000000e+00	4.750000000000000000e+02	1.100000000000000000e+01	-3.045586469182482736e-10	1.562202634213990804e-01	1.562202634213986363e-01	-6.211153134696457979e-06	-6.165406750159204507e-06	8.870003321886354986e-01
4.000000000000000000e+01	0.000000000000000000e+00	3.000000000000000000e+00	5.000000000000000000e+02	0.000000000000000000e+00	-3.149736891572931005e-10	1.518685768295336691e-01	1.518685768295332805e-01	-3.090091839773544374e-06	-1.193770384323571967e-05	8.911807741982025188e-01
4.000000000000000000e+01	0.000000000000000000e+00	3.000000000000000000e+00	5.000000000000000000e+02	1.000000000000000000e+00	-3.149736891572692674e-10	1.518688817605978736e-01	1.518688817605974295e-01	-3.404326929062267425e-06	-1.170949820848114239e-05	8.911804279483221958e-01
4.000000000000000000e+01	0.000000000000000000e+00	3.000000000000000000e+00	5.000000000000000000e+02	2.000000000000000000e+00	-3.149736891499440144e-10	1.518689832698987552e-01	1.518689832698983666e-01	1.244107099368968504e-06	-6.913004230762153491e-06	8.911803380225098437e-01
4.000000000000000000e+01	0.000000000000000000e+00	3.000000000000000000e+00	5.000000000000000000e+02	3.000000000000000000e+00	-3.149736891508369558e-10	1.518689532334379921e-01	1.518689532334376036e-01	-6.444181381868867098e-06	-6.882769236033191182e-06	8.911803792987008643e-01
4.000000000000000000e+01	0.000000000000000000e+00	3.000000000000000000e+00	5.000000000000000000e+02	4.000000000000000000e+00	-3.149736891513311446e-10	1.518683568830049568e-01	1.518683568830044295e-01	3.126118866038336453e-07	-1.240062674068387357e-05	8.911809684203367832e-01
4.000000000000000000e+01	0.000000000000000000e+00	3.000000000000000000e+00	5.000000000000000000e+02	5.000000000000000000e+00	-3.149736891509655307e-10	1.518689032162909847e-01	1.518689032162905683e-01	-1.231973000660036306e-07	-6.536294608069922066e-06	8.911804269345843243e-01
4.000000000000000000e+01	0.000000000000000000e+00	3.000000000000000000e+00	5.000000000000000000e+02	6.000000000000000000e+00	-3.149736891343560025e-10	1.518699069672972413e-01	1.518699069672968804e-01	-2.818208386909060432e-06	-1.179220922563848607e-05	8.911795069368259048e-01
4.000000000000000000e+01	0.000000000000000000e+00	3.000000000000000000e+00	5.000000000000000000e+02	7.000000000000000000e+00	-3.149736891349940690e-10	1.518689030318572109e-01	1.518689030318568223e-01	-4.543950014860072357e-06	-5.765290270749187464e-07	8.911804273584952307e-01
4.000000000000000000e+01	0.000000000000000000e+00	3.000000000000000000e+00	5.000000000000000000e+02	8.000000000000000000e+00	-3.149736891501367475e-10	1.518689007405913949e-01	1.518689007405908675e-01	2.193598502906698710e-06	-8.043827969492660715e-06	8.911804270417261753e-01
4.000000000000000000e+01	0.000000000000000000e+00	3.000000000000000000e+00	5.000000000000000000e+02	9.000000000000000000e+00	-3.149736891500775523e-10	1.518688966012441133e-01	1.518688966012437802e-01	-8.242564204005397964e-06	-1.615795142883387484e-05	8.911804266872596081e-01
4.000000000000000000e+01	0.000000000000000000e+00	3.000000000000000000e+00	5.000000000000000000e+02	1.000000000000000000e+01	-3.149736891520998538e-10	1.518689027102268219e-01	1.518689027102263500e-01	-5.757759925027503539e-06	-7.018426218460761816e-06	8.911804271770383812e-01
4.000000000000000000e+01	0.000000000000000000e+00	3.000000000000000000e+00	5.000000000000000000e+02	1.100000000000000000e+01	-3.149736891573969634e-10	1.518688944399509966e-01	1.518688944399505247e-01	-3.334642466473191044e-06	-1.208262800484609919e-05	8.911804271011675160e-01
4.500000000000000000e+01	0.000000000000000000e+00	3.000000000000000000e+00	0.000000000000000000e+00	0.000000000000000000e+00	-1.469212274463742260e-10	3.457430891589364230e-01	3.457430891589353683e-01	-2.288102644914179383e-06	1.281793670029458563e-05	6.987090464299964276e-01
4.500000000000000000e+01	0.000000000000000000e+00	3.000000000000000000e+00	0.000000000000000000e+00	1.000000000000000000e+00	-1.469212239655253389e-10	-3.457450578200165769e-01	3.457450578200153557e-01	1.173585903458697943e-05	-2.493216172707961569e-04	-6.987067023374471386e-01
4.500000000000000000e+01	0.000000000000000000e+00	3.000000000000000000e+00	0.000000000000000000e+00	2.000000000000000000e+00	-1.469212265909236820e-10	-3.457442562975461819e-01	3.457442562975451272e-01	-1.092350896731246999e-04	-4.118281230203667628e-05	-6.987076755289350904e-01
4.500000000000000000e+01	0.000000000000000000e+00	3.000000000000000000e+00	0.000000000000000000e+00	3.000000000000000000e+00	-1.469212267610591727e-10	3.457441941781277950e-01	3.457441941781266848e-01	-1.077300035167377910e-04	3.412679160926957448e-05	6.987076738650079832e-01
4.500000000000000000e+01	0.000000000000000000e+00	3.000000000000000000e+00	0.000000000000000000e+00	4.000000000000000000e+00	-1.469212248043659669e-10	-3.457442987971897086e-01	3.457442987971888759e-01	-1.324916132444493237e-04	1.389071209869847977e-04	-6.987076496227750955e-01
4.500000000000000000e+01	0.000000000000000000e+00	3.000000000000000000e+00	0.000000000000000000e+00	5.000000000000000000e+00	-1.326669547079197331e-10	2.161932202808607129e-04	2.649916478302468681e-01	6.923756594675907353e-04	5.178741705384836136e-01	-7.873925739870380134e-06
4.500000000000000000e+01	0.000000000000000000e+00	3.000000000000000000e+00	0.000000000000000000e+00	6.000000000000000000e+00	-1.469212274481080482e-10	3.457445893460988628e-01	3.457445893460979192e-01	-3.193064224101143995e-06	1.550616357853146796e-05	6.987073081410949404e-01
4.500000000000000000e+01	0.000000000000000000e+00	3.000000000000000000e+00	0.000000000000000000e+00	7.000000000000000000e+00	-1.469212221789350019e-10	3.457443236871631242e-01	3.457443236871621806e-01	1.463206701658366111e-04	-2.285483556939030096e-04	6.987076148793112118e-01
4.500000000000000000e+01	0.000000000000000000e+00	3.000000000000000000e+00	0.000000000000000000e+00	8.000000000000000000e+00	-1.469212259680938780e-10	-3.457442656016367910e-01	3.457442656016356253e-01	1.739209148452575072e-05	-1.668287607352575798e-04	-6.987076568445403923e-01
4.500000000000000000e+01	0.000000000000000000e+00	3.000000000000000000e+00	0.000000000000000000e+00	9.000000000000000000e+00	-1.469212255155862491e-10	3.457442677346590498e-01	3.457442677346582172e-01	1.650511662174742624e-04	5.565377777769927144e-05	6.987076533630509623e-01
4.500000000000000000e+01	0.000000000000000000e+00	3.000000000000000000e+00	0.000000000000000000e+00	1.000000000000000000e+01	-1.326669599358867255e-10	2.031130510453988292e-04	2.649854436931655677e-01	7.816015317955617289e-04	5.178857212760888951e-01	-3.480939175680675498e-05
4.500000000000000000e+01	0.000000000000000000e+00	3.000000000000000000e+00	0.000000000000000000e+00	1.100000000000000000e+01	-1.469212269812700063e-10	-3.457444456215619244e-01	3.457444456215609252e-01	4.189037965796757742e-06	-1.523463917204506640e-05	-6.987076776183372973e-01
4.500000000000000000e+01	0.000000000000000000e+00	3.000000000000000000e+00	2.500000000000000000e+01	0.000000000000000000e+00	-1.574932400967183257e-10	3.288733721942578292e-01	3.288733721942569410e-01	-4.817017835654233854e-07	1.365290525522818080e-05	7.178562113568748293e-01
4.500000000000000000e+01	0.000000000000000000e+00	3.000000000000000000e+00	2.500000000000000000e+01	1.000000000000000000e+00	-1.366501137866552202e-10	-3.641769809538680791e-01	3.641769809538671909e-01	-5.067189257589641666e-05	-1.876363916713562135e-04	-6.774741551535733430e-01
4.500000000000000000e+01	0.000000000000000000e+00	3.000000000000000000e+00	2.500000000000000000e+01	2.000000000000000000e+00	-1.366501089849118309e-10	-3.641770052289877158e-01	3.641770052289865500e-01	-4.048506940637024815e-05	-3.607574045971811863e-04	-6.774740931574325664e-01
4.500000000000000000e+01	0.000000000000000000e+00	3.000000000000000000e+00	2.500000000000000000e+01	3.000000000000000000e+00	-1.574932379144586537e-10	3.288729790937181541e-01	3.288729790937170994e-01	-1.216874419084380268e-04	1.411791626564516601e-04	7.178566164454769361e-01
4.500000000000000000e+01	0.000000000000000000e+00	3.000000000000000000e+00	2.500000000000000000e+01	4.000000000000000000e+00	-1.366501132001276333e-10	-3.641769060721163354e-01	3.641769060721153362e-01	-1.126419355427514302e-04	1.567225055143592219e-04	-6.774741740586022187e-01
4.500000000000000000e+01	0.000000000000000000e+00	3.000000000000000000e+00	2.500000000000000000e+01	5.000000000000000000e+00	-1.574932399025416318e-10	3.288729424866357332e-01	3.288729424866349005e-01	-8.995967751958235185e-06	-3.812561052836761967e-05	7.178566405500679259e-01
4.500000000000000000e+01	0.000000000000000000e+00	3.000000000000000000e+00	2.500000000000000000e+01	6.000000000000000000e+00	-1.574932400985029937e-10	3.288751052638393402e-01	3.288751052638386740e-01	-1.735426094067254140e-06	1.464029074631390483e-05	7.178541875784750781e-01
4.500000000000000000e+01	0.000000000000000000e+00	3.000000000000000000e+00	2.500000000000000000e+01	7.000000000000000000e+00	-1.574932385395113764e-10	3.288729401687630616e-01	3.288729401687622289e-01	1.176468568227634879e-04	-6.890663693206548746e-05	7.178566263500701927e-01
4.500000000000000000e+01	0.000000000000000000e+00	3.000000000000000000e+00	2.500000000000000000e+01	8.000000000000000000e+00	-1.366501105402132404e-10	-3.641769806545903099e-01	3.641769806545894772e-01	-2.930838103757968751e-04	-2.603702914766918724e-05	-6.774741232486820586e-01
4.500000000000000000e+01	0.000000000000000000e+00	3.000000000000000000e+00	2.500000000000000000e+01	9.000000000000000000e+00	-1.574932395621926370e-10	3.288729754544492678e-01	3.288729754544479911e-01	8.254902592532781464e-05	2.871734549070373017e-05	7.178566339232539395e-01
4.500000000000000000e+01	0.000000000000000000e+00	3.000000000000000000e+00	2.500000000000000000e+01	1.000000000000000000e+01	-1.574932386812081132e-10	3.288730432462967368e-01	3.288730432462957931e-01	-1.246940515659920455e-04	-5.153665560529162889e-05	7.178566198353164562e-01
4.500000000000000000e+01	0.000000000000000000e+00	3.000000000000000000e+00	2.500000000000000000e+01	1.100000000000000000e+01	-1.366501149969898474e-10	-3.641770569434426008e-01	3.641770569434418237e-01	7.742783935061212179e-06	-1.675303246908775885e-05	-6.774741995352877577e-01
4.500000000000000000e+01	0.000000000000000000e+00	3.000000000000000000e+00	5.000000000000000000e+01	0.000000000000000000e+00	-1.683373295909862841e-10	3.133592889559611572e-01	3.133592889559602690e-01	1.562268893744129489e-07	1.353483388368713576e-05	7.352189324409242888e-01
4.500000000000000000e+01	0.000000000000000000e+00	3.000000000000000000e+00	5.000000000000000000e+01	1.000000000000000000e+00	-1.267136879917805945e-10	-3.844243904684114255e-01	3.844243904684100932e-01	3.031261182608220041e-04	-4.010824206813401113e-04	-6.537798451706617886e-01
4.500000000000000000e+01	0.000000000000000000e+00	3.000000000000000000e+00	5.000000000000000000e+01	2.000000000000000000e+00	-1.683373284301273197e-10	3.133620731667141612e-01	3.133620731667133286e-01	3.635814876868590097e-05	1.257905339103259441e-04	7.352156998413499345e-01
4.500000000000000000e+01	0.000000000000000000e+00	3.000000000000000000e+00	5.000000000000000000e+01	3.000000000000000000e+00	-1.683373290414730392e-10	3.133620747700557319e-01	3.133620747700548992e-01	-8.381945644411899730e-05	1.458002667690955833e-05	7.352157049308113423e-01
4.500000000000000000e+01	0.000000000000000000e+00	3.000000000000000000e+00	5.000000000000000000e+01	4.000000000000000000e+00	-1.267136925834810094e-10	-3.844243429898442366e-01	3.844243429898431819e-01	-2.916599823010289773e-04	1.593193212597686218e-04	-6.537799781634920926e-01
4.500000000000000000e+01	0.000000000000000000e+00	3.000000000000000000e+00	5.000000000000000000e+01	5.000000000000000000e+00	-1.683373294831461790e-10	3.133621036129214388e-01	3.133621036129203841e-01	6.395790262170274232e-06	-2.358571695633894137e-05	7.352157083421155814e-01
4.500000000000000000e+01	0.000000000000000000e+00	3.000000000000000000e+00	5.000000000000000000e+01	6.000000000000000000e+00	-1.683373295924780010e-10	3.133650441834430200e-01	3.133650441834420208e-01	-7.410151485921213225e-07	1.362483083165246790e-05	7.352124093077864186e-01
4.500000000000000000e+01	0.000000000000000000e+00	3.000000000000000000e+00	5.000000000000000000e+01	7.000000000000000000e+00	-1.267136941566069462e-10	-3.844244134741314212e-01	3.844244134741303665e-01	2.214273797538325529e-04	-2.225418096204670861e-04	-6.537799807083952697e-01
4.500000000000000000e+01	0.000000000000000000e+00	3.000000000000000000e+00	5.000000000000000000e+01	8.000000000000000000e+00	-1.683373276924548356e-10	3.133621312924869673e-01	3.133621312924860791e-01	1.012057679250243417e-04	-9.866065836076893083e-05	7.352156940347047698e-01
4.500000000000000000e+01	0.000000000000000000e+00	3.000000000000000000e+00	5.000000000000000000e+01	9.000000000000000000e+00	-1.683373292160368671e-10	3.133621218811404319e-01	3.133621218811395992e-01	2.276865204886825104e-05	7.692815641769045170e-05	7.352157045837641736e-01
4.500000000000000000e+01	0.000000000000000000e+00	3.000000000000000000e+00	5.000000000000000000e+01	1.000000000000000000e+01	-1.683373294216951898e-10	3.133620861346114173e-01	3.133620861346105846e-01	1.374539377914880434e-05	-3.081729050118210347e-05	7.352157086816305531e-01
4.500000000000000000e+01	0.000000000000000000e+00	3.000000000000000000e+00	5.000000000000000000e+01	1.100000000000000000e+01	-1.267136962373629750e-10	-3.844242157423328754e-01	3.844242157423314876e-01	1.688718720055127023e-05	-1.899760168705706874e-05	-6.537800051039026616e-01
4.500000000000000000e+01	0.000000000000000000e+00	3.000000000000000000e+00	7.500000000000000000e+01	0.000000000000000000e+00	-1.794286093589033403e-10	2.990445239238990194e-01	2.990445239238980757e-01	5.123418318150289375e-07	1.288953251328150176e-05	7.510255134194082638e-01
4.500000000000000000e+01	0.000000000000000000e+00	3.000000000000000000e+00	7.500000000000000000e+01	1.000000000000000000e+00	-1.171521837777991488e-10	-4.068145652142337587e-01	4.068145652142325930e-01	7.281384262072892154e-04	-4.104932886635559506e-04	-6.271305693185283969e-01
4.500000000000000000e+01	0.000000000000000000e+00	3.000000000000000000e+00	7.500000000000000000e+01	2.000000000000000000e+00	-1.794286085525682738e-10	2.990485831970035591e-01	2.990485831970027264e-01	-8.950184031888139616e-05	4.569933658729666688e-05	7.510210052620185373e-01
4.500000000000000000e+01	0.000000000000000000e+00	3.000000000000000000e+00	7.500000000000000000e+01	3.000000000000000000e+00	-1.794286092133236626e-10	2.990485517699654205e-01	2.990485517699648099e-01	-2.758724529857696126e-05	-1.897559082792669378e-05	7.510210136878582299e-01
4.500000000000000000e+01	0.000000000000000000e+00	3.000000000000000000e+00	7.500000000000000000e+01	4.000000000000000000e+00	-1.171521726284562776e-10	-4.068143365137253387e-01	4.068143365137240064e-01	-8.622808600460186599e-04	-4.950783358162960278e-04	-6.271303143063878816e-01
4.500000000000000000e+01	0.000000000000000000e+00	3.000000000000000000e+00	7.500000000000000000e+01	5.000000000000000000e+00	-1.794286084589896413e-10	2.990485011878895594e-01	2.990485011878888932e-01	-7.026184796676494457e-05	-5.807436982754245083e-05	7.510210046142830054e-01
4.500000000000000000e+01	0.000000000000000000e+00	3.000000000000000000e+00	7.500000000000000000e+01	6.000000000000000000e+00	-1.794286093651638827e-10	2.990507517027181095e-01	2.990507517027171103e-01	5.941982958649806054e-08	1.260436112332548054e-05	7.510185177388107869e-01
4.500000000000000000e+01	0.000000000000000000e+00	3.000000000000000000e+00	7.500000000000000000e+01	7.000000000000000000e+00	-1.794286093200246625e-10	2.990485538310045932e-01	2.990485538310035940e-01	-5.087369901947351047e-06	-1.043679362388333426e-05	7.510210122478860884e-01
4.500000000000000000e+01	0.000000000000000000e+00	3.000000000000000000e+00	7.500000000000000000e+01	8.000000000000000000e+00	-1.794286077298079076e-10	2.990485022494757117e-01	2.990485022494747125e-01	8.225387816799130088e-05	1.174316397808266725e-04	7.510209981146235281e-01
4.500000000000000000e+01	0.000000000000000000e+00	3.000000000000000000e+00	7.500000000000000000e+01	9.000000000000000000e+00	-1.794286092191031994e-10	2.990484925642017400e-01	2.990484925642010183e-01	-4.037678168184920068e-05	1.231810435191505484e-05	7.510210137048108914e-01
4.500000000000000000e+01	0.000000000000000000e+00	3.000000000000000000e+00	7.500000000000000000e+01	1.000000000000000000e+01	-1.794286080350308586e-10	2.990485204894415272e-01	2.990485204894408056e-01	-9.467635639441395303e-05	-6.186181168396222654e-05	7.510209998266101916e-01
4.500000000000000000e+01	0.000000000000000000e+00	3.000000000000000000e+00	7.500000000000000000e+01	1.100000000000000000e+01	-1.171521922603150339e-10	-4.068142407018460194e-01	4.068142407018448536e-01	5.427554273846481152e-05	3.586634411258492951e-06	-6.271306599674617566e-01
4.500000000000000000e+01	0.000000000000000000e+00	3.000000000000000000e+00	1.000000000000000000e+02	0.000000000000000000e+00	-1.907453781700431256e-10	2.857966603501942982e-01	2.857966603501935765e-01	9.279508010410398994e-07	1.190854183111037455e-05	7.654661441041984427e-01
4.500000000000000000e+01	0.000000000000000000e+00	3.000000000000000000e+00	1.000000000000000000e+02	1.000000000000000000e+00	-1.080144196005441579e-10	-4.317872981065361548e-01	4.317872981065349336e-01	1.765287200112091760e-03	1.010147282728063377e-04	-5.968515708074311199e-01
4.500000000000000000e+01	0.000000000000000000e+00	3.000000000000000000e+00	1.000000000000000000e+02	2.000000000000000000e+00	-1.907453779743242569e-10	2.857973635053465133e-01	2.857973635053457362e-01	-3.991646777095107183e-05	-7.665617717902142319e-06	7.654653973893097429e-01
4.500000000000000000e+01	0.000000000000000000e+00	3.000000000000000000e+00	1.000000000000000000e+02	3.000000000000000000e+00	-1.907453754528996475e-10	2.857972552783608067e-01	2.857972552783600850e-01	-1.090405836461815820e-04	1.377707635587898760e-04	7.654654864397425484e-01
4.500000000000000000e+01	0.000000000000000000e+00	3.000000000000000000e+00	1.000000000000000000e+02	4.000000000000000000e+00	-1.080144304449733402e-10	-4.317875204793807375e-01	4.317875204793796273e-01	-9.588439322296149220e-04	-1.150619157888385603e-03	-5.968526213066124297e-01
4.500000000000000000e+01	0.000000000000000000e+00	3.000000000000000000e+00	1.000000000000000000e+02	5.000000000000000000e+00	-1.907453780292570112e-10	2.857974096450299206e-01	2.857974096450292545e-01	7.631715146765161089e-06	-2.577342437665551956e-05	7.654653965668711812e-01
4.500000000000000000e+01	0.000000000000000000e+00	3.000000000000000000e+00	1.000000000000000000e+02	6.000000000000000000e+00	-1.907453781686604157e-10	2.857991539814447313e-01	2.857991539814440096e-01	7.183260840282480556e-07	1.167627628617160218e-05	7.654634722596733720e-01
4.500000000000000000e+01	0.000000000000000000e+00	3.000000000000000000e+00	1.000000000000000000e+02	7.000000000000000000e+00	-1.907453774245728874e-10	2.857973820156841094e-01	2.857973820156833322e-01	7.981908311154850273e-05	-2.353672647428714968e-05	7.654653940773534782e-01
4.500000000000000000e+01	0.000000000000000000e+00	3.000000000000000000e+00	1.000000000000000000e+02	8.000000000000000000e+00	-1.907453780535749321e-10	2.857973699162071335e-01	2.857973699162064674e-01	2.400907904084157341e-05	-1.402169552639631402e-05	7.654653983864523337e-01
4.500000000000000000e+01	0.000000000000000000e+00	3.000000000000000000e+00	1.000000000000000000e+02	9.000000000000000000e+00	-1.907453781053345182e-10	2.857973723272384525e-01	2.857973723272373978e-01	2.741855643048288170e-06	3.745987450637236829e-05	7.654653978815438853e-01
4.500000000000000000e+01	0.000000000000000000e+00	3.000000000000000000e+00	1.000000000000000000e+02	1.000000000000000000e+01	-1.907453779539635939e-10	2.857973807064549954e-01	2.857973807064542182e-01	3.598611015871169982e-06	-3.519799334563075563e-05	7.654653967873117359e-01
4.500000000000000000e+01	0.000000000000000000e+00	3.000000000000000000e+00	1.000000000000000000e+02	1.100000000000000000e+01	-1.080144538234767843e-10	-4.317867902515029055e-01	4.317867902515017953e-01	9.673384223862404186e-05	3.155886478157698873e-04	-5.968537521603392015e-01
4.500000000000000000e+01	0.000000000000000000e+00	3.000000000000000000e+00	1.250000000000000000e+02	0.000000000000000000e+00	-2.022685565223190456e-10	2.734942539566119768e-01	2.734942539566113662e-01	1.259480582248927359e-06	1.108578125101532164e-05	7.787102615718962673e-01
4.500000000000000000e+01	0.000000000000000000e+00	3.000000000000000000e+00	1.250000000000000000e+02	1.000000000000000000e+00	-2.022685562606876599e-10	2.734954887567188075e-01	2.734954887567180304e-01	-4.494110635334263199e-05	2.875241916812633439e-05	7.787088379597755239e-01
4.500000000000000000e+01	0.000000000000000000e+00	3.000000000000000000e+00	1.250000000000000000e+02	2.000000000000000000e+00	-2.022685564754821665e-10	2.734954762029547792e-01	2.734954762029540576e-01	-4.028311271285836512e-07	-1.129079136570968092e-05	7.787088388797980265e-01
4.500000000000000000e+01	0.000000000000000000e+00	3.000000000000000000e+00	1.250000000000000000e+02	3.000000000000000000e+00	-2.022685554664631120e-10	2.734954346946778525e-01	2.734954346946770753e-01	-9.240036834260702216e-05	4.711778765514002085e-05	7.787089047859890867e-01
4.500000000000000000e+01	0.000000000000000000e+00	3.000000000000000000e+00	1.250000000000000000e+02	4.000000000000000000e+00	-2.022685564797425086e-10	2.734954982094423559e-01	2.734954982094416343e-01	-9.077835127540729511e-06	2.914017007127339478e-05	7.787088378763378227e-01
4.500000000000000000e+01	0.000000000000000000e+00	3.000000000000000000e+00	1.250000000000000000e+02	5.000000000000000000e+00	-2.022685563789333352e-10	2.734954828674929228e-01	2.734954828674922567e-01	8.553958849468268488e-06	-2.557719325109714098e-05	7.787088374022507198e-01
4.500000000000000000e+01	0.000000000000000000e+00	3.000000000000000000e+00	1.250000000000000000e+02	6.000000000000000000e+00	-2.022685564527973069e-10	2.735018172808887926e-01	2.735018172808880710e-01	1.908030535136985240e-06	1.143962875747930095e-05	7.787017900077707333e-01
4.500000000000000000e+01	0.000000000000000000e+00	3.000000000000000000e+00	1.250000000000000000e+02	7.000000000000000000e+00	-2.022685564353149480e-10	2.734954833195092361e-01	2.734954833195082924e-01	-3.697776608142423342e-06	3.965976895485019406e-05	7.787088378119544352e-01
4.500000000000000000e+01	0.000000000000000000e+00	3.000000000000000000e+00	1.250000000000000000e+02	8.000000000000000000e+00	-2.022685564719998395e-10	2.734955114593685677e-01	2.734955114593676795e-01	-5.256710731072233346e-06	-1.080735140894125095e-05	7.787088369699320944e-01
4.500000000000000000e+01	0.000000000000000000e+00	3.000000000000000000e+00	1.250000000000000000e+02	9.000000000000000000e+00	-2.022685559582061146e-10	2.734955457442120319e-01	2.734955457442113658e-01	2.748414121033530158e-05	-5.726686619233265342e-05	7.787088333267175866e-01
4.500000000000000000e+01	0.000000000000000000e+00	3.000000000000000000e+00	1.250000000000000000e+02	1.000000000000000000e+01	-2.022685565196949444e-10	2.734955458246538518e-01	2.734955458246531301e-01	9.587214189904568501e-06	1.252360142831386248e-05	7.787088365780706622e-01
4.500000000000000000e+01	0.000000000000000000e+00	3.000000000000000000e+00	1.250000000000000000e+02	1.100000000000000000e+01	-9.936076294147755419e-11	-4.599684066173096442e-01	4.599684066173085895e-01	-1.460537547100348131e-02	3.033644981259300214e-03	-5.617415549750984782e-01
4.500000000000000000e+01	0.000000000000000000e+00	3.000000000000000000e+00	1.500000000000000000e+02	0.000000000000000000e+00	-2.139812541263165096e-10	2.620430737178287561e-01	2.620430737178279790e-01	2.470698897584215178e-06	1.038369292076481733e-05	7.908897414055690023e-01
4.500000000000000000e+01	0.000000000000000000e+00	3.000000000000000000e+00	1.500000000000000000e+02	1.000000000000000000e+00	-2.139812541875856225e-10	2.620467703007920979e-01	2.620467703007913762e-01	-5.970018304036584121e-06	6.446486600076654488e-06	7.908857959863526688e-01
4.500000000000000000e+01	0.000000000000000000e+00	3.000000000000000000e+00	1.500000000000000000e+02	2.000000000000000000e+00	-2.139812524176143263e-10	2.620467530310649495e-01	2.620467530310643389e-01	-8.401718261330532865e-05	1.020330499275722257e-04	7.908857618931077749e-01
4.500000000000000000e+01	0.000000000000000000e+00	3.000000000000000000e+00	1.500000000000000000e+02	3.000000000000000000e+00	-2.139812537431018781e-10	2.620465570093629126e-01	2.620465570093619689e-01	-6.140118018257200512e-05	4.512918888250013987e-06	7.908858614548945898e-01
4.500000000000000000e+01	0.000000000000000000e+00	3.000000000000000000e+00	1.500000000000000000e+02	4.000000000000000000e+00	-2.139812541718682345e-10	2.620467362097775310e-01	2.620467362097766428e-01	-1.143990889210633229e-05	1.628143876689883992e-05	7.908857972436657002e-01
4.500000000000000000e+01	0.000000000000000000e+00	3.000000000000000000e+00	1.500000000000000000e+02	5.000000000000000000e+00	-2.139812541876533738e-10	2.620467276849648419e-01	2.620467276849638427e-01	1.028635785197894646e-05	1.096079497113919189e-05	7.908857977516988713e-01
4.500000000000000000e+01	0.000000000000000000e+00	3.000000000000000000e+00	1.500000000000000000e+02	6.000000000000000000e+00	-2.139812541560138446e-10	2.620495370599449925e-01	2.620495370599442153e-01	2.018426395994986046e-06	1.074526343089378066e-05	7.908827269391818238e-01
4.500000000000000000e+01	0.000000000000000000e+00	3.000000000000000000e+00	1.500000000000000000e+02	7.000000000000000000e+00	-2.139812541553494118e-10	2.620468086836402200e-01	2.620468086836393873e-01	-5.227759290885310022e-06	2.758949838293333134e-05	7.908857941461827634e-01
4.500000000000000000e+01	0.000000000000000000e+00	3.000000000000000000e+00	1.500000000000000000e+02	8.000000000000000000e+00	-2.139812541787506615e-10	2.620467112007407451e-01	2.620467112007400234e-01	-9.863339556273723773e-06	1.426394522201299588e-05	7.908857980258358067e-01
4.500000000000000000e+01	0.000000000000000000e+00	3.000000000000000000e+00	1.500000000000000000e+02	9.000000000000000000e+00	-2.139812537186460248e-10	2.620466243509987359e-01	2.620466243509980697e-01	5.298473096024320002e-06	7.426103880869131305e-05	7.908857978994920934e-01
4.500000000000000000e+01	0.000000000000000000e+00	3.000000000000000000e+00	1.500000000000000000e+02	1.000000000000000000e+01	-2.139812541179660697e-10	2.620467003507941928e-01	2.620467003507933046e-01	2.455915560489919805e-05	-2.398035020419657113e-06	7.908857981918999691e-01
4.500000000000000000e+01	0.000000000000000000e+00	3.000000000000000000e+00	1.500000000000000000e+02	1.100000000000000000e+01	-2.139812541429046346e-10	2.620467112339286420e-01	2.620467112339278093e-01	-1.190311141455260145e-05	-6.348451953433167524e-06	7.908857979140737626e-01
4.500000000000000000e+01	0.000000000000000000e+00	3.000000000000000000e+00	1.750000000000000000e+02	0.000000000000000000e+00	-2.258684313623965086e-10	2.513681469292608495e-01	2.513681469292601833e-01	2.463742075252861008e-06	9.897585939356223764e-06	8.021106117182958961e-01
4.500000000000000000e+01	0.000000000000000000e+00	3.000000000000000000e+00	1.750000000000000000e+02	1.000000000000000000e+00	-6.113959351806799909e-11	-8.613981130096970418e-01	1.021536642622222990e+00	3.290834261227760637e-03	-7.720132884744869157e-04	7.598970916866505387e-01
4.500000000000000000e+01	0.000000000000000000e+00	3.000000000000000000e+00	1.750000000000000000e+02	2.000000000000000000e+00	-2.258684308497954230e-10	2.513683574377993946e-01	2.513683574377984509e-01	-6.348131190110352070e-05	2.493176337162315208e-05	8.021105540161544978e-01
4.500000000000000000e+01	0.000000000000000000e+00	3.000000000000000000e+00	1.750000000000000000e+02	3.000000000000000000e+00	-2.258684312127937604e-10	2.513682872838081672e-01	2.513682872838075566e-01	-3.049834038410338528e-05	-1.140017140344301459e-05	8.021106070014903944e-01
4.500000000000000000e+01	0.000000000000000000e+00	3.000000000000000000e+00	1.750000000000000000e+02	4.000000000000000000e+00	-2.258684313351542974e-10	2.513683507774870929e-01	2.513683507774864268e-01	-4.501069425931595988e-06	3.045656631393656603e-05	8.021105730066697692e-01
4.500000000000000000e+01	0.000000000000000000e+00	3.000000000000000000e+00	1.750000000000000000e+02	5.000000000000000000e+00	-2.258684313916572990e-10	2.513683306032026277e-01	2.513683306032021281e-01	4.651922091462936616e-06	1.263167934042393123e-05	8.021105740482470381e-01
4.500000000000000000e+01	0.000000000000000000e+00	3.000000000000000000e+00	1.750000000000000000e+02	6.000000000000000000e+00	-2.258684313798259279e-10	2.513687038880883517e-01	2.513687038880875746e-01	2.111259435125914342e-06	1.006289906601400276e-05	8.021101883381244191e-01
4.500000000000000000e+01	0.000000000000000000e+00	3.000000000000000000e+00	1.750000000000000000e+02	7.000000000000000000e+00	-2.258684313879597499e-10	2.513682120156356392e-01	2.513682120156349176e-01	-4.420585840353795456e-06	1.116674227641122412e-05	8.021105787748636917e-01
4.500000000000000000e+01	0.000000000000000000e+00	3.000000000000000000e+00	1.750000000000000000e+02	8.000000000000000000e+00	-2.258684313185932109e-10	2.513683549791286276e-01	2.513683549791279614e-01	-7.813988305560675134e-06	3.240509755340996976e-05	8.021105730528883537e-01
4.500000000000000000e+01	0.000000000000000000e+00	3.000000000000000000e+00	1.750000000000000000e+02	9.000000000000000000e+00	-2.258684313897414970e-10	2.513682724499249344e-01	2.513682724499243792e-01	-3.135578078999265930e-06	8.277490498027777592e-06	8.021105766646968727e-01
4.500000000000000000e+01	0.000000000000000000e+00	3.000000000000000000e+00	1.750000000000000000e+02	1.000000000000000000e+01	-2.258684313764632319e-10	2.513683283871584462e-01	2.513683283871576690e-01	4.876189790384247626e-06	2.099490127859269110e-05	8.021105740791888428e-01
4.500000000000000000e+01	0.000000000000000000e+00	3.000000000000000000e+00	1.750000000000000000e+02	1.100000000000000000e+01	-2.258684312448428474e-10	2.513683914153027610e-01	2.513683914153020393e-01	-3.175073899067338878e-05	1.732520194458365569e-05	8.021105721699038904e-01
4.500000000000000000e+01	0.000000000000000000e+00	3.000000000000000000e+00	2.000000000000000000e+02	0.000000000000000000e+00	-2.379166287058910509e-10	2.413898376565917214e-01	2.413898376565909443e-01	2.483799627019152967e-06	9.361561277646637981e-06	8.124801162037292857e-01
4.500000000000000000e+01	0.000000000000000000e+00	3.000000000000000000e+00	2.000000000000000000e+02	1.000000000000000000e+00	-7.261995330368547661e-11	-8.407923958623628735e-01	1.023310521753431512e+00	2.501585869538097522e-03	-5.168313359452632923e-04	7.777932033880223806e-01
4.500000000000000000e+01	0.000000000000000000e+00	3.000000000000000000e+00	2.000000000000000000e+02	2.000000000000000000e+00	-2.379166285200848303e-10	2.413887153252085860e-01	2.413887153252078643e-01	-3.534947103890773162e-05	-5.145092860540190201e-06	8.124812408305848166e-01
4.500000000000000000e+01	0.000000000000000000e+00	3.000000000000000000e+00	2.000000000000000000e+02	3.000000000000000000e+00	-2.379166286542030160e-10	2.413887534023248793e-01	2.413887534023242964e-01	-9.440888398144770796e-06	-1.156254003332198570e-05	8.124812580868848721e-01
4.500000000000000000e+01	0.000000000000000000e+00	3.000000000000000000e+00	2.000000000000000000e+02	4.000000000000000000e+00	-2.379166286735301944e-10	2.413887327320206055e-01	2.413887327320198839e-01	4.041667904264002620e-06	2.918271345541117046e-05	8.124812473603856278e-01
4.500000000000000000e+01	0.000000000000000000e+00	3.000000000000000000e+00	2.000000000000000000e+02	5.000000000000000000e+00	-2.379166286618699463e-10	2.413887469722398871e-01	2.413887469722391654e-01	1.660655912136015566e-05	-7.824608837026177753e-06	8.124812468219351214e-01
4.500000000000000000e+01	0.000000000000000000e+00	3.000000000000000000e+00	2.000000000000000000e+02	6.000000000000000000e+00	-2.379166287155090418e-10	2.413881160325458131e-01	2.413881160325451192e-01	2.219438366347539659e-06	9.422341831221877948e-06	8.124818660867437758e-01
4.500000000000000000e+01	0.000000000000000000e+00	3.000000000000000000e+00	2.000000000000000000e+02	7.000000000000000000e+00	-2.379166286964067014e-10	2.413887380085656120e-01	2.413887380085649181e-01	2.395191526215314001e-06	2.428118493244502571e-05	8.124812473495589549e-01
4.500000000000000000e+01	0.000000000000000000e+00	3.000000000000000000e+00	2.000000000000000000e+02	8.000000000000000000e+00	-2.379166286772761335e-10	2.413887372877099313e-01	2.413887372877091542e-01	-1.165098062746891834e-05	-4.294325700215077930e-06	8.124812479383988206e-01
4.500000000000000000e+01	0.000000000000000000e+00	3.000000000000000000e+00	2.000000000000000000e+02	9.000000000000000000e+00	-2.379166286718177754e-10	2.413887311195974106e-01	2.413887311195966889e-01	1.987966390164110127e-05	1.892818792876317047e-05	8.124812475255206445e-01
4.500000000000000000e+01	0.000000000000000000e+00	3.000000000000000000e+00	2.000000000000000000e+02	1.000000000000000000e+01	-2.379166285570015392e-10	2.413886292538187095e-01	2.413886292538177936e-01	1.498094351582398475e-05	-2.437968503233755156e-05	8.124812508770307140e-01
4.500000000000000000e+01	0.000000000000000000e+00	3.000000000000000000e+00	2.000000000000000000e+02	1.100000000000000000e+01	-2.379166287078592238e-10	2.413887264496557272e-01	2.413887264496550611e-01	1.163419345336039579e-05	1.860091108473362375e-06	8.124812476377565318e-01
4.500000000000000000e+01	0.000000000000000000e+00	3.000000000000000000e+00	2.250000000000000000e+02	0.000000000000000000e+00	-2.501137486018310178e-10	2.320472692563486095e-01	2.320472692563480821e-01	2.490959581598736013e-06	8.825552815856215082e-06	8.220805869034704116e-01
4.500000000000000000e+01	0.000000000000000000e+00	3.000000000000000000e+00	2.250000000000000000e+02	1.000000000000000000e+00	-8.433476901147238880e-11	-8.221907322634358639e-01	1.022086040353211267e+00	2.357431071528552722e-03	-3.571340464822609652e-04	7.919325889374014826e-01
4.500000000000000000e+01	0.000000000000000000e+00	3.000000000000000000e+00	2.250000000000000000e+02	2.000000000000000000e+00	-2.501137484915442158e-10	2.320452366368017383e-01	2.320452366368010999e-01	-2.045057541873784436e-05	-1.075137193119553758e-05	8.220826791659757715e-01
4.500000000000000000e+01	0.000000000000000000e+00	3.000000000000000000e+00	2.250000000000000000e+02	3.000000000000000000e+00	-2.501137485836011979e-10	2.320451752720197880e-01	2.320451752720192884e-01	1.909586396360515107e-06	-5.968912254693151963e-06	8.220826873249430511e-01
4.500000000000000000e+01	0.000000000000000000e+00	3.000000000000000000e+00	2.250000000000000000e+02	4.000000000000000000e+00	-2.501137485685835271e-10	2.320452409227778678e-01	2.320452409227770074e-01	4.256439174948415311e-07	2.660332665091625905e-05	8.220826849444619056e-01
4.500000000000000000e+01	0.000000000000000000e+00	3.000000000000000000e+00	2.250000000000000000e+02	5.000000000000000000e+00	-2.501137486041727144e-10	2.320452334179744502e-01	2.320452334179737841e-01	1.003384547156317088e-05	1.007702553797071334e-05	8.220826858681771210e-01
4.500000000000000000e+01	0.000000000000000000e+00	3.000000000000000000e+00	2.250000000000000000e+02	6.000000000000000000e+00	-2.501137486054495711e-10	2.320433388628580229e-01	2.320433388628574956e-01	2.306424075634891257e-06	8.829729410731690874e-06	8.220846985106157190e-01
4.500000000000000000e+01	0.000000000000000000e+00	3.000000000000000000e+00	2.250000000000000000e+02	7.000000000000000000e+00	-2.501137485083184564e-10	2.320452318479846454e-01	2.320452318479838960e-01	2.677504755407589140e-05	1.924685894724725374e-05	8.220826853279278312e-01
4.500000000000000000e+01	0.000000000000000000e+00	3.000000000000000000e+00	2.250000000000000000e+02	8.000000000000000000e+00	-2.501137485835050381e-10	2.320452363608981050e-01	2.320452363608974944e-01	3.211622641830779821e-06	-5.956784178175824845e-06	8.220826853796924238e-01
4.500000000000000000e+01	0.000000000000000000e+00	3.000000000000000000e+00	2.250000000000000000e+02	9.000000000000000000e+00	-2.501137486111329740e-10	2.320452275761780703e-01	2.320452275761774874e-01	5.408423842565749028e-06	9.543502640345012216e-06	8.220826858413061711e-01
4.500000000000000000e+01	0.000000000000000000e+00	3.000000000000000000e+00	2.250000000000000000e+02	1.000000000000000000e+01	-2.501137485793740982e-10	2.320452255767785910e-01	2.320452255767777860e-01	-6.675898283067494678e-06	2.095678097305582471e-05	8.220826857300763679e-01
4.500000000000000000e+01	0.000000000000000000e+00	3.000000000000000000e+00	2.250000000000000000e+02	1.100000000000000000e+01	-2.501137486112105222e-10	2.320452336133748406e-01	2.320452336133742299e-01	4.837164621458213827e-06	7.285129863229164281e-06	8.220826854561710251e-01
4.500000000000000000e+01	0.000000000000000000e+00	3.000000000000000000e+00	2.500000000000000000e+02	0.000000000000000000e+00	-2.624488759876315880e-10	2.232846435588291545e-01	2.232846435588285439e-01	2.522536873211116418e-06	8.315708326211269271e-06	8.309867502297311193e-01
4.500000000000000000e+01	0.000000000000000000e+00	3.000000000000000000e+00	2.500000000000000000e+02	1.000000000000000000e+00	-9.624871664514950129e-11	-8.025804208159662556e-01	1.017217251874230621e+00	2.373109136252737374e-03	-2.205875308916786348e-04	8.047580958514114480e-01
4.500000000000000000e+01	0.000000000000000000e+00	3.000000000000000000e+00	2.500000000000000000e+02	2.000000000000000000e+00	-2.624488759441932322e-10	2.232827296420240304e-01	2.232827296420233920e-01	-2.435609438023855581e-06	-9.807298864627583024e-06	8.309888499194347800e-01
4.500000000000000000e+01	0.000000000000000000e+00	3.000000000000000000e+00	2.500000000000000000e+02	3.000000000000000000e+00	-2.624488759769712462e-10	2.232827655582340087e-01	2.232827655582331483e-01	1.153931065248210055e-05	2.216378525354216044e-06	8.309887729433081960e-01
4.500000000000000000e+01	0.000000000000000000e+00	3.000000000000000000e+00	2.500000000000000000e+02	4.000000000000000000e+00	-2.624488759772559514e-10	2.232827415804202187e-01	2.232827415804194415e-01	-8.049142916934238351e-06	6.381482982376733265e-06	8.309888426828078156e-01
4.500000000000000000e+01	0.000000000000000000e+00	3.000000000000000000e+00	2.500000000000000000e+02	5.000000000000000000e+00	-2.624488759923993020e-10	2.232827096731714311e-01	2.232827096731707928e-01	3.471192824634630670e-06	1.080058376095224962e-05	8.309888436493890751e-01
4.500000000000000000e+01	0.000000000000000000e+00	3.000000000000000000e+00	2.500000000000000000e+02	6.000000000000000000e+00	-2.624488759887428535e-10	2.232805975271811849e-01	2.232805975271806853e-01	2.392803159366260762e-06	8.291940135781299565e-06	8.309910454108910827e-01
4.500000000000000000e+01	0.000000000000000000e+00	3.000000000000000000e+00	2.500000000000000000e+02	7.000000000000000000e+00	-2.624488759200627193e-10	2.232827032580615434e-01	2.232827032580609328e-01	2.501133493209880789e-05	8.533560731960439523e-06	8.309888436947986401e-01
4.500000000000000000e+01	0.000000000000000000e+00	3.000000000000000000e+00	2.500000000000000000e+02	8.000000000000000000e+00	-2.624488759857594198e-10	2.232827025570980339e-01	2.232827025570974788e-01	5.461146574921533593e-06	1.481826923854023303e-05	8.309888440912718277e-01
4.500000000000000000e+01	0.000000000000000000e+00	3.000000000000000000e+00	2.500000000000000000e+02	9.000000000000000000e+00	-2.624488759798830254e-10	2.232827034040704428e-01	2.232827034040697489e-01	1.213642790235421580e-05	7.218057350260859101e-06	8.309888439043919828e-01
4.500000000000000000e+01	0.000000000000000000e+00	3.000000000000000000e+00	2.500000000000000000e+02	1.000000000000000000e+01	-2.624488759826672119e-10	2.232827051218136960e-01	2.232827051218130576e-01	-4.771133530717386318e-06	1.269599717495840274e-05	8.309888441782561364e-01
4.500000000000000000e+01	0.000000000000000000e+00	3.000000000000000000e+00	2.500000000000000000e+02	1.100000000000000000e+01	-2.624488759765233279e-10	2.232827021369637732e-01	2.232827021369631626e-01	8.256174563483910757e-06	1.726021243147997993e-05	8.309888440862784886e-01
4.500000000000000000e+01	0.000000000000000000e+00	3.000000000000000000e+00	2.750000000000000000e+02	0.000000000000000000e+00	-2.749121295352036585e-10	2.150548904862090993e-01	2.150548904862085164e-01	2.549786354311788566e-06	7.845503977306036414e-06	8.392619151692711776e-01
4.500000000000000000e+01	0.000000000000000000e+00	3.000000000000000000e+00	2.750000000000000000e+02	1.000000000000000000e+00	-1.083561359485023395e-10	-7.765101514199733712e-01	1.006635264244356120e+00	2.493296374789556909e-03	-5.413322328167040668e-05	8.183392527525094051e-01
4.500000000000000000e+01	0.000000000000000000e+00	3.000000000000000000e+00	2.750000000000000000e+02	2.000000000000000000e+00	-2.749121295195527292e-10	2.150522883608064761e-01	2.150522883608058100e-01	6.861407654808368529e-06	-3.737632616860292141e-06	8.392645907442524145e-01
4.500000000000000000e+01	0.000000000000000000e+00	3.000000000000000000e+00	2.750000000000000000e+02	3.000000000000000000e+00	-2.749121295370493053e-10	2.150523264348801200e-01	2.150523264348794261e-01	7.017635236064567491e-06	4.411920325349833068e-06	8.392645703534876711e-01
4.500000000000000000e+01	0.000000000000000000e+00	3.000000000000000000e+00	2.750000000000000000e+02	4.000000000000000000e+00	-2.749121295337666390e-10	2.150523430528966939e-01	2.150523430528960556e-01	-3.260011736903383009e-06	3.215739697906586438e-06	8.392645753886951443e-01
4.500000000000000000e+01	0.000000000000000000e+00	3.000000000000000000e+00	2.750000000000000000e+02	5.000000000000000000e+00	-2.749121295280302448e-10	2.150523262224393051e-01	2.150523262224388055e-01	-6.575984750241941586e-06	5.389342318054775709e-06	8.392645759895218660e-01
4.500000000000000000e+01	0.000000000000000000e+00	3.000000000000000000e+00	2.750000000000000000e+02	6.000000000000000000e+00	-2.749121295380865381e-10	2.150503812665928438e-01	2.150503812665923720e-01	2.469341673393817899e-06	7.810357658170002200e-06	8.392666162962342247e-01
4.500000000000000000e+01	0.000000000000000000e+00	3.000000000000000000e+00	2.750000000000000000e+02	7.000000000000000000e+00	-2.749121295340451404e-10	2.150523282641282896e-01	2.150523282641275125e-01	2.335423881597368961e-06	1.365228773414097964e-05	8.392645762568237133e-01
4.500000000000000000e+01	0.000000000000000000e+00	3.000000000000000000e+00	2.750000000000000000e+02	8.000000000000000000e+00	-2.749121295286976245e-10	2.150523623695473618e-01	2.150523623695466680e-01	5.406344351814604996e-06	1.673103330127700855e-05	8.392645743570336103e-01
4.500000000000000000e+01	0.000000000000000000e+00	3.000000000000000000e+00	2.750000000000000000e+02	9.000000000000000000e+00	-2.749121295335541053e-10	2.150523358319700318e-01	2.150523358319694212e-01	-1.691813237031730168e-06	1.388214961638458771e-05	8.392645757646872706e-01
4.500000000000000000e+01	0.000000000000000000e+00	3.000000000000000000e+00	2.750000000000000000e+02	1.000000000000000000e+01	-2.749121295399634109e-10	2.150523271170395045e-01	2.150523271170388939e-01	-4.886485227786914804e-07	6.886184063620406450e-06	8.392645761869106380e-01
4.500000000000000000e+01	0.000000000000000000e+00	3.000000000000000000e+00	2.750000000000000000e+02	1.100000000000000000e+01	-2.749121295334338539e-10	2.150523243402250595e-01	2.150523243402245044e-01	-2.070133071742258034e-06	1.354150360539375694e-05	8.392645760055889026e-01
4.500000000000000000e+01	0.000000000000000000e+00	3.000000000000000000e+00	3.000000000000000000e+02	0.000000000000000000e+00	-2.874945368894400563e-10	2.073127630637240648e-01	2.073127630637234819e-01	2.584990717770874860e-06	7.418539618440687240e-06	8.469648977322874472e-01
4.500000000000000000e+01	0.000000000000000000e+00	3.000000000000000000e+00	3.000000000000000000e+02	1.000000000000000000e+00	-2.874945368873528729e-10	2.073107335556858555e-01	2.073107335556852726e-01	-3.728386653831602897e-06	1.023523911016912840e-05	8.469669957578978003e-01
4.500000000000000000e+01	0.000000000000000000e+00	3.000000000000000000e+00	3.000000000000000000e+02	2.000000000000000000e+00	-2.874945368809973857e-10	2.073106853422359286e-01	2.073106853422353180e-01	9.911909921666009948e-06	1.366982808368368168e-06	8.469670685242752795e-01
4.500000000000000000e+01	0.000000000000000000e+00	3.000000000000000000e+00	3.000000000000000000e+02	3.000000000000000000e+00	-2.874945362829155074e-10	2.073129054983253172e-01	2.073129054983247066e-01	-5.953329832704022992e-05	2.765097390754792395e-06	8.469646870389144766e-01
4.500000000000000000e+01	0.000000000000000000e+00	3.000000000000000000e+00	3.000000000000000000e+02	4.000000000000000000e+00	-2.874945364544448490e-10	2.073106564076765412e-01	2.073106564076760139e-01	5.568971164071107618e-05	1.006314781454283405e-05	8.469670518550159732e-01
4.500000000000000000e+01	0.000000000000000000e+00	3.000000000000000000e+00	3.000000000000000000e+02	5.000000000000000000e+00	-2.874945368579726583e-10	2.073106599461069510e-01	2.073106599461065069e-01	1.758193718071993390e-05	4.680861600140671825e-06	8.469670625024983135e-01
4.500000000000000000e+01	0.000000000000000000e+00	3.000000000000000000e+00	3.000000000000000000e+02	6.000000000000000000e+00	-2.874945368892352774e-10	2.073086072801003377e-01	2.073086072800996438e-01	2.526843138748648470e-06	7.370270037911228749e-06	8.469691454953581777e-01
4.500000000000000000e+01	0.000000000000000000e+00	3.000000000000000000e+00	3.000000000000000000e+02	7.000000000000000000e+00	-2.874945368864823170e-10	2.073106613546017440e-01	2.073106613546010779e-01	5.957166501659081245e-06	1.378445694879271189e-05	8.469670626828034177e-01
4.500000000000000000e+01	0.000000000000000000e+00	3.000000000000000000e+00	3.000000000000000000e+02	8.000000000000000000e+00	-2.874945368948346698e-10	2.073106623016545691e-01	2.073106623016540695e-01	2.486673533883490803e-06	8.010620826776014276e-06	8.469670627799342766e-01
4.500000000000000000e+01	0.000000000000000000e+00	3.000000000000000000e+00	3.000000000000000000e+02	9.000000000000000000e+00	-2.874945368902878648e-10	2.073106616565776605e-01	2.073106616565768834e-01	4.858757754330708587e-06	1.234114111655936357e-05	8.469670627259255902e-01
4.500000000000000000e+01	0.000000000000000000e+00	3.000000000000000000e+00	3.000000000000000000e+02	1.000000000000000000e+01	-2.874945368809030354e-10	2.073106656092099653e-01	2.073106656092094102e-01	7.625297847837227688e-06	1.529801760082595983e-05	8.469670625629546201e-01
4.500000000000000000e+01	0.000000000000000000e+00	3.000000000000000000e+00	3.000000000000000000e+02	1.100000000000000000e+01	-2.874945368878553851e-10	2.073106462646410741e-01	2.073106462646403247e-01	6.205860489798501862e-07	1.040115921301381151e-06	8.469670635615733634e-01
4.500000000000000000e+01	0.000000000000000000e+00	3.000000000000000000e+00	3.250000000000000000e+02	0.000000000000000000e+00	-3.001879290703038504e-10	2.000201681067145243e-01	2.000201681067138859e-01	2.613643684936330039e-06	7.031040904967288163e-06	8.541456345433880992e-01
4.500000000000000000e+01	0.000000000000000000e+00	3.000000000000000000e+00	3.250000000000000000e+02	1.000000000000000000e+00	-3.001879290624198369e-10	2.000189985869076092e-01	2.000189985869070264e-01	-4.981816413261813254e-06	7.455249694394086585e-06	8.541468501242456268e-01
4.500000000000000000e+01	0.000000000000000000e+00	3.000000000000000000e+00	3.250000000000000000e+02	2.000000000000000000e+00	-3.001879280827557162e-10	2.000183888811758182e-01	2.000183888811753463e-01	-6.650959576419426746e-05	4.277464277768870134e-05	8.541474060833809112e-01
4.500000000000000000e+01	0.000000000000000000e+00	3.000000000000000000e+00	3.250000000000000000e+02	3.000000000000000000e+00	-3.001879287126038633e-10	2.000207942264882743e-01	2.000207942264876360e-01	-4.075862166786828463e-05	-1.019221752537994801e-05	8.541450043375476975e-01
4.500000000000000000e+01	0.000000000000000000e+00	3.000000000000000000e+00	3.250000000000000000e+02	4.000000000000000000e+00	-3.001879289305106371e-10	2.000189980249492960e-01	2.000189980249487687e-01	2.714480215096420904e-05	2.320674725165570903e-05	8.541469506333507766e-01
4.500000000000000000e+01	0.000000000000000000e+00	3.000000000000000000e+00	3.250000000000000000e+02	5.000000000000000000e+00	-3.001879290608418864e-10	2.000188430227261005e-01	2.000188430227254621e-01	3.592517659783226077e-06	1.517520409293013367e-05	8.541469663449058336e-01
4.500000000000000000e+01	0.000000000000000000e+00	3.000000000000000000e+00	3.250000000000000000e+02	6.000000000000000000e+00	-3.001879290713502856e-10	2.000182055145843241e-01	2.000182055145839077e-01	2.579043574403210644e-06	7.002063743761204508e-06	8.541475875659837458e-01
4.500000000000000000e+01	0.000000000000000000e+00	3.000000000000000000e+00	3.250000000000000000e+02	7.000000000000000000e+00	-3.001879290713991926e-10	2.000188340815218790e-01	2.000188340815212407e-01	4.446593615708263691e-06	7.620235435265974498e-06	8.541469667962610091e-01
4.500000000000000000e+01	0.000000000000000000e+00	3.000000000000000000e+00	3.250000000000000000e+02	8.000000000000000000e+00	-3.001879290637871147e-10	2.000188438439703953e-01	2.000188438439696181e-01	-2.302121540725172168e-06	1.745802939552756598e-06	8.541469663181936456e-01
4.500000000000000000e+01	0.000000000000000000e+00	3.000000000000000000e+00	3.250000000000000000e+02	9.000000000000000000e+00	-3.001879290577022707e-10	2.000188490422079857e-01	2.000188490422072640e-01	8.952146693666191508e-06	1.487310813604127700e-07	8.541469658978071422e-01
4.500000000000000000e+01	0.000000000000000000e+00	3.000000000000000000e+00	3.250000000000000000e+02	1.000000000000000000e+01	-3.001879290606493085e-10	2.000188273705841568e-01	2.000188273705835740e-01	-3.682711638968272147e-06	1.230999016740731898e-05	8.541469675634746350e-01
4.500000000000000000e+01	0.000000000000000000e+00	3.000000000000000000e+00	3.250000000000000000e+02	1.100000000000000000e+01	-3.001879290642224702e-10	2.000187953167671673e-01	2.000187953167663346e-01	9.439743606791060600e-06	6.585617946798792494e-06	8.541469689373756280e-01
4.500000000000000000e+01	0.000000000000000000e+00	3.000000000000000000e+00	3.500000000000000000e+02	0.000000000000000000e+00	-3.129848503941580076e-10	1.931426362917334494e-01	1.931426362917329220e-01	2.625023316893095176e-06	6.676546145556011424e-06	8.608485737167581586e-01
4.500000000000000000e+01	0.000000000000000000e+00	3.000000000000000000e+00	3.500000000000000000e+02	1.000000000000000000e+00	-3.129848503901716692e-10	1.931422633571241998e-01	1.931422633571237002e-01	-3.348519085147409448e-06	8.974043008860574589e-06	8.608491457956223281e-01
4.500000000000000000e+01	0.000000000000000000e+00	3.000000000000000000e+00	3.500000000000000000e+02	2.000000000000000000e+00	-3.129848498622084438e-10	1.931415466576688333e-01	1.931415466576684170e-01	-5.290200540327995158e-05	1.441276279518609581e-05	8.608498217783100426e-01
4.500000000000000000e+01	0.000000000000000000e+00	3.000000000000000000e+00	3.500000000000000000e+02	3.000000000000000000e+00	-3.129848501990687526e-10	1.931432906884646694e-01	1.931432906884640310e-01	-2.336634975340017793e-05	-1.511737010705946041e-05	8.608480246666380120e-01
4.500000000000000000e+01	0.000000000000000000e+00	3.000000000000000000e+00	3.500000000000000000e+02	4.000000000000000000e+00	-3.129848503481996977e-10	1.931419677995555029e-01	1.931419677995548922e-01	7.710864415009434600e-06	2.293491576141190312e-05	8.608493613871971428e-01
4.500000000000000000e+01	0.000000000000000000e+00	3.000000000000000000e+00	3.500000000000000000e+02	5.000000000000000000e+00	-3.129848503869768392e-10	1.931419870702325292e-01	1.931419870702320019e-01	-3.861775779471900202e-06	1.086220897463749277e-05	8.608493645973012143e-01
4.500000000000000000e+01	0.000000000000000000e+00	3.000000000000000000e+00	3.500000000000000000e+02	6.000000000000000000e+00	-3.129848503949248558e-10	1.931414223638442396e-01	1.931414223638436289e-01	2.605939752830895806e-06	6.633564750965293711e-06	8.608499266816543871e-01
4.500000000000000000e+01	0.000000000000000000e+00	3.000000000000000000e+00	3.500000000000000000e+02	7.000000000000000000e+00	-3.129848503921344654e-10	1.931420062417182892e-01	1.931420062417177341e-01	-2.972134383817901992e-06	6.894448522830376942e-06	8.608493637049218217e-01
4.500000000000000000e+01	0.000000000000000000e+00	3.000000000000000000e+00	3.500000000000000000e+02	8.000000000000000000e+00	-3.129848503921484757e-10	1.931419687226157422e-01	1.931419687226152149e-01	2.461005263590778330e-06	1.214203777583134874e-05	8.608493664499300424e-01
4.500000000000000000e+01	0.000000000000000000e+00	3.000000000000000000e+00	3.500000000000000000e+02	9.000000000000000000e+00	-3.129848503876682071e-10	1.931419998115629366e-01	1.931419998115624648e-01	1.871615789798168673e-06	1.398712516134935492e-05	8.608493637210128391e-01
4.500000000000000000e+01	0.000000000000000000e+00	3.000000000000000000e+00	3.500000000000000000e+02	1.000000000000000000e+01	-3.129848503892339566e-10	1.931419819267676252e-01	1.931419819267670701e-01	-3.878671642345036399e-06	4.537943595888035331e-06	8.608493646380452891e-01
4.500000000000000000e+01	0.000000000000000000e+00	3.000000000000000000e+00	3.500000000000000000e+02	1.100000000000000000e+01	-3.129848503871179768e-10	1.931419899715004773e-01	1.931419899714999222e-01	1.020922790290308049e-05	5.427556737573214730e-06	8.608493640438941163e-01
4.500000000000000000e+01	0.000000000000000000e+00	3.000000000000000000e+00	3.750000000000000000e+02	0.000000000000000000e+00	-3.258784810888877030e-10	1.866490606466123248e-01	1.866490606466116864e-01	2.626013160439022069e-06	6.352826169098184601e-06	8.671140679825614095e-01
4.500000000000000000e+01	0.000000000000000000e+00	3.000000000000000000e+00	3.750000000000000000e+02	1.000000000000000000e+00	-3.258784810897744923e-10	1.866486470502010109e-01	1.866486470502004558e-01	2.707458519911703807e-06	6.826951276714125742e-06	8.671145203252269562e-01
4.500000000000000000e+01	0.000000000000000000e+00	3.000000000000000000e+00	3.750000000000000000e+02	2.000000000000000000e+00	-3.258784808058267558e-10	1.866483042609076992e-01	1.866483042609071719e-01	-3.669688622510824109e-05	-1.185018862662481310e-06	8.671148718672782030e-01
4.500000000000000000e+01	0.000000000000000000e+00	3.000000000000000000e+00	3.750000000000000000e+02	3.000000000000000000e+00	-3.258784809839477965e-10	1.866494550751219561e-01	1.866494550751213455e-01	-1.044445575453961073e-05	-1.416559254194131735e-05	8.671137114096607590e-01
4.500000000000000000e+01	0.000000000000000000e+00	3.000000000000000000e+00	3.750000000000000000e+02	4.000000000000000000e+00	-3.258784810719803897e-10	1.866486624505166170e-01	1.866486624505160896e-01	-1.891466370051808767e-07	1.603875058019821879e-05	8.671145189236272310e-01
4.500000000000000000e+01	0.000000000000000000e+00	3.000000000000000000e+00	3.750000000000000000e+02	5.000000000000000000e+00	-3.258784810822517499e-10	1.866486622729138511e-01	1.866486622729131850e-01	-3.869485587732000250e-06	6.671626661276816975e-06	8.671145197000846849e-01
4.500000000000000000e+01	0.000000000000000000e+00	3.000000000000000000e+00	3.750000000000000000e+02	6.000000000000000000e+00	-3.258784810887934044e-10	1.866482062447033519e-01	1.866482062447028800e-01	2.617049993611057271e-06	6.320392784766528983e-06	8.671149303307041922e-01
4.500000000000000000e+01	0.000000000000000000e+00	3.000000000000000000e+00	3.750000000000000000e+02	7.000000000000000000e+00	-3.258784810426551310e-10	1.866486641651484424e-01	1.866486641651479705e-01	9.109976018588554974e-06	8.686334432754836505e-06	8.671145230253244351e-01
4.500000000000000000e+01	0.000000000000000000e+00	3.000000000000000000e+00	3.750000000000000000e+02	8.000000000000000000e+00	-3.258784810895073646e-10	1.866486553344898769e-01	1.866486553344892663e-01	2.901316430908214305e-06	5.959967630029520161e-06	8.671145198402843146e-01
4.500000000000000000e+01	0.000000000000000000e+00	3.000000000000000000e+00	3.750000000000000000e+02	9.000000000000000000e+00	-3.258784810814429224e-10	1.866486625657982623e-01	1.866486625657978737e-01	2.541283988010163194e-06	-5.581488169581428629e-07	8.671145197937127902e-01
4.500000000000000000e+01	0.000000000000000000e+00	3.000000000000000000e+00	3.750000000000000000e+02	1.000000000000000000e+01	-3.258784810729156208e-10	1.866486586639087286e-01	1.866486586639082568e-01	-4.652882044848741030e-06	6.100030739368665217e-08	8.671145196693402779e-01
4.500000000000000000e+01	0.000000000000000000e+00	3.000000000000000000e+00	3.750000000000000000e+02	1.100000000000000000e+01	-3.258784810697381099e-10	1.866486639828676131e-01	1.866486639828670024e-01	1.258995306724386317e-05	9.674444508781334696e-06	8.671145192466169771e-01
4.500000000000000000e+01	0.000000000000000000e+00	3.000000000000000000e+00	4.000000000000000000e+02	0.000000000000000000e+00	-3.388625703092680231e-10	1.805105622507343632e-01	1.805105622507337804e-01	2.616292720307237171e-06	6.054614211230756768e-06	8.729783149777812223e-01
4.500000000000000000e+01	0.000000000000000000e+00	3.000000000000000000e+00	4.000000000000000000e+02	1.000000000000000000e+00	-3.388625703013987954e-10	1.805103765357342072e-01	1.805103765357337076e-01	9.612630525406995694e-06	6.467100006255534285e-06	8.729785842438344545e-01
4.500000000000000000e+01	0.000000000000000000e+00	3.000000000000000000e+00	4.000000000000000000e+02	2.000000000000000000e+00	-3.388625701593088634e-10	1.805101832516328997e-01	1.805101832516325111e-01	-2.226493141086839710e-05	-8.101346044843525803e-06	8.729787648557967294e-01
4.500000000000000000e+01	0.000000000000000000e+00	3.000000000000000000e+00	4.000000000000000000e+02	3.000000000000000000e+00	-3.388625702374936130e-10	1.805111206892584252e-01	1.805111206892578424e-01	-3.669493609597081340e-06	-1.260359149239665194e-05	8.729778777803699485e-01
4.500000000000000000e+01	0.000000000000000000e+00	3.000000000000000000e+00	4.000000000000000000e+02	4.000000000000000000e+00	-3.388625702913372289e-10	1.805104470352971446e-01	1.805104470352965895e-01	-2.298656740282674691e-06	1.498129136804409660e-05	8.729785144754118598e-01
4.500000000000000000e+01	0.000000000000000000e+00	3.000000000000000000e+00	4.000000000000000000e+02	5.000000000000000000e+00	-3.388625703044459737e-10	1.805104421145665161e-01	1.805104421145660165e-01	2.145884245091066619e-06	5.332841798781303195e-07	8.729785169576712578e-01
4.500000000000000000e+01	0.000000000000000000e+00	3.000000000000000000e+00	4.000000000000000000e+02	6.000000000000000000e+00	-3.388625703092124986e-10	1.805098125475614879e-01	1.805098125475609883e-01	2.610235825890447040e-06	6.036260175157318769e-06	8.729792176369112200e-01
4.500000000000000000e+01	0.000000000000000000e+00	3.000000000000000000e+00	4.000000000000000000e+02	7.000000000000000000e+00	-3.388625703093503275e-10	1.805104858001345125e-01	1.805104858001342072e-01	4.821588484875910707e-06	5.878541270158315240e-06	8.729785147271127421e-01
4.500000000000000000e+01	0.000000000000000000e+00	3.000000000000000000e+00	4.000000000000000000e+02	8.000000000000000000e+00	-3.388625703098077584e-10	1.805104426990472855e-01	1.805104426990467581e-01	2.805612626275831340e-06	7.671650956920635171e-06	8.729785169691868241e-01
4.500000000000000000e+01	0.000000000000000000e+00	3.000000000000000000e+00	4.000000000000000000e+02	9.000000000000000000e+00	-3.388625702695215810e-10	1.805104515943628807e-01	1.805104515943625754e-01	-9.643666266752134674e-06	-2.425064444714684114e-06	8.729785148512327897e-01
4.500000000000000000e+01	0.000000000000000000e+00	3.000000000000000000e+00	4.000000000000000000e+02	1.000000000000000000e+01	-3.388625703033812371e-10	1.805104400705652978e-01	1.805104400705646872e-01	-1.938967742569620835e-06	2.116631769581707639e-06	8.729785170583658216e-01
4.500000000000000000e+01	0.000000000000000000e+00	3.000000000000000000e+00	4.000000000000000000e+02	1.100000000000000000e+01	-3.388625702992344256e-10	1.805104349447178291e-01	1.805104349447172185e-01	1.009555213213007457e-05	7.473472873236093345e-06	8.729785172001535143e-01
4.500000000000000000e+01	0.000000000000000000e+00	3.000000000000000000e+00	4.250000000000000000e+02	0.000000000000000000e+00	-3.519313779125093656e-10	1.747018065323652503e-01	1.747018065323648339e-01	2.597736247410000803e-06	5.778508976526381191e-06	8.784737141752623213e-01
4.500000000000000000e+01	0.000000000000000000e+00	3.000000000000000000e+00	4.250000000000000000e+02	1.000000000000000000e+00	-3.519313779060179106e-10	1.747015779571917948e-01	1.747015779571912397e-01	5.821579693320376884e-06	-3.896811254378535491e-07	8.784737743159183321e-01
4.500000000000000000e+01	0.000000000000000000e+00	3.000000000000000000e+00	4.250000000000000000e+02	2.000000000000000000e+00	-3.519313778351429044e-10	1.747013988694238740e-01	1.747013988694233466e-01	-1.099064122777053911e-05	-9.543173090296539420e-06	8.784739577119179410e-01
4.500000000000000000e+01	0.000000000000000000e+00	3.000000000000000000e+00	4.250000000000000000e+02	3.000000000000000000e+00	-3.519313778786072648e-10	1.747019189044894394e-01	1.747019189044889953e-01	1.954344107664727407e-06	-7.967526875357004617e-06	8.784734599763125429e-01
4.500000000000000000e+01	0.000000000000000000e+00	3.000000000000000000e+00	4.250000000000000000e+02	4.000000000000000000e+00	-3.519313779038954169e-10	1.747015595499749607e-01	1.747015595499744334e-01	-4.517692977434288406e-06	8.857035300200945659e-06	8.784737988495684435e-01
4.500000000000000000e+01	0.000000000000000000e+00	3.000000000000000000e+00	4.250000000000000000e+02	5.000000000000000000e+00	-3.519313779035002830e-10	1.747015626605410155e-01	1.747015626605406269e-01	1.356098456671451631e-06	-1.852245637039097858e-06	8.784737973511567155e-01
4.500000000000000000e+01	0.000000000000000000e+00	3.000000000000000000e+00	4.250000000000000000e+02	6.000000000000000000e+00	-3.519313779152140911e-10	1.747013089976397759e-01	1.747013089976392486e-01	2.596182079663781732e-06	5.762981967134483468e-06	8.784740177533268968e-01
4.500000000000000000e+01	0.000000000000000000e+00	3.000000000000000000e+00	4.250000000000000000e+02	7.000000000000000000e+00	-3.519313779084834775e-10	1.747015613519552202e-01	1.747015613519548316e-01	3.347234446989990322e-07	1.089106221060789917e-05	8.784737976624469313e-01
4.500000000000000000e+01	0.000000000000000000e+00	3.000000000000000000e+00	4.250000000000000000e+02	8.000000000000000000e+00	-3.519313779088357531e-10	1.747015608465060932e-01	1.747015608465055381e-01	-1.635402096836585245e-06	1.970214757314924159e-06	8.784737976013871075e-01
4.500000000000000000e+01	0.000000000000000000e+00	3.000000000000000000e+00	4.250000000000000000e+02	9.000000000000000000e+00	-3.519313779047548058e-10	1.747015554062002762e-01	1.747015554061997211e-01	2.773413225067435472e-07	-1.146427048913336795e-06	8.784737977461964942e-01
4.500000000000000000e+01	0.000000000000000000e+00	3.000000000000000000e+00	4.250000000000000000e+02	1.000000000000000000e+01	-3.519313779151173110e-10	1.747015600244287703e-01	1.747015600244282985e-01	2.037805293013640863e-06	5.780120507269773110e-06	8.784737975797428655e-01
4.500000000000000000e+01	0.000000000000000000e+00	3.000000000000000000e+00	4.250000000000000000e+02	1.100000000000000000e+01	-3.519313779146397693e-10	1.747015593116632570e-01	1.747015593116627019e-01	8.154981053101384383e-07	5.006683278880214162e-06	8.784737976131838932e-01
4.500000000000000000e+01	0.000000000000000000e+00	3.000000000000000000e+00	4.500000000000000000e+02	0.000000000000000000e+00	-3.650796235214084296e-10	1.691986152897781981e-01	1.691986152897776430e-01	2.571727183767032286e-06	5.520658237879831281e-06	8.836296386970454719e-01
4.500000000000000000e+01	0.000000000000000000e+00	3.000000000000000000e+00	4.500000000000000000e+02	1.000000000000000000e+00	-3.650796235219480616e-10	1.691985685740062806e-01	1.691985685740057810e-01	3.829018845862446998e-06	6.225099785495767833e-06	8.836296094348520258e-01
4.500000000000000000e+01	0.000000000000000000e+00	3.000000000000000000e+00	4.500000000000000000e+02	2.000000000000000000e+00	-3.650796234797196641e-10	1.691984971167210527e-01	1.691984971167206087e-01	-3.102207464811624530e-06	-7.997719513418472020e-06	8.836297009966394000e-01
4.500000000000000000e+01	0.000000000000000000e+00	3.000000000000000000e+00	4.500000000000000000e+02	3.000000000000000000e+00	-3.650796234998046951e-10	1.691986389092318133e-01	1.691986389092313969e-01	5.753587999502069085e-06	-4.525583071632714579e-06	8.836295493107821919e-01
4.500000000000000000e+01	0.000000000000000000e+00	3.000000000000000000e+00	4.500000000000000000e+02	4.000000000000000000e+00	-3.650796235111292112e-10	1.691985350493476481e-01	1.691985350493471485e-01	-3.444616088633930404e-06	9.178941040352807556e-07	8.836296554403254566e-01
4.500000000000000000e+01	0.000000000000000000e+00	3.000000000000000000e+00	4.500000000000000000e+02	5.000000000000000000e+00	-3.650796235169822378e-10	1.691985867801918675e-01	1.691985867801914512e-01	7.690323720326492607e-06	5.409043324602482930e-06	8.836296070647813305e-01
4.500000000000000000e+01	0.000000000000000000e+00	3.000000000000000000e+00	4.500000000000000000e+02	6.000000000000000000e+00	-3.650796235222112601e-10	1.691985786746981468e-01	1.691985786746978415e-01	2.575210175702015072e-06	5.508458231509247711e-06	8.836296027000561937e-01
4.500000000000000000e+01	0.000000000000000000e+00	3.000000000000000000e+00	4.500000000000000000e+02	7.000000000000000000e+00	-3.650796235120560154e-10	1.691985909680020772e-01	1.691985909680015221e-01	-2.562916343696951995e-06	1.036244165719597199e-05	8.836296069738704961e-01
4.500000000000000000e+01	0.000000000000000000e+00	3.000000000000000000e+00	4.500000000000000000e+02	8.000000000000000000e+00	-3.650796235105362261e-10	1.691986490596905646e-01	1.691986490596902037e-01	4.354239035844635843e-06	1.277972472977304127e-05	8.836296032943004031e-01
4.500000000000000000e+01	0.000000000000000000e+00	3.000000000000000000e+00	4.500000000000000000e+02	9.000000000000000000e+00	-3.650796235036401765e-10	1.691985898038257108e-01	1.691985898038251279e-01	1.222589675036446174e-05	5.608760351348783016e-06	8.836296068001828763e-01
4.500000000000000000e+01	0.000000000000000000e+00	3.000000000000000000e+00	4.500000000000000000e+02	1.000000000000000000e+01	-3.650796235151362809e-10	1.691985788895011833e-01	1.691985788895006837e-01	6.063294925273392746e-06	7.571064042904767803e-07	8.836296073933956885e-01
4.500000000000000000e+01	0.000000000000000000e+00	3.000000000000000000e+00	4.500000000000000000e+02	1.100000000000000000e+01	-3.650796235156501669e-10	1.691985841287916292e-01	1.691985841287911019e-01	7.716788732891643375e-06	7.914868405367595224e-06	8.836296074625995534e-01
4.500000000000000000e+01	0.000000000000000000e+00	3.000000000000000000e+00	4.750000000000000000e+02	0.000000000000000000e+00	-3.783024417602851548e-10	1.639798445203988486e-01	1.639798445203984045e-01	2.540218650190934717e-06	5.279421200206071728e-06	8.884726645091285402e-01
4.500000000000000000e+01	0.000000000000000000e+00	3.000000000000000000e+00	4.750000000000000000e+02	1.000000000000000000e+00	-3.783024415644861788e-10	1.639796342840446619e-01	1.639796342840442733e-01	-2.280162390453207628e-05	-1.238258112914170468e-05	8.884728984176757383e-01
4.500000000000000000e+01	0.000000000000000000e+00	3.000000000000000000e+00	4.750000000000000000e+02	2.000000000000000000e+00	-3.783024417375354132e-10	1.639801456591022388e-01	1.639801456591017115e-01	1.815995431162416561e-06	-5.197188899602624604e-06	8.884724252684491619e-01
4.500000000000000000e+01	0.000000000000000000e+00	3.000000000000000000e+00	4.750000000000000000e+02	3.000000000000000000e+00	-3.783024417480313012e-10	1.639800773077276230e-01	1.639800773077271512e-01	7.039687115061199478e-06	-9.861370625833653000e-07	8.884724598631212888e-01
4.500000000000000000e+01	0.000000000000000000e+00	3.000000000000000000e+00	4.750000000000000000e+02	4.000000000000000000e+00	-3.783024417546410947e-10	1.639801417304417863e-01	1.639801417304412867e-01	3.232754194532446558e-07	3.604729592873228250e-07	8.884724119509154194e-01
4.500000000000000000e+01	0.000000000000000000e+00	3.000000000000000000e+00	4.750000000000000000e+02	5.000000000000000000e+00	-3.783024417319632144e-10	1.639801694869977844e-01	1.639801694869973958e-01	1.413064620139221951e-05	6.780919115743696350e-06	8.884723796093472181e-01
4.500000000000000000e+01	0.000000000000000000e+00	3.000000000000000000e+00	4.750000000000000000e+02	6.000000000000000000e+00	-3.783024417600269193e-10	1.639803767020682757e-01	1.639803767020678316e-01	2.552807064185375851e-06	5.268621856486658889e-06	8.884721485721609469e-01
4.500000000000000000e+01	0.000000000000000000e+00	3.000000000000000000e+00	4.750000000000000000e+02	7.000000000000000000e+00	-3.783024417303723393e-10	1.639801664514444757e-01	1.639801664514440871e-01	2.977154831354108690e-06	-6.772851272107390480e-06	8.884723798624909463e-01
4.500000000000000000e+01	0.000000000000000000e+00	3.000000000000000000e+00	4.750000000000000000e+02	8.000000000000000000e+00	-3.783024417274030711e-10	1.639801418502197794e-01	1.639801418502193908e-01	8.184587555368609489e-06	1.656811829774527847e-05	8.884723816304291866e-01
4.500000000000000000e+01	0.000000000000000000e+00	3.000000000000000000e+00	4.750000000000000000e+02	9.000000000000000000e+00	-3.783024417490471307e-10	1.639801773755366898e-01	1.639801773755363012e-01	5.309059712271152282e-06	8.814431834942686590e-06	8.884723764692896708e-01
4.500000000000000000e+01	0.000000000000000000e+00	3.000000000000000000e+00	4.750000000000000000e+02	1.000000000000000000e+01	-3.783024417605090105e-10	1.639801610087878447e-01	1.639801610087873451e-01	2.531505181137217515e-06	5.148020131571023829e-06	8.884723802592096042e-01
4.500000000000000000e+01	0.000000000000000000e+00	3.000000000000000000e+00	4.750000000000000000e+02	1.100000000000000000e+01	-3.783024417511194766e-10	1.639801672649306985e-01	1.639801672649301711e-01	8.911922022069281168e-06	2.992886416584310038e-06	8.884723800787353021e-01
4.500000000000000000e+01	0.000000000000000000e+00	3.000000000000000000e+00	5.000000000000000000e+02	0.000000000000000000e+00	-3.915953427882466522e-10	1.590266668336695888e-01	1.590266668336691169e-01	2.505051956433761499e-06	5.053676080430240269e-06	8.930261715269373068e-01
4.500000000000000000e+01	0.000000000000000000e+00	3.000000000000000000e+00	5.000000000000000000e+02	1.000000000000000000e+00	-3.915953427394030329e-10	1.590266709973352510e-01	1.590266709973346959e-01	-1.319827026722639851e-06	-9.719482263149934573e-06	8.930262012189001952e-01
4.500000000000000000e+01	0.000000000000000000e+00	3.000000000000000000e+00	5.000000000000000000e+02	2.000000000000000000e+00	-3.915953427776060076e-10	1.590267554418587359e-01	1.590267554418583196e-01	4.106685481575450634e-06	-2.016671234937622428e-06	8.930260852239247926e-01
4.500000000000000000e+01	0.000000000000000000e+00	3.000000000000000000e+00	5.000000000000000000e+02	3.000000000000000000e+00	-3.915953427783236902e-10	1.590262015794904338e-01	1.590262015794899619e-01	8.906752088874172573e-06	2.888165715159992640e-06	8.930266398796882221e-01
4.500000000000000000e+01	0.000000000000000000e+00	3.000000000000000000e+00	5.000000000000000000e+02	4.000000000000000000e+00	-3.915953427883842227e-10	1.590268047941559293e-01	1.590268047941554574e-01	1.672184194671693847e-06	4.413353868216033118e-06	8.930260622351616773e-01
4.500000000000000000e+01	0.000000000000000000e+00	3.000000000000000000e+00	5.000000000000000000e+02	5.000000000000000000e+00	-3.915953427737738350e-10	1.590268072749152217e-01	1.590268072749148054e-01	7.339840890582160984e-06	1.183248147183296629e-05	8.930260611503534340e-01
4.500000000000000000e+01	0.000000000000000000e+00	3.000000000000000000e+00	5.000000000000000000e+02	6.000000000000000000e+00	-3.915953427810358087e-10	1.590287900873335047e-01	1.590287900873328941e-01	2.532579782925789052e-06	5.048620500146341532e-06	8.930241356330702596e-01
4.500000000000000000e+01	0.000000000000000000e+00	3.000000000000000000e+00	5.000000000000000000e+02	7.000000000000000000e+00	-3.915953427810685340e-10	1.590268045863153512e-01	1.590268045863149349e-01	8.450545164619714460e-06	5.510154424393062296e-06	8.930260614110429040e-01
4.500000000000000000e+01	0.000000000000000000e+00	3.000000000000000000e+00	5.000000000000000000e+02	8.000000000000000000e+00	-3.915953427842654837e-10	1.590268055976191142e-01	1.590268055976186423e-01	6.895718122144383740e-06	3.963199797530506499e-06	8.930260611684774918e-01
4.500000000000000000e+01	0.000000000000000000e+00	3.000000000000000000e+00	5.000000000000000000e+02	9.000000000000000000e+00	-3.915953427869515976e-10	1.590268099344609998e-01	1.590268099344605279e-01	-3.347920449790958776e-08	4.158900630902878743e-06	8.930260610480490469e-01
4.500000000000000000e+01	0.000000000000000000e+00	3.000000000000000000e+00	5.000000000000000000e+02	1.000000000000000000e+01	-3.915953427799667294e-10	1.590267955257929078e-01	1.590267955257925747e-01	7.835402337508661798e-06	8.278709000064869667e-06	8.930260635497561106e-01
4.500000000000000000e+01	0.000000000000000000e+00	3.000000000000000000e+00	5.000000000000000000e+02	1.100000000000000000e+01	-3.915953427887895929e-10	1.590268058554511199e-01	1.590268058554507036e-01	2.453676927850523737e-06	5.163944584897872462e-06	8.930260613319813690e-01
5.000000000000000000e+01	0.000000000000000000e+00	3.000000000000000000e+00	0.000000000000000000e+00	0.000000000000000000e+00	-1.741577411423298701e-10	3.860048558618200953e-01	3.860048558618190406e-01	6.374032747937852429e-06	-2.416524489779394517e-05	6.696725024297823792e-01
5.000000000000000000e+01	0.000000000000000000e+00	3.000000000000000000e+00	0.000000000000000000e+00	1.000000000000000000e+00	-1.741577400530071911e-10	-3.860045911485352477e-01	3.860045911485342485e-01	1.066424982970036076e-04	2.810094160936722459e-05	-6.696728114357285433e-01
5.000000000000000000e+01	0.000000000000000000e+00	3.000000000000000000e+00	0.000000000000000000e+00	2.000000000000000000e+00	-1.741577377020078700e-10	-3.859986436144783872e-01	3.859986436144775546e-01	-6.835747281890758493e-05	2.310183579176541629e-04	-6.696796631703703095e-01
5.000000000000000000e+01	0.000000000000000000e+00	3.000000000000000000e+00	0.000000000000000000e+00	3.000000000000000000e+00	-1.741577342039350405e-10	3.859985878532229409e-01	3.859985878532217751e-01	2.829288102145255694e-04	-1.478946790219910095e-04	6.696796186849502952e-01
5.000000000000000000e+01	0.000000000000000000e+00	3.000000000000000000e+00	0.000000000000000000e+00	4.000000000000000000e+00	-1.741577310008703086e-10	-3.859987068871821303e-01	3.859987068871809091e-01	-3.506641188787339397e-04	1.725886719293684229e-04	-6.696794556390868181e-01
5.000000000000000000e+01	0.000000000000000000e+00	3.000000000000000000e+00	0.000000000000000000e+00	5.000000000000000000e+00	-1.643832128509016950e-10	1.878108460423979091e-05	3.101782892297220706e-01	1.471481355922238583e-04	4.536542661149443600e-01	1.671168285278553224e-04
5.000000000000000000e+01	0.000000000000000000e+00	3.000000000000000000e+00	0.000000000000000000e+00	6.000000000000000000e+00	-1.741577411632549547e-10	3.859968482376311960e-01	3.859968482376299748e-01	1.091088486455295682e-05	-2.506591895589999056e-05	6.696817721806632706e-01
5.000000000000000000e+01	0.000000000000000000e+00	3.000000000000000000e+00	0.000000000000000000e+00	7.000000000000000000e+00	-1.741577396438674785e-10	3.859985723590170781e-01	3.859985723590158568e-01	3.130304363065614397e-05	2.098352015161434185e-05	6.696796588324434030e-01
5.000000000000000000e+01	0.000000000000000000e+00	3.000000000000000000e+00	0.000000000000000000e+00	8.000000000000000000e+00	-1.741577391837122804e-10	-3.859986294162142118e-01	3.859986294162134346e-01	3.549474040021504475e-05	1.096632998261705476e-04	-6.696796586638337212e-01
5.000000000000000000e+01	0.000000000000000000e+00	3.000000000000000000e+00	0.000000000000000000e+00	9.000000000000000000e+00	-1.741577347963073305e-10	-3.859985508265846299e-01	3.859985508265833531e-01	-1.658846166812788362e-04	-3.802573643857138920e-05	-6.696795828212110946e-01
5.000000000000000000e+01	0.000000000000000000e+00	3.000000000000000000e+00	0.000000000000000000e+00	1.000000000000000000e+01	-1.643832156588380940e-10	5.792598284930367805e-05	3.101776667808549548e-01	2.154614200077152825e-04	4.536542009731982517e-01	2.552766473821221124e-04
5.000000000000000000e+01	0.000000000000000000e+00	3.000000000000000000e+00	0.000000000000000000e+00	1.100000000000000000e+01	-1.741577340580183383e-10	-3.859985466365937201e-01	3.859985466365922768e-01	-9.986779748948463079e-06	1.956463280047342643e-05	-6.696795199220505479e-01
5.000000000000000000e+01	0.000000000000000000e+00	3.000000000000000000e+00	2.500000000000000000e+01	0.000000000000000000e+00	-1.867803026009498493e-10	3.645895895733609615e-01	3.645895895733599623e-01	8.637992982290131956e-06	-2.037806731090919328e-05	6.938521482786720318e-01
5.000000000000000000e+01	0.000000000000000000e+00	3.000000000000000000e+00	2.500000000000000000e+01	1.000000000000000000e+00	-1.620112403739470646e-10	-4.097870316735381380e-01	4.097870316735369167e-01	1.302344327905347607e-04	1.873779245018094224e-05	-6.423140293683242685e-01
5.000000000000000000e+01	0.000000000000000000e+00	3.000000000000000000e+00	2.500000000000000000e+01	2.000000000000000000e+00	-1.620112359210833062e-10	-4.097898264686582470e-01	4.097898264686571923e-01	-1.809616653187414695e-04	2.831307617043331607e-04	-6.423107216006206377e-01
5.000000000000000000e+01	0.000000000000000000e+00	3.000000000000000000e+00	2.500000000000000000e+01	3.000000000000000000e+00	-1.867803009620968131e-10	3.645823652695235895e-01	3.645823652695224237e-01	1.391377238820842724e-04	2.698892949224138734e-05	6.938603328434637119e-01
5.000000000000000000e+01	0.000000000000000000e+00	3.000000000000000000e+00	2.500000000000000000e+01	4.000000000000000000e+00	-1.620112320941617739e-10	-4.097897610701780047e-01	4.097897610701768945e-01	-3.469061826111832975e-04	2.393861866493883430e-04	-6.423106401387184139e-01
5.000000000000000000e+01	0.000000000000000000e+00	3.000000000000000000e+00	2.500000000000000000e+01	5.000000000000000000e+00	-1.867803022451990100e-10	3.645824276096006344e-01	3.645824276095996352e-01	-8.507017430494219108e-06	-5.614890706296926908e-05	6.938603369703921775e-01
5.000000000000000000e+01	0.000000000000000000e+00	3.000000000000000000e+00	2.500000000000000000e+01	6.000000000000000000e+00	-1.867803026081700245e-10	3.645758468456385959e-01	3.645758468456375967e-01	1.125560354897847639e-05	-1.963727590269941125e-05	6.938677734651291784e-01
5.000000000000000000e+01	0.000000000000000000e+00	3.000000000000000000e+00	2.500000000000000000e+01	7.000000000000000000e+00	-1.867803002679520204e-10	3.645824170376283369e-01	3.645824170376270601e-01	1.143881453887377682e-05	-1.227634512980085564e-04	6.938602904349092659e-01
5.000000000000000000e+01	0.000000000000000000e+00	3.000000000000000000e+00	2.500000000000000000e+01	8.000000000000000000e+00	-1.867803011724955528e-10	3.645824286788274526e-01	3.645824286788262869e-01	2.270133699733534297e-05	-9.909233507927906750e-05	6.938603082517190712e-01
5.000000000000000000e+01	0.000000000000000000e+00	3.000000000000000000e+00	2.500000000000000000e+01	9.000000000000000000e+00	-1.867802984490745235e-10	3.645823883887334138e-01	3.645823883887324701e-01	4.987506097703126463e-05	5.155248018246431056e-05	6.938602666836232169e-01
5.000000000000000000e+01	0.000000000000000000e+00	3.000000000000000000e+00	2.500000000000000000e+01	1.000000000000000000e+01	-1.867802990617444816e-10	3.645824165222754099e-01	3.645824165222743551e-01	-1.198884487717825269e-04	-2.435658253793109287e-05	6.938603346506443392e-01
5.000000000000000000e+01	0.000000000000000000e+00	3.000000000000000000e+00	2.500000000000000000e+01	1.100000000000000000e+01	-1.620112270325985243e-10	-4.097895433556468237e-01	4.097895433556459910e-01	-1.060330884630706965e-05	2.275446962462653961e-05	-6.423102837574620194e-01
5.000000000000000000e+01	0.000000000000000000e+00	3.000000000000000000e+00	5.000000000000000000e+01	0.000000000000000000e+00	-1.998252263707905791e-10	3.451719224639721029e-01	3.451719224639710482e-01	8.877604067698598855e-06	-1.700731268022182441e-05	7.153975619028747346e-01
5.000000000000000000e+01	0.000000000000000000e+00	3.000000000000000000e+00	5.000000000000000000e+01	1.000000000000000000e+00	-1.504063388897211989e-10	-4.364566698883640683e-01	4.364566698883628471e-01	4.239273199472746968e-05	6.613393704022731351e-04	-6.110035117098778779e-01
5.000000000000000000e+01	0.000000000000000000e+00	3.000000000000000000e+00	5.000000000000000000e+01	2.000000000000000000e+00	-1.504063235440765270e-10	-4.364562259831234470e-01	4.364562259831221702e-01	-8.756175264202749678e-04	-4.517708434944677062e-05	-6.110036947881950509e-01
5.000000000000000000e+01	0.000000000000000000e+00	3.000000000000000000e+00	5.000000000000000000e+01	3.000000000000000000e+00	-1.998252259570584114e-10	3.451699995756691286e-01	3.451699995756681849e-01	3.293002914877890872e-05	4.526022903577308476e-05	7.153996097971508927e-01
5.000000000000000000e+01	0.000000000000000000e+00	3.000000000000000000e+00	5.000000000000000000e+01	4.000000000000000000e+00	-1.504063329030134063e-10	-4.364562779623886168e-01	4.364562779623877287e-01	-7.403207156782879404e-04	9.639847821248968894e-05	-6.110039055003441133e-01
5.000000000000000000e+01	0.000000000000000000e+00	3.000000000000000000e+00	5.000000000000000000e+01	5.000000000000000000e+00	-1.998252252836402315e-10	3.451700737374021610e-01	3.451700737374010508e-01	-5.047595231367039287e-05	-6.019424224397506245e-05	7.153996141381776530e-01
5.000000000000000000e+01	0.000000000000000000e+00	3.000000000000000000e+00	5.000000000000000000e+01	6.000000000000000000e+00	-1.998252263312390932e-10	3.451623250224420403e-01	3.451623250224409856e-01	1.020279376448533696e-05	-1.585355398423726332e-05	7.154083136270604770e-01
5.000000000000000000e+01	0.000000000000000000e+00	3.000000000000000000e+00	5.000000000000000000e+01	7.000000000000000000e+00	-1.998252259582045993e-10	3.451700760175360760e-01	3.451700760175350768e-01	4.244504805304386859e-05	-5.163130309667823625e-05	7.153996245180582747e-01
5.000000000000000000e+01	0.000000000000000000e+00	3.000000000000000000e+00	5.000000000000000000e+01	8.000000000000000000e+00	-1.998252255097949265e-10	3.451700766533754572e-01	3.451700766533746245e-01	-3.558970275988579434e-05	-6.449938731721369535e-05	7.153996115755125729e-01
5.000000000000000000e+01	0.000000000000000000e+00	3.000000000000000000e+00	5.000000000000000000e+01	9.000000000000000000e+00	-1.998252246131944218e-10	3.451700417881167215e-01	3.451700417881158889e-01	-6.610767048575937033e-05	-7.206166187196157570e-05	7.153996027727878015e-01
5.000000000000000000e+01	0.000000000000000000e+00	3.000000000000000000e+00	5.000000000000000000e+01	1.000000000000000000e+01	-1.998252261815482503e-10	3.451700682815331267e-01	3.451700682815319055e-01	6.055806701223331419e-06	-4.742496221588951821e-05	7.153996163162870126e-01
5.000000000000000000e+01	0.000000000000000000e+00	3.000000000000000000e+00	5.000000000000000000e+01	1.100000000000000000e+01	-1.504063322726219049e-10	-4.364555448630177414e-01	4.364555448630161871e-01	-1.030497109123180906e-05	2.626832044125191910e-05	-6.110032174154779172e-01
5.000000000000000000e+01	0.000000000000000000e+00	3.000000000000000000e+00	7.500000000000000000e+01	0.000000000000000000e+00	-2.132476293110778211e-10	3.274768219508304434e-01	3.274768219508295553e-01	8.155573747050168972e-06	-1.465212650341571358e-05	7.347111280697247171e-01
5.000000000000000000e+01	0.000000000000000000e+00	3.000000000000000000e+00	7.500000000000000000e+01	1.000000000000000000e+00	-1.394252378429775784e-10	-4.667054831091974609e-01	4.667054831091961287e-01	-2.919791770652668448e-04	1.368363580628174925e-03	-5.746799582441589616e-01
5.000000000000000000e+01	0.000000000000000000e+00	3.000000000000000000e+00	7.500000000000000000e+01	2.000000000000000000e+00	-1.394252454047446616e-10	-4.667054858779905446e-01	4.667054858779887128e-01	-1.242974967580231854e-03	1.557005463781676886e-04	-5.746805316569406630e-01
5.000000000000000000e+01	0.000000000000000000e+00	3.000000000000000000e+00	7.500000000000000000e+01	3.000000000000000000e+00	-2.132476253631190340e-10	3.274771205312581590e-01	3.274771205312571598e-01	1.970623369990996514e-04	-1.251475727724562679e-05	7.347108551107639496e-01
5.000000000000000000e+01	0.000000000000000000e+00	3.000000000000000000e+00	7.500000000000000000e+01	4.000000000000000000e+00	-1.394252493901593242e-10	-4.667053494353277654e-01	4.667053494353261001e-01	-1.173628965654304477e-03	-1.162950657016889459e-04	-5.746807151058078711e-01
5.000000000000000000e+01	0.000000000000000000e+00	3.000000000000000000e+00	7.500000000000000000e+01	5.000000000000000000e+00	-2.132476278057484344e-10	3.274758134392684039e-01	3.274758134392675712e-01	-6.916624813658543822e-05	-5.572061827961639658e-05	7.347120851967240407e-01
5.000000000000000000e+01	0.000000000000000000e+00	3.000000000000000000e+00	7.500000000000000000e+01	6.000000000000000000e+00	-2.132476293116281805e-10	3.274749798058526618e-01	3.274749798058517736e-01	8.710078929858393305e-06	-1.381141919410526034e-05	7.347129631382176562e-01
5.000000000000000000e+01	0.000000000000000000e+00	3.000000000000000000e+00	7.500000000000000000e+01	7.000000000000000000e+00	-2.132476292306003853e-10	3.274758636019523550e-01	3.274758636019513003e-01	-1.309102813869233668e-05	-1.320404944404715636e-05	7.347120957342651026e-01
5.000000000000000000e+01	0.000000000000000000e+00	3.000000000000000000e+00	7.500000000000000000e+01	8.000000000000000000e+00	-2.132476283936913274e-10	3.274758499844199200e-01	3.274758499844189763e-01	1.198395378028017012e-05	5.509251299259703745e-05	7.347120795420180039e-01
5.000000000000000000e+01	0.000000000000000000e+00	3.000000000000000000e+00	7.500000000000000000e+01	9.000000000000000000e+00	-2.132476273919126623e-10	3.274758295544668574e-01	3.274758295544659137e-01	-4.704708489903581858e-05	6.823465990549085864e-05	7.347120853777638905e-01
5.000000000000000000e+01	0.000000000000000000e+00	3.000000000000000000e+00	7.500000000000000000e+01	1.000000000000000000e+01	-2.132476290922413480e-10	3.274758678398274614e-01	3.274758678398263512e-01	4.973880119051143342e-06	-4.770124856662747538e-05	7.347120873437531507e-01
5.000000000000000000e+01	0.000000000000000000e+00	3.000000000000000000e+00	7.500000000000000000e+01	1.100000000000000000e+01	-1.394252369480550871e-10	-4.667027268523610273e-01	4.667027268523593619e-01	6.880376359751938801e-05	-5.579536978993432042e-05	-5.746781713167653516e-01
5.000000000000000000e+01	0.000000000000000000e+00	3.000000000000000000e+00	1.000000000000000000e+02	0.000000000000000000e+00	-2.270094095761038587e-10	3.112746136574528477e-01	3.112746136574519040e-01	7.562868450067663268e-06	-1.280076898838237869e-05	7.521201722496956288e-01
5.000000000000000000e+01	0.000000000000000000e+00	3.000000000000000000e+00	1.000000000000000000e+02	1.000000000000000000e+00	-2.270094095308796974e-10	3.112735886247047778e-01	3.112735886247040562e-01	-4.302024663680813590e-06	-2.468975978924848141e-05	7.521213562231029437e-01
5.000000000000000000e+01	0.000000000000000000e+00	3.000000000000000000e+00	1.000000000000000000e+02	2.000000000000000000e+00	-2.270094094467297865e-10	3.112735977797773668e-01	3.112735977797764786e-01	2.905371496104198375e-05	-2.711765039972494391e-05	7.521213502602486223e-01
5.000000000000000000e+01	0.000000000000000000e+00	3.000000000000000000e+00	1.000000000000000000e+02	3.000000000000000000e+00	-2.270094080158622681e-10	3.112740795765155943e-01	3.112740795765147062e-01	1.038956028511311508e-04	4.811492456099938204e-05	7.521208235575805867e-01
5.000000000000000000e+01	0.000000000000000000e+00	3.000000000000000000e+00	1.000000000000000000e+02	4.000000000000000000e+00	-1.291748235417275144e-10	-5.015981925208508052e-01	5.015981925208489178e-01	1.028358399068088304e-03	-5.107525767789982546e-03	-5.316315796625679102e-01
5.000000000000000000e+01	0.000000000000000000e+00	3.000000000000000000e+00	1.000000000000000000e+02	5.000000000000000000e+00	-2.270094094663832360e-10	3.112735777573427121e-01	3.112735777573414908e-01	3.007582580504597399e-05	-2.085766583842271790e-05	7.521213518467989578e-01
5.000000000000000000e+01	0.000000000000000000e+00	3.000000000000000000e+00	1.000000000000000000e+02	6.000000000000000000e+00	-2.270094095591404781e-10	3.112764892463262822e-01	3.112764892463254496e-01	7.474838293620994461e-06	-1.202548603417625342e-05	7.521181568179431398e-01
5.000000000000000000e+01	0.000000000000000000e+00	3.000000000000000000e+00	1.000000000000000000e+02	7.000000000000000000e+00	-2.270094094658615952e-10	3.112735888540378304e-01	3.112735888540371643e-01	-5.144992903158518892e-07	1.102262644275289299e-05	7.521213527861567716e-01
5.000000000000000000e+01	0.000000000000000000e+00	3.000000000000000000e+00	1.000000000000000000e+02	8.000000000000000000e+00	-2.270094094007731568e-10	3.112735740146340691e-01	3.112735740146331254e-01	1.136414582540602087e-05	-4.309049873840853888e-05	7.521213508669114534e-01
5.000000000000000000e+01	0.000000000000000000e+00	3.000000000000000000e+00	1.000000000000000000e+02	9.000000000000000000e+00	-2.270094092903806566e-10	3.112735382735424272e-01	3.112735382735416501e-01	3.585887583049270598e-05	1.570616804527482713e-05	7.521213555166893494e-01
5.000000000000000000e+01	0.000000000000000000e+00	3.000000000000000000e+00	1.000000000000000000e+02	1.000000000000000000e+01	-2.270094095011358335e-10	3.112735478162045877e-01	3.112735478162038660e-01	1.607414602423327886e-05	-3.126809990453214270e-05	7.521213521394038981e-01
5.000000000000000000e+01	0.000000000000000000e+00	3.000000000000000000e+00	1.000000000000000000e+02	1.100000000000000000e+01	-2.270094094222330395e-10	3.112735932716907961e-01	3.112735932716899634e-01	-2.157191352001009579e-05	-1.153208656794687459e-05	7.521213543904379240e-01
5.000000000000000000e+01	0.000000000000000000e+00	3.000000000000000000e+00	1.250000000000000000e+02	0.000000000000000000e+00	-2.410778211576073864e-10	2.963738827218713179e-01	2.963738827218705407e-01	6.835171489475283344e-06	-1.138564527462613819e-05	7.678925607245734586e-01
5.000000000000000000e+01	0.000000000000000000e+00	3.000000000000000000e+00	1.250000000000000000e+02	1.000000000000000000e+00	-9.056211895465895792e-11	-8.849122895637584474e-01	1.044914318936497111e+00	1.502812901937319932e-04	-1.221298608786661871e-04	7.091797686547869350e-01
5.000000000000000000e+01	0.000000000000000000e+00	3.000000000000000000e+00	1.250000000000000000e+02	2.000000000000000000e+00	-9.056210791118582178e-11	-8.848886715538638592e-01	1.044919611205353593e+00	1.087416638762226664e-04	3.760280197897123208e-05	7.091996720850823888e-01
5.000000000000000000e+01	0.000000000000000000e+00	3.000000000000000000e+00	1.250000000000000000e+02	3.000000000000000000e+00	-2.410778205540839004e-10	2.963796064733229541e-01	2.963796064733222879e-01	3.614428153113133894e-05	5.172504013526080046e-05	7.678863431980803567e-01
5.000000000000000000e+01	0.000000000000000000e+00	3.000000000000000000e+00	1.250000000000000000e+02	4.000000000000000000e+00	-2.410778205553920349e-10	2.963799228082231174e-01	2.963799228082223403e-01	5.304000594316129417e-05	-4.448769940945195391e-05	7.678860124448525504e-01
5.000000000000000000e+01	0.000000000000000000e+00	3.000000000000000000e+00	1.250000000000000000e+02	5.000000000000000000e+00	-2.410778210179180877e-10	2.963799545727209273e-01	2.963799545727202056e-01	3.201166776531587756e-05	-2.559803158920665115e-05	7.678860124289758060e-01
5.000000000000000000e+01	0.000000000000000000e+00	3.000000000000000000e+00	1.250000000000000000e+02	6.000000000000000000e+00	-2.410778211838607549e-10	2.963797890705877069e-01	2.963797890705867633e-01	6.711628269133537485e-06	-1.115989878895895302e-05	7.678861389314191044e-01
5.000000000000000000e+01	0.000000000000000000e+00	3.000000000000000000e+00	1.250000000000000000e+02	7.000000000000000000e+00	-2.410778211618233709e-10	2.963799059555374815e-01	2.963799059555367599e-01	1.729921950193504879e-05	-5.006529812223768725e-06	7.678860174433328467e-01
5.000000000000000000e+01	0.000000000000000000e+00	3.000000000000000000e+00	1.250000000000000000e+02	8.000000000000000000e+00	-2.410778211658408838e-10	2.963799536593623718e-01	2.963799536593613171e-01	-1.402163925568448894e-06	-8.722887611510208610e-06	7.678860161626099856e-01
5.000000000000000000e+01	0.000000000000000000e+00	3.000000000000000000e+00	1.250000000000000000e+02	9.000000000000000000e+00	-2.410778211634823334e-10	2.963800179174173044e-01	2.963800179174161942e-01	5.915192079317051514e-06	-2.156069144036113711e-05	7.678860151992313865e-01
5.000000000000000000e+01	0.000000000000000000e+00	3.000000000000000000e+00	1.250000000000000000e+02	1.000000000000000000e+01	-2.410778210066748420e-10	2.963799412491574525e-01	2.963799412491566754e-01	2.556965463152868792e-05	-3.516211546148824342e-05	7.678860117785328843e-01
5.000000000000000000e+01	0.000000000000000000e+00	3.000000000000000000e+00	1.250000000000000000e+02	1.100000000000000000e+01	-2.410778211352754228e-10	2.963799331237783052e-01	2.963799331237774726e-01	-8.138106702288668001e-06	-4.960410536769719246e-06	7.678860163070251321e-01
5.000000000000000000e+01	0.000000000000000000e+00	3.000000000000000000e+00	1.500000000000000000e+02	0.000000000000000000e+00	-2.554244393346094651e-10	2.826384535014427324e-01	2.826384535014418442e-01	6.192345653675254135e-06	-1.036904947316111112e-05	7.822223227849172122e-01
5.000000000000000000e+01	0.000000000000000000e+00	3.000000000000000000e+00	1.500000000000000000e+02	1.000000000000000000e+00	-1.039156891354436659e-10	-8.653983322238449905e-01	1.055135689071571736e+00	8.066368794034409163e-05	1.223863984171123071e-04	7.319356008858358686e-01
5.000000000000000000e+01	0.000000000000000000e+00	3.000000000000000000e+00	1.500000000000000000e+02	2.000000000000000000e+00	-1.039156852474561970e-10	-8.653970091155018807e-01	1.055134389801484218e+00	7.156588214918610654e-05	1.424054660147362295e-04	7.319360512357305781e-01
5.000000000000000000e+01	0.000000000000000000e+00	3.000000000000000000e+00	1.500000000000000000e+02	3.000000000000000000e+00	-2.554244390828392096e-10	2.826431183230086464e-01	2.826431183230079247e-01	8.929620949141775626e-08	3.355280618821899954e-05	7.822173246841275240e-01
5.000000000000000000e+01	0.000000000000000000e+00	3.000000000000000000e+00	1.500000000000000000e+02	4.000000000000000000e+00	-2.554244393160012100e-10	2.826436350165208999e-01	2.826436350165200673e-01	1.796964233111884995e-05	-2.288871228697675669e-06	7.822167441399052734e-01
5.000000000000000000e+01	0.000000000000000000e+00	3.000000000000000000e+00	1.500000000000000000e+02	5.000000000000000000e+00	-2.554244390512159914e-10	2.826436391222382771e-01	2.826436391222373334e-01	-3.136763384283897417e-06	-4.893985599442758887e-05	7.822167389006384752e-01
5.000000000000000000e+01	0.000000000000000000e+00	3.000000000000000000e+00	1.500000000000000000e+02	6.000000000000000000e+00	-2.554244393448491339e-10	2.826465297855975112e-01	2.826465297855966785e-01	5.851089952483889332e-06	-1.021267444186689036e-05	7.822137122522709873e-01
5.000000000000000000e+01	0.000000000000000000e+00	3.000000000000000000e+00	1.500000000000000000e+02	7.000000000000000000e+00	-2.554244393506286449e-10	2.826436467108924822e-01	2.826436467108917050e-01	1.137598692584548787e-05	-1.065504768709563460e-05	7.822167428521716870e-01
5.000000000000000000e+01	0.000000000000000000e+00	3.000000000000000000e+00	1.500000000000000000e+02	8.000000000000000000e+00	-2.554244393491723417e-10	2.826436559794772707e-01	2.826436559794765491e-01	1.160744481439571110e-05	-1.159991094508018850e-05	7.822167424441656136e-01
5.000000000000000000e+01	0.000000000000000000e+00	3.000000000000000000e+00	1.500000000000000000e+02	9.000000000000000000e+00	-2.554244392832040674e-10	2.826436777273980683e-01	2.826436777273974021e-01	9.666964596961669378e-06	-3.014245207383106799e-05	7.822167408966334001e-01
5.000000000000000000e+01	0.000000000000000000e+00	3.000000000000000000e+00	1.500000000000000000e+02	1.000000000000000000e+01	-2.554244392015510529e-10	2.826436901885506781e-01	2.826436901885499564e-01	1.166396607229960932e-05	-3.834060225372323968e-05	7.822167388698247903e-01
5.000000000000000000e+01	0.000000000000000000e+00	3.000000000000000000e+00	1.500000000000000000e+02	1.100000000000000000e+01	-2.554244389711259346e-10	2.826436828358504516e-01	2.826436828358496189e-01	-4.167442062107660021e-06	3.287726373621370561e-05	7.822167394026511289e-01
5.000000000000000000e+01	0.000000000000000000e+00	3.000000000000000000e+00	1.750000000000000000e+02	0.000000000000000000e+00	-2.700243872539525076e-10	2.699337649804945394e-01	2.699337649804938177e-01	5.694645596281177127e-06	-9.481163449743410996e-06	7.952923580672053294e-01
5.000000000000000000e+01	0.000000000000000000e+00	3.000000000000000000e+00	1.750000000000000000e+02	1.000000000000000000e+00	-1.176124140567107588e-10	-8.521670168214993124e-01	1.060501329799413472e+00	5.641336381774626448e-05	2.166941547865829879e-04	7.474251085094797409e-01
5.000000000000000000e+01	0.000000000000000000e+00	3.000000000000000000e+00	1.750000000000000000e+02	2.000000000000000000e+00	-1.176124184048962324e-10	-8.521653808912719175e-01	1.060497240686675058e+00	7.984282800406362760e-05	2.426379873631953827e-04	7.474256436373707402e-01
5.000000000000000000e+01	0.000000000000000000e+00	3.000000000000000000e+00	1.750000000000000000e+02	3.000000000000000000e+00	-2.700243871393587829e-10	2.699372786406042946e-01	2.699372786406035174e-01	-1.342862350532094045e-05	1.438359592729757789e-05	7.952886654938547961e-01
5.000000000000000000e+01	0.000000000000000000e+00	3.000000000000000000e+00	1.750000000000000000e+02	4.000000000000000000e+00	-2.700243872652187592e-10	2.699379411636690373e-01	2.699379411636680937e-01	1.039562598844802270e-05	-4.123133613623480861e-06	7.952878733199117978e-01
5.000000000000000000e+01	0.000000000000000000e+00	3.000000000000000000e+00	1.750000000000000000e+02	5.000000000000000000e+00	-2.700243872598467898e-10	2.699379876463404160e-01	2.699379876463398609e-01	1.452105877550224717e-05	-1.337525111623548680e-05	7.952878714472516597e-01
5.000000000000000000e+01	0.000000000000000000e+00	3.000000000000000000e+00	1.750000000000000000e+02	6.000000000000000000e+00	-2.700243872398601417e-10	2.699446330846554387e-01	2.699446330846546616e-01	5.328694309112911940e-06	-9.578709679169683928e-06	7.952808120292628180e-01
5.000000000000000000e+01	0.000000000000000000e+00	3.000000000000000000e+00	1.750000000000000000e+02	7.000000000000000000e+00	-2.700243872027670366e-10	2.699379814620749274e-01	2.699379814620741502e-01	1.492967528413340948e-05	-2.714035362874337489e-05	7.952878702168696412e-01
5.000000000000000000e+01	0.000000000000000000e+00	3.000000000000000000e+00	1.750000000000000000e+02	8.000000000000000000e+00	-2.700243870036599585e-10	2.699379826270973393e-01	2.699379826270965621e-01	3.521554526093162492e-06	-4.662364332986768047e-05	7.952878681827993956e-01
5.000000000000000000e+01	0.000000000000000000e+00	3.000000000000000000e+00	1.750000000000000000e+02	9.000000000000000000e+00	-2.700243872680942458e-10	2.699380006896782147e-01	2.699380006896773820e-01	6.958841229457264522e-06	-1.616538060500753447e-05	7.952878712732562860e-01
5.000000000000000000e+01	0.000000000000000000e+00	3.000000000000000000e+00	1.750000000000000000e+02	1.000000000000000000e+01	-2.700243872206254524e-10	2.699379932496328571e-01	2.699379932496320800e-01	1.839158192270754492e-05	1.459636959915482202e-06	7.952878722694762814e-01
5.000000000000000000e+01	0.000000000000000000e+00	3.000000000000000000e+00	1.750000000000000000e+02	1.100000000000000000e+01	-2.700243872393669869e-10	2.699379857010538730e-01	2.699379857010528738e-01	-8.572232477010812194e-06	-8.470803451202452085e-06	7.952878723040379683e-01
5.000000000000000000e+01	0.000000000000000000e+00	3.000000000000000000e+00	2.000000000000000000e+02	0.000000000000000000e+00	-2.848557436462543608e-10	2.581540118707659759e-01	2.581540118707651987e-01	5.236770552802374298e-06	-8.844572769786298772e-06	8.072468532059015045e-01
5.000000000000000000e+01	0.000000000000000000e+00	3.000000000000000000e+00	2.000000000000000000e+02	1.000000000000000000e+00	-1.315625226992076077e-10	-8.421807238982959021e-01	1.062939934802335840e+00	5.203677408621306500e-05	2.907820979296239458e-04	7.596692112399381358e-01
5.000000000000000000e+01	0.000000000000000000e+00	3.000000000000000000e+00	2.000000000000000000e+02	2.000000000000000000e+00	-1.315625228260619585e-10	-8.421802350518677871e-01	1.062939409220434728e+00	5.743598212246114469e-05	2.985006763948857850e-04	7.596693607394122694e-01
5.000000000000000000e+01	0.000000000000000000e+00	3.000000000000000000e+00	2.000000000000000000e+02	3.000000000000000000e+00	-2.848557435624966369e-10	2.581541305728411451e-01	2.581541305728402569e-01	-1.765066790963887693e-05	-6.331730622782360492e-06	8.072468385308791960e-01
5.000000000000000000e+01	0.000000000000000000e+00	3.000000000000000000e+00	2.000000000000000000e+02	4.000000000000000000e+00	-2.848557436443140535e-10	2.581553138061670749e-01	2.581553138061664088e-01	7.343601403735800992e-06	-5.811584271872126072e-06	8.072455926546208138e-01
5.000000000000000000e+01	0.000000000000000000e+00	3.000000000000000000e+00	2.000000000000000000e+02	5.000000000000000000e+00	-2.848557436446586777e-10	2.581553371228013094e-01	2.581553371228006988e-01	6.670154678204467213e-06	-6.878312809357619904e-06	8.072455920928335305e-01
5.000000000000000000e+01	0.000000000000000000e+00	3.000000000000000000e+00	2.000000000000000000e+02	6.000000000000000000e+00	-2.848557436430047817e-10	2.581575851269917732e-01	2.581575851269911070e-01	5.033880625861665983e-06	-8.948152300476371664e-06	8.072432111118788001e-01
5.000000000000000000e+01	0.000000000000000000e+00	3.000000000000000000e+00	2.000000000000000000e+02	7.000000000000000000e+00	-2.848557436153622668e-10	2.581552977954496564e-01	2.581552977954486572e-01	1.807832137990810395e-05	-9.744625787592482922e-06	8.072455922656829319e-01
5.000000000000000000e+01	0.000000000000000000e+00	3.000000000000000000e+00	2.000000000000000000e+02	8.000000000000000000e+00	-2.848557433598117442e-10	2.581553052793232328e-01	2.581553052793225111e-01	2.316904547400026513e-05	-4.231579088860821603e-05	8.072455883251686837e-01
5.000000000000000000e+01	0.000000000000000000e+00	3.000000000000000000e+00	2.000000000000000000e+02	9.000000000000000000e+00	-2.848557436443420226e-10	2.581553375530207250e-01	2.581553375530200034e-01	8.806362971367673830e-06	-1.103275917858918892e-05	8.072455917308840601e-01
5.000000000000000000e+01	0.000000000000000000e+00	3.000000000000000000e+00	2.000000000000000000e+02	1.000000000000000000e+01	-2.848557434316931707e-10	2.581553215638740517e-01	2.581553215638732746e-01	8.992373395107198611e-06	-4.129680616218254070e-05	8.072455889339689161e-01
5.000000000000000000e+01	0.000000000000000000e+00	3.000000000000000000e+00	2.000000000000000000e+02	1.100000000000000000e+01	-2.848557436423771584e-10	2.581552932227214603e-01	2.581552932227209052e-01	2.583849180587778432e-06	-1.351123502878375443e-05	8.072455928255151125e-01
5.000000000000000000e+01	0.000000000000000000e+00	3.000000000000000000e+00	2.250000000000000000e+02	0.000000000000000000e+00	-2.998990792326469879e-10	2.472032132251404668e-01	2.472032132251396896e-01	4.866860246818982543e-06	-8.253727441215168576e-06	8.182139168062566581e-01
5.000000000000000000e+01	0.000000000000000000e+00	3.000000000000000000e+00	2.250000000000000000e+02	1.000000000000000000e+00	-1.457209590159204154e-10	-8.341843955811258926e-01	1.063689183647184233e+00	4.465149020208238664e-05	3.375224436754141553e-04	7.700894869568470913e-01
5.000000000000000000e+01	0.000000000000000000e+00	3.000000000000000000e+00	2.250000000000000000e+02	2.000000000000000000e+00	-1.457209561893920982e-10	-8.341836318005192430e-01	1.063689924715776502e+00	4.063805797135309995e-05	3.436590687860334122e-04	7.700896516290955951e-01
5.000000000000000000e+01	0.000000000000000000e+00	3.000000000000000000e+00	2.250000000000000000e+02	3.000000000000000000e+00	-2.998990791631179080e-10	2.472023977406853923e-01	2.472023977406845874e-01	-1.095158407540984561e-05	-1.937577262164417338e-05	8.182147783552433662e-01
5.000000000000000000e+01	0.000000000000000000e+00	3.000000000000000000e+00	2.250000000000000000e+02	4.000000000000000000e+00	-2.998990792211010976e-10	2.472032551530875255e-01	2.472032551530867484e-01	1.184093182692553896e-05	-9.025229748763298999e-06	8.182138548534927391e-01
5.000000000000000000e+01	0.000000000000000000e+00	3.000000000000000000e+00	2.250000000000000000e+02	5.000000000000000000e+00	-2.998990791784523890e-10	2.472033204843898935e-01	2.472033204843891441e-01	1.519638516520441633e-05	-2.038925555556297917e-05	8.182138526201543360e-01
5.000000000000000000e+01	0.000000000000000000e+00	3.000000000000000000e+00	2.250000000000000000e+02	6.000000000000000000e+00	-2.998990791563447463e-10	2.472086045644690810e-01	2.472086045644683316e-01	5.216705451425265531e-06	-7.963836027530371607e-06	8.182083706639841081e-01
5.000000000000000000e+01	0.000000000000000000e+00	3.000000000000000000e+00	2.250000000000000000e+02	7.000000000000000000e+00	-2.998990792215216672e-10	2.472033000559719917e-01	2.472033000559710758e-01	7.963280507580476093e-06	-1.580584810160683964e-06	8.182138549474371469e-01
5.000000000000000000e+01	0.000000000000000000e+00	3.000000000000000000e+00	2.250000000000000000e+02	8.000000000000000000e+00	-2.998990791763550725e-10	2.472033043305860989e-01	2.472033043305852662e-01	1.794844146085319936e-05	-1.847738679061586246e-05	8.182138531448200913e-01
5.000000000000000000e+01	0.000000000000000000e+00	3.000000000000000000e+00	2.250000000000000000e+02	9.000000000000000000e+00	-2.998990792162011898e-10	2.472033114749393745e-01	2.472033114749385418e-01	-5.003908800840922253e-07	-6.761657131016980914e-06	8.182138541082613070e-01
5.000000000000000000e+01	0.000000000000000000e+00	3.000000000000000000e+00	2.250000000000000000e+02	1.000000000000000000e+01	-2.998990791504355748e-10	2.472032716443607614e-01	2.472032716443600953e-01	3.891699630462385203e-06	1.109497769250457630e-05	8.182138561738393490e-01
5.000000000000000000e+01	0.000000000000000000e+00	3.000000000000000000e+00	2.250000000000000000e+02	1.100000000000000000e+01	-2.998990792120581523e-10	2.472032979772138539e-01	2.472032979772131600e-01	1.311150614950140107e-05	-1.382677920322741263e-05	8.182138542287191729e-01
5.000000000000000000e+01	0.000000000000000000e+00	3.000000000000000000e+00	2.500000000000000000e+02	0.000000000000000000e+00	-3.151370876611884070e-10	2.370003693192375138e-01	2.370003693192368754e-01	4.630244904826732522e-06	-7.879568666604980961e-06	8.283004624901205704e-01
5.000000000000000000e+01	0.000000000000000000e+00	3.000000000000000000e+00	2.500000000000000000e+02	1.000000000000000000e+00	-1.600608211061359482e-10	-8.275013179900508886e-01	1.062939790890109482e+00	3.782649111035357655e-05	3.736261088934162604e-04	7.793521063641706270e-01
5.000000000000000000e+01	0.000000000000000000e+00	3.000000000000000000e+00	2.500000000000000000e+02	2.000000000000000000e+00	-1.600608232617123245e-10	-8.275015651901215241e-01	1.062938813224155954e+00	5.116647069474297265e-05	3.781129508456379583e-04	7.793518812461772693e-01
5.000000000000000000e+01	0.000000000000000000e+00	3.000000000000000000e+00	2.500000000000000000e+02	3.000000000000000000e+00	-3.151370877148783224e-10	2.370028155723336860e-01	2.370028155723329366e-01	4.056508494001221039e-07	-2.064359836543642855e-05	8.282979809181291175e-01
5.000000000000000000e+01	0.000000000000000000e+00	3.000000000000000000e+00	2.500000000000000000e+02	4.000000000000000000e+00	-3.151370877492734228e-10	2.370020558859713966e-01	2.370020558859708415e-01	9.477404805518628588e-06	-4.737872870486679762e-06	8.282987480136196901e-01
5.000000000000000000e+01	0.000000000000000000e+00	3.000000000000000000e+00	2.500000000000000000e+02	5.000000000000000000e+00	-3.151370877501020510e-10	2.370020409320809374e-01	2.370020409320804100e-01	7.977092051766083172e-06	-5.699502209850170452e-06	8.282987482911172705e-01
5.000000000000000000e+01	0.000000000000000000e+00	3.000000000000000000e+00	2.500000000000000000e+02	6.000000000000000000e+00	-3.151370877068475877e-10	2.370028194419292189e-01	2.370028194419285250e-01	4.691335553031811158e-06	-7.399783763004009367e-06	8.282979515152973926e-01
5.000000000000000000e+01	0.000000000000000000e+00	3.000000000000000000e+00	2.500000000000000000e+02	7.000000000000000000e+00	-3.151370877315513884e-10	2.370020171497664307e-01	2.370020171497656536e-01	-9.322435511037402069e-07	-6.376542340638946301e-06	8.282987485372578229e-01
5.000000000000000000e+01	0.000000000000000000e+00	3.000000000000000000e+00	2.500000000000000000e+02	8.000000000000000000e+00	-3.151370876858612401e-10	2.370020589026931024e-01	2.370020589026924918e-01	9.399419969424931094e-06	-2.361358518890296297e-05	8.282987476027429130e-01
5.000000000000000000e+01	0.000000000000000000e+00	3.000000000000000000e+00	2.500000000000000000e+02	9.000000000000000000e+00	-3.151370877523954092e-10	2.370020277648685336e-01	2.370020277648678952e-01	7.864397876147765702e-06	-7.806921076446531591e-06	8.282987482318121542e-01
5.000000000000000000e+01	0.000000000000000000e+00	3.000000000000000000e+00	2.500000000000000000e+02	1.000000000000000000e+01	-3.151370877466208097e-10	2.370020290382895967e-01	2.370020290382888473e-01	1.032836555936413457e-05	-6.082019871776388008e-06	8.282987483373587256e-01
5.000000000000000000e+01	0.000000000000000000e+00	3.000000000000000000e+00	2.500000000000000000e+02	1.100000000000000000e+01	-3.151370877524685630e-10	2.370020170946997018e-01	2.370020170946989801e-01	5.753297675156484861e-06	-8.218280499209610411e-06	8.282987487879280852e-01
5.000000000000000000e+01	0.000000000000000000e+00	3.000000000000000000e+00	2.750000000000000000e+02	0.000000000000000000e+00	-3.305542872780991153e-10	2.274818880869147186e-01	2.274818880869139692e-01	4.329271320465212026e-06	-7.312355490845712183e-06	8.375917672982885476e-01
5.000000000000000000e+01	0.000000000000000000e+00	3.000000000000000000e+00	2.750000000000000000e+02	1.000000000000000000e+00	-1.745643542711785838e-10	-8.217109834440610161e-01	1.061045028470644525e+00	2.854268378587036559e-05	4.000484718548256275e-04	7.878206203693203236e-01
5.000000000000000000e+01	0.000000000000000000e+00	3.000000000000000000e+00	2.750000000000000000e+02	2.000000000000000000e+00	-1.745643544544369847e-10	-8.217110504789770786e-01	1.061044341798618396e+00	3.701223353447668661e-05	4.071459846767266910e-04	7.878202563869747266e-01
5.000000000000000000e+01	0.000000000000000000e+00	3.000000000000000000e+00	2.750000000000000000e+02	3.000000000000000000e+00	-3.305542872875741590e-10	2.274829789903971278e-01	2.274829789903964894e-01	6.450156559131701931e-06	-2.055187562111810359e-05	8.375905644452708021e-01
5.000000000000000000e+01	0.000000000000000000e+00	3.000000000000000000e+00	2.750000000000000000e+02	4.000000000000000000e+00	-3.305542872708496010e-10	2.274819251385607477e-01	2.274819251385600538e-01	-5.438827531620961914e-06	7.835793704300829295e-06	8.375918073809103248e-01
5.000000000000000000e+01	0.000000000000000000e+00	3.000000000000000000e+00	2.750000000000000000e+02	5.000000000000000000e+00	-3.305542872719875947e-10	2.274818407626659766e-01	2.274818407626652550e-01	-9.133826016068214996e-06	9.545742633762010639e-07	8.375918115409687337e-01
5.000000000000000000e+01	0.000000000000000000e+00	3.000000000000000000e+00	2.750000000000000000e+02	6.000000000000000000e+00	-3.305542872995750504e-10	2.274803324054377185e-01	2.274803324054369136e-01	4.270100594574364814e-06	-6.948566183320614352e-06	8.375933727767675974e-01
5.000000000000000000e+01	0.000000000000000000e+00	3.000000000000000000e+00	2.750000000000000000e+02	7.000000000000000000e+00	-3.305542871026682728e-10	2.274818753152385575e-01	2.274818753152378914e-01	-2.588099058454438022e-05	-2.312648804391736752e-05	8.375918091480782923e-01
5.000000000000000000e+01	0.000000000000000000e+00	3.000000000000000000e+00	2.750000000000000000e+02	8.000000000000000000e+00	-3.305542872537966523e-10	2.274818586888478211e-01	2.274818586888471827e-01	-2.148907370440457694e-06	1.074106030111123263e-05	8.375918104658123253e-01
5.000000000000000000e+01	0.000000000000000000e+00	3.000000000000000000e+00	2.750000000000000000e+02	9.000000000000000000e+00	-3.305542873257376875e-10	2.274818319585785731e-01	2.274818319585779347e-01	4.164401304683087986e-06	-1.049583289914104323e-05	8.375918108067167411e-01
5.000000000000000000e+01	0.000000000000000000e+00	3.000000000000000000e+00	2.750000000000000000e+02	1.000000000000000000e+01	-3.305542873256870744e-10	2.274817839481886317e-01	2.274817839481879655e-01	4.789412848019756473e-06	-5.102954065515842025e-06	8.375918118693066461e-01
5.000000000000000000e+01	0.000000000000000000e+00	3.000000000000000000e+00	2.750000000000000000e+02	1.100000000000000000e+01	-3.305542872932870302e-10	2.274818635264188593e-01	2.274818635264181654e-01	1.157850379543947170e-05	3.009331025826498249e-06	8.375918098856799388e-01
5.000000000000000000e+01	0.000000000000000000e+00	3.000000000000000000e+00	3.000000000000000000e+02	0.000000000000000000e+00	-3.461367756559113279e-10	2.185857811826085739e-01	2.185857811826078800e-01	4.064047997803250567e-06	-6.804341502083241531e-06	8.461681933750607731e-01
5.000000000000000000e+01	0.000000000000000000e+00	3.000000000000000000e+00	3.000000000000000000e+02	1.000000000000000000e+00	-1.892190681874030397e-10	-8.165205221114416601e-01	1.058415082490170134e+00	2.101419188242337449e-05	4.147130654036377856e-04	7.957168105039517103e-01
5.000000000000000000e+01	0.000000000000000000e+00	3.000000000000000000e+00	3.000000000000000000e+02	2.000000000000000000e+00	-1.892190645065555549e-10	-8.165204883241377054e-01	1.058413384051613448e+00	1.931818952027722209e-05	4.243606486978279127e-04	7.957162093220001564e-01
5.000000000000000000e+01	0.000000000000000000e+00	3.000000000000000000e+00	3.000000000000000000e+02	3.000000000000000000e+00	-3.461367756826945055e-10	2.185833031667677173e-01	2.185833031667668291e-01	9.182584089683128853e-06	-1.128278607971175311e-05	8.461706803879625038e-01
5.000000000000000000e+01	0.000000000000000000e+00	3.000000000000000000e+00	3.000000000000000000e+02	4.000000000000000000e+00	-3.461367752902909831e-10	2.185813779958725445e-01	2.185813779958718506e-01	-1.423709881648366425e-06	-5.276951979670991568e-05	8.461726355052110460e-01
5.000000000000000000e+01	0.000000000000000000e+00	3.000000000000000000e+00	3.000000000000000000e+02	5.000000000000000000e+00	-3.461367756812407356e-10	2.185814459978835111e-01	2.185814459978829560e-01	-9.038302896631730147e-07	-1.271805549844631391e-05	8.461725749428553600e-01
5.000000000000000000e+01	0.000000000000000000e+00	3.000000000000000000e+00	3.000000000000000000e+02	6.000000000000000000e+00	-3.461367756847474644e-10	2.185809837167124736e-01	2.185809837167118352e-01	3.954860277660431414e-06	-6.565424739794864951e-06	8.461730718753683878e-01
5.000000000000000000e+01	0.000000000000000000e+00	3.000000000000000000e+00	3.000000000000000000e+02	7.000000000000000000e+00	-3.461367756914857811e-10	2.185814131994601728e-01	2.185814131994593679e-01	8.289257831875014270e-06	-6.830185363808744310e-06	8.461725763019185553e-01
5.000000000000000000e+01	0.000000000000000000e+00	3.000000000000000000e+00	3.000000000000000000e+02	8.000000000000000000e+00	-3.461367756370570900e-10	2.185814067633295166e-01	2.185814067633289892e-01	1.598897334984104392e-06	-2.148213655028677945e-05	8.461725755302900165e-01
5.000000000000000000e+01	0.000000000000000000e+00	3.000000000000000000e+00	3.000000000000000000e+02	9.000000000000000000e+00	-3.461367756886754350e-10	2.185814393519708021e-01	2.185814393519702192e-01	3.797728802018739494e-06	-1.228562979334282782e-05	8.461725755494542422e-01
5.000000000000000000e+01	0.000000000000000000e+00	3.000000000000000000e+00	3.000000000000000000e+02	1.000000000000000000e+01	-3.461367756741826619e-10	2.185814557587100471e-01	2.185814557587093254e-01	1.374765685683096376e-05	-8.424407443818575364e-06	8.461725746774769741e-01
5.000000000000000000e+01	0.000000000000000000e+00	3.000000000000000000e+00	3.000000000000000000e+02	1.100000000000000000e+01	-3.461367756643296484e-10	2.185814318905875131e-01	2.185814318905869025e-01	3.062224909156097717e-07	4.234121269696985094e-06	8.461725759246164769e-01
5.000000000000000000e+01	0.000000000000000000e+00	3.000000000000000000e+00	3.250000000000000000e+02	0.000000000000000000e+00	-3.618720271811811181e-10	2.102506006269434236e-01	2.102506006269428962e-01	3.807665792019242455e-06	-6.365739543358551450e-06	8.541066619048048869e-01
5.000000000000000000e+01	0.000000000000000000e+00	3.000000000000000000e+00	3.250000000000000000e+02	1.000000000000000000e+00	-2.040158355251306907e-10	-8.116986713181381097e-01	1.055190390164718162e+00	1.643043448286073772e-06	4.135292967233872253e-04	8.031922728097092845e-01
5.000000000000000000e+01	0.000000000000000000e+00	3.000000000000000000e+00	3.250000000000000000e+02	2.000000000000000000e+00	-2.040158354167078369e-10	-8.117022695239559660e-01	1.055186392896448444e+00	1.596491487021524142e-05	4.305905855293581355e-04	8.031895819395323821e-01
5.000000000000000000e+01	0.000000000000000000e+00	3.000000000000000000e+00	3.250000000000000000e+02	3.000000000000000000e+00	-3.618720271833645647e-10	2.102491346048220855e-01	2.102491346048214471e-01	1.190260350797699013e-05	-9.318762787270191061e-06	8.541080860830465582e-01
5.000000000000000000e+01	0.000000000000000000e+00	3.000000000000000000e+00	3.250000000000000000e+02	4.000000000000000000e+00	-3.618720270819082260e-10	2.102466815213627771e-01	2.102466815213620277e-01	1.081305835906866399e-05	-3.041713437212478603e-05	8.541105888229667542e-01
5.000000000000000000e+01	0.000000000000000000e+00	3.000000000000000000e+00	3.250000000000000000e+02	5.000000000000000000e+00	-3.618720271960464843e-10	2.102466836476224177e-01	2.102466836476216683e-01	1.043262120083967361e-05	-5.774547927820978472e-06	8.541105637132622164e-01
5.000000000000000000e+01	0.000000000000000000e+00	3.000000000000000000e+00	3.250000000000000000e+02	6.000000000000000000e+00	-3.618720272005833631e-10	2.102457246036056326e-01	2.102457246036049943e-01	3.677773846967010041e-06	-6.215737786940312563e-06	8.541115410900770311e-01
5.000000000000000000e+01	0.000000000000000000e+00	3.000000000000000000e+00	3.250000000000000000e+02	7.000000000000000000e+00	-3.618720272059018760e-10	2.102466971835069420e-01	2.102466971835063037e-01	3.052686339006108069e-06	-6.128471201253746395e-06	8.541105638427619606e-01
5.000000000000000000e+01	0.000000000000000000e+00	3.000000000000000000e+00	3.250000000000000000e+02	8.000000000000000000e+00	-3.618720271995647936e-10	2.102467000890242410e-01	2.102467000890235749e-01	-1.311783083338277667e-06	-6.454796458792333338e-06	8.541105636532667633e-01
5.000000000000000000e+01	0.000000000000000000e+00	3.000000000000000000e+00	3.250000000000000000e+02	9.000000000000000000e+00	-2.040158355124586456e-10	-8.116976446668615619e-01	1.055209546465716741e+00	3.598796463606481925e-05	3.798097467148927675e-04	8.031960113803294776e-01
5.000000000000000000e+01	0.000000000000000000e+00	3.000000000000000000e+00	3.250000000000000000e+02	1.000000000000000000e+01	-3.618720271642047870e-10	2.102466885615155434e-01	2.102466885615149605e-01	-1.143192160627355861e-06	5.718511699595784076e-06	8.541105649591892446e-01
5.000000000000000000e+01	0.000000000000000000e+00	3.000000000000000000e+00	3.250000000000000000e+02	1.100000000000000000e+01	-3.618720272045234829e-10	2.102466986660063708e-01	2.102466986660056492e-01	5.123662874694693614e-06	-6.157371370407467554e-06	8.541105637811302609e-01
5.000000000000000000e+01	0.000000000000000000e+00	3.000000000000000000e+00	3.500000000000000000e+02	0.000000000000000000e+00	-3.777487226635539346e-10	2.024338075485094812e-01	2.024338075485087596e-01	3.578386506575664642e-06	-5.979089754481913421e-06	8.614627109674393157e-01
5.000000000000000000e+01	0.000000000000000000e+00	3.000000000000000000e+00	3.500000000000000000e+02	1.000000000000000000e+00	-2.189479580495949849e-10	-8.070301046634540398e-01	1.051362861283634986e+00	-5.140191626829920600e-06	3.739769556849017519e-04	8.103689928760599015e-01
5.000000000000000000e+01	0.000000000000000000e+00	3.000000000000000000e+00	3.500000000000000000e+02	2.000000000000000000e+00	-2.189479580714826492e-10	-8.070443387523239531e-01	1.051355885087060349e+00	-1.232489179842090638e-05	4.206309950390759453e-04	8.103580879035497953e-01
5.000000000000000000e+01	0.000000000000000000e+00	3.000000000000000000e+00	3.500000000000000000e+02	3.000000000000000000e+00	-3.777487225468986174e-10	2.024342584789085575e-01	2.024342584789080302e-01	-1.195521209963729855e-05	1.116160796549739891e-05	8.614622670384800562e-01
5.000000000000000000e+01	0.000000000000000000e+00	3.000000000000000000e+00	3.500000000000000000e+02	4.000000000000000000e+00	-3.777487226430103354e-10	2.024296098764089835e-01	2.024296098764085117e-01	1.399223936446686223e-05	-1.574963416078106198e-05	8.614668592300847028e-01
5.000000000000000000e+01	0.000000000000000000e+00	3.000000000000000000e+00	3.500000000000000000e+02	5.000000000000000000e+00	-3.777487226846842117e-10	2.024295806590137581e-01	2.024295806590132030e-01	5.355229070284324170e-06	-3.577828883829158144e-06	8.614668646811087793e-01
5.000000000000000000e+01	0.000000000000000000e+00	3.000000000000000000e+00	3.500000000000000000e+02	6.000000000000000000e+00	-3.777487226571458698e-10	2.024247835895569836e-01	2.024247835895563730e-01	3.408538673740260267e-06	-5.909841332459388477e-06	8.614716154577892748e-01
5.000000000000000000e+01	0.000000000000000000e+00	3.000000000000000000e+00	3.500000000000000000e+02	7.000000000000000000e+00	-3.777487226418753919e-10	2.024296191363698094e-01	2.024296191363691988e-01	1.624407799218079393e-05	-1.111191997050378607e-05	8.614668624951475895e-01
5.000000000000000000e+01	0.000000000000000000e+00	3.000000000000000000e+00	3.500000000000000000e+02	8.000000000000000000e+00	-3.777487226414922005e-10	2.024296071823536713e-01	2.024296071823530052e-01	8.411228834772841568e-06	-1.855395155853039634e-05	8.614668630557549278e-01
5.000000000000000000e+01	0.000000000000000000e+00	3.000000000000000000e+00	3.500000000000000000e+02	9.000000000000000000e+00	-3.777487226321266031e-10	2.024296057696901574e-01	2.024296057696894913e-01	1.774333291867185404e-05	-1.039025465051997732e-05	8.614668638389286759e-01
5.000000000000000000e+01	0.000000000000000000e+00	3.000000000000000000e+00	3.500000000000000000e+02	1.000000000000000000e+01	-3.777487226626515840e-10	2.024296074061241457e-01	2.024296074061237294e-01	9.879671421968368747e-06	1.757694489764867724e-06	8.614668637996734102e-01
5.000000000000000000e+01	0.000000000000000000e+00	3.000000000000000000e+00	3.500000000000000000e+02	1.100000000000000000e+01	-3.777487226862736392e-10	2.024296281446545387e-01	2.024296281446539558e-01	2.466056668921094045e-06	-6.038856550734851100e-06	8.614668630727445597e-01
5.000000000000000000e+01	0.000000000000000000e+00	3.000000000000000000e+00	3.750000000000000000e+02	0.000000000000000000e+00	-3.937566055819283503e-10	1.950898478203645370e-01	1.950898478203641484e-01	3.360310844427352040e-06	-5.635284886493900342e-06	8.682929041784257507e-01
5.000000000000000000e+01	0.000000000000000000e+00	3.000000000000000000e+00	3.750000000000000000e+02	1.000000000000000000e+00	-2.340107694279836362e-10	-8.023048630278722948e-01	1.046838020875604514e+00	-3.005297718390369353e-06	3.689609528372400898e-04	8.173390828089320825e-01
5.000000000000000000e+01	0.000000000000000000e+00	3.000000000000000000e+00	3.750000000000000000e+02	2.000000000000000000e+00	-2.340107699614037721e-10	-8.023224671317155110e-01	1.046840356010697137e+00	-4.463842514738334432e-05	3.935871626870058866e-04	8.173274074827358016e-01
5.000000000000000000e+01	0.000000000000000000e+00	3.000000000000000000e+00	3.750000000000000000e+02	3.000000000000000000e+00	-3.937566055168060750e-10	1.950903564494001485e-01	1.950903564493996767e-01	-1.042964023045918301e-05	3.880648261846735006e-06	8.682923990075480658e-01
5.000000000000000000e+01	0.000000000000000000e+00	3.000000000000000000e+00	3.750000000000000000e+02	4.000000000000000000e+00	-3.937566055589471015e-10	1.950874528553384890e-01	1.950874528553378784e-01	1.442289065911186225e-05	-4.101196799344261764e-07	8.682952597638792236e-01
5.000000000000000000e+01	0.000000000000000000e+00	3.000000000000000000e+00	3.750000000000000000e+02	5.000000000000000000e+00	-3.937566055895533012e-10	1.950872926497800586e-01	1.950872926497794757e-01	1.586160311551191947e-06	-3.641071762285522543e-06	8.682954070633818189e-01
5.000000000000000000e+01	0.000000000000000000e+00	3.000000000000000000e+00	3.750000000000000000e+02	6.000000000000000000e+00	-3.937566055884792589e-10	1.950858789714904618e-01	1.950858789714898234e-01	3.243459409274114666e-06	-5.603793455089450180e-06	8.682967826520964216e-01
5.000000000000000000e+01	0.000000000000000000e+00	3.000000000000000000e+00	3.750000000000000000e+02	7.000000000000000000e+00	-3.937566055482121583e-10	1.950872952600457011e-01	1.950872952600449517e-01	2.584819117515872294e-07	-1.803490012843889133e-05	8.682954066144192851e-01
5.000000000000000000e+01	0.000000000000000000e+00	3.000000000000000000e+00	3.750000000000000000e+02	8.000000000000000000e+00	-3.937566055720804549e-10	1.950872845368447905e-01	1.950872845368442909e-01	-7.498698145186815691e-07	1.506598487130695511e-06	8.682954069121682217e-01
5.000000000000000000e+01	0.000000000000000000e+00	3.000000000000000000e+00	3.750000000000000000e+02	9.000000000000000000e+00	-3.937566055677520256e-10	1.950872578783834632e-01	1.950872578783827693e-01	1.108717367638773111e-07	-1.445227505534423200e-05	8.682954074850656179e-01
5.000000000000000000e+01	0.000000000000000000e+00	3.000000000000000000e+00	3.750000000000000000e+02	1.000000000000000000e+01	-3.937566055399224644e-10	1.950872905584546124e-01	1.950872905584541128e-01	-5.663656039244984763e-06	5.019200712992267110e-06	8.682954080479217129e-01
5.000000000000000000e+01	0.000000000000000000e+00	3.000000000000000000e+00	3.750000000000000000e+02	1.100000000000000000e+01	-3.937566055384726753e-10	1.950871996161571975e-01	1.950871996161566146e-01	-9.868575000271501797e-06	-1.051067008285451533e-05	8.682954098632196249e-01
5.000000000000000000e+01	0.000000000000000000e+00	3.000000000000000000e+00	4.000000000000000000e+02	0.000000000000000000e+00	-4.098863593756454549e-10	1.881835468568717196e-01	1.881835468568710812e-01	3.158094565264654988e-06	-5.311305076273687003e-06	8.746419297592374908e-01
5.000000000000000000e+01	0.000000000000000000e+00	3.000000000000000000e+00	4.000000000000000000e+02	1.000000000000000000e+00	-2.492016827280310265e-10	-7.971876826212759282e-01	1.041485075992458320e+00	-6.038912045010446066e-05	3.105506298178639722e-04	8.242423551089969047e-01
5.000000000000000000e+01	0.000000000000000000e+00	3.000000000000000000e+00	4.000000000000000000e+02	2.000000000000000000e+00	-2.492016846256925912e-10	-7.972259608955298837e-01	1.041504547738230757e+00	-8.039662847215113214e-05	3.383506122037188289e-04	8.242223499586492919e-01
5.000000000000000000e+01	0.000000000000000000e+00	3.000000000000000000e+00	4.000000000000000000e+02	3.000000000000000000e+00	-4.098863593370129667e-10	1.881844679865330439e-01	1.881844679865323222e-01	-9.443792516189395366e-06	-3.360775925063757748e-06	8.746410315115926704e-01
5.000000000000000000e+01	0.000000000000000000e+00	3.000000000000000000e+00	4.000000000000000000e+02	4.000000000000000000e+00	-4.098863593653690800e-10	1.881814072304609231e-01	1.881814072304603958e-01	4.628907799271103773e-06	4.838533982306005212e-06	8.746440005317872579e-01
5.000000000000000000e+01	0.000000000000000000e+00	3.000000000000000000e+00	4.000000000000000000e+02	5.000000000000000000e+00	-4.098863593333670647e-10	1.881814334542812328e-01	1.881814334542806499e-01	-1.094627371083882123e-05	-6.934858296769458071e-06	8.746439989998360254e-01
5.000000000000000000e+01	0.000000000000000000e+00	3.000000000000000000e+00	4.000000000000000000e+02	6.000000000000000000e+00	-4.098863593637516834e-10	1.881776131323180390e-01	1.881776131323175949e-01	3.050002546749245262e-06	-5.350978346656072868e-06	8.746476749511009618e-01
5.000000000000000000e+01	0.000000000000000000e+00	3.000000000000000000e+00	4.000000000000000000e+02	7.000000000000000000e+00	-4.098863593431575744e-10	1.881814144100721065e-01	1.881814144100716069e-01	-7.028447046266143786e-06	4.593044943112357210e-06	8.746439979621483118e-01
5.000000000000000000e+01	0.000000000000000000e+00	3.000000000000000000e+00	4.000000000000000000e+02	8.000000000000000000e+00	-4.098863593605586111e-10	1.881814125612416844e-01	1.881814125612410182e-01	-6.645439634894996535e-06	-2.239825789632474404e-06	8.746439968156080047e-01
5.000000000000000000e+01	0.000000000000000000e+00	3.000000000000000000e+00	4.000000000000000000e+02	9.000000000000000000e+00	-4.098863593869883241e-10	1.881814132219470914e-01	1.881814132219466196e-01	4.424087412244704636e-06	-6.237311317715427590e-06	8.746439984117547750e-01
5.000000000000000000e+01	0.000000000000000000e+00	3.000000000000000000e+00	4.000000000000000000e+02	1.000000000000000000e+01	-4.098863593638795345e-10	1.881814304973460916e-01	1.881814304973455643e-01	-6.297037720181445097e-06	-6.311384093004528282e-06	8.746439986049702187e-01
5.000000000000000000e+01	0.000000000000000000e+00	3.000000000000000000e+00	4.000000000000000000e+02	1.100000000000000000e+01	-4.098863593847613988e-10	1.881814119066799185e-01	1.881814119066792246e-01	5.014708700971549793e-07	-4.534631011579406650e-06	8.746439984646680044e-01
5.000000000000000000e+01	0.000000000000000000e+00	3.000000000000000000e+00	4.250000000000000000e+02	0.000000000000000000e+00	-4.261295023325909612e-10	1.816785903244920730e-01	1.816785903244916012e-01	2.974353471719512713e-06	-5.032632911702527808e-06	8.805541073150582321e-01
5.000000000000000000e+01	0.000000000000000000e+00	3.000000000000000000e+00	4.250000000000000000e+02	1.000000000000000000e+00	-2.645207572891211038e-10	-7.912149747282297696e-01	1.035032439362320700e+00	-1.168804615851901606e-04	2.372082487551229824e-04	8.312323805751734573e-01
5.000000000000000000e+01	0.000000000000000000e+00	3.000000000000000000e+00	4.250000000000000000e+02	2.000000000000000000e+00	-2.645207543156826665e-10	-7.912487450613266970e-01	1.035050760115153068e+00	-1.300974845610336299e-04	2.473465758332324556e-04	8.312172458613148462e-01
5.000000000000000000e+01	0.000000000000000000e+00	3.000000000000000000e+00	4.250000000000000000e+02	3.000000000000000000e+00	-4.261295022993411957e-10	1.816799888546315467e-01	1.816799888546310748e-01	-6.786745202582402100e-06	-8.039997414807688517e-06	8.805527412337436077e-01
5.000000000000000000e+01	0.000000000000000000e+00	3.000000000000000000e+00	4.250000000000000000e+02	4.000000000000000000e+00	-4.261295023138444119e-10	1.816775571324678040e-01	1.816775571324671656e-01	-1.407287192768116981e-06	5.595006652831978415e-06	8.805551185810885917e-01
5.000000000000000000e+01	0.000000000000000000e+00	3.000000000000000000e+00	4.250000000000000000e+02	5.000000000000000000e+00	-4.261295023147175527e-10	1.816774907630139269e-01	1.816774907630134550e-01	1.117869511702478692e-06	-1.521295489225616577e-05	8.805551704450093053e-01
5.000000000000000000e+01	0.000000000000000000e+00	3.000000000000000000e+00	4.250000000000000000e+02	6.000000000000000000e+00	-4.261295023367029277e-10	1.816770754654106756e-01	1.816770754654101483e-01	2.916269069899376048e-06	-5.084722757700863080e-06	8.805555652823489066e-01
5.000000000000000000e+01	0.000000000000000000e+00	3.000000000000000000e+00	4.250000000000000000e+02	7.000000000000000000e+00	-4.261295023092131310e-10	1.816774770084696733e-01	1.816774770084692292e-01	1.303095228319623473e-05	-5.531114186952266493e-06	8.805551704032801297e-01
5.000000000000000000e+01	0.000000000000000000e+00	3.000000000000000000e+00	4.250000000000000000e+02	8.000000000000000000e+00	-2.645207528288404563e-10	-7.912889596386173396e-01	1.035072612312410767e+00	-1.171508903104426127e-04	2.776425153878737994e-04	8.311983022813321798e-01
5.000000000000000000e+01	0.000000000000000000e+00	3.000000000000000000e+00	4.250000000000000000e+02	9.000000000000000000e+00	-4.261295022978225438e-10	1.816774593729112985e-01	1.816774593729108822e-01	-6.683298291636924597e-06	-1.519011474101058754e-05	8.805551700066092113e-01
5.000000000000000000e+01	0.000000000000000000e+00	3.000000000000000000e+00	4.250000000000000000e+02	1.000000000000000000e+01	-4.261295023289571568e-10	1.816774342035572254e-01	1.816774342035567258e-01	-1.786274779649303103e-06	-1.068606712817837946e-05	8.805551729842019393e-01
5.000000000000000000e+01	0.000000000000000000e+00	3.000000000000000000e+00	4.250000000000000000e+02	1.100000000000000000e+01	-4.261295023417928802e-10	1.816775138658453526e-01	1.816775138658447142e-01	3.302894447314523281e-06	-2.804071037762567078e-06	8.805551695531830259e-01
5.000000000000000000e+01	0.000000000000000000e+00	3.000000000000000000e+00	4.500000000000000000e+02	0.000000000000000000e+00	-4.424782966382263544e-10	1.755445568551361468e-01	1.755445568551356195e-01	2.806659806459296679e-06	-4.784704172036361857e-06	8.860667595357132331e-01
5.000000000000000000e+01	0.000000000000000000e+00	3.000000000000000000e+00	4.500000000000000000e+02	1.000000000000000000e+00	-2.799723682612566606e-10	-7.833209845667755689e-01	1.026994326605337182e+00	-1.648782388800140253e-04	1.156289940983058821e-04	8.386413378728896362e-01
5.000000000000000000e+01	0.000000000000000000e+00	3.000000000000000000e+00	4.500000000000000000e+02	2.000000000000000000e+00	-2.799723682568534231e-10	-7.833713665998376374e-01	1.027026454402989231e+00	-1.728654747752429298e-04	1.253924944945175666e-04	8.386214166626558830e-01
5.000000000000000000e+01	0.000000000000000000e+00	3.000000000000000000e+00	4.500000000000000000e+02	3.000000000000000000e+00	-4.424782966263788533e-10	1.755454937492252343e-01	1.755454937492246237e-01	-3.214818473887847339e-06	-8.678110102169229120e-06	8.860658885985054356e-01
5.000000000000000000e+01	0.000000000000000000e+00	3.000000000000000000e+00	4.500000000000000000e+02	4.000000000000000000e+00	-4.424782966365407154e-10	1.755444764313014161e-01	1.755444764313009443e-01	6.097106839108164799e-06	7.171895161140103929e-07	8.860667866513444180e-01
5.000000000000000000e+01	0.000000000000000000e+00	3.000000000000000000e+00	4.500000000000000000e+02	5.000000000000000000e+00	-4.424782966461568451e-10	1.755444300303247718e-01	1.755444300303242722e-01	2.653767323119889099e-06	-5.710951727037412546e-06	8.860668881606665881e-01
5.000000000000000000e+01	0.000000000000000000e+00	3.000000000000000000e+00	4.500000000000000000e+02	6.000000000000000000e+00	-4.424782966358488305e-10	1.755427541481243137e-01	1.755427541481238418e-01	2.769489944249275299e-06	-4.846293703038263238e-06	8.860684679010303322e-01
5.000000000000000000e+01	0.000000000000000000e+00	3.000000000000000000e+00	4.500000000000000000e+02	7.000000000000000000e+00	-4.424782966467795570e-10	1.755444224467339054e-01	1.755444224467334613e-01	2.520757493605168975e-06	-4.811548459313968998e-06	8.860668884095832532e-01
5.000000000000000000e+01	0.000000000000000000e+00	3.000000000000000000e+00	4.500000000000000000e+02	8.000000000000000000e+00	-4.424782966253667461e-10	1.755443888410440356e-01	1.755443888410434528e-01	8.000633979022035366e-06	2.609559714919874125e-06	8.860668895650023469e-01
5.000000000000000000e+01	0.000000000000000000e+00	3.000000000000000000e+00	4.500000000000000000e+02	9.000000000000000000e+00	-4.424782966091470785e-10	1.755444243987626107e-01	1.755444243987621111e-01	9.548274166317552029e-06	5.619024474253230197e-06	8.860668939033171654e-01
5.000000000000000000e+01	0.000000000000000000e+00	3.000000000000000000e+00	4.500000000000000000e+02	1.000000000000000000e+01	-4.424782966365239650e-10	1.755444272162569042e-01	1.755444272162562658e-01	-2.716501779904048800e-06	-7.116354361993965315e-06	8.860668884305686888e-01
5.000000000000000000e+01	0.000000000000000000e+00	3.000000000000000000e+00	4.500000000000000000e+02	1.100000000000000000e+01	-4.424782966465579243e-10	1.755444248526191187e-01	1.755444248526185358e-01	2.675948260497865020e-06	-4.829975723983590380e-06	8.860668883283503439e-01
5.000000000000000000e+01	0.000000000000000000e+00	3.000000000000000000e+00	4.750000000000000000e+02	0.000000000000000000e+00	-4.589256694864280953e-10	1.697544729275579922e-01	1.697544729275575204e-01	2.654215814171851460e-06	-4.556285260093969202e-06	8.912128792428769541e-01
5.000000000000000000e+01	0.000000000000000000e+00	3.000000000000000000e+00	4.750000000000000000e+02	1.000000000000000000e+00	-2.955705397916195763e-10	-7.703367267110589056e-01	1.015052582919681035e+00	-1.771059176210814615e-04	-6.336936004526357794e-05	8.473551901170065515e-01
5.000000000000000000e+01	0.000000000000000000e+00	3.000000000000000000e+00	4.750000000000000000e+02	2.000000000000000000e+00	-2.955705405374757201e-10	-7.703790929752598604e-01	1.015080149033793511e+00	-1.818465953002829929e-04	-6.264884498297315922e-05	8.473411124368922520e-01
5.000000000000000000e+01	0.000000000000000000e+00	3.000000000000000000e+00	4.750000000000000000e+02	3.000000000000000000e+00	-4.589256694842664139e-10	1.697549990697163336e-01	1.697549990697159450e-01	-1.527025338839155288e-06	-8.622634556983482996e-06	8.912123668888840555e-01
5.000000000000000000e+01	0.000000000000000000e+00	3.000000000000000000e+00	4.750000000000000000e+02	4.000000000000000000e+00	-4.589256694972656089e-10	1.697540951674351151e-01	1.697540951674346155e-01	2.449254933822419327e-06	-3.565911861040744152e-06	8.912131409363848178e-01
5.000000000000000000e+01	0.000000000000000000e+00	3.000000000000000000e+00	4.750000000000000000e+02	5.000000000000000000e+00	-4.589256694986179458e-10	1.697541634920708697e-01	1.697541634920703146e-01	2.641625598876610640e-06	-4.671462161853693525e-06	8.912131403989037581e-01
5.000000000000000000e+01	0.000000000000000000e+00	3.000000000000000000e+00	4.750000000000000000e+02	6.000000000000000000e+00	-4.589256694722319699e-10	1.697526739382084759e-01	1.697526739382080596e-01	2.644184204135605218e-06	-4.632897999627678712e-06	8.912145361234261598e-01
5.000000000000000000e+01	0.000000000000000000e+00	3.000000000000000000e+00	4.750000000000000000e+02	7.000000000000000000e+00	-4.589256694803989826e-10	1.697541609224567649e-01	1.697541609224562931e-01	2.287951104735864562e-06	3.623022143887271080e-06	8.912131453216729504e-01
5.000000000000000000e+01	0.000000000000000000e+00	3.000000000000000000e+00	4.750000000000000000e+02	8.000000000000000000e+00	-4.589256694950977753e-10	1.697541598569295429e-01	1.697541598569290711e-01	-3.335272540122874182e-07	-6.691852848462452347e-06	8.912131417179238735e-01
5.000000000000000000e+01	0.000000000000000000e+00	3.000000000000000000e+00	4.750000000000000000e+02	9.000000000000000000e+00	-4.589256694983147841e-10	1.697541550087323659e-01	1.697541550087317830e-01	2.716493226752278280e-06	-4.278171207149965725e-06	8.912131409112226121e-01
5.000000000000000000e+01	0.000000000000000000e+00	3.000000000000000000e+00	4.750000000000000000e+02	1.000000000000000000e+01	-4.589256694756052642e-10	1.697541723581542650e-01	1.697541723581537931e-01	6.554664983249489142e-06	-1.247685936760133200e-05	8.912131418637280200e-01
5.000000000000000000e+01	0.000000000000000000e+00	3.000000000000000000e+00	4.750000000000000000e+02	1.100000000000000000e+01	-4.589256694535674149e-10	1.697542134086896248e-01	1.697542134086892640e-01	2.930666927103277186e-06	-3.720221994420229910e-06	8.912131469967117248e-01
5.000000000000000000e+01	0.000000000000000000e+00	3.000000000000000000e+00	5.000000000000000000e+02	0.000000000000000000e+00	-4.754651442565002831e-10	1.642796171756788493e-01	1.642796171756783496e-01	2.512646087574850222e-06	-4.356514852254385815e-06	8.960259613480620056e-01
5.000000000000000000e+01	0.000000000000000000e+00	3.000000000000000000e+00	5.000000000000000000e+02	1.000000000000000000e+00	-4.754651442678287284e-10	1.642812548809914619e-01	1.642812548809909068e-01	1.799854402088646968e-06	-3.747589609143575705e-06	8.960244322560348973e-01
5.000000000000000000e+01	0.000000000000000000e+00	3.000000000000000000e+00	5.000000000000000000e+02	2.000000000000000000e+00	-4.754651441870328280e-10	1.642809890857195032e-01	1.642809890857190314e-01	-1.056214483036738302e-05	7.434068542092059909e-06	8.960246870549678500e-01
5.000000000000000000e+01	0.000000000000000000e+00	3.000000000000000000e+00	5.000000000000000000e+02	3.000000000000000000e+00	-4.754651442627088940e-10	1.642817564244845041e-01	1.642817564244840600e-01	1.853205733566823664e-08	-7.441365612562728674e-06	8.960239326800801818e-01
5.000000000000000000e+01	0.000000000000000000e+00	3.000000000000000000e+00	5.000000000000000000e+02	4.000000000000000000e+00	-4.754651442667952696e-10	1.642811921283028886e-01	1.642811921283024446e-01	2.100010765495827032e-06	-3.916609957448633038e-06	8.960244386937299410e-01
5.000000000000000000e+01	0.000000000000000000e+00	3.000000000000000000e+00	5.000000000000000000e+02	5.000000000000000000e+00	-4.754651442232676816e-10	1.642812524221858861e-01	1.642812524221856085e-01	1.427792393161339904e-05	-1.792025252457487334e-07	8.960244385033344638e-01
5.000000000000000000e+01	0.000000000000000000e+00	3.000000000000000000e+00	5.000000000000000000e+02	6.000000000000000000e+00	-4.754651442550926285e-10	1.642815957882322875e-01	1.642815957882318989e-01	2.529054906395689073e-06	-4.410430532816782388e-06	8.960240662159826286e-01
5.000000000000000000e+01	0.000000000000000000e+00	3.000000000000000000e+00	5.000000000000000000e+02	7.000000000000000000e+00	-4.754651442537712074e-10	1.642813742931483745e-01	1.642813742931479026e-01	-1.934567264288790714e-06	-1.014642632448661889e-05	8.960243009417281357e-01
5.000000000000000000e+01	0.000000000000000000e+00	3.000000000000000000e+00	5.000000000000000000e+02	8.000000000000000000e+00	-4.754651442592478669e-10	1.642811710613353293e-01	1.642811710613348852e-01	4.162232575038358567e-06	5.790803346514924418e-07	8.960244403483283993e-01
5.000000000000000000e+01	0.000000000000000000e+00	3.000000000000000000e+00	5.000000000000000000e+02	9.000000000000000000e+00	-4.754651442310165028e-10	1.642812528807578165e-01	1.642812528807572336e-01	9.440151561715701966e-06	-1.318144770657617612e-05	8.960244381532568303e-01
5.000000000000000000e+01	0.000000000000000000e+00	3.000000000000000000e+00	5.000000000000000000e+02	1.000000000000000000e+01	-4.754651442684209897e-10	1.642812503476048791e-01	1.642812503476043517e-01	2.546154706987942480e-06	-4.435424334816569718e-06	8.960244370810875880e-01
5.000000000000000000e+01	0.000000000000000000e+00	3.000000000000000000e+00	5.000000000000000000e+02	1.100000000000000000e+01	-4.754651441907183313e-10	1.642812192872438459e-01	1.642812192872433741e-01	1.984051531125935406e-06	-3.668660392698529883e-06	8.960244509964941928e-01
5.500000000000000000e+01	0.000000000000000000e+00	3.000000000000000000e+00	0.000000000000000000e+00	0.000000000000000000e+00	-2.026644758737486898e-10	4.252698581291602942e-01	4.252698581291586843e-01	-4.206554233062905905e-05	3.927355541111997002e-05	6.419677346914540728e-01
5.500000000000000000e+01	0.000000000000000000e+00	3.000000000000000000e+00	0.000000000000000000e+00	1.000000000000000000e+00	-2.026644712710226812e-10	-4.252831743066517456e-01	4.252831743066503578e-01	-1.770860388293821923e-04	-1.439694777300547376e-04	-6.419523579580540540e-01
5.500000000000000000e+01	0.000000000000000000e+00	3.000000000000000000e+00	0.000000000000000000e+00	2.000000000000000000e+00	-2.026644706155158567e-10	-4.252831842561121123e-01	4.252831842561107800e-01	2.285199475236210321e-04	-1.912974378875817395e-04	-6.419522828015009619e-01
5.500000000000000000e+01	0.000000000000000000e+00	3.000000000000000000e+00	0.000000000000000000e+00	3.000000000000000000e+00	-2.026644683124166261e-10	4.252830068840710576e-01	4.252830068840698918e-01	2.526067933437003044e-04	8.756239954902582216e-05	6.419525850726950367e-01
5.500000000000000000e+01	0.000000000000000000e+00	3.000000000000000000e+00	0.000000000000000000e+00	4.000000000000000000e+00	-2.026644624993902923e-10	-4.252830640877320323e-01	4.252830640877309776e-01	-2.782933361491940244e-04	-2.895543486654324357e-04	-6.419523786152506739e-01
5.500000000000000000e+01	0.000000000000000000e+00	3.000000000000000000e+00	0.000000000000000000e+00	5.000000000000000000e+00	-1.985223112431778388e-10	5.934670529403830025e-02	3.571555887043778021e-01	1.019953925401416092e-02	3.816088026377202902e-01	1.346584647605836849e-01
5.500000000000000000e+01	0.000000000000000000e+00	3.000000000000000000e+00	0.000000000000000000e+00	6.000000000000000000e+00	-2.026644759543536665e-10	4.252880224341727411e-01	4.252880224341720750e-01	-3.197362263104305764e-05	3.407266609011771590e-05	6.419469012286108667e-01
5.500000000000000000e+01	0.000000000000000000e+00	3.000000000000000000e+00	0.000000000000000000e+00	7.000000000000000000e+00	-1.985109465055559218e-10	8.130808827626530289e-02	3.608270709501623097e-01	3.551670033380097125e-01	-1.100060381594950981e-01	1.789954513302154937e-01
5.500000000000000000e+01	0.000000000000000000e+00	3.000000000000000000e+00	0.000000000000000000e+00	8.000000000000000000e+00	-1.984984000377076163e-10	-6.985563521220240768e-02	3.591483725936071569e-01	-1.054141424576679753e-01	3.623845798457626666e-01	-1.560335823063649929e-01
5.500000000000000000e+01	0.000000000000000000e+00	3.000000000000000000e+00	0.000000000000000000e+00	9.000000000000000000e+00	-2.026644674214498935e-10	4.252828416817450718e-01	4.252828416817436286e-01	-4.535587416922985714e-05	2.331090118483765283e-05	6.419524527379054657e-01
5.500000000000000000e+01	0.000000000000000000e+00	3.000000000000000000e+00	0.000000000000000000e+00	1.000000000000000000e+01	-1.985223127722068030e-10	5.935351642568535702e-02	3.571565572983418924e-01	1.019746727845906135e-02	3.816061732550836139e-01	1.346724875420464151e-01
5.500000000000000000e+01	0.000000000000000000e+00	3.000000000000000000e+00	0.000000000000000000e+00	1.100000000000000000e+01	-2.026644665298358403e-10	-4.252829173936716889e-01	4.252829173936702456e-01	3.230280437034365110e-05	-3.292771151896725776e-05	-6.419522129712698089e-01
5.500000000000000000e+01	0.000000000000000000e+00	3.000000000000000000e+00	2.500000000000000000e+01	0.000000000000000000e+00	-2.174316438195956418e-10	3.987543970035594687e-01	3.987543970035584695e-01	-2.961143283433853221e-05	2.171344165413994004e-05	6.717917774156582089e-01
5.500000000000000000e+01	0.000000000000000000e+00	3.000000000000000000e+00	2.500000000000000000e+01	1.000000000000000000e+00	-1.886188096657759046e-10	-4.553219870213341958e-01	4.553219870213327525e-01	-2.177825877914903901e-04	-3.334188669458199136e-04	-6.073669067199332083e-01
5.500000000000000000e+01	0.000000000000000000e+00	3.000000000000000000e+00	2.500000000000000000e+01	2.000000000000000000e+00	-1.886187934409287919e-10	-4.553221355056450426e-01	4.553221355056430997e-01	6.477491276439443319e-04	1.372012118953980003e-04	-6.073663245803193611e-01
5.500000000000000000e+01	0.000000000000000000e+00	3.000000000000000000e+00	2.500000000000000000e+01	3.000000000000000000e+00	-2.174316422536005188e-10	3.987600647294453071e-01	3.987600647294443634e-01	3.368922247447748866e-05	1.301774635631406838e-04	6.717854458923210315e-01
5.500000000000000000e+01	0.000000000000000000e+00	3.000000000000000000e+00	2.500000000000000000e+01	4.000000000000000000e+00	-1.886188122435642648e-10	-4.553219355914550626e-01	4.553219355914538413e-01	-2.670998279932308619e-04	-1.451417372057510328e-04	-6.073670047116548343e-01
5.500000000000000000e+01	0.000000000000000000e+00	3.000000000000000000e+00	2.500000000000000000e+01	5.000000000000000000e+00	-2.174316402845060404e-10	3.987601449847527624e-01	3.987601449847515966e-01	-3.045714466882898605e-05	1.662620759230568293e-06	6.717853054342111108e-01
5.500000000000000000e+01	0.000000000000000000e+00	3.000000000000000000e+00	2.500000000000000000e+01	6.000000000000000000e+00	-2.174316437899185469e-10	3.987659782405055253e-01	3.987659782405045816e-01	-2.170125017626293656e-05	2.202089966944986927e-05	6.717788812505530727e-01
5.500000000000000000e+01	0.000000000000000000e+00	3.000000000000000000e+00	2.500000000000000000e+01	7.000000000000000000e+00	-2.174316401779317801e-10	3.987601683420124443e-01	3.987601683420111676e-01	-4.459437053386859591e-05	1.711492946007623207e-05	6.717852749323985906e-01
5.500000000000000000e+01	0.000000000000000000e+00	3.000000000000000000e+00	2.500000000000000000e+01	8.000000000000000000e+00	-2.174316410945630837e-10	3.987602028082536387e-01	3.987602028082522510e-01	-1.864053859648778712e-05	6.374748440205354340e-06	6.717852442767647814e-01
5.500000000000000000e+01	0.000000000000000000e+00	3.000000000000000000e+00	2.500000000000000000e+01	9.000000000000000000e+00	-2.174316330664052823e-10	3.987600506842818859e-01	3.987600506842810533e-01	-1.662136508927447478e-05	-2.103536846658463397e-05	6.717850969248010395e-01
5.500000000000000000e+01	0.000000000000000000e+00	3.000000000000000000e+00	2.500000000000000000e+01	1.000000000000000000e+01	-2.174316316589347743e-10	3.987601181037976339e-01	3.987601181037965237e-01	-6.530177944830905482e-05	7.672466079270224161e-07	6.717852347900608034e-01
5.500000000000000000e+01	0.000000000000000000e+00	3.000000000000000000e+00	2.500000000000000000e+01	1.100000000000000000e+01	-1.886187695741192548e-10	-4.553207719404302467e-01	4.553207719404290810e-01	4.819341491144971823e-05	-5.555704309067272331e-05	-6.073650024564405392e-01
5.500000000000000000e+01	0.000000000000000000e+00	3.000000000000000000e+00	5.000000000000000000e+01	0.000000000000000000e+00	-2.328252407059538340e-10	3.750894603080597856e-01	3.750894603080588419e-01	-2.093101754768015668e-05	1.359223324913221748e-05	6.978485781998676751e-01
5.500000000000000000e+01	0.000000000000000000e+00	3.000000000000000000e+00	5.000000000000000000e+01	1.000000000000000000e+00	-1.754167325049720770e-10	-4.898486363158210399e-01	4.898486363158197077e-01	-1.262534125489865079e-04	-1.090546490171164472e-03	-5.665546822352336420e-01
5.500000000000000000e+01	0.000000000000000000e+00	3.000000000000000000e+00	5.000000000000000000e+01	2.000000000000000000e+00	-1.754167556547069095e-10	-4.898494969795729737e-01	4.898494969795718634e-01	8.161469424996208987e-04	-1.389342281806840186e-04	-5.665573789478808298e-01
5.500000000000000000e+01	0.000000000000000000e+00	3.000000000000000000e+00	5.000000000000000000e+01	3.000000000000000000e+00	-2.328252403382585583e-10	3.750908221746370175e-01	3.750908221746361293e-01	-4.516825106717257076e-05	6.463399608779967507e-05	6.978468841350835561e-01
5.500000000000000000e+01	0.000000000000000000e+00	3.000000000000000000e+00	5.000000000000000000e+01	4.000000000000000000e+00	-1.754167396814562669e-10	-4.898479494211714913e-01	4.898479494211702701e-01	-2.924460887586475383e-04	-9.026471763879003992e-04	-5.665542309585230862e-01
5.500000000000000000e+01	0.000000000000000000e+00	3.000000000000000000e+00	5.000000000000000000e+01	5.000000000000000000e+00	-2.328252393960827283e-10	3.750907924006490757e-01	3.750907924006477434e-01	-2.064129359376905509e-05	-4.163999968622501619e-06	6.978470778854624079e-01
5.500000000000000000e+01	0.000000000000000000e+00	3.000000000000000000e+00	5.000000000000000000e+01	6.000000000000000000e+00	-2.328252406941788663e-10	3.750884465551308500e-01	3.750884465551296287e-01	-1.697100515115828543e-05	1.571246875278740443e-05	6.978497445221727435e-01
5.500000000000000000e+01	0.000000000000000000e+00	3.000000000000000000e+00	5.000000000000000000e+01	7.000000000000000000e+00	-2.328252362085195421e-10	3.750908067396364620e-01	3.750908067396355183e-01	-6.563595794829960919e-06	6.688366232566398924e-05	6.978470201372960480e-01
5.500000000000000000e+01	0.000000000000000000e+00	3.000000000000000000e+00	5.000000000000000000e+01	8.000000000000000000e+00	-2.328252381847161674e-10	3.750907176155036660e-01	3.750907176155026113e-01	1.020613381010266890e-05	8.325124495608479403e-06	6.978470579406679253e-01
5.500000000000000000e+01	0.000000000000000000e+00	3.000000000000000000e+00	5.000000000000000000e+01	9.000000000000000000e+00	-2.328252385415422382e-10	3.750908174064057632e-01	3.750908174064047640e-01	-1.232243739839755946e-05	4.133780837492315337e-05	6.978470629529954783e-01
5.500000000000000000e+01	0.000000000000000000e+00	3.000000000000000000e+00	5.000000000000000000e+01	1.000000000000000000e+01	-2.328252388742392436e-10	3.750908274518612862e-01	3.750908274518601204e-01	-2.523877273037249168e-05	-7.531093652109534105e-06	6.978470753377167268e-01
5.500000000000000000e+01	0.000000000000000000e+00	3.000000000000000000e+00	5.000000000000000000e+01	1.100000000000000000e+01	-2.328252394205747708e-10	3.750908397821562934e-01	3.750908397821552387e-01	-1.577159642679826107e-05	-4.047658557027761216e-06	6.978470674328535184e-01
5.500000000000000000e+01	0.000000000000000000e+00	3.000000000000000000e+00	7.500000000000000000e+01	0.000000000000000000e+00	-2.487687716100547028e-10	3.537995361949766160e-01	3.537995361949752282e-01	-1.535288781818455118e-05	9.526447859965582869e-06	7.208306240346663563e-01
5.500000000000000000e+01	0.000000000000000000e+00	3.000000000000000000e+00	7.500000000000000000e+01	1.000000000000000000e+00	-2.487687714047009636e-10	3.537963724563135126e-01	3.537963724563126244e-01	-1.356044966798557161e-05	2.162303421101821716e-05	7.208340918563554967e-01
5.500000000000000000e+01	0.000000000000000000e+00	3.000000000000000000e+00	7.500000000000000000e+01	2.000000000000000000e+00	-1.150529182952903703e-10	-9.118707255241256249e-01	1.044218767839660389e+00	-5.200033736151645240e-04	-4.249776176878885701e-04	6.384372296190319318e-01
5.500000000000000000e+01	0.000000000000000000e+00	3.000000000000000000e+00	7.500000000000000000e+01	3.000000000000000000e+00	-2.487687690161610067e-10	3.537984523835273620e-01	3.537984523835261408e-01	6.939620420597691409e-05	1.242843850466014873e-04	7.208317700769205638e-01
5.500000000000000000e+01	0.000000000000000000e+00	3.000000000000000000e+00	7.500000000000000000e+01	4.000000000000000000e+00	-2.487687713427838581e-10	3.537963969548015841e-01	3.537963969548006404e-01	-1.395594239499569307e-05	-3.567771463740563861e-07	7.208340873089353895e-01
5.500000000000000000e+01	0.000000000000000000e+00	3.000000000000000000e+00	7.500000000000000000e+01	5.000000000000000000e+00	-2.487687701200659493e-10	3.537963453426468119e-01	3.537963453426457572e-01	-2.798070943812010691e-05	-1.558805854019678931e-05	7.208340792305389932e-01
5.500000000000000000e+01	0.000000000000000000e+00	3.000000000000000000e+00	7.500000000000000000e+01	6.000000000000000000e+00	-2.487687715778610402e-10	3.537886675223248512e-01	3.537886675223239630e-01	-1.392419117737304103e-05	1.176512949156310555e-05	7.208424946150889800e-01
5.500000000000000000e+01	0.000000000000000000e+00	3.000000000000000000e+00	7.500000000000000000e+01	7.000000000000000000e+00	-2.487687705482815326e-10	3.537963471059268894e-01	3.537963471059260012e-01	1.067836938245895825e-05	1.346458614403725626e-05	7.208340874555013711e-01
5.500000000000000000e+01	0.000000000000000000e+00	3.000000000000000000e+00	7.500000000000000000e+01	8.000000000000000000e+00	-2.487687714110057342e-10	3.537963870835859614e-01	3.537963870835848512e-01	-1.121769950647678117e-05	2.072449364329248924e-05	7.208340912046520277e-01
5.500000000000000000e+01	0.000000000000000000e+00	3.000000000000000000e+00	7.500000000000000000e+01	9.000000000000000000e+00	-2.487687697968842093e-10	3.537963610933923531e-01	3.537963610933913539e-01	-2.221957965145078905e-06	-2.193860509970452672e-05	7.208340556618074713e-01
5.500000000000000000e+01	0.000000000000000000e+00	3.000000000000000000e+00	7.500000000000000000e+01	1.000000000000000000e+01	-2.487687692902570738e-10	3.537963852985279156e-01	3.537963852985267499e-01	-3.644370199995601887e-05	-2.042917670517569972e-05	7.208340748631687500e-01
5.500000000000000000e+01	0.000000000000000000e+00	3.000000000000000000e+00	7.500000000000000000e+01	1.100000000000000000e+01	-2.487687712948824492e-10	3.537963787997481790e-01	3.537963787997466802e-01	-7.246550982265861259e-06	7.682244795563718721e-07	7.208340795569181392e-01
5.500000000000000000e+01	0.000000000000000000e+00	3.000000000000000000e+00	1.000000000000000000e+02	0.000000000000000000e+00	-2.651992194248256622e-10	3.345195404785203386e-01	3.345195404785192839e-01	-1.194046206488780053e-05	7.393924053600063930e-06	7.412586576734290222e-01
5.500000000000000000e+01	0.000000000000000000e+00	3.000000000000000000e+00	1.000000000000000000e+02	1.000000000000000000e+00	-1.300114553361836931e-10	-8.761127248059081829e-01	1.071916932945123024e+00	-2.562733057038248888e-04	1.173871195357044611e-04	6.842610547808414267e-01
5.500000000000000000e+01	0.000000000000000000e+00	3.000000000000000000e+00	1.000000000000000000e+02	2.000000000000000000e+00	-1.300114406801848820e-10	-8.760524594785352726e-01	1.071960821275408593e+00	-1.996969877393696185e-04	2.185151058397360072e-05	6.843149752851729328e-01
5.500000000000000000e+01	0.000000000000000000e+00	3.000000000000000000e+00	1.000000000000000000e+02	3.000000000000000000e+00	-2.651992184482637274e-10	3.345186833890935185e-01	3.345186833890924638e-01	-7.591356783652348672e-06	9.131154852791667194e-05	7.412596235065496142e-01
5.500000000000000000e+01	0.000000000000000000e+00	3.000000000000000000e+00	1.000000000000000000e+02	4.000000000000000000e+00	-2.651992192005608681e-10	3.345158680030834719e-01	3.345158680030826392e-01	-8.488786290107741713e-06	2.215960665550195563e-05	7.412626017414021273e-01
5.500000000000000000e+01	0.000000000000000000e+00	3.000000000000000000e+00	1.000000000000000000e+02	5.000000000000000000e+00	-2.651992192991928504e-10	3.345158779389142967e-01	3.345158779389135195e-01	-2.252736054810145265e-06	4.405427499713368722e-06	7.412625974175220955e-01
5.500000000000000000e+01	0.000000000000000000e+00	3.000000000000000000e+00	1.000000000000000000e+02	6.000000000000000000e+00	-2.651992194329271208e-10	3.345143157282933211e-01	3.345143157282923219e-01	-1.178587561224082517e-05	8.931829975206380184e-06	7.412643030717970261e-01
5.500000000000000000e+01	0.000000000000000000e+00	3.000000000000000000e+00	1.000000000000000000e+02	7.000000000000000000e+00	-2.651992191951557081e-10	3.345159204204445902e-01	3.345159204204437020e-01	-2.172572275241123338e-05	-1.766567561854006268e-06	7.412626034547523668e-01
5.500000000000000000e+01	0.000000000000000000e+00	3.000000000000000000e+00	1.000000000000000000e+02	8.000000000000000000e+00	-2.651992192877900623e-10	3.345158219286115120e-01	3.345158219286101797e-01	-1.666767683309615160e-06	1.224147505202693496e-05	7.412626042082578470e-01
5.500000000000000000e+01	0.000000000000000000e+00	3.000000000000000000e+00	1.000000000000000000e+02	9.000000000000000000e+00	-2.651992183188077902e-10	3.345158969662438975e-01	3.345158969662428983e-01	1.391062319957616308e-05	2.809784705617576967e-05	7.412626007406307727e-01
5.500000000000000000e+01	0.000000000000000000e+00	3.000000000000000000e+00	1.000000000000000000e+02	1.000000000000000000e+01	-2.651992193097343884e-10	3.345158880984555605e-01	3.345158880984546723e-01	-1.728433793201306824e-06	7.362989732825610721e-06	7.412625978448106334e-01
5.500000000000000000e+01	0.000000000000000000e+00	3.000000000000000000e+00	1.000000000000000000e+02	1.100000000000000000e+01	-2.651992172742373918e-10	3.345159008248164700e-01	3.345159008248153043e-01	-3.741314403669680424e-05	-3.012470572949894697e-05	7.412625831678923971e-01
5.500000000000000000e+01	0.000000000000000000e+00	3.000000000000000000e+00	1.250000000000000000e+02	0.000000000000000000e+00	-2.820637326590921505e-10	3.169701384511732778e-01	3.169701384511722786e-01	-9.886787704508628264e-06	6.074935947291864806e-06	7.595263962652235579e-01
5.500000000000000000e+01	0.000000000000000000e+00	3.000000000000000000e+00	1.250000000000000000e+02	1.000000000000000000e+00	-1.456516531029498135e-10	-8.584888076161114601e-01	1.084183850827767914e+00	-2.246724537913723241e-04	9.677125367466617861e-05	7.062922453605663398e-01
5.500000000000000000e+01	0.000000000000000000e+00	3.000000000000000000e+00	1.250000000000000000e+02	2.000000000000000000e+00	-1.456516350887593776e-10	-8.584825609551540726e-01	1.084192904076915820e+00	-1.745696564605242202e-04	3.363503071183707773e-05	7.062970965560609882e-01
5.500000000000000000e+01	0.000000000000000000e+00	3.000000000000000000e+00	1.250000000000000000e+02	3.000000000000000000e+00	-2.820637322934406830e-10	3.169695348065689200e-01	3.169695348065679763e-01	-3.095029174921109372e-05	5.122400635051963425e-05	7.595270688504780487e-01
5.500000000000000000e+01	0.000000000000000000e+00	3.000000000000000000e+00	1.250000000000000000e+02	4.000000000000000000e+00	-2.820637321317869989e-10	3.169679299129433137e-01	3.169679299129423145e-01	1.378347204767117808e-05	1.671607108189329148e-05	7.595287590743893258e-01
5.500000000000000000e+01	0.000000000000000000e+00	3.000000000000000000e+00	1.250000000000000000e+02	5.000000000000000000e+00	-2.820637326232511900e-10	3.169678951751026541e-01	3.169678951751017104e-01	-4.145010567870675353e-06	3.463951814147565111e-06	7.595287561909080942e-01
5.500000000000000000e+01	0.000000000000000000e+00	3.000000000000000000e+00	1.250000000000000000e+02	6.000000000000000000e+00	-2.820637326664231420e-10	3.169667402068517270e-01	3.169667402068511164e-01	-1.024321992283167675e-05	6.945261086206139759e-06	7.595299983695705803e-01
5.500000000000000000e+01	0.000000000000000000e+00	3.000000000000000000e+00	1.250000000000000000e+02	7.000000000000000000e+00	-2.820637324506082047e-10	3.169679010491633919e-01	3.169679010491626148e-01	5.831547438288431991e-06	8.062360334210393230e-06	7.595287561132749721e-01
5.500000000000000000e+01	0.000000000000000000e+00	3.000000000000000000e+00	1.250000000000000000e+02	8.000000000000000000e+00	-2.820637322811291335e-10	3.169679239292195194e-01	3.169679239292184647e-01	-1.987579217166137265e-05	2.633731277914276751e-05	7.595287503775950411e-01
5.500000000000000000e+01	0.000000000000000000e+00	3.000000000000000000e+00	1.250000000000000000e+02	9.000000000000000000e+00	-2.820637320976076375e-10	3.169679500310025877e-01	3.169679500310016440e-01	1.164995448580368626e-05	2.194498986020071210e-05	7.595287579546727841e-01
5.500000000000000000e+01	0.000000000000000000e+00	3.000000000000000000e+00	1.250000000000000000e+02	1.000000000000000000e+01	-2.820637326221838168e-10	3.169679208308635032e-01	3.169679208308624485e-01	-3.105585545240248128e-06	7.383256562824652513e-06	7.595287558673396999e-01
5.500000000000000000e+01	0.000000000000000000e+00	3.000000000000000000e+00	1.250000000000000000e+02	1.100000000000000000e+01	-2.820637325344207293e-10	3.169679380784128364e-01	3.169679380784120593e-01	-1.264420565033714744e-06	-2.117622470839703828e-06	7.595287538325731225e-01
5.500000000000000000e+01	0.000000000000000000e+00	3.000000000000000000e+00	1.500000000000000000e+02	0.000000000000000000e+00	-2.993173644066883212e-10	3.009263261371625253e-01	3.009263261371618037e-01	-8.584488196825687390e-06	5.144159611481810915e-06	7.759457762096857447e-01
5.500000000000000000e+01	0.000000000000000000e+00	3.000000000000000000e+00	1.500000000000000000e+02	1.000000000000000000e+00	-1.617067712565311260e-10	-8.469462503210287707e-01	1.090524548988654807e+00	-2.114343340650733018e-04	1.032336211331201905e-04	7.221344812791418155e-01
5.500000000000000000e+01	0.000000000000000000e+00	3.000000000000000000e+00	1.500000000000000000e+02	2.000000000000000000e+00	-1.617067589594632383e-10	-8.469459030244177455e-01	1.090522053709254813e+00	-1.929970548950671794e-04	3.380742933889250548e-05	7.221349821924346601e-01
5.500000000000000000e+01	0.000000000000000000e+00	3.000000000000000000e+00	1.500000000000000000e+02	3.000000000000000000e+00	-2.993173642479708699e-10	3.009284870719157734e-01	3.009284870719147187e-01	-3.557035201586558051e-05	2.211000318041282539e-05	7.759434784586698441e-01
5.500000000000000000e+01	0.000000000000000000e+00	3.000000000000000000e+00	1.500000000000000000e+02	4.000000000000000000e+00	-2.993173641867575917e-10	3.009272765091576818e-01	3.009272765091570156e-01	9.426956359176968367e-06	1.016086455250249948e-05	7.759447460477643110e-01
5.500000000000000000e+01	0.000000000000000000e+00	3.000000000000000000e+00	1.500000000000000000e+02	5.000000000000000000e+00	-2.993173643482878707e-10	3.009272832320449287e-01	3.009272832320439850e-01	-1.989273754054938594e-06	-1.785859624045398628e-06	7.759447429796750839e-01
5.500000000000000000e+01	0.000000000000000000e+00	3.000000000000000000e+00	1.500000000000000000e+02	6.000000000000000000e+00	-2.993173644125299741e-10	3.009265334843682083e-01	3.009265334843673756e-01	-9.045346300161278733e-06	5.483296490289055345e-06	7.759454685408574415e-01
5.500000000000000000e+01	0.000000000000000000e+00	3.000000000000000000e+00	1.500000000000000000e+02	7.000000000000000000e+00	-2.993173644032970875e-10	3.009272939533308988e-01	3.009272939533301217e-01	-5.588458190616183541e-06	6.945501392220590041e-06	7.759447442966380670e-01
5.500000000000000000e+01	0.000000000000000000e+00	3.000000000000000000e+00	1.500000000000000000e+02	8.000000000000000000e+00	-2.993173639505674381e-10	3.009272984737809686e-01	3.009272984737801915e-01	-2.371199653590731540e-06	1.541605551605805869e-05	7.759447409685504837e-01
5.500000000000000000e+01	0.000000000000000000e+00	3.000000000000000000e+00	1.500000000000000000e+02	9.000000000000000000e+00	-2.993173636953105129e-10	3.009272987657943821e-01	3.009272987657935494e-01	-1.759590470689870141e-05	4.411162962938607534e-05	7.759447368995584515e-01
5.500000000000000000e+01	0.000000000000000000e+00	3.000000000000000000e+00	1.500000000000000000e+02	1.000000000000000000e+01	-2.993173643958108445e-10	3.009272830179484659e-01	3.009272830179477998e-01	-4.012628689398352516e-06	5.123491344517743059e-06	7.759447441636840859e-01
5.500000000000000000e+01	0.000000000000000000e+00	3.000000000000000000e+00	1.500000000000000000e+02	1.100000000000000000e+01	-2.993173643986326678e-10	3.009273115587801084e-01	3.009273115587792757e-01	-5.150037686195318539e-06	7.968230798195173668e-06	7.759447441443059201e-01
5.500000000000000000e+01	0.000000000000000000e+00	3.000000000000000000e+00	1.750000000000000000e+02	0.000000000000000000e+00	-3.169214642592682806e-10	2.862095138361482882e-01	2.862095138361472890e-01	-7.657442572703358798e-06	4.364700797125605815e-06	7.907624951172418371e-01
5.500000000000000000e+01	0.000000000000000000e+00	3.000000000000000000e+00	1.750000000000000000e+02	1.000000000000000000e+00	-1.780820380353606989e-10	-8.386598808979605080e-01	1.093824448064575128e+00	-2.252336506608556557e-04	9.836240382520086299e-05	7.350921786560657978e-01
5.500000000000000000e+01	0.000000000000000000e+00	3.000000000000000000e+00	1.750000000000000000e+02	2.000000000000000000e+00	-1.780820229385826201e-10	-8.386606650899699478e-01	1.093821943692329102e+00	-2.049859132806201324e-04	3.884949755944782610e-05	7.350919968315763331e-01
5.500000000000000000e+01	0.000000000000000000e+00	3.000000000000000000e+00	1.750000000000000000e+02	3.000000000000000000e+00	-3.169214642141409770e-10	2.862106382933300996e-01	2.862106382933292115e-01	-2.663555994903470873e-05	6.649793406733325826e-06	7.907613842691562089e-01
5.500000000000000000e+01	0.000000000000000000e+00	3.000000000000000000e+00	1.750000000000000000e+02	4.000000000000000000e+00	-3.169214632701197071e-10	2.862100853821457624e-01	2.862100853821450963e-01	2.766774778665103603e-05	-6.273105989159387440e-05	7.907619140713557648e-01
5.500000000000000000e+01	0.000000000000000000e+00	3.000000000000000000e+00	1.750000000000000000e+02	5.000000000000000000e+00	-3.169214642030167936e-10	2.862100763139166504e-01	2.862100763139156512e-01	-9.907209317817515976e-07	-4.949132192538225558e-06	7.907619229684030859e-01
5.500000000000000000e+01	0.000000000000000000e+00	3.000000000000000000e+00	1.750000000000000000e+02	6.000000000000000000e+00	-3.169214642708710397e-10	2.862099873533185956e-01	2.862099873533177075e-01	-8.143753076281781071e-06	4.381075542389912851e-06	7.907620012601999093e-01
5.500000000000000000e+01	0.000000000000000000e+00	3.000000000000000000e+00	1.750000000000000000e+02	7.000000000000000000e+00	-3.169214638867843013e-10	2.862100842616113749e-01	2.862100842616106533e-01	-1.008587662704677855e-05	3.153891318660820173e-05	7.907619199491459083e-01
5.500000000000000000e+01	0.000000000000000000e+00	3.000000000000000000e+00	1.750000000000000000e+02	8.000000000000000000e+00	-3.169214642715400737e-10	2.862100776964132676e-01	2.862100776964123794e-01	-9.290699822419087585e-06	2.253443882819850430e-06	7.907619245334952529e-01
5.500000000000000000e+01	0.000000000000000000e+00	3.000000000000000000e+00	1.750000000000000000e+02	9.000000000000000000e+00	-3.169214642546186467e-10	2.862101159264247019e-01	2.862101159264239247e-01	-1.425671336199923788e-05	6.557025046964546567e-06	7.907619227100253223e-01
5.500000000000000000e+01	0.000000000000000000e+00	3.000000000000000000e+00	1.750000000000000000e+02	1.000000000000000000e+01	-3.169214641963751537e-10	2.862101585397194836e-01	2.862101585397186509e-01	-1.882128193704070027e-07	-4.887228773098844998e-06	7.907619210241427776e-01
5.500000000000000000e+01	0.000000000000000000e+00	3.000000000000000000e+00	1.750000000000000000e+02	1.100000000000000000e+01	-3.169214638300976656e-10	2.862100852249674365e-01	2.862100852249666594e-01	-5.996937604331456229e-07	-2.398854233889223487e-05	7.907619195904725951e-01
5.500000000000000000e+01	0.000000000000000000e+00	3.000000000000000000e+00	2.000000000000000000e+02	0.000000000000000000e+00	-3.348424958226810632e-10	2.726607094890595162e-01	2.726607094890586835e-01	-7.067717267779863407e-06	3.707649921788807917e-06	8.041890619083479352e-01
5.500000000000000000e+01	0.000000000000000000e+00	3.000000000000000000e+00	2.000000000000000000e+02	1.000000000000000000e+00	-1.947283203303553819e-10	-8.323945851140496233e-01	1.095545815900603737e+00	-2.165994963569808712e-04	1.243858702713685556e-04	7.463953695447618220e-01
5.500000000000000000e+01	0.000000000000000000e+00	3.000000000000000000e+00	2.000000000000000000e+02	2.000000000000000000e+00	-1.947283266297274166e-10	-8.324001022973366304e-01	1.095535857285722559e+00	-2.487138271761810278e-04	4.443483267687940795e-05	7.463922362527810606e-01
5.500000000000000000e+01	0.000000000000000000e+00	3.000000000000000000e+00	2.000000000000000000e+02	3.000000000000000000e+00	-3.348424957874799270e-10	2.726615576246010919e-01	2.726615576246003703e-01	-1.665016519509017969e-05	-7.213139631951875192e-06	8.041881841829695565e-01
5.500000000000000000e+01	0.000000000000000000e+00	3.000000000000000000e+00	2.000000000000000000e+02	4.000000000000000000e+00	-3.348424956903937902e-10	2.726634873083913502e-01	2.726634873083903510e-01	2.004029030199727592e-05	-1.050443371651493724e-06	8.041862354509279331e-01
5.500000000000000000e+01	0.000000000000000000e+00	3.000000000000000000e+00	2.000000000000000000e+02	5.000000000000000000e+00	-3.348424958075588058e-10	2.726634816934403460e-01	2.726634816934395689e-01	-5.417257159496480655e-06	1.026953755528020407e-05	8.041862384209386150e-01
5.500000000000000000e+01	0.000000000000000000e+00	3.000000000000000000e+00	2.000000000000000000e+02	6.000000000000000000e+00	-3.348424958308149370e-10	2.726633392239715126e-01	2.726633392239706244e-01	-7.305687508895612186e-06	3.610563784150335769e-06	8.041863438318959112e-01
5.500000000000000000e+01	0.000000000000000000e+00	3.000000000000000000e+00	2.000000000000000000e+02	7.000000000000000000e+00	-3.348424958081934084e-10	2.726634807147330641e-01	2.726634807147322315e-01	-1.082583065297942672e-06	4.460736882228297592e-07	8.041862380840359981e-01
5.500000000000000000e+01	0.000000000000000000e+00	3.000000000000000000e+00	2.000000000000000000e+02	8.000000000000000000e+00	-3.348424958219342742e-10	2.726634746827236166e-01	2.726634746827228395e-01	-3.256082753819656477e-06	1.883737968356819980e-06	8.041862381336445376e-01
5.500000000000000000e+01	0.000000000000000000e+00	3.000000000000000000e+00	2.000000000000000000e+02	9.000000000000000000e+00	-3.348424957676901995e-10	2.726634614645914723e-01	2.726634614645908616e-01	-7.687521780628828264e-06	6.102089930171955405e-06	8.041862382967132072e-01
5.500000000000000000e+01	0.000000000000000000e+00	3.000000000000000000e+00	2.000000000000000000e+02	1.000000000000000000e+01	-3.348424958273829646e-10	2.726634645284255476e-01	2.726634645284247704e-01	-4.890630685027198707e-06	5.201544343613581886e-06	8.041862386902814963e-01
5.500000000000000000e+01	0.000000000000000000e+00	3.000000000000000000e+00	2.000000000000000000e+02	1.100000000000000000e+01	-3.348424953590794688e-10	2.726634763838374775e-01	2.726634763838368114e-01	3.361118306591983293e-06	-2.649739201067564029e-05	8.041862346783572590e-01
5.500000000000000000e+01	0.000000000000000000e+00	3.000000000000000000e+00	2.250000000000000000e+02	0.000000000000000000e+00	-3.530511426468538803e-10	2.601581664008302819e-01	2.601581664008295047e-01	-6.519420920451146977e-06	3.221173441316090540e-06	8.163895095243263178e-01
5.500000000000000000e+01	0.000000000000000000e+00	3.000000000000000000e+00	2.250000000000000000e+02	1.000000000000000000e+00	-2.116156847041430330e-10	-8.274921186742123513e-01	1.095845623864389884e+00	-2.396127439321915067e-04	1.059497979815489740e-04	7.566183282207448180e-01
5.500000000000000000e+01	0.000000000000000000e+00	3.000000000000000000e+00	2.250000000000000000e+02	2.000000000000000000e+00	-2.116156801046574527e-10	-8.274923737940982349e-01	1.095842878615410854e+00	-2.442367048971319813e-04	5.050662704031854712e-05	7.566185138194975179e-01
5.500000000000000000e+01	0.000000000000000000e+00	3.000000000000000000e+00	2.250000000000000000e+02	3.000000000000000000e+00	-3.530511426369968860e-10	2.601569013461508262e-01	2.601569013461501045e-01	-8.874308869909966417e-06	-5.847233331465010496e-06	8.163907070865253912e-01
5.500000000000000000e+01	0.000000000000000000e+00	3.000000000000000000e+00	2.250000000000000000e+02	4.000000000000000000e+00	-3.530511426274356087e-10	2.601587535011725127e-01	2.601587535011717911e-01	-4.136514823267248423e-06	1.506426931625762083e-05	8.163888634948264222e-01
5.500000000000000000e+01	0.000000000000000000e+00	3.000000000000000000e+00	2.250000000000000000e+02	5.000000000000000000e+00	-3.530511425490636577e-10	2.601587352409107656e-01	2.601587352409098775e-01	4.376297753578333484e-06	-8.108230305622196376e-06	8.163888503082136205e-01
5.500000000000000000e+01	0.000000000000000000e+00	3.000000000000000000e+00	2.250000000000000000e+02	6.000000000000000000e+00	-3.530511426503082900e-10	2.601605601200839279e-01	2.601605601200832063e-01	-6.695605757540053305e-06	2.967692921910208081e-06	8.163870149676069055e-01
5.500000000000000000e+01	0.000000000000000000e+00	3.000000000000000000e+00	2.250000000000000000e+02	7.000000000000000000e+00	-3.530511426490271423e-10	2.601588097106126152e-01	2.601588097106117825e-01	-7.510679435548728252e-06	-9.679743700996056498e-07	8.163888494784883321e-01
5.500000000000000000e+01	0.000000000000000000e+00	3.000000000000000000e+00	2.250000000000000000e+02	8.000000000000000000e+00	-3.530511424463118507e-10	2.601587484905801828e-01	2.601587484905792946e-01	-2.832411590487590543e-05	8.058846970583789245e-06	8.163888517435418102e-01
5.500000000000000000e+01	0.000000000000000000e+00	3.000000000000000000e+00	2.250000000000000000e+02	9.000000000000000000e+00	-3.530511426143114577e-10	2.601587534767468846e-01	2.601587534767462739e-01	3.229721345888413048e-06	-7.572822781975269389e-08	8.163888506224054042e-01
5.500000000000000000e+01	0.000000000000000000e+00	3.000000000000000000e+00	2.250000000000000000e+02	1.000000000000000000e+01	-3.530511424035507490e-10	2.601587532122058843e-01	2.601587532122048851e-01	-4.127936272501642743e-06	-2.090496428811745955e-05	8.163888488182874381e-01
5.500000000000000000e+01	0.000000000000000000e+00	3.000000000000000000e+00	2.250000000000000000e+02	1.100000000000000000e+01	-3.530511426527501788e-10	2.601587338273435579e-01	2.601587338273430028e-01	-5.820886771187352689e-06	5.804553179496835610e-06	8.163888516232621351e-01
5.500000000000000000e+01	0.000000000000000000e+00	3.000000000000000000e+00	2.500000000000000000e+02	0.000000000000000000e+00	-3.715216166785001991e-10	2.485838580370614004e-01	2.485838580370606510e-01	-6.145874396138666679e-06	2.705184919600843652e-06	8.275160836731481062e-01
5.500000000000000000e+01	0.000000000000000000e+00	3.000000000000000000e+00	2.500000000000000000e+02	1.000000000000000000e+00	-2.287238517834232683e-10	-8.235204494388117524e-01	1.095050968568160643e+00	-2.433372253013326759e-04	1.094297988768638298e-04	7.660873162589721952e-01
5.500000000000000000e+01	0.000000000000000000e+00	3.000000000000000000e+00	2.500000000000000000e+02	2.000000000000000000e+00	-2.287238472085906688e-10	-8.235214889539244076e-01	1.095053109085334375e+00	-2.409277828650636477e-04	5.087733528428734110e-05	7.660872751498249977e-01
5.500000000000000000e+01	0.000000000000000000e+00	3.000000000000000000e+00	2.500000000000000000e+02	3.000000000000000000e+00	-3.715216166704397376e-10	2.485840992496102519e-01	2.485840992496094748e-01	-3.261489554131280830e-06	-3.664404426740437006e-06	8.275158924279920614e-01
5.500000000000000000e+01	0.000000000000000000e+00	3.000000000000000000e+00	2.500000000000000000e+02	4.000000000000000000e+00	-3.715216166782107376e-10	2.485864125249879764e-01	2.485864125249872547e-01	-2.119964699535087638e-06	6.881323263844621316e-06	8.275137240083637602e-01
5.500000000000000000e+01	0.000000000000000000e+00	3.000000000000000000e+00	2.500000000000000000e+02	5.000000000000000000e+00	-3.715216166536429047e-10	2.485862534050073125e-01	2.485862534050065908e-01	2.711218773451995624e-06	3.728933698708014982e-06	8.275137286118974256e-01
5.500000000000000000e+01	0.000000000000000000e+00	3.000000000000000000e+00	2.500000000000000000e+02	6.000000000000000000e+00	-3.715216166845649322e-10	2.485871528245302275e-01	2.485871528245295337e-01	-6.156410093471191004e-06	2.547513766391246135e-06	8.275127755959318376e-01
5.500000000000000000e+01	0.000000000000000000e+00	3.000000000000000000e+00	2.500000000000000000e+02	7.000000000000000000e+00	-3.715216166822117068e-10	2.485862527983923875e-01	2.485862527983916659e-01	-3.096531265385849909e-06	2.349810144044255660e-06	8.275137285702052203e-01
5.500000000000000000e+01	0.000000000000000000e+00	3.000000000000000000e+00	2.500000000000000000e+02	8.000000000000000000e+00	-3.715216166229577093e-10	2.485862541311367191e-01	2.485862541311360252e-01	3.253134669183498369e-06	-6.329412878715974332e-06	8.275137277840938221e-01
5.500000000000000000e+01	0.000000000000000000e+00	3.000000000000000000e+00	2.500000000000000000e+02	9.000000000000000000e+00	-3.715216166404501494e-10	2.485862519471296328e-01	2.485862519471288556e-01	-1.502487440318914958e-05	-3.475204189841047857e-06	8.275137289586511624e-01
5.500000000000000000e+01	0.000000000000000000e+00	3.000000000000000000e+00	2.500000000000000000e+02	1.000000000000000000e+01	-3.715216166405103268e-10	2.485862677355053785e-01	2.485862677355045736e-01	4.388660137294602015e-06	3.267193897595155865e-06	8.275137281894644481e-01
5.500000000000000000e+01	0.000000000000000000e+00	3.000000000000000000e+00	2.500000000000000000e+02	1.100000000000000000e+01	-3.715216166516592739e-10	2.485862260279756986e-01	2.485862260279750602e-01	2.714726007802845811e-06	5.276597065267020633e-06	8.275137295207807275e-01
5.500000000000000000e+01	0.000000000000000000e+00	3.000000000000000000e+00	2.750000000000000000e+02	0.000000000000000000e+00	-3.902311124464483775e-10	2.378512981050512065e-01	2.378512981050503461e-01	-5.761354494139455405e-06	2.324408671604609514e-06	8.376835164344802465e-01
5.500000000000000000e+01	0.000000000000000000e+00	3.000000000000000000e+00	2.750000000000000000e+02	1.000000000000000000e+00	-2.460380915617931296e-10	-8.202069267100617900e-01	1.093347318416897584e+00	-2.472763115037505239e-04	1.152711937744535021e-04	7.749861248456650920e-01
5.500000000000000000e+01	0.000000000000000000e+00	3.000000000000000000e+00	2.750000000000000000e+02	2.000000000000000000e+00	-2.460380903366551489e-10	-8.202070697000729549e-01	1.093346868047537113e+00	-2.335203695242937599e-04	5.007947524420138641e-05	7.749870037298648429e-01
5.500000000000000000e+01	0.000000000000000000e+00	3.000000000000000000e+00	2.750000000000000000e+02	3.000000000000000000e+00	-3.902311124375631653e-10	2.378500239620102708e-01	2.378500239620096879e-01	-7.136375904331364609e-07	-2.159251696683679176e-06	8.376847833891453154e-01
5.500000000000000000e+01	0.000000000000000000e+00	3.000000000000000000e+00	2.750000000000000000e+02	4.000000000000000000e+00	-3.902311124358996533e-10	2.378516039938020354e-01	2.378516039938013138e-01	-1.370345862427770399e-05	4.383000029665006631e-06	8.376832221508181409e-01
5.500000000000000000e+01	0.000000000000000000e+00	3.000000000000000000e+00	2.750000000000000000e+02	5.000000000000000000e+00	-3.902311124392620391e-10	2.378516562195392980e-01	2.378516562195386597e-01	-6.615262857553103461e-06	7.467813766384288745e-06	8.376831786180929384e-01
5.500000000000000000e+01	0.000000000000000000e+00	3.000000000000000000e+00	2.750000000000000000e+02	6.000000000000000000e+00	-3.902311123062298899e-10	2.378608850783760775e-01	2.378608850783755779e-01	-5.703927628914412289e-06	2.504485374051104042e-06	8.376740380338743019e-01
5.500000000000000000e+01	0.000000000000000000e+00	3.000000000000000000e+00	2.750000000000000000e+02	7.000000000000000000e+00	-3.902311124490512047e-10	2.378516272353050354e-01	2.378516272353043692e-01	-5.321529433159600636e-06	7.324032861641813778e-07	8.376831794012410404e-01
5.500000000000000000e+01	0.000000000000000000e+00	3.000000000000000000e+00	2.750000000000000000e+02	8.000000000000000000e+00	-3.902311123859576416e-10	2.378516239042212377e-01	2.378516239042205438e-01	-1.552883792790124001e-05	1.057134373025109268e-05	8.376831792663460563e-01
5.500000000000000000e+01	0.000000000000000000e+00	3.000000000000000000e+00	2.750000000000000000e+02	9.000000000000000000e+00	-2.460380958808768900e-10	-8.202110552341249639e-01	1.093349495740485011e+00	-3.013145582891387235e-04	5.898919269602534904e-05	7.749836543880270767e-01
5.500000000000000000e+01	0.000000000000000000e+00	3.000000000000000000e+00	2.750000000000000000e+02	1.000000000000000000e+01	-3.902311124313541408e-10	2.378515967268730880e-01	2.378515967268725606e-01	-6.307644919100989584e-06	9.064124955868308045e-06	8.376831804497877343e-01
5.500000000000000000e+01	0.000000000000000000e+00	3.000000000000000000e+00	2.750000000000000000e+02	1.100000000000000000e+01	-3.902311124475264006e-10	2.378516277526338818e-01	2.378516277526332157e-01	-6.389798099450797065e-06	4.329404144097483540e-06	8.376831794782140239e-01
5.500000000000000000e+01	0.000000000000000000e+00	3.000000000000000000e+00	3.000000000000000000e+02	0.000000000000000000e+00	-4.091593691637328573e-10	2.278731232957900144e-01	2.278731232957894315e-01	-5.443689685641569679e-06	2.032618821187501553e-06	8.470018826025265124e-01
5.500000000000000000e+01	0.000000000000000000e+00	3.000000000000000000e+00	3.000000000000000000e+02	1.000000000000000000e+00	-2.635470627964326104e-10	-8.173475773438596548e-01	1.090820860128778103e+00	-2.435240311714924788e-04	9.888834749232241182e-05	7.834362433865554864e-01
5.500000000000000000e+01	0.000000000000000000e+00	3.000000000000000000e+00	3.000000000000000000e+02	2.000000000000000000e+00	-2.635470668619211480e-10	-8.173486978787323221e-01	1.090823411970740509e+00	-2.418228287499837219e-04	4.734797668073002444e-05	7.834363934873309621e-01
5.500000000000000000e+01	0.000000000000000000e+00	3.000000000000000000e+00	3.000000000000000000e+02	3.000000000000000000e+00	-4.091593691582931625e-10	2.278709478687062362e-01	2.278709478687056811e-01	-2.757902634178488813e-08	2.320299087131657099e-06	8.470039954734961407e-01
5.500000000000000000e+01	0.000000000000000000e+00	3.000000000000000000e+00	3.000000000000000000e+02	4.000000000000000000e+00	-4.091593687353766016e-10	2.278728066666741436e-01	2.278728066666734497e-01	5.037930135454310590e-06	-4.093147606616887252e-05	8.470022063756109665e-01
5.500000000000000000e+01	0.000000000000000000e+00	3.000000000000000000e+00	3.000000000000000000e+02	5.000000000000000000e+00	-4.091593691523850767e-10	2.278730694476427121e-01	2.278730694476419627e-01	-1.253374760154582310e-05	3.640697164132626320e-06	8.470019971138867954e-01
5.500000000000000000e+01	0.000000000000000000e+00	3.000000000000000000e+00	3.000000000000000000e+02	6.000000000000000000e+00	-4.091593690929172013e-10	2.278783816628341952e-01	2.278783816628335845e-01	-5.413990638684711246e-06	2.181867454718434411e-06	8.469967558507593974e-01
5.500000000000000000e+01	0.000000000000000000e+00	3.000000000000000000e+00	3.000000000000000000e+02	7.000000000000000000e+00	-2.635470659197643949e-10	-8.173497356555565752e-01	1.090822047489960811e+00	-2.652406516392180375e-04	9.869259630790871431e-05	7.834346766584083799e-01
5.500000000000000000e+01	0.000000000000000000e+00	3.000000000000000000e+00	3.000000000000000000e+02	8.000000000000000000e+00	-4.091593691738386262e-10	2.278730017265434837e-01	2.278730017265429564e-01	-4.842934566901581090e-06	1.819907323253855059e-06	8.470019991990755948e-01
5.500000000000000000e+01	0.000000000000000000e+00	3.000000000000000000e+00	3.000000000000000000e+02	9.000000000000000000e+00	-4.091593691479130798e-10	2.278730051535728107e-01	2.278730051535720613e-01	2.230191290554611983e-06	9.182789108862557653e-06	8.470019994296438259e-01
5.500000000000000000e+01	0.000000000000000000e+00	3.000000000000000000e+00	3.000000000000000000e+02	1.000000000000000000e+01	-4.091593691143821246e-10	2.278730002557471657e-01	2.278730002557463885e-01	6.456404515768769747e-06	-1.885755309854486410e-06	8.470019987440875475e-01
5.500000000000000000e+01	0.000000000000000000e+00	3.000000000000000000e+00	3.000000000000000000e+02	1.100000000000000000e+01	-4.091593691733302204e-10	2.278729988888105462e-01	2.278729988888098246e-01	-6.455346090366016445e-06	2.810200933789715605e-06	8.470019992574028267e-01
5.500000000000000000e+01	0.000000000000000000e+00	3.000000000000000000e+00	3.250000000000000000e+02	0.000000000000000000e+00	-4.282883142992066574e-10	2.185773113132377099e-01	2.185773113132369605e-01	-5.176342868643238477e-06	1.815864653510648053e-06	8.555621910233355276e-01
5.500000000000000000e+01	0.000000000000000000e+00	3.000000000000000000e+00	3.250000000000000000e+02	1.000000000000000000e+00	-2.812416255742168943e-10	-8.147884599564212404e-01	1.087710111924393708e+00	-2.359440764001688006e-04	8.112436067081926490e-05	7.915184123590650600e-01
5.500000000000000000e+01	0.000000000000000000e+00	3.000000000000000000e+00	3.250000000000000000e+02	2.000000000000000000e+00	-2.812416279731234405e-10	-8.147894256886963893e-01	1.087711177023984677e+00	-2.309654442588560163e-04	4.130096433319961846e-05	7.915186921166028622e-01
5.500000000000000000e+01	0.000000000000000000e+00	3.000000000000000000e+00	3.250000000000000000e+02	3.000000000000000000e+00	-4.282883143076772454e-10	2.185785562915474878e-01	2.185785562915467661e-01	-2.075922398144794816e-06	3.957921960337946535e-06	8.555609494651460478e-01
5.500000000000000000e+01	0.000000000000000000e+00	3.000000000000000000e+00	3.250000000000000000e+02	4.000000000000000000e+00	-4.282883141745601551e-10	2.185786908031065734e-01	2.185786908031058240e-01	1.237986691126789765e-05	-1.541199454442351616e-05	8.555608672215501143e-01
5.500000000000000000e+01	0.000000000000000000e+00	3.000000000000000000e+00	3.250000000000000000e+02	5.000000000000000000e+00	-4.282883142923831411e-10	2.185789170640603796e-01	2.185789170640597967e-01	-9.178139544823339459e-06	-4.604446832071503097e-06	8.555606287236739993e-01
5.500000000000000000e+01	0.000000000000000000e+00	3.000000000000000000e+00	3.250000000000000000e+02	6.000000000000000000e+00	-4.282883142707642588e-10	2.185813773698086770e-01	2.185813773698079832e-01	-5.146340789509646821e-06	1.922263994119943510e-06	8.555582628108455712e-01
5.500000000000000000e+01	0.000000000000000000e+00	3.000000000000000000e+00	3.250000000000000000e+02	7.000000000000000000e+00	-2.812416291814880596e-10	-8.147964959586163625e-01	1.087711901550619142e+00	-2.828975865204512918e-04	6.479269634619332573e-05	7.915134696225911703e-01
5.500000000000000000e+01	0.000000000000000000e+00	3.000000000000000000e+00	3.250000000000000000e+02	8.000000000000000000e+00	-4.282883143023100840e-10	2.185789380936367099e-01	2.185789380936361270e-01	7.019222979736525102e-07	2.772652324733728422e-07	8.555606285141941214e-01
5.500000000000000000e+01	0.000000000000000000e+00	3.000000000000000000e+00	3.250000000000000000e+02	9.000000000000000000e+00	-4.282883142901487195e-10	2.185789045159064470e-01	2.185789045159059751e-01	-7.782075199465065903e-06	9.699571512229722382e-06	8.555606297520893522e-01
5.500000000000000000e+01	0.000000000000000000e+00	3.000000000000000000e+00	3.250000000000000000e+02	1.000000000000000000e+01	-4.282883142925962435e-10	2.185789052189399673e-01	2.185789052189394954e-01	-1.762560722513009740e-07	7.924561327694480949e-06	8.555606293396936790e-01
5.500000000000000000e+01	0.000000000000000000e+00	3.000000000000000000e+00	3.250000000000000000e+02	1.100000000000000000e+01	-4.282883142612877158e-10	2.185789037841948113e-01	2.185789037841942561e-01	2.778747093742944682e-06	1.113150670350380030e-05	8.555606296864940452e-01
5.500000000000000000e+01	0.000000000000000000e+00	3.000000000000000000e+00	3.500000000000000000e+02	0.000000000000000000e+00	-4.476017696997818389e-10	2.099061308303486473e-01	2.099061308303479811e-01	-4.614772059636151205e-06	1.578781999222243715e-06	8.634379324241673315e-01
5.500000000000000000e+01	0.000000000000000000e+00	3.000000000000000000e+00	3.500000000000000000e+02	1.000000000000000000e+00	-2.991141892869450993e-10	-8.124047855498170989e-01	1.084117782534080865e+00	-2.281927953345461331e-04	6.174240848877490275e-05	7.992908554982136593e-01
5.500000000000000000e+01	0.000000000000000000e+00	3.000000000000000000e+00	3.500000000000000000e+02	2.000000000000000000e+00	-2.991141946897001890e-10	-8.124086275194983831e-01	1.084119183266579745e+00	-2.342414548281522416e-04	2.863814998561086813e-05	7.992893521596965423e-01
5.500000000000000000e+01	0.000000000000000000e+00	3.000000000000000000e+00	3.500000000000000000e+02	3.000000000000000000e+00	-4.476017697714940036e-10	2.099074996426517625e-01	2.099074996426510686e-01	-4.247492586565455045e-06	4.664038218203549728e-06	8.634366307094767379e-01
5.500000000000000000e+01	0.000000000000000000e+00	3.000000000000000000e+00	3.500000000000000000e+02	4.000000000000000000e+00	-4.476017697242906834e-10	2.099062850506034639e-01	2.099062850506027977e-01	9.682042168157862673e-06	-3.681401707627337980e-06	8.634378143845752307e-01
5.500000000000000000e+01	0.000000000000000000e+00	3.000000000000000000e+00	3.500000000000000000e+02	5.000000000000000000e+00	-4.476017697603595839e-10	2.099064792734217089e-01	2.099064792734208484e-01	2.907795856725686723e-06	2.593237536256995098e-06	8.634376162669070709e-01
5.500000000000000000e+01	0.000000000000000000e+00	3.000000000000000000e+00	3.500000000000000000e+02	6.000000000000000000e+00	-4.476017697588326602e-10	2.099071770601930453e-01	2.099071770601924347e-01	-4.899040571228264282e-06	1.716692567615804860e-06	8.634369867472706517e-01
5.500000000000000000e+01	0.000000000000000000e+00	3.000000000000000000e+00	3.500000000000000000e+02	7.000000000000000000e+00	-4.476017697455721794e-10	2.099064752514892551e-01	2.099064752514887000e-01	2.157865130677255412e-06	-5.789874556646309710e-06	8.634376161203223266e-01
5.500000000000000000e+01	0.000000000000000000e+00	3.000000000000000000e+00	3.500000000000000000e+02	8.000000000000000000e+00	-4.476017697768720734e-10	2.099064661747640781e-01	2.099064661747634675e-01	-8.565805822873082972e-06	2.014924850882801147e-06	8.634376167039204963e-01
5.500000000000000000e+01	0.000000000000000000e+00	3.000000000000000000e+00	3.500000000000000000e+02	9.000000000000000000e+00	-4.476017697528655860e-10	2.099064705588505053e-01	2.099064705588498669e-01	2.371918385988839965e-07	-6.306362017539462634e-06	8.634376140674628886e-01
5.500000000000000000e+01	0.000000000000000000e+00	3.000000000000000000e+00	3.500000000000000000e+02	1.000000000000000000e+01	-4.476017697508088014e-10	2.099064714549749300e-01	2.099064714549744026e-01	4.245198994997104296e-06	3.252344238957091259e-06	8.634376166322802471e-01
5.500000000000000000e+01	0.000000000000000000e+00	3.000000000000000000e+00	3.500000000000000000e+02	1.100000000000000000e+01	-4.476017697697378475e-10	2.099064715569715356e-01	2.099064715569709527e-01	-3.881181980353678249e-06	-4.104878868999722783e-06	8.634376172567533869e-01
5.500000000000000000e+01	0.000000000000000000e+00	3.000000000000000000e+00	3.750000000000000000e+02	0.000000000000000000e+00	-4.670852071476820528e-10	2.018013400809257063e-01	2.018013400809250124e-01	-4.444559659286824907e-06	1.519377394323348647e-06	8.707004720778444007e-01
5.500000000000000000e+01	0.000000000000000000e+00	3.000000000000000000e+00	3.750000000000000000e+02	1.000000000000000000e+00	-3.171583120112906807e-10	-8.100874675598016550e-01	1.080070766542031713e+00	-2.216191362462111112e-04	4.177553530093785925e-05	8.067987791136519427e-01
5.500000000000000000e+01	0.000000000000000000e+00	3.000000000000000000e+00	3.750000000000000000e+02	2.000000000000000000e+00	-3.171583141916584872e-10	-8.100901207363676582e-01	1.080072950029463907e+00	-2.219800740480866853e-04	1.981938535675091859e-05	8.067978385565431898e-01
5.500000000000000000e+01	0.000000000000000000e+00	3.000000000000000000e+00	3.750000000000000000e+02	3.000000000000000000e+00	-4.670852071768758415e-10	2.017985056750661033e-01	2.017985056750655481e-01	-2.174012748055153213e-06	5.382287996010653331e-06	8.707031492385670646e-01
5.500000000000000000e+01	0.000000000000000000e+00	3.000000000000000000e+00	3.750000000000000000e+02	4.000000000000000000e+00	-4.670852071569145258e-10	2.018001954788404273e-01	2.018001954788398167e-01	3.963817515965332288e-06	8.584865628659549828e-06	8.707015623038432128e-01
5.500000000000000000e+01	0.000000000000000000e+00	3.000000000000000000e+00	3.750000000000000000e+02	5.000000000000000000e+00	-4.670852071706775704e-10	2.018002278038815434e-01	2.018002278038807940e-01	-5.049070652637664531e-06	8.208172440321125023e-06	8.707015421797277277e-01
5.500000000000000000e+01	0.000000000000000000e+00	3.000000000000000000e+00	3.750000000000000000e+02	6.000000000000000000e+00	-4.670852071754512297e-10	2.017999066726902102e-01	2.017999066726897106e-01	-4.673536638743502167e-06	1.556387966811200074e-06	8.707018858264641281e-01
5.500000000000000000e+01	0.000000000000000000e+00	3.000000000000000000e+00	3.750000000000000000e+02	7.000000000000000000e+00	-4.670852071553405045e-10	2.018002248034340973e-01	2.018002248034331814e-01	-1.403185086423655250e-05	1.467740157722744970e-07	8.707015433715240560e-01
5.500000000000000000e+01	0.000000000000000000e+00	3.000000000000000000e+00	3.750000000000000000e+02	8.000000000000000000e+00	-4.670852071723000852e-10	2.018002227455327757e-01	2.018002227455321929e-01	-5.491193376126755671e-06	-5.091913410124297480e-06	8.707015431257631999e-01
5.500000000000000000e+01	0.000000000000000000e+00	3.000000000000000000e+00	3.750000000000000000e+02	9.000000000000000000e+00	-3.171583139226447212e-10	-8.101011518299433556e-01	1.080078133142406305e+00	-2.489147711570732389e-04	4.282306974374295975e-06	8.067918687679982437e-01
5.500000000000000000e+01	0.000000000000000000e+00	3.000000000000000000e+00	3.750000000000000000e+02	1.000000000000000000e+01	-4.670852071670953614e-10	2.018002262587426932e-01	2.018002262587420548e-01	-4.619553253869851523e-06	8.868228981056213399e-06	8.707015418053113409e-01
5.500000000000000000e+01	0.000000000000000000e+00	3.000000000000000000e+00	3.750000000000000000e+02	1.100000000000000000e+01	-4.670852071302058978e-10	2.018002242864458395e-01	2.018002242864452567e-01	-4.471449097026760088e-06	1.601253921261902179e-05	8.707015452326977156e-01
5.500000000000000000e+01	0.000000000000000000e+00	3.000000000000000000e+00	4.000000000000000000e+02	0.000000000000000000e+00	-4.867255420386087658e-10	1.942133144237995213e-01	1.942133144237988274e-01	-4.301605237991460400e-06	1.461431583498478045e-06	8.774102956038357659e-01
5.500000000000000000e+01	0.000000000000000000e+00	3.000000000000000000e+00	4.000000000000000000e+02	1.000000000000000000e+00	-3.353684946831393332e-10	-8.077372005029249680e-01	1.075526702310488414e+00	-2.223473334473485266e-04	1.469261927439706785e-05	8.140788821539152176e-01
5.500000000000000000e+01	0.000000000000000000e+00	3.000000000000000000e+00	4.000000000000000000e+02	2.000000000000000000e+00	-3.353684923898316980e-10	-8.077377617655843167e-01	1.075527208322160089e+00	-2.202018438510587736e-04	6.954197814970386526e-06	8.140789116507832768e-01
5.500000000000000000e+01	0.000000000000000000e+00	3.000000000000000000e+00	4.000000000000000000e+02	3.000000000000000000e+00	-4.867255419760970725e-10	1.942143297492619491e-01	1.942143297492612553e-01	-9.825805933693286556e-06	-5.780256949869851124e-06	8.774093973048779915e-01
5.500000000000000000e+01	0.000000000000000000e+00	3.000000000000000000e+00	4.000000000000000000e+02	4.000000000000000000e+00	-4.867255420489146090e-10	1.942108515452360129e-01	1.942108515452357076e-01	-1.453780429902428485e-06	7.311935069700717621e-06	8.774126036184792810e-01
5.500000000000000000e+01	0.000000000000000000e+00	3.000000000000000000e+00	4.000000000000000000e+02	5.000000000000000000e+00	-4.867255420492110499e-10	1.942108987881419058e-01	1.942108987881411009e-01	-9.179262111578835029e-06	3.669359762859390218e-06	8.774125797882814659e-01
5.500000000000000000e+01	0.000000000000000000e+00	3.000000000000000000e+00	4.000000000000000000e+02	6.000000000000000000e+00	-4.867255420532776766e-10	1.942100770939871324e-01	1.942100770939864940e-01	-4.469684849814955968e-06	1.432535970747456264e-06	8.774133737395444221e-01
5.500000000000000000e+01	0.000000000000000000e+00	3.000000000000000000e+00	4.000000000000000000e+02	7.000000000000000000e+00	-3.353684899000717693e-10	-8.077555328025535220e-01	1.075539964753049915e+00	-2.516974983436129029e-04	-5.827941342027573434e-06	8.140693762649703347e-01
5.500000000000000000e+01	0.000000000000000000e+00	3.000000000000000000e+00	4.000000000000000000e+02	8.000000000000000000e+00	-4.867255420412305147e-10	1.942108956544145448e-01	1.942108956544141007e-01	-5.608998494439808136e-06	-5.501491502693762819e-06	8.774125806331716237e-01
5.500000000000000000e+01	0.000000000000000000e+00	3.000000000000000000e+00	4.000000000000000000e+02	9.000000000000000000e+00	-4.867255420595411916e-10	1.942108721444550101e-01	1.942108721444544273e-01	-3.688797827796197844e-06	1.572280385178920319e-06	8.774125816949478462e-01
5.500000000000000000e+01	0.000000000000000000e+00	3.000000000000000000e+00	4.000000000000000000e+02	1.000000000000000000e+01	-4.867255420438122488e-10	1.942108991900710346e-01	1.942108991900705350e-01	-9.376088454368161753e-06	5.551333495678244439e-06	8.774125794019957958e-01
5.500000000000000000e+01	0.000000000000000000e+00	3.000000000000000000e+00	4.000000000000000000e+02	1.100000000000000000e+01	-4.867255420515908485e-10	1.942108834614571233e-01	1.942108834614565127e-01	-3.461415692878081547e-06	1.300594256616136644e-06	8.774125807499583152e-01
5.500000000000000000e+01	0.000000000000000000e+00	3.000000000000000000e+00	4.250000000000000000e+02	0.000000000000000000e+00	-5.065109593734975165e-10	1.870968625529434992e-01	1.870968625529429441e-01	-4.172310480098386011e-06	1.392398153487105538e-06	8.836216312645875925e-01
5.500000000000000000e+01	0.000000000000000000e+00	3.000000000000000000e+00	4.250000000000000000e+02	1.000000000000000000e+00	-3.537400800490331008e-10	-8.052372772320925964e-01	1.070506628605638832e+00	-2.179598512382409923e-04	-1.159474529151550616e-06	8.211727974204311442e-01
5.500000000000000000e+01	0.000000000000000000e+00	3.000000000000000000e+00	4.250000000000000000e+02	2.000000000000000000e+00	-3.537400783255486312e-10	-8.052380473427683816e-01	1.070507446956822539e+00	-2.169262079036241833e-04	-6.061182100983981615e-06	8.211725708540877910e-01
5.500000000000000000e+01	0.000000000000000000e+00	3.000000000000000000e+00	4.250000000000000000e+02	3.000000000000000000e+00	-5.065109593388239664e-10	1.870982841138650321e-01	1.870982841138644492e-01	-6.300724215984820583e-06	-4.972569141069015627e-06	8.836203577718624302e-01
5.500000000000000000e+01	0.000000000000000000e+00	3.000000000000000000e+00	4.250000000000000000e+02	4.000000000000000000e+00	-5.065109593767859731e-10	1.870953242619160795e-01	1.870953242619155243e-01	-8.436436518121688075e-06	5.915232855632227922e-06	8.836230714772173034e-01
5.500000000000000000e+01	0.000000000000000000e+00	3.000000000000000000e+00	4.250000000000000000e+02	5.000000000000000000e+00	-5.065109593799133362e-10	1.870945777392986065e-01	1.870945777392981624e-01	-8.594074333832342407e-06	2.757209075076880559e-06	8.836237424006969654e-01
5.500000000000000000e+01	0.000000000000000000e+00	3.000000000000000000e+00	4.250000000000000000e+02	6.000000000000000000e+00	-5.065109593843659460e-10	1.870938009909801636e-01	1.870938009909796362e-01	-4.285997564898564078e-06	1.337711502397218564e-06	8.836245386128461776e-01
5.500000000000000000e+01	0.000000000000000000e+00	3.000000000000000000e+00	4.250000000000000000e+02	7.000000000000000000e+00	-5.065109593712663002e-10	1.870945892088748674e-01	1.870945892088743678e-01	1.447454321751963146e-06	-3.867595831788398628e-06	8.836237392196292229e-01
5.500000000000000000e+01	0.000000000000000000e+00	3.000000000000000000e+00	4.250000000000000000e+02	8.000000000000000000e+00	-5.065109593698471685e-10	1.870946146850436809e-01	1.870946146850430702e-01	-6.629701957151985271e-06	-5.321444391181861551e-06	8.836237426849369303e-01
5.500000000000000000e+01	0.000000000000000000e+00	3.000000000000000000e+00	4.250000000000000000e+02	9.000000000000000000e+00	-5.065109593860727298e-10	1.870946105102452017e-01	1.870946105102446744e-01	-4.907470501973758877e-06	1.254893338775772086e-06	8.836237420662858000e-01
5.500000000000000000e+01	0.000000000000000000e+00	3.000000000000000000e+00	4.250000000000000000e+02	1.000000000000000000e+01	-5.065109593680308867e-10	1.870945986826282603e-01	1.870945986826275942e-01	-1.123502058957503801e-05	8.110683254277387557e-07	8.836237411255720708e-01
5.500000000000000000e+01	0.000000000000000000e+00	3.000000000000000000e+00	4.250000000000000000e+02	1.100000000000000000e+01	-5.065109593767836983e-10	1.870946105644899771e-01	1.870946105644895330e-01	-3.885062624288852871e-06	-5.515595121189643086e-08	8.836237418068692007e-01
5.500000000000000000e+01	0.000000000000000000e+00	3.000000000000000000e+00	4.500000000000000000e+02	0.000000000000000000e+00	-5.264307646672074621e-10	1.804148739632028542e-01	1.804148739632021048e-01	-4.061242989498414679e-06	1.337110839122452072e-06	8.893793417171483862e-01
5.500000000000000000e+01	0.000000000000000000e+00	3.000000000000000000e+00	4.500000000000000000e+02	1.000000000000000000e+00	-3.722693283781725754e-10	-8.024605036876611974e-01	1.064982818371446704e+00	-2.124910326430747758e-04	-1.440077010368772290e-05	8.281216974576979251e-01
5.500000000000000000e+01	0.000000000000000000e+00	3.000000000000000000e+00	4.500000000000000000e+02	2.000000000000000000e+00	-3.722693268542382424e-10	-8.024613024030559094e-01	1.064983235725097011e+00	-2.116923728841293951e-04	-1.734678091832550810e-05	8.281215077410697400e-01
5.500000000000000000e+01	0.000000000000000000e+00	3.000000000000000000e+00	4.500000000000000000e+02	3.000000000000000000e+00	-5.264307646517342216e-10	1.804152894883637726e-01	1.804152894883634672e-01	-4.053877200914182055e-06	-3.619465178534530652e-06	8.893789550358683904e-01
5.500000000000000000e+01	0.000000000000000000e+00	3.000000000000000000e+00	4.500000000000000000e+02	4.000000000000000000e+00	-5.264307646678770648e-10	1.804124566246746997e-01	1.804124566246740891e-01	-9.225414947834199465e-06	5.543108834513087655e-06	8.893815837542032865e-01
5.500000000000000000e+01	0.000000000000000000e+00	3.000000000000000000e+00	4.500000000000000000e+02	5.000000000000000000e+00	-5.264307646628351922e-10	1.804120836650801307e-01	1.804120836650794646e-01	-1.039283575676851760e-05	3.675937250401230669e-06	8.893819071407705890e-01
5.500000000000000000e+01	0.000000000000000000e+00	3.000000000000000000e+00	4.500000000000000000e+02	6.000000000000000000e+00	-5.264307646720841054e-10	1.804098470230254825e-01	1.804098470230250939e-01	-4.119421202660933393e-06	1.253690258266330433e-06	8.893839559262555206e-01
5.500000000000000000e+01	0.000000000000000000e+00	3.000000000000000000e+00	4.500000000000000000e+02	7.000000000000000000e+00	-5.264307645539038807e-10	1.804120868732884131e-01	1.804120868732879412e-01	-1.661702970039524680e-05	-1.490644337263291860e-05	8.893819049214041206e-01
5.500000000000000000e+01	0.000000000000000000e+00	3.000000000000000000e+00	4.500000000000000000e+02	8.000000000000000000e+00	-5.264307646383275884e-10	1.804120764307340918e-01	1.804120764307337033e-01	7.964254322085858255e-07	7.097852555673381661e-07	8.893819155420911171e-01
5.500000000000000000e+01	0.000000000000000000e+00	3.000000000000000000e+00	4.500000000000000000e+02	9.000000000000000000e+00	-5.264307646458949468e-10	1.804120874659775053e-01	1.804120874659769502e-01	-9.470445205772618953e-06	9.799291930246966520e-06	8.893819092383844493e-01
5.500000000000000000e+01	0.000000000000000000e+00	3.000000000000000000e+00	4.500000000000000000e+02	1.000000000000000000e+01	-5.264307646516063188e-10	1.804120903995515834e-01	1.804120903995510561e-01	-1.110096132148608582e-05	-3.450770154059410049e-06	8.893819085354688347e-01
5.500000000000000000e+01	0.000000000000000000e+00	3.000000000000000000e+00	4.500000000000000000e+02	1.100000000000000000e+01	-5.264307646709945017e-10	1.804120933192300824e-01	1.804120933192292497e-01	-2.229642261369603351e-06	1.087363875844486228e-06	8.893819076624693842e-01
5.500000000000000000e+01	0.000000000000000000e+00	3.000000000000000000e+00	4.750000000000000000e+02	0.000000000000000000e+00	-5.464752560068440514e-10	1.741299619375545893e-01	1.741299619375539232e-01	-3.934094384038653620e-06	1.269638150025819250e-06	8.947269465253329113e-01
5.500000000000000000e+01	0.000000000000000000e+00	3.000000000000000000e+00	4.750000000000000000e+02	1.000000000000000000e+00	-3.909535582560671778e-10	-7.992379764669498288e-01	1.058873514278033889e+00	-2.043857940685019406e-04	-2.366079889693614751e-05	8.349780562984995269e-01
5.500000000000000000e+01	0.000000000000000000e+00	3.000000000000000000e+00	4.750000000000000000e+02	2.000000000000000000e+00	-3.909535568202115535e-10	-7.992384365649161104e-01	1.058873683637865382e+00	-2.035646608514747439e-04	-2.544348936901466498e-05	8.349780526058194763e-01
5.500000000000000000e+01	0.000000000000000000e+00	3.000000000000000000e+00	4.750000000000000000e+02	3.000000000000000000e+00	-5.464752559951038769e-10	1.741309791766015858e-01	1.741309791766010584e-01	-2.737692412358044281e-06	-2.202941487040322950e-06	8.947260931409334317e-01
5.500000000000000000e+01	0.000000000000000000e+00	3.000000000000000000e+00	4.750000000000000000e+02	4.000000000000000000e+00	-5.464752560100245608e-10	1.741284418666876055e-01	1.741284418666870504e-01	-7.729547850868185056e-06	2.213472209798166293e-06	8.947284484838622376e-01
5.500000000000000000e+01	0.000000000000000000e+00	3.000000000000000000e+00	4.750000000000000000e+02	5.000000000000000000e+00	-5.464752560043055375e-10	1.741281395108653929e-01	1.741281395108648655e-01	-4.571992965445660683e-06	-3.586531884948803453e-06	8.947286783064838378e-01
5.500000000000000000e+01	0.000000000000000000e+00	3.000000000000000000e+00	4.750000000000000000e+02	6.000000000000000000e+00	-5.464752560128275657e-10	1.741273188033484465e-01	1.741273188033479191e-01	-3.975288149365222792e-06	1.206657200659125028e-06	8.947293843409726000e-01
5.500000000000000000e+01	0.000000000000000000e+00	3.000000000000000000e+00	4.750000000000000000e+02	7.000000000000000000e+00	-5.464752559323965555e-10	1.741281469317398911e-01	1.741281469317393638e-01	-1.965964037128729389e-05	4.974060368333787485e-06	8.947286752750237548e-01
5.500000000000000000e+01	0.000000000000000000e+00	3.000000000000000000e+00	4.750000000000000000e+02	8.000000000000000000e+00	-5.464752559734040343e-10	1.741281506679913937e-01	1.741281506679907276e-01	-4.744784105934754348e-06	8.407526424602672946e-06	8.947286792837164660e-01
5.500000000000000000e+01	0.000000000000000000e+00	3.000000000000000000e+00	4.750000000000000000e+02	9.000000000000000000e+00	-5.464752560053277259e-10	1.741281372126478044e-01	1.741281372126471938e-01	-1.820005428053159353e-07	-1.577586984541169295e-06	8.947286799397982104e-01
5.500000000000000000e+01	0.000000000000000000e+00	3.000000000000000000e+00	4.750000000000000000e+02	1.000000000000000000e+01	-5.464752560003097381e-10	1.741281471314829465e-01	1.741281471314823914e-01	-5.886421994182903250e-06	-4.330407493549156918e-06	8.947286775667768755e-01
5.500000000000000000e+01	0.000000000000000000e+00	3.000000000000000000e+00	4.750000000000000000e+02	1.100000000000000000e+01	-5.464752560019333903e-10	1.741281608292088723e-01	1.741281608292080951e-01	-1.771455510924454167e-06	3.027601094961273528e-06	8.947286750178653492e-01
5.500000000000000000e+01	0.000000000000000000e+00	3.000000000000000000e+00	5.000000000000000000e+02	0.000000000000000000e+00	-5.666356134955071801e-10	1.682126117603494342e-01	1.682126117603488236e-01	-3.827733964910198488e-06	1.214783218513031024e-06	8.996997181437085267e-01
5.500000000000000000e+01	0.000000000000000000e+00	3.000000000000000000e+00	5.000000000000000000e+02	1.000000000000000000e+00	-4.097914421358583989e-10	-7.953356726334617210e-01	1.051967332798958488e+00	-1.913371906629167710e-04	-2.684187358586424363e-05	8.418095744528837354e-01
5.500000000000000000e+01	0.000000000000000000e+00	3.000000000000000000e+00	5.000000000000000000e+02	2.000000000000000000e+00	-4.097914408503589809e-10	-7.953352041282816254e-01	1.051967187851554630e+00	-1.904056622608516988e-04	-2.791104180692547955e-05	8.418098730566341281e-01
5.500000000000000000e+01	0.000000000000000000e+00	3.000000000000000000e+00	5.000000000000000000e+02	3.000000000000000000e+00	-5.666356134873710316e-10	1.682132215727665248e-01	1.682132215727661362e-01	-2.120118429343365214e-06	-9.128651336703189199e-07	8.996991880837380551e-01
5.500000000000000000e+01	0.000000000000000000e+00	3.000000000000000000e+00	5.000000000000000000e+02	4.000000000000000000e+00	-5.666356134951693802e-10	1.682113870551879276e-01	1.682113870551875390e-01	-7.487811107935936114e-06	3.728632841608170595e-07	8.997007601106166153e-01
5.500000000000000000e+01	0.000000000000000000e+00	3.000000000000000000e+00	5.000000000000000000e+02	5.000000000000000000e+00	-5.666356134728632142e-10	1.682111149290065610e-01	1.682111149290060059e-01	3.570381809744910973e-06	4.522273533455268681e-06	8.997010710935100519e-01
5.500000000000000000e+01	0.000000000000000000e+00	3.000000000000000000e+00	5.000000000000000000e+02	6.000000000000000000e+00	-5.666356134986349568e-10	1.682105091828655918e-01	1.682105091828649812e-01	-3.843044548473691014e-06	1.161205928097748561e-06	8.997016011819287673e-01
5.500000000000000000e+01	0.000000000000000000e+00	3.000000000000000000e+00	5.000000000000000000e+02	7.000000000000000000e+00	-5.666356134833434892e-10	1.682111080081643562e-01	1.682111080081638288e-01	-6.763365041588344046e-06	4.665700518545169505e-06	8.997010713030042517e-01
5.500000000000000000e+01	0.000000000000000000e+00	3.000000000000000000e+00	5.000000000000000000e+02	8.000000000000000000e+00	-5.666356134902676113e-10	1.682111161422057966e-01	1.682111161422054080e-01	-8.355084960349036789e-07	-7.323965911030105245e-07	8.997010728383433298e-01
5.500000000000000000e+01	0.000000000000000000e+00	3.000000000000000000e+00	5.000000000000000000e+02	9.000000000000000000e+00	-5.666356134808257582e-10	1.682111065353120716e-01	1.682111065353116552e-01	-5.477080771668434632e-06	7.820268569706440007e-06	8.997010695207575681e-01
5.500000000000000000e+01	0.000000000000000000e+00	3.000000000000000000e+00	5.000000000000000000e+02	1.000000000000000000e+01	-5.666356134969939338e-10	1.682111136325751266e-01	1.682111136325745993e-01	-4.456466094982356261e-06	-1.349646757798147136e-06	8.997010681496790951e-01
5.500000000000000000e+01	0.000000000000000000e+00	3.000000000000000000e+00	5.000000000000000000e+02	1.100000000000000000e+01	-5.666356134944106488e-10	1.682110977758368153e-01	1.682110977758362880e-01	-4.754092000819311813e-06	3.602637680822270707e-06	8.997010695612426279e-01
6.000000000000000000e+01	0.000000000000000000e+00	3.000000000000000000e+00	0.000000000000000000e+00	0.000000000000000000e+00	-2.324371356704378558e-10	4.642373844814486894e-01	4.642373844814474126e-01	8.204743880361849425e-06	1.922001622944071982e-05	6.150452057254908178e-01
6.000000000000000000e+01	0.000000000000000000e+00	3.000000000000000000e+00	0.000000000000000000e+00	1.000000000000000000e+00	-2.324371342447763278e-10	-4.642347824266360168e-01	4.642347824266344625e-01	-1.227850341727200576e-04	1.947872922652862425e-05	-6.150482447540988051e-01
6.000000000000000000e+01	0.000000000000000000e+00	3.000000000000000000e+00	0.000000000000000000e+00	2.000000000000000000e+00	-2.324371286079341136e-10	-4.642341126184723055e-01	4.642341126184708067e-01	-6.064203505728297698e-05	-2.886930979060847919e-04	-6.150489469902100659e-01
6.000000000000000000e+01	0.000000000000000000e+00	3.000000000000000000e+00	0.000000000000000000e+00	3.000000000000000000e+00	-2.324371233717679519e-10	4.642346622529528455e-01	4.642346622529517908e-01	3.268068454212650731e-04	3.534016147662695479e-05	6.150481127885011334e-01
6.000000000000000000e+01	0.000000000000000000e+00	3.000000000000000000e+00	0.000000000000000000e+00	4.000000000000000000e+00	-2.324371266700591117e-10	-4.642340995354810596e-01	4.642340995354798383e-01	2.442461077052604469e-04	-1.824972680710134916e-04	-6.150489510786979475e-01
6.000000000000000000e+01	0.000000000000000000e+00	3.000000000000000000e+00	0.000000000000000000e+00	5.000000000000000000e+00	-2.348620651294802359e-10	1.219276552840246502e-05	3.914957274099162832e-01	-5.616841041613490995e-05	3.399522271939670048e-01	-1.136152742686307717e-04
6.000000000000000000e+01	0.000000000000000000e+00	3.000000000000000000e+00	0.000000000000000000e+00	6.000000000000000000e+00	-2.324371357049686914e-10	4.642320027929841553e-01	4.642320027929823789e-01	7.738631049356700171e-06	1.878636292172113748e-05	6.150514214030476934e-01
6.000000000000000000e+01	0.000000000000000000e+00	3.000000000000000000e+00	0.000000000000000000e+00	7.000000000000000000e+00	-2.348642142354124164e-10	-2.019163390041693856e-03	3.914825140494609390e-01	-6.838996829494317642e-02	3.329920988416428806e-01	-4.923919539054639159e-03
6.000000000000000000e+01	0.000000000000000000e+00	3.000000000000000000e+00	0.000000000000000000e+00	8.000000000000000000e+00	-2.348646570930445296e-10	1.888955961626709356e-03	3.914772733567593588e-01	1.066466324350958533e-01	-3.227827487357759484e-01	4.519073197894398104e-03
6.000000000000000000e+01	0.000000000000000000e+00	3.000000000000000000e+00	0.000000000000000000e+00	9.000000000000000000e+00	-2.324370628848555460e-10	4.642329393268487259e-01	4.642329393268469495e-01	6.797683958772910561e-06	1.822739269962162398e-05	6.150468646286598728e-01
6.000000000000000000e+01	0.000000000000000000e+00	3.000000000000000000e+00	0.000000000000000000e+00	1.000000000000000000e+01	-2.348620674092991402e-10	-8.715871468097746865e-06	3.914883784192239591e-01	-9.344116090996073219e-05	3.399824348330601209e-01	-1.670831511481869563e-04
6.000000000000000000e+01	0.000000000000000000e+00	3.000000000000000000e+00	0.000000000000000000e+00	1.100000000000000000e+01	-2.324370841042598583e-10	-4.642333811968841206e-01	4.642333811968825663e-01	-7.470839528743193413e-06	-1.851796075042886179e-05	-6.150473088701150504e-01
6.000000000000000000e+01	0.000000000000000000e+00	3.000000000000000000e+00	2.500000000000000000e+01	0.000000000000000000e+00	-2.494233795421604579e-10	4.319445636828464496e-01	4.319445636828447843e-01	5.911687704789747210e-06	1.538521357741998022e-05	6.512763105805797759e-01
6.000000000000000000e+01	0.000000000000000000e+00	3.000000000000000000e+00	2.500000000000000000e+01	1.000000000000000000e+00	-2.165102739767890281e-10	-5.016330738861226601e-01	5.016330738861213279e-01	-3.347950568376840638e-04	-4.073616148603624045e-04	-5.718524009663482621e-01
6.000000000000000000e+01	0.000000000000000000e+00	3.000000000000000000e+00	2.500000000000000000e+01	2.000000000000000000e+00	-2.165102720572623139e-10	-5.016328326814470939e-01	5.016328326814457617e-01	-2.280307478372836324e-04	-4.177893791330844183e-04	-5.718518160959795704e-01
6.000000000000000000e+01	0.000000000000000000e+00	3.000000000000000000e+00	2.500000000000000000e+01	3.000000000000000000e+00	-2.494233769087609260e-10	4.319641127046020546e-01	4.319641127046006113e-01	6.805778259326322635e-05	1.413725046591310678e-04	6.512543535215272739e-01
6.000000000000000000e+01	0.000000000000000000e+00	3.000000000000000000e+00	2.500000000000000000e+01	4.000000000000000000e+00	-2.165102607533623995e-10	-5.016323588970208469e-01	5.016323588970196257e-01	5.349695959568215916e-04	-2.221143393841603774e-04	-5.718507555193730330e-01
6.000000000000000000e+01	0.000000000000000000e+00	3.000000000000000000e+00	2.500000000000000000e+01	5.000000000000000000e+00	-2.494233623828195158e-10	4.319654952852520213e-01	4.319654952852505780e-01	5.996263162367602634e-06	9.116651477279153634e-06	6.512524746730999903e-01
6.000000000000000000e+01	0.000000000000000000e+00	3.000000000000000000e+00	2.500000000000000000e+01	6.000000000000000000e+00	-2.494233797359208472e-10	4.319676257561493871e-01	4.319676257561482213e-01	4.646847135627436810e-06	1.465672724582997650e-05	6.512503729683980502e-01
6.000000000000000000e+01	0.000000000000000000e+00	3.000000000000000000e+00	2.500000000000000000e+01	7.000000000000000000e+00	-2.494233706390686487e-10	4.319654858143817111e-01	4.319654858143807119e-01	2.103742094942147007e-06	1.638472397977193656e-05	6.512525790973103801e-01
6.000000000000000000e+01	0.000000000000000000e+00	3.000000000000000000e+00	2.500000000000000000e+01	8.000000000000000000e+00	-2.494233596318537857e-10	4.319653814724648266e-01	4.319653814724631058e-01	1.073879611860501795e-05	1.106047085814467765e-05	6.512523310837612378e-01
6.000000000000000000e+01	0.000000000000000000e+00	3.000000000000000000e+00	2.500000000000000000e+01	9.000000000000000000e+00	-2.494233703356880616e-10	4.319654931868673886e-01	4.319654931868660563e-01	3.415495604593485380e-06	1.135336950531297045e-05	6.512524936859187541e-01
6.000000000000000000e+01	0.000000000000000000e+00	3.000000000000000000e+00	2.500000000000000000e+01	1.000000000000000000e+01	-2.494233596914607308e-10	4.319654416382499584e-01	4.319654416382484596e-01	5.393044414627753310e-06	8.303029410900017102e-06	6.512524314205128118e-01
6.000000000000000000e+01	0.000000000000000000e+00	3.000000000000000000e+00	2.500000000000000000e+01	1.100000000000000000e+01	-2.494233613065728562e-10	4.319654328341126504e-01	4.319654328341113736e-01	6.429748815693549918e-06	8.912614977958365715e-06	6.512524596279635203e-01
6.000000000000000000e+01	0.000000000000000000e+00	3.000000000000000000e+00	5.000000000000000000e+01	0.000000000000000000e+00	-2.673065634739497197e-10	4.036540441081954977e-01	4.036540441081941655e-01	3.789099776229139244e-06	1.278582219452469147e-05	6.822081771240988690e-01
6.000000000000000000e+01	0.000000000000000000e+00	3.000000000000000000e+00	5.000000000000000000e+01	1.000000000000000000e+00	-2.673065589544121278e-10	4.036658756208113541e-01	4.036658756208099108e-01	1.015251750148943221e-05	8.630666895636951932e-06	6.821950796665009475e-01
6.000000000000000000e+01	0.000000000000000000e+00	3.000000000000000000e+00	5.000000000000000000e+01	2.000000000000000000e+00	-2.673065592273616708e-10	4.036659081717974273e-01	4.036659081717960396e-01	1.048622795330577693e-05	1.016243662975396276e-05	6.821950764086399666e-01
6.000000000000000000e+01	0.000000000000000000e+00	3.000000000000000000e+00	5.000000000000000000e+01	3.000000000000000000e+00	-2.673065629400875074e-10	4.036648556399027310e-01	4.036648556399013432e-01	-2.071710846410408725e-05	7.163363633128959156e-05	6.821963451025051528e-01
6.000000000000000000e+01	0.000000000000000000e+00	3.000000000000000000e+00	5.000000000000000000e+01	4.000000000000000000e+00	-2.673065570750983079e-10	4.036659155231807072e-01	4.036659155231796525e-01	1.264961243949621720e-05	9.027966447930412062e-06	6.821950398221796608e-01
6.000000000000000000e+01	0.000000000000000000e+00	3.000000000000000000e+00	5.000000000000000000e+01	5.000000000000000000e+00	-2.673065498636043448e-10	4.036658328003896457e-01	4.036658328003881469e-01	-5.066341216927716753e-06	-1.350660143979350282e-06	6.821950272288334061e-01
6.000000000000000000e+01	0.000000000000000000e+00	3.000000000000000000e+00	5.000000000000000000e+01	6.000000000000000000e+00	-2.673065633964827043e-10	4.036820213264312729e-01	4.036820213264301072e-01	3.277180468709075869e-06	1.286387913458789560e-05	6.821774606343263825e-01
6.000000000000000000e+01	0.000000000000000000e+00	3.000000000000000000e+00	5.000000000000000000e+01	7.000000000000000000e+00	-2.673065573441995482e-10	4.036658825470027523e-01	4.036658825470013645e-01	-5.202455501678942645e-06	1.521815607234096479e-05	6.821950435267185586e-01
6.000000000000000000e+01	0.000000000000000000e+00	3.000000000000000000e+00	5.000000000000000000e+01	8.000000000000000000e+00	-2.673065589037399741e-10	4.036658945087054362e-01	4.036658945087042705e-01	-3.126885969876334257e-06	8.849569961349177186e-06	6.821950809405823435e-01
6.000000000000000000e+01	0.000000000000000000e+00	3.000000000000000000e+00	5.000000000000000000e+01	9.000000000000000000e+00	-2.673065582315618931e-10	4.036658791683198633e-01	4.036658791683188086e-01	1.233368360543130229e-05	1.254453084114332590e-05	6.821950567552148570e-01
6.000000000000000000e+01	0.000000000000000000e+00	3.000000000000000000e+00	5.000000000000000000e+01	1.000000000000000000e+01	-2.673065611973039835e-10	4.036658691462280957e-01	4.036658691462267079e-01	6.557213734359799833e-06	8.829546603635864756e-06	6.821951373318541068e-01
6.000000000000000000e+01	0.000000000000000000e+00	3.000000000000000000e+00	5.000000000000000000e+01	1.100000000000000000e+01	-2.113399067283101967e-10	-1.012086248646717618e-01	4.531902918760025156e-01	1.084312339463026030e-04	-1.077180184835950673e-04	-2.148883891774569788e-01
6.000000000000000000e+01	0.000000000000000000e+00	3.000000000000000000e+00	7.500000000000000000e+01	0.000000000000000000e+00	-2.859618108439815927e-10	3.785519513551359183e-01	3.785519513551348081e-01	2.798608222991616972e-06	1.097462824849740984e-05	7.090158851088846914e-01
6.000000000000000000e+01	0.000000000000000000e+00	3.000000000000000000e+00	7.500000000000000000e+01	1.000000000000000000e+00	-1.677166223288892268e-10	-8.663820763905489830e-01	1.093046140309770209e+00	-6.334141047627619460e-05	2.097957289615728872e-04	6.548071560982742234e-01
6.000000000000000000e+01	0.000000000000000000e+00	3.000000000000000000e+00	7.500000000000000000e+01	2.000000000000000000e+00	-1.677166101168891102e-10	-8.662603488754940795e-01	1.093143586045808968e+00	-1.240754039944632291e-04	1.643518082594809093e-04	6.549085360647386445e-01
6.000000000000000000e+01	0.000000000000000000e+00	3.000000000000000000e+00	7.500000000000000000e+01	3.000000000000000000e+00	-2.859618107820500633e-10	3.785575086823615432e-01	3.785575086823603774e-01	-2.574054293779162310e-05	2.152078263658548015e-05	7.090099546706072342e-01
6.000000000000000000e+01	0.000000000000000000e+00	3.000000000000000000e+00	7.500000000000000000e+01	4.000000000000000000e+00	-2.859618095490591917e-10	3.785579113788953287e-01	3.785579113788942185e-01	7.553146948660460086e-05	-2.028684509552536043e-05	7.090095148152236737e-01
6.000000000000000000e+01	0.000000000000000000e+00	3.000000000000000000e+00	7.500000000000000000e+01	5.000000000000000000e+00	-2.859618079469878788e-10	3.785578653489877765e-01	3.785578653489865553e-01	1.754955099323544982e-06	-1.280867776736101582e-06	7.090095132036048353e-01
6.000000000000000000e+01	0.000000000000000000e+00	3.000000000000000000e+00	7.500000000000000000e+01	6.000000000000000000e+00	-2.859618108646159233e-10	3.785642256780982207e-01	3.785642256780972770e-01	2.427015805008593003e-06	1.091392269714653954e-05	7.090026922718515312e-01
6.000000000000000000e+01	0.000000000000000000e+00	3.000000000000000000e+00	7.500000000000000000e+01	7.000000000000000000e+00	-2.859618079755460827e-10	3.785578892883944557e-01	3.785578892883932345e-01	-1.669632157875389432e-06	2.024995396072982640e-05	7.090095024061306983e-01
6.000000000000000000e+01	0.000000000000000000e+00	3.000000000000000000e+00	7.500000000000000000e+01	8.000000000000000000e+00	-2.859618103064727547e-10	3.785578994196981406e-01	3.785578994196970859e-01	-5.925456084409546992e-06	1.067095912992569886e-05	7.090095170935644120e-01
6.000000000000000000e+01	0.000000000000000000e+00	3.000000000000000000e+00	7.500000000000000000e+01	9.000000000000000000e+00	-2.859618094291883649e-10	3.785579046045308704e-01	3.785579046045298157e-01	1.260169810421909850e-06	1.849414958361454068e-05	7.090095239783624770e-01
6.000000000000000000e+01	0.000000000000000000e+00	3.000000000000000000e+00	7.500000000000000000e+01	1.000000000000000000e+01	-2.859618092144728540e-10	3.785578795372842031e-01	3.785578795372831484e-01	5.194689228596334802e-06	2.692253696719352257e-06	7.090095198501806806e-01
6.000000000000000000e+01	0.000000000000000000e+00	3.000000000000000000e+00	7.500000000000000000e+01	1.100000000000000000e+01	-2.065360884474820240e-10	-4.657416155765678467e-02	4.757151181546163676e-01	2.185391309910785689e-04	-3.293858604464848603e-04	-1.461711459760580423e-01
6.000000000000000000e+01	0.000000000000000000e+00	3.000000000000000000e+00	1.000000000000000000e+02	0.000000000000000000e+00	-3.052896662327062637e-10	3.560853857824371471e-01	3.560853857824362589e-01	2.217334167342983008e-06	9.672229169065336466e-06	7.324902779744775216e-01
6.000000000000000000e+01	0.000000000000000000e+00	3.000000000000000000e+00	1.000000000000000000e+02	1.000000000000000000e+00	-1.856102081034429777e-10	-8.476449944907441525e-01	1.107818613521486473e+00	-2.519470857331223585e-06	1.509792963100675526e-04	6.784714894958854270e-01
6.000000000000000000e+01	0.000000000000000000e+00	3.000000000000000000e+00	1.000000000000000000e+02	2.000000000000000000e+00	-1.856101994120731644e-10	-8.476204088632083300e-01	1.107839833721021572e+00	-5.126677881663921804e-05	1.141782116123738134e-04	6.784889893339230982e-01
6.000000000000000000e+01	0.000000000000000000e+00	3.000000000000000000e+00	1.000000000000000000e+02	3.000000000000000000e+00	-3.052896649800552735e-10	3.560860819822891377e-01	3.560860819822882495e-01	1.105915357778541594e-05	9.455993300083890077e-05	7.324894490740111452e-01
6.000000000000000000e+01	0.000000000000000000e+00	3.000000000000000000e+00	1.000000000000000000e+02	4.000000000000000000e+00	-3.052896653820733230e-10	3.560870921344055362e-01	3.560870921344047035e-01	4.481038369189350355e-05	-4.875623951224020603e-05	7.324883450641491711e-01
6.000000000000000000e+01	0.000000000000000000e+00	3.000000000000000000e+00	1.000000000000000000e+02	5.000000000000000000e+00	-3.052896622022260258e-10	3.560870564720532983e-01	3.560870564720522990e-01	-1.224197403215335160e-05	-1.012282093156535690e-05	7.324883323198108087e-01
6.000000000000000000e+01	0.000000000000000000e+00	3.000000000000000000e+00	1.000000000000000000e+02	6.000000000000000000e+00	-3.052896662353022666e-10	3.560882389857947250e-01	3.560882389857938368e-01	1.986948138680363449e-06	9.544777328528724315e-06	7.324871451341873341e-01
6.000000000000000000e+01	0.000000000000000000e+00	3.000000000000000000e+00	1.000000000000000000e+02	7.000000000000000000e+00	-3.052896639486521429e-10	3.560870856646379257e-01	3.560870856646368154e-01	1.544002359115012908e-05	2.077914917995690966e-05	7.324883431581601378e-01
6.000000000000000000e+01	0.000000000000000000e+00	3.000000000000000000e+00	1.000000000000000000e+02	8.000000000000000000e+00	-3.052896653723374589e-10	3.560870886946401748e-01	3.560870886946387870e-01	-1.230612258769848676e-06	2.033459733805464418e-06	7.324883501817834874e-01
6.000000000000000000e+01	0.000000000000000000e+00	3.000000000000000000e+00	1.000000000000000000e+02	9.000000000000000000e+00	-3.052896622753356088e-10	3.560870981623147080e-01	3.560870981623137643e-01	-1.545896566813852473e-05	-6.174058363956377008e-06	7.324883340226993056e-01
6.000000000000000000e+01	0.000000000000000000e+00	3.000000000000000000e+00	1.000000000000000000e+02	1.000000000000000000e+01	-3.052896659914638460e-10	3.560870605310816894e-01	3.560870605310805792e-01	6.176551493970542618e-06	7.158129949714169293e-06	7.324883487718576447e-01
6.000000000000000000e+01	0.000000000000000000e+00	3.000000000000000000e+00	1.000000000000000000e+02	1.100000000000000000e+01	-2.033783434073679496e-10	-7.858574458017025463e-03	4.901721214916597846e-01	2.279090453638942437e-04	-2.531599839373307342e-04	-9.095392784468497860e-02
6.000000000000000000e+01	0.000000000000000000e+00	3.000000000000000000e+00	1.250000000000000000e+02	0.000000000000000000e+00	-3.252088845771823938e-10	3.358459893285609676e-01	3.358459893285600240e-01	1.799881095214800193e-06	8.693477257265691205e-06	7.532059066174310313e-01
6.000000000000000000e+01	0.000000000000000000e+00	3.000000000000000000e+00	1.250000000000000000e+02	1.000000000000000000e+00	-2.040372575490777994e-10	-8.360575620821351084e-01	1.115657806761596316e+00	4.174987152954957469e-05	1.073475791237343336e-04	6.956449153997564805e-01
6.000000000000000000e+01	0.000000000000000000e+00	3.000000000000000000e+00	1.250000000000000000e+02	2.000000000000000000e+00	-2.040372491895914595e-10	-8.360494653196244297e-01	1.115660280981708663e+00	-3.351466860429247153e-06	6.732531056910456911e-05	6.956502595204664408e-01
6.000000000000000000e+01	0.000000000000000000e+00	3.000000000000000000e+00	1.250000000000000000e+02	3.000000000000000000e+00	-3.252088841204556009e-10	3.358404683675165203e-01	3.358404683675154656e-01	-1.949668766425993087e-05	5.584143764698218799e-05	7.532115557980446630e-01
6.000000000000000000e+01	0.000000000000000000e+00	3.000000000000000000e+00	1.250000000000000000e+02	4.000000000000000000e+00	-3.252088818171962074e-10	3.358388572301456154e-01	3.358388572301447828e-01	-1.126067736651015596e-05	-1.167955926681726452e-04	7.532133578666265761e-01
6.000000000000000000e+01	0.000000000000000000e+00	3.000000000000000000e+00	1.250000000000000000e+02	5.000000000000000000e+00	-3.252088840028353775e-10	3.358389282455562230e-01	3.358389282455552793e-01	4.071637796340910010e-06	-2.851839322153998293e-06	7.532132906396971084e-01
6.000000000000000000e+01	0.000000000000000000e+00	3.000000000000000000e+00	1.250000000000000000e+02	6.000000000000000000e+00	-3.252088846123038105e-10	3.358381915833930642e-01	3.358381915833922871e-01	1.699417946803692886e-06	8.544050906708861192e-06	7.532142823340071125e-01
6.000000000000000000e+01	0.000000000000000000e+00	3.000000000000000000e+00	1.250000000000000000e+02	7.000000000000000000e+00	-3.252088843355376045e-10	3.358389812228626536e-01	3.358389812228617655e-01	5.564821918992171784e-06	1.359977811639448996e-05	7.532132929831590884e-01
6.000000000000000000e+01	0.000000000000000000e+00	3.000000000000000000e+00	1.250000000000000000e+02	8.000000000000000000e+00	-3.252088843418097532e-10	3.358390003239256627e-01	3.358390003239247190e-01	-1.570465749794306408e-06	1.525117087866869292e-05	7.532132917609973832e-01
6.000000000000000000e+01	0.000000000000000000e+00	3.000000000000000000e+00	1.250000000000000000e+02	9.000000000000000000e+00	-3.252088840378197407e-10	3.358388985194997178e-01	3.358388985194988852e-01	6.474594134813918959e-06	-1.683544669480853188e-06	7.532132894495306985e-01
6.000000000000000000e+01	0.000000000000000000e+00	3.000000000000000000e+00	1.250000000000000000e+02	1.000000000000000000e+01	-3.252088836220482625e-10	3.358388714579109147e-01	3.358388714579098600e-01	1.300937613551284271e-06	-6.748615872164355775e-06	7.532132897356746959e-01
6.000000000000000000e+01	0.000000000000000000e+00	3.000000000000000000e+00	1.250000000000000000e+02	1.100000000000000000e+01	-2.015764907789555368e-10	2.178363142716374656e-02	5.004548008674259973e-01	1.933370237469637281e-04	-1.320230097884759579e-04	-4.447781117213953084e-02
6.000000000000000000e+01	0.000000000000000000e+00	3.000000000000000000e+00	1.500000000000000000e+02	0.000000000000000000e+00	-3.456518309997079733e-10	3.174979157936422824e-01	3.174979157936413388e-01	1.485742561529022197e-06	7.889637264678809974e-06	7.716214652653774486e-01
6.000000000000000000e+01	0.000000000000000000e+00	3.000000000000000000e+00	1.500000000000000000e+02	1.000000000000000000e+00	-2.228809292919204879e-10	-8.282198881203562957e-01	1.119694983873705363e+00	6.987554460152415995e-05	7.432999365303966360e-05	7.098773810566386677e-01
6.000000000000000000e+01	0.000000000000000000e+00	3.000000000000000000e+00	1.500000000000000000e+02	2.000000000000000000e+00	-2.228809203600161685e-10	-8.282314997265293188e-01	1.119686167141668687e+00	3.818505623590264094e-05	2.533593240263624412e-05	7.098703909927807087e-01
6.000000000000000000e+01	0.000000000000000000e+00	3.000000000000000000e+00	1.500000000000000000e+02	3.000000000000000000e+00	-3.456518307945389538e-10	3.174972946191982892e-01	3.174972946191975121e-01	-2.871081685237607180e-05	2.147106316086934836e-05	7.716221745715298175e-01
6.000000000000000000e+01	0.000000000000000000e+00	3.000000000000000000e+00	1.500000000000000000e+02	4.000000000000000000e+00	-3.456518300356006384e-10	3.174924639881367971e-01	3.174924639881359645e-01	2.829516864749464695e-05	-5.961953623881001527e-05	7.716271436174932941e-01
6.000000000000000000e+01	0.000000000000000000e+00	3.000000000000000000e+00	1.500000000000000000e+02	5.000000000000000000e+00	-3.456518306270836318e-10	3.174924047736037425e-01	3.174924047736025212e-01	4.305686359266774176e-06	-4.081960215693295876e-06	7.716270834171223836e-01
6.000000000000000000e+01	0.000000000000000000e+00	3.000000000000000000e+00	1.500000000000000000e+02	6.000000000000000000e+00	-3.456518310273693583e-10	3.174911843358740882e-01	3.174911843358729779e-01	1.470724394034868040e-06	7.768291230185227016e-06	7.716285231941288902e-01
6.000000000000000000e+01	0.000000000000000000e+00	3.000000000000000000e+00	1.500000000000000000e+02	7.000000000000000000e+00	-3.456518307646863157e-10	3.174924553387015735e-01	3.174924553387005188e-01	6.546378153081501050e-06	1.735031108290763466e-05	7.716270837360095225e-01
6.000000000000000000e+01	0.000000000000000000e+00	3.000000000000000000e+00	1.500000000000000000e+02	8.000000000000000000e+00	-3.456518308295946614e-10	3.174924306166600485e-01	3.174924306166591048e-01	1.762292834093348851e-06	-5.208479247098429866e-07	7.716270858322419324e-01
6.000000000000000000e+01	0.000000000000000000e+00	3.000000000000000000e+00	1.500000000000000000e+02	9.000000000000000000e+00	-3.456518305139236696e-10	3.174923967098571276e-01	3.174923967098560729e-01	-5.972724055984671694e-06	-4.530069487226494920e-06	7.716270865049693617e-01
6.000000000000000000e+01	0.000000000000000000e+00	3.000000000000000000e+00	1.500000000000000000e+02	1.000000000000000000e+01	-3.456518303098062552e-10	3.174925486873748093e-01	3.174925486873736991e-01	9.754991697827847271e-07	-9.028837531362670437e-06	7.716270807808113252e-01
6.000000000000000000e+01	0.000000000000000000e+00	3.000000000000000000e+00	1.500000000000000000e+02	1.100000000000000000e+01	-2.009307884035062124e-10	4.550939565602970388e-02	5.075302720753754881e-01	1.562940112616980541e-04	-5.224218973185600502e-05	-4.413293035858698379e-03
6.000000000000000000e+01	0.000000000000000000e+00	3.000000000000000000e+00	1.750000000000000000e+02	0.000000000000000000e+00	-3.665613759958536455e-10	3.007936405235432931e-01	3.007936405235424604e-01	1.257550091740038863e-06	7.210018334032815979e-06	7.880748725118336129e-01
6.000000000000000000e+01	0.000000000000000000e+00	3.000000000000000000e+00	1.750000000000000000e+02	1.000000000000000000e+00	-2.420818236957469687e-10	-8.226881573397983871e-01	1.121663347557029677e+00	1.070718745889604899e-04	4.775350105051414355e-05	7.224411773260503988e-01
6.000000000000000000e+01	0.000000000000000000e+00	3.000000000000000000e+00	1.750000000000000000e+02	2.000000000000000000e+00	-2.420818248445396944e-10	-8.226983552620800166e-01	1.121656273314032504e+00	6.150534920836701793e-05	1.107635439804152612e-05	7.224346773786038955e-01
6.000000000000000000e+01	0.000000000000000000e+00	3.000000000000000000e+00	1.750000000000000000e+02	3.000000000000000000e+00	-3.665613758642491066e-10	3.007954584746173055e-01	3.007954584746166393e-01	-2.147494681767522491e-05	4.961059400250571751e-06	7.880730489448503073e-01
6.000000000000000000e+01	0.000000000000000000e+00	3.000000000000000000e+00	1.750000000000000000e+02	4.000000000000000000e+00	-3.665613757447890268e-10	3.007926086219966377e-01	3.007926086219957496e-01	3.113761890165195670e-05	2.603052700698416417e-05	7.880760818042673588e-01
6.000000000000000000e+01	0.000000000000000000e+00	3.000000000000000000e+00	1.750000000000000000e+02	5.000000000000000000e+00	-3.665613749488117866e-10	3.007921701057423847e-01	3.007921701057416075e-01	-3.757794620131445337e-06	-1.768762077457536157e-05	7.880763277114291032e-01
6.000000000000000000e+01	0.000000000000000000e+00	3.000000000000000000e+00	1.750000000000000000e+02	6.000000000000000000e+00	-3.665613759950160734e-10	3.007911050833398381e-01	3.007911050833391164e-01	1.272750307628889948e-06	7.132361944311716291e-06	7.880775155138886046e-01
6.000000000000000000e+01	0.000000000000000000e+00	3.000000000000000000e+00	1.750000000000000000e+02	7.000000000000000000e+00	-3.665613759815210870e-10	3.007921669107511686e-01	3.007921669107503915e-01	-5.609718390262968001e-07	9.266753289515323211e-06	7.880763315676395653e-01
6.000000000000000000e+01	0.000000000000000000e+00	3.000000000000000000e+00	1.750000000000000000e+02	8.000000000000000000e+00	-3.665613758185995419e-10	3.007921365564016902e-01	3.007921365564010241e-01	-4.468050370658299404e-06	-5.590915135425970189e-07	7.880763325931611218e-01
6.000000000000000000e+01	0.000000000000000000e+00	3.000000000000000000e+00	1.750000000000000000e+02	9.000000000000000000e+00	-3.665613759815274977e-10	3.007921226970360906e-01	3.007921226970352579e-01	-1.622954200127874975e-07	9.165160044828340037e-06	7.880763320524680760e-01
6.000000000000000000e+01	0.000000000000000000e+00	3.000000000000000000e+00	1.750000000000000000e+02	1.000000000000000000e+01	-3.665613759807033156e-10	3.007921602212151324e-01	3.007921602212143553e-01	3.862749940396111342e-06	7.917969148649367368e-06	7.880763308079241636e-01
6.000000000000000000e+01	0.000000000000000000e+00	3.000000000000000000e+00	1.750000000000000000e+02	1.100000000000000000e+01	-2.012913563805155068e-10	6.563735646365433107e-02	5.134019489685558435e-01	9.049479857419680533e-05	3.688698348872725108e-05	3.075128528978786357e-02
6.000000000000000000e+01	0.000000000000000000e+00	3.000000000000000000e+00	2.000000000000000000e+02	0.000000000000000000e+00	-3.878887066651050732e-10	2.855361102243197946e-01	2.855361102243187954e-01	1.041070402284101276e-06	6.629603537975564730e-06	8.028327561367787357e-01
6.000000000000000000e+01	0.000000000000000000e+00	3.000000000000000000e+00	2.000000000000000000e+02	1.000000000000000000e+00	-2.616038911454741966e-10	-8.187141038116507730e-01	1.122231623484180485e+00	1.256847743765396558e-04	1.716236924857372637e-05	7.339094785807956933e-01
6.000000000000000000e+01	0.000000000000000000e+00	3.000000000000000000e+00	2.000000000000000000e+02	2.000000000000000000e+00	-2.616038993537072528e-10	-8.187211283779465276e-01	1.122228584131869544e+00	8.288379461712828088e-05	-8.096371358089121174e-06	7.339049671671268316e-01
6.000000000000000000e+01	0.000000000000000000e+00	3.000000000000000000e+00	2.000000000000000000e+02	3.000000000000000000e+00	-3.878887066965888598e-10	2.855316667886229620e-01	2.855316667886221849e-01	-1.156095676920336173e-05	2.648146340382797976e-06	8.028371884692402372e-01
6.000000000000000000e+01	0.000000000000000000e+00	3.000000000000000000e+00	2.000000000000000000e+02	4.000000000000000000e+00	-3.878887066501252459e-10	2.855306340334849979e-01	2.855306340334839432e-01	8.700876890465275850e-06	2.522709540346847846e-05	8.028382366528589165e-01
6.000000000000000000e+01	0.000000000000000000e+00	3.000000000000000000e+00	2.000000000000000000e+02	5.000000000000000000e+00	-3.878887066123442884e-10	2.855303845184885558e-01	2.855303845184876121e-01	6.412374069536864374e-06	-1.277261980013566053e-06	8.028385024658475366e-01
6.000000000000000000e+01	0.000000000000000000e+00	3.000000000000000000e+00	2.000000000000000000e+02	6.000000000000000000e+00	-3.878887067351665990e-10	2.855295720295037420e-01	2.855295720295028539e-01	1.099309323707626830e-06	6.590335202416758669e-06	8.028392761075264783e-01
6.000000000000000000e+01	0.000000000000000000e+00	3.000000000000000000e+00	2.000000000000000000e+02	7.000000000000000000e+00	-3.878887062093220416e-10	2.855303802094358856e-01	2.855303802094351640e-01	-1.997962814105074279e-05	7.680945256012095912e-06	8.028385007423285424e-01
6.000000000000000000e+01	0.000000000000000000e+00	3.000000000000000000e+00	2.000000000000000000e+02	8.000000000000000000e+00	-3.878887067070565719e-10	2.855303582466467427e-01	2.855303582466461321e-01	2.699420265548598328e-06	1.092364860730105048e-05	8.028385042354522216e-01
6.000000000000000000e+01	0.000000000000000000e+00	3.000000000000000000e+00	2.000000000000000000e+02	9.000000000000000000e+00	-3.878887067292178779e-10	2.855303638970577151e-01	2.855303638970568270e-01	7.594907376083376401e-07	8.406001532284258874e-06	8.028385040271041051e-01
6.000000000000000000e+01	0.000000000000000000e+00	3.000000000000000000e+00	2.000000000000000000e+02	1.000000000000000000e+01	-3.878887066517569114e-10	2.855304092767812496e-01	2.855304092767805835e-01	7.059005576273392156e-06	1.534047875365306010e-06	8.028385021749546713e-01
6.000000000000000000e+01	0.000000000000000000e+00	3.000000000000000000e+00	2.000000000000000000e+02	1.100000000000000000e+01	-2.025408201774348823e-10	8.375301809894158955e-02	5.186111750983823931e-01	3.531512845972600725e-05	8.339910566399661460e-05	6.202588501258082809e-02
6.000000000000000000e+01	0.000000000000000000e+00	3.000000000000000000e+00	2.250000000000000000e+02	0.000000000000000000e+00	-4.095917281893973154e-10	2.715355999845630031e-01	2.715355999845623369e-01	8.944872729269447505e-07	6.118807361211740124e-06	8.161393305613775517e-01
6.000000000000000000e+01	0.000000000000000000e+00	3.000000000000000000e+00	2.250000000000000000e+02	1.000000000000000000e+00	-2.814226025545330280e-10	-8.158105850784473922e-01	1.121546885695606344e+00	1.222650816334981477e-04	-2.835728599795586766e-05	7.446032461649466638e-01
6.000000000000000000e+01	0.000000000000000000e+00	3.000000000000000000e+00	2.250000000000000000e+02	2.000000000000000000e+00	-2.814226085122984431e-10	-8.158084598498626105e-01	1.121550046209292217e+00	1.000683456212626122e-04	-3.008536358969350307e-05	7.446041749092110473e-01
6.000000000000000000e+01	0.000000000000000000e+00	3.000000000000000000e+00	2.250000000000000000e+02	3.000000000000000000e+00	-4.095917282055087258e-10	2.715333489356936414e-01	2.715333489356929753e-01	-2.270521027908054311e-06	-4.622296457889311694e-06	8.161415413118360274e-01
6.000000000000000000e+01	0.000000000000000000e+00	3.000000000000000000e+00	2.250000000000000000e+02	4.000000000000000000e+00	-4.095917282364280650e-10	2.715352356459077021e-01	2.715352356459068695e-01	-1.281076946545659386e-06	1.544695712547496344e-05	8.161397336682072456e-01
6.000000000000000000e+01	0.000000000000000000e+00	3.000000000000000000e+00	2.250000000000000000e+02	5.000000000000000000e+00	-4.095917282501136648e-10	2.715351846186286888e-01	2.715351846186280227e-01	2.993888371479225933e-06	7.163909292624836264e-06	8.161397498245668292e-01
6.000000000000000000e+01	0.000000000000000000e+00	3.000000000000000000e+00	2.250000000000000000e+02	6.000000000000000000e+00	-4.095917282570966202e-10	2.715346813102575418e-01	2.715346813102568757e-01	9.480483943161552262e-07	6.118206846281444257e-06	8.161401641469122614e-01
6.000000000000000000e+01	0.000000000000000000e+00	3.000000000000000000e+00	2.250000000000000000e+02	7.000000000000000000e+00	-4.095917281432995738e-10	2.715351481858223615e-01	2.715351481858215288e-01	-8.497701618618406597e-06	1.096358796761868771e-05	8.161397491045482289e-01
6.000000000000000000e+01	0.000000000000000000e+00	3.000000000000000000e+00	2.250000000000000000e+02	8.000000000000000000e+00	-4.095917279984050343e-10	2.715351415060326956e-01	2.715351415060320295e-01	1.282274035308547009e-05	-4.605948409400842222e-06	8.161397486981802896e-01
6.000000000000000000e+01	0.000000000000000000e+00	3.000000000000000000e+00	2.250000000000000000e+02	9.000000000000000000e+00	-4.095917282225379964e-10	2.715351233168676326e-01	2.715351233168666889e-01	2.392025112531091103e-06	7.204345799027375266e-07	8.161397511298791319e-01
6.000000000000000000e+01	0.000000000000000000e+00	3.000000000000000000e+00	2.250000000000000000e+02	1.000000000000000000e+01	-4.095917281801372869e-10	2.715351071835969132e-01	2.715351071835961361e-01	7.295847028315578654e-06	4.403389944067157749e-07	8.161397502413623162e-01
6.000000000000000000e+01	0.000000000000000000e+00	3.000000000000000000e+00	2.250000000000000000e+02	1.100000000000000000e+01	-2.045851295236583583e-10	1.008050112042644941e-01	5.239437520052174779e-01	-4.193684905561274309e-05	1.324724410602746082e-04	9.012016024562367889e-02
6.000000000000000000e+01	0.000000000000000000e+00	3.000000000000000000e+00	2.500000000000000000e+02	0.000000000000000000e+00	-4.316338608905714618e-10	2.586583066142027487e-01	2.586583066142016940e-01	7.844284451365894768e-07	5.681463907380498409e-06	8.281710716605846789e-01
6.000000000000000000e+01	0.000000000000000000e+00	3.000000000000000000e+00	2.500000000000000000e+02	1.000000000000000000e+00	-3.015197612159618853e-10	-8.136656104534918388e-01	1.119933663203670049e+00	1.316443650243522587e-04	-6.289731706506465105e-05	7.547036960678208395e-01
6.000000000000000000e+01	0.000000000000000000e+00	3.000000000000000000e+00	2.500000000000000000e+02	2.000000000000000000e+00	-3.015197695097711185e-10	-8.136645212603191846e-01	1.119934550075124102e+00	1.142544202402644290e-04	-5.381506224661974312e-05	7.547042832047021754e-01
6.000000000000000000e+01	0.000000000000000000e+00	3.000000000000000000e+00	2.500000000000000000e+02	3.000000000000000000e+00	-4.316338609160981521e-10	2.586606932413306748e-01	2.586606932413299531e-01	2.228498379878293624e-06	-1.629546591955908814e-06	8.281687059030479192e-01
6.000000000000000000e+01	0.000000000000000000e+00	3.000000000000000000e+00	2.500000000000000000e+02	4.000000000000000000e+00	-4.316338600706355555e-10	2.586636495927202017e-01	2.586636495927196466e-01	7.276528250448630479e-06	-5.403488258306944484e-05	8.281658117701911070e-01
6.000000000000000000e+01	0.000000000000000000e+00	3.000000000000000000e+00	2.500000000000000000e+02	5.000000000000000000e+00	-4.316338606853171910e-10	2.586623161418390993e-01	2.586623161418382111e-01	1.108300148653630242e-05	-7.621327210300282931e-06	8.281671002121310243e-01
6.000000000000000000e+01	0.000000000000000000e+00	3.000000000000000000e+00	2.500000000000000000e+02	6.000000000000000000e+00	-4.316338609264043055e-10	2.586625352850420168e-01	2.586625352850412396e-01	8.210649613612924983e-07	5.712302966248507069e-06	8.281668494465211916e-01
6.000000000000000000e+01	0.000000000000000000e+00	3.000000000000000000e+00	2.500000000000000000e+02	7.000000000000000000e+00	-4.316338608927194430e-10	2.586623119366843193e-01	2.586623119366835977e-01	6.805169514338842646e-06	9.479053899075100658e-06	8.281671015813527603e-01
6.000000000000000000e+01	0.000000000000000000e+00	3.000000000000000000e+00	2.500000000000000000e+02	8.000000000000000000e+00	-4.316338609310117532e-10	2.586623423858570026e-01	2.586623423858563364e-01	-1.544026119246222518e-07	5.017099296557710832e-06	8.281671012679105992e-01
6.000000000000000000e+01	0.000000000000000000e+00	3.000000000000000000e+00	2.500000000000000000e+02	9.000000000000000000e+00	-4.316338609339597215e-10	2.586623372708700686e-01	2.586623372708691804e-01	3.494362077526056510e-07	6.807331611296620381e-06	8.281671014802801656e-01
6.000000000000000000e+01	0.000000000000000000e+00	3.000000000000000000e+00	2.500000000000000000e+02	1.000000000000000000e+01	-4.316338608820156742e-10	2.586623349198544641e-01	2.586623349198537425e-01	-1.923463799724011480e-07	1.354616762422041436e-05	8.281671015980037742e-01
6.000000000000000000e+01	0.000000000000000000e+00	3.000000000000000000e+00	2.500000000000000000e+02	1.100000000000000000e+01	-2.073480989462279687e-10	1.187920868939483787e-01	5.306674355976811475e-01	-2.486211845406026107e-04	2.500652104584595234e-04	1.156863823903766242e-01
6.000000000000000000e+01	0.000000000000000000e+00	3.000000000000000000e+00	2.750000000000000000e+02	0.000000000000000000e+00	-4.539831140777077185e-10	2.467841492647391832e-01	2.467841492647385726e-01	6.942731616035493172e-07	5.312969490070289194e-06	8.390822036863151423e-01
6.000000000000000000e+01	0.000000000000000000e+00	3.000000000000000000e+00	2.750000000000000000e+02	1.000000000000000000e+00	-3.218809595986856899e-10	-8.120705874416047632e-01	1.117554380556006643e+00	1.397065484366513384e-04	-9.244168518369591861e-05	7.643165595832670522e-01
6.000000000000000000e+01	0.000000000000000000e+00	3.000000000000000000e+00	2.750000000000000000e+02	2.000000000000000000e+00	-3.218809700846541892e-10	-8.120697873969305869e-01	1.117553746576821494e+00	1.255555846898859576e-04	-7.897555186810204734e-05	7.643170840026486390e-01
6.000000000000000000e+01	0.000000000000000000e+00	3.000000000000000000e+00	2.750000000000000000e+02	3.000000000000000000e+00	-4.539831140592819085e-10	2.467837772651073625e-01	2.467837772651065853e-01	6.798359471189194169e-06	1.359242248281082367e-06	8.390825922221252231e-01
6.000000000000000000e+01	0.000000000000000000e+00	3.000000000000000000e+00	2.750000000000000000e+02	4.000000000000000000e+00	-4.539831138063951659e-10	2.467890877711403641e-01	2.467890877711396702e-01	2.399093915277341802e-05	-2.049180365121214094e-05	8.390774608714587357e-01
6.000000000000000000e+01	0.000000000000000000e+00	3.000000000000000000e+00	2.750000000000000000e+02	5.000000000000000000e+00	-4.539831140000079553e-10	2.467894509136272507e-01	2.467894509136265291e-01	9.484299793928899921e-06	1.329049534956488884e-05	8.390771107401875373e-01
6.000000000000000000e+01	0.000000000000000000e+00	3.000000000000000000e+00	2.750000000000000000e+02	6.000000000000000000e+00	-4.539831140982302246e-10	2.467887137046828605e-01	2.467887137046822776e-01	7.073470124052191374e-07	5.345264443836011531e-06	8.390777414601010564e-01
6.000000000000000000e+01	0.000000000000000000e+00	3.000000000000000000e+00	2.750000000000000000e+02	7.000000000000000000e+00	-3.218809660233376921e-10	-8.120668438064468919e-01	1.117550837405153041e+00	8.496913517530307219e-05	-1.107184707284175146e-04	7.643180512910169311e-01
6.000000000000000000e+01	0.000000000000000000e+00	3.000000000000000000e+00	2.750000000000000000e+02	8.000000000000000000e+00	-4.539831140985272342e-10	2.467894908339866855e-01	2.467894908339860194e-01	3.058639452482236710e-07	9.509861811254839876e-06	8.390771119708970716e-01
6.000000000000000000e+01	0.000000000000000000e+00	3.000000000000000000e+00	2.750000000000000000e+02	9.000000000000000000e+00	-4.539831140658973888e-10	2.467894235331221653e-01	2.467894235331214436e-01	-2.308977645465906185e-06	-3.356171933807253196e-06	8.390771139187406247e-01
6.000000000000000000e+01	0.000000000000000000e+00	3.000000000000000000e+00	2.750000000000000000e+02	1.000000000000000000e+01	-4.539831140010230610e-10	2.467894255565058481e-01	2.467894255565053208e-01	1.260469668397478048e-05	5.808218670918458893e-06	8.390771115691919579e-01
6.000000000000000000e+01	0.000000000000000000e+00	3.000000000000000000e+00	2.750000000000000000e+02	1.100000000000000000e+01	-4.539831140591438210e-10	2.467894736407411638e-01	2.467894736407404699e-01	2.093458423346225727e-07	1.365977096031518495e-05	8.390771117617600305e-01
6.000000000000000000e+01	0.000000000000000000e+00	3.000000000000000000e+00	3.000000000000000000e+02	0.000000000000000000e+00	-4.766113577062673806e-10	2.358102417883317647e-01	2.358102417883310153e-01	6.012469973250683483e-07	4.983234377668571229e-06	8.490034405513728899e-01
6.000000000000000000e+01	0.000000000000000000e+00	3.000000000000000000e+00	3.000000000000000000e+02	1.000000000000000000e+00	-3.424941592657016328e-10	-8.108657355623430929e-01	1.114612708629778126e+00	1.251894751667116115e-04	-1.255542500608660273e-04	7.735131437036371072e-01
6.000000000000000000e+01	0.000000000000000000e+00	3.000000000000000000e+00	3.000000000000000000e+02	2.000000000000000000e+00	-3.424941586306987029e-10	-8.108676531882322847e-01	1.114612823175892498e+00	1.344335290219542459e-04	-1.054114409567536933e-04	7.735125603576764597e-01
6.000000000000000000e+01	0.000000000000000000e+00	3.000000000000000000e+00	3.000000000000000000e+02	3.000000000000000000e+00	-4.766113577031314355e-10	2.358092230439285120e-01	2.358092230439276515e-01	4.124120284955419632e-06	4.402104733267756301e-06	8.490043726974448868e-01
6.000000000000000000e+01	0.000000000000000000e+00	3.000000000000000000e+00	3.000000000000000000e+02	4.000000000000000000e+00	-4.766113575936770357e-10	2.358099654871602391e-01	2.358099654871596562e-01	2.173375561922704318e-05	3.116147841294446775e-06	8.490036613034268598e-01
6.000000000000000000e+01	0.000000000000000000e+00	3.000000000000000000e+00	3.000000000000000000e+02	5.000000000000000000e+00	-4.766113577123267888e-10	2.358115281988576728e-01	2.358115281988570344e-01	1.592923001866884997e-06	6.304006358058841365e-06	8.490021538499745724e-01
6.000000000000000000e+01	0.000000000000000000e+00	3.000000000000000000e+00	3.000000000000000000e+02	6.000000000000000000e+00	-4.766113577138127154e-10	2.358116084813900448e-01	2.358116084813894620e-01	6.086373650142184006e-07	5.003636832773816722e-06	8.490021314043854073e-01
6.000000000000000000e+01	0.000000000000000000e+00	3.000000000000000000e+00	3.000000000000000000e+02	7.000000000000000000e+00	-4.766113577058877047e-10	2.358114991769257596e-01	2.358114991769248991e-01	3.784607158169392051e-07	7.871500060736960746e-06	8.490021544241247442e-01
6.000000000000000000e+01	0.000000000000000000e+00	3.000000000000000000e+00	3.000000000000000000e+02	8.000000000000000000e+00	-3.424941562377580418e-10	-8.108675797965999577e-01	1.114613139366846806e+00	1.371830075251749320e-04	-1.087563703064673343e-04	7.735125412069140394e-01
6.000000000000000000e+01	0.000000000000000000e+00	3.000000000000000000e+00	3.000000000000000000e+02	9.000000000000000000e+00	-4.766113576741189027e-10	2.358115767412171659e-01	2.358115767412164165e-01	8.056251183639811316e-06	6.669753238613964273e-06	8.490021531570990376e-01
6.000000000000000000e+01	0.000000000000000000e+00	3.000000000000000000e+00	3.000000000000000000e+02	1.000000000000000000e+01	-4.766113577060264643e-10	2.358115926310410115e-01	2.358115926310402899e-01	3.277820073090836295e-06	6.307036080135792447e-06	8.490021526908989591e-01
6.000000000000000000e+01	0.000000000000000000e+00	3.000000000000000000e+00	3.000000000000000000e+02	1.100000000000000000e+01	-4.766113576535757688e-10	2.358115613476956807e-01	2.358115613476950145e-01	1.005366761804400171e-05	6.258200166633695453e-06	8.490021534785248125e-01
6.000000000000000000e+01	0.000000000000000000e+00	3.000000000000000000e+00	3.250000000000000000e+02	0.000000000000000000e+00	-4.994937396889558035e-10	2.256361434716339376e-01	2.256361434716332437e-01	5.296764227981742934e-07	4.700433097560189496e-06	8.580566603631133438e-01
6.000000000000000000e+01	0.000000000000000000e+00	3.000000000000000000e+00	3.250000000000000000e+02	1.000000000000000000e+00	-3.633488403341578518e-10	-8.099335453199265622e-01	1.111132691764172398e+00	1.132834862235960869e-04	-1.489423308526705350e-04	7.823398382139085117e-01
6.000000000000000000e+01	0.000000000000000000e+00	3.000000000000000000e+00	3.250000000000000000e+02	2.000000000000000000e+00	-3.633488385464976083e-10	-8.099344569589065346e-01	1.111134802196312110e+00	1.258836559851863647e-04	-1.412697215670553387e-04	7.823397762656314480e-01
6.000000000000000000e+01	0.000000000000000000e+00	3.000000000000000000e+00	3.250000000000000000e+02	3.000000000000000000e+00	-4.994937396590643913e-10	2.256339479523693792e-01	2.256339479523686575e-01	4.430078840852373122e-06	7.063125199006653245e-06	8.580587960767488420e-01
6.000000000000000000e+01	0.000000000000000000e+00	3.000000000000000000e+00	3.250000000000000000e+02	4.000000000000000000e+00	-4.994937396537219419e-10	2.256367794552471828e-01	2.256367794552464612e-01	1.288789074672998738e-05	9.778374359525119876e-06	8.580561579547013595e-01
6.000000000000000000e+01	0.000000000000000000e+00	3.000000000000000000e+00	3.250000000000000000e+02	5.000000000000000000e+00	-4.994937397013639263e-10	2.256379645126301015e-01	2.256379645126295741e-01	2.838400198389230786e-07	5.223093551375201738e-06	8.580550946313362237e-01
6.000000000000000000e+01	0.000000000000000000e+00	3.000000000000000000e+00	3.250000000000000000e+02	6.000000000000000000e+00	-4.994937395081396017e-10	2.256484602723207167e-01	2.256484602723201061e-01	5.338928816083670083e-07	4.678163355590621361e-06	8.580452204761056523e-01
6.000000000000000000e+01	0.000000000000000000e+00	3.000000000000000000e+00	3.250000000000000000e+02	7.000000000000000000e+00	-4.994937397022375324e-10	2.256379269565355616e-01	2.256379269565350343e-01	-3.409387408235822740e-07	3.352647883593449962e-06	8.580550953239846068e-01
6.000000000000000000e+01	0.000000000000000000e+00	3.000000000000000000e+00	3.250000000000000000e+02	8.000000000000000000e+00	-4.994937397031856882e-10	2.256379309323200411e-01	2.256379309323194582e-01	1.677301215346650435e-06	4.712329553284470639e-06	8.580550952026609890e-01
6.000000000000000000e+01	0.000000000000000000e+00	3.000000000000000000e+00	3.250000000000000000e+02	9.000000000000000000e+00	-3.633488328050122646e-10	-8.099356106620558826e-01	1.111134942373186441e+00	1.290561029000923698e-04	-1.484124546894435414e-04	7.823390437909758521e-01
6.000000000000000000e+01	0.000000000000000000e+00	3.000000000000000000e+00	3.250000000000000000e+02	1.000000000000000000e+01	-4.994937396996704808e-10	2.256379805785062309e-01	2.256379805785055370e-01	5.867136429064879570e-07	5.768468925564631053e-06	8.580550942701630213e-01
6.000000000000000000e+01	0.000000000000000000e+00	3.000000000000000000e+00	3.250000000000000000e+02	1.100000000000000000e+01	-4.994937396981308909e-10	2.256379021279482922e-01	2.256379021279475428e-01	1.231033540886273505e-06	7.833077298763692567e-06	8.580550958658246241e-01
6.000000000000000000e+01	0.000000000000000000e+00	3.000000000000000000e+00	3.500000000000000000e+02	0.000000000000000000e+00	-5.226082132121296809e-10	2.161832427945673818e-01	2.161832427945668822e-01	4.637467557436736871e-07	4.433174427007512179e-06	8.663387716394093108e-01
6.000000000000000000e+01	0.000000000000000000e+00	3.000000000000000000e+00	3.500000000000000000e+02	1.000000000000000000e+00	-3.844355463903057086e-10	-8.091811188594169035e-01	1.107239822029817855e+00	1.096932736702436068e-04	-1.742379743423944647e-04	7.908292732594894847e-01
6.000000000000000000e+01	0.000000000000000000e+00	3.000000000000000000e+00	3.500000000000000000e+02	2.000000000000000000e+00	-3.844355509144688944e-10	-8.091825683131290692e-01	1.107241082313442426e+00	1.159913470500911742e-04	-1.661143098357547112e-04	7.908288297863471650e-01
6.000000000000000000e+01	0.000000000000000000e+00	3.000000000000000000e+00	3.500000000000000000e+02	3.000000000000000000e+00	-5.226082132773926803e-10	2.161880825843476850e-01	2.161880825843469356e-01	2.561052222320188659e-06	6.245265961298863536e-06	8.663342452867738297e-01
6.000000000000000000e+01	0.000000000000000000e+00	3.000000000000000000e+00	3.500000000000000000e+02	4.000000000000000000e+00	-5.226082131896268527e-10	2.161865860420086605e-01	2.161865860420082996e-01	1.478424020565376617e-05	1.289676799627469562e-05	8.663356093756190424e-01
6.000000000000000000e+01	0.000000000000000000e+00	3.000000000000000000e+00	3.500000000000000000e+02	5.000000000000000000e+00	-5.226082132193249115e-10	2.161895286984308329e-01	2.161895286984302500e-01	-2.671773756910523223e-06	-4.608126126140081555e-06	8.663328872071067721e-01
6.000000000000000000e+01	0.000000000000000000e+00	3.000000000000000000e+00	3.500000000000000000e+02	6.000000000000000000e+00	-5.226082131740304657e-10	2.161960175320311595e-01	2.161960175320305488e-01	4.616192515782122810e-07	4.428178685263650743e-06	8.663269055104703131e-01
6.000000000000000000e+01	0.000000000000000000e+00	3.000000000000000000e+00	3.500000000000000000e+02	7.000000000000000000e+00	-5.226082132797952264e-10	2.161895245232791085e-01	2.161895245232784424e-01	2.565799598992237354e-06	3.717461645255894664e-06	8.663328799326678320e-01
6.000000000000000000e+01	0.000000000000000000e+00	3.000000000000000000e+00	3.500000000000000000e+02	8.000000000000000000e+00	-5.226082132484987445e-10	2.161895582372173608e-01	2.161895582372167224e-01	1.959115280138013815e-06	1.214314695588753977e-05	8.663328796950117150e-01
6.000000000000000000e+01	0.000000000000000000e+00	3.000000000000000000e+00	3.500000000000000000e+02	9.000000000000000000e+00	-5.226082132623751129e-10	2.161895493506032773e-01	2.161895493506027222e-01	6.114750043042749365e-06	5.371551099977300808e-06	8.663328796812894694e-01
6.000000000000000000e+01	0.000000000000000000e+00	3.000000000000000000e+00	3.500000000000000000e+02	1.000000000000000000e+01	-5.226082132824813920e-10	2.161895930779783315e-01	2.161895930779777486e-01	1.277752561394258251e-07	4.655930742895465120e-06	8.663328785968034129e-01
6.000000000000000000e+01	0.000000000000000000e+00	3.000000000000000000e+00	3.500000000000000000e+02	1.100000000000000000e+01	-5.226082131597558098e-10	2.161895231816812479e-01	2.161895231816806373e-01	-1.351466328673281604e-05	6.006534303562805567e-06	8.663328755491929156e-01
6.000000000000000000e+01	0.000000000000000000e+00	3.000000000000000000e+00	3.750000000000000000e+02	0.000000000000000000e+00	-5.459351483734369894e-10	2.073943977130121574e-01	2.073943977130118244e-01	3.953283312504401811e-07	4.206232276294124822e-06	8.739220071703258652e-01
6.000000000000000000e+01	0.000000000000000000e+00	3.000000000000000000e+00	3.750000000000000000e+02	1.000000000000000000e+00	-4.057456010062056203e-10	-8.085303016831847378e-01	1.102984598820096585e+00	1.022832840476486119e-04	-1.878341522402194317e-04	7.990066354783007530e-01
6.000000000000000000e+01	0.000000000000000000e+00	3.000000000000000000e+00	3.750000000000000000e+02	2.000000000000000000e+00	-4.057456038092473848e-10	-8.085321893569217266e-01	1.102986584029651551e+00	1.093603871965594657e-04	-1.844632082582610042e-04	7.990059305446451932e-01
6.000000000000000000e+01	0.000000000000000000e+00	3.000000000000000000e+00	3.750000000000000000e+02	3.000000000000000000e+00	-5.459351483793271358e-10	2.073963992327212680e-01	2.073963992327207129e-01	9.440553566834168203e-07	7.338862154096579422e-06	8.739201978710512408e-01
6.000000000000000000e+01	0.000000000000000000e+00	3.000000000000000000e+00	3.750000000000000000e+02	4.000000000000000000e+00	-5.459351483744078927e-10	2.073952438520169916e-01	2.073952438520162700e-01	4.979367107812756415e-06	1.347695784162336347e-05	8.739212257808223194e-01
6.000000000000000000e+01	0.000000000000000000e+00	3.000000000000000000e+00	3.750000000000000000e+02	5.000000000000000000e+00	-5.459351483743307581e-10	2.073974111684809829e-01	2.073974111684804000e-01	-2.313171956469454943e-06	-3.065259178699443434e-06	8.739192830165779524e-01
6.000000000000000000e+01	0.000000000000000000e+00	3.000000000000000000e+00	3.750000000000000000e+02	6.000000000000000000e+00	-5.459351483509733489e-10	2.074002359039225918e-01	2.074002359039221477e-01	3.936418696207584450e-07	4.200696816058871078e-06	8.739166671345940385e-01
6.000000000000000000e+01	0.000000000000000000e+00	3.000000000000000000e+00	3.750000000000000000e+02	7.000000000000000000e+00	-4.057455994488328213e-10	-8.085281271521198576e-01	1.102979625289540744e+00	9.129832687715635684e-05	-1.497090282356271197e-04	7.990087253507026643e-01
6.000000000000000000e+01	0.000000000000000000e+00	3.000000000000000000e+00	3.750000000000000000e+02	8.000000000000000000e+00	-5.459351483915735448e-10	2.073973708846717223e-01	2.073973708846711950e-01	7.071599906604825209e-06	8.232413623848369694e-06	8.739192800597552768e-01
6.000000000000000000e+01	0.000000000000000000e+00	3.000000000000000000e+00	3.750000000000000000e+02	9.000000000000000000e+00	-5.459351483529024375e-10	2.073973898537798954e-01	2.073973898537793403e-01	-3.095707921628133482e-06	1.387057693381903331e-05	8.739192812019975776e-01
6.000000000000000000e+01	0.000000000000000000e+00	3.000000000000000000e+00	3.750000000000000000e+02	1.000000000000000000e+01	-5.459351483460397336e-10	2.073973701974872463e-01	2.073973701974866357e-01	-3.121295180803781291e-06	-5.488562469125292661e-06	8.739192865733907967e-01
6.000000000000000000e+01	0.000000000000000000e+00	3.000000000000000000e+00	3.750000000000000000e+02	1.100000000000000000e+01	-5.459351483939007140e-10	2.073973682722941025e-01	2.073973682722936029e-01	1.009815223442894796e-06	2.270539969570805916e-06	8.739192768124379729e-01
6.000000000000000000e+01	0.000000000000000000e+00	3.000000000000000000e+00	4.000000000000000000e+02	0.000000000000000000e+00	-5.694570090464858857e-10	1.991989132032284393e-01	1.991989132032279397e-01	2.953644981528377022e-07	4.019711488806503253e-06	8.808884814457946799e-01
6.000000000000000000e+01	0.000000000000000000e+00	3.000000000000000000e+00	4.000000000000000000e+02	1.000000000000000000e+00	-4.272708891080677391e-10	-8.079149319542251462e-01	1.098412698422828182e+00	9.611813341343966902e-05	-1.988650022705398498e-04	8.068917122900948202e-01
6.000000000000000000e+01	0.000000000000000000e+00	3.000000000000000000e+00	4.000000000000000000e+02	2.000000000000000000e+00	-4.272708910133544099e-10	-8.079171577128901882e-01	1.098414162648345460e+00	1.012546254730882430e-04	-1.992447338061469281e-04	8.068908843902615757e-01
6.000000000000000000e+01	0.000000000000000000e+00	3.000000000000000000e+00	4.000000000000000000e+02	3.000000000000000000e+00	-5.694570091859260997e-10	1.992004365713417879e-01	1.992004365713412883e-01	6.304662383632723856e-07	4.287543814835400579e-06	8.808871344709010565e-01
6.000000000000000000e+01	0.000000000000000000e+00	3.000000000000000000e+00	4.000000000000000000e+02	4.000000000000000000e+00	-5.694570091611593816e-10	1.991995664546337697e-01	1.991995664546331313e-01	-1.312888299117917544e-06	1.115458406293399517e-05	8.808879141479820651e-01
6.000000000000000000e+01	0.000000000000000000e+00	3.000000000000000000e+00	4.000000000000000000e+02	5.000000000000000000e+00	-5.694570091465575759e-10	1.992005033067382747e-01	1.992005033067376085e-01	-5.840884149087535188e-06	8.781001136506566538e-06	8.808870690154161354e-01
6.000000000000000000e+01	0.000000000000000000e+00	3.000000000000000000e+00	4.000000000000000000e+02	6.000000000000000000e+00	-5.694570091422725735e-10	1.992004761152018910e-01	1.992004761152012804e-01	3.298228930923210164e-07	3.992761108515303580e-06	8.808871266929548804e-01
6.000000000000000000e+01	0.000000000000000000e+00	3.000000000000000000e+00	4.000000000000000000e+02	7.000000000000000000e+00	-5.694570091302990307e-10	1.992004930516819705e-01	1.992004930516815819e-01	1.676496554264605209e-06	1.567793150181019812e-05	8.808870719338416366e-01
6.000000000000000000e+01	0.000000000000000000e+00	3.000000000000000000e+00	4.000000000000000000e+02	8.000000000000000000e+00	-5.694570091616038878e-10	1.992004992740300517e-01	1.992004992740293579e-01	8.590921741799120712e-06	1.463870549041884374e-06	8.808870683447972416e-01
6.000000000000000000e+01	0.000000000000000000e+00	3.000000000000000000e+00	4.000000000000000000e+02	9.000000000000000000e+00	-5.694570090810818877e-10	1.992004860785325793e-01	1.992004860785320242e-01	-1.210337048853029569e-05	1.433116853246727069e-05	8.808870758671673018e-01
6.000000000000000000e+01	0.000000000000000000e+00	3.000000000000000000e+00	4.000000000000000000e+02	1.000000000000000000e+01	-5.694570091394256246e-10	1.992004888431392617e-01	1.992004888431385401e-01	3.330659720472963859e-06	1.215975499682254590e-05	8.808870779250862482e-01
6.000000000000000000e+01	0.000000000000000000e+00	3.000000000000000000e+00	4.000000000000000000e+02	1.100000000000000000e+01	-5.694570091473766915e-10	1.992004317643180089e-01	1.992004317643175648e-01	5.502669944610367291e-08	4.856886930376076544e-06	8.808870865254611049e-01
6.000000000000000000e+01	0.000000000000000000e+00	3.000000000000000000e+00	4.250000000000000000e+02	0.000000000000000000e+00	-5.931580833157265763e-10	1.915480525655055000e-01	1.915480525655049726e-01	2.384407442825837523e-07	3.809815239046627303e-06	8.872971505869696740e-01
6.000000000000000000e+01	0.000000000000000000e+00	3.000000000000000000e+00	4.250000000000000000e+02	1.000000000000000000e+00	-4.490038003252778385e-10	-8.072751997493800014e-01	1.093599293652934401e+00	9.308357615993944993e-05	-2.086804608731517767e-04	8.145021003388900338e-01
6.000000000000000000e+01	0.000000000000000000e+00	3.000000000000000000e+00	4.250000000000000000e+02	2.000000000000000000e+00	-4.490038013599968776e-10	-8.072781946335368941e-01	1.093601480489455602e+00	9.771449212498395918e-05	-2.122622125755069017e-04	8.145007000249678830e-01
6.000000000000000000e+01	0.000000000000000000e+00	3.000000000000000000e+00	4.250000000000000000e+02	3.000000000000000000e+00	-5.931580833904194346e-10	1.915475770503917430e-01	1.915475770503911601e-01	-1.020775192698692744e-06	4.489181302136775789e-06	8.872976294467481706e-01
6.000000000000000000e+01	0.000000000000000000e+00	3.000000000000000000e+00	4.250000000000000000e+02	4.000000000000000000e+00	-5.931580833526880046e-10	1.915449475857471107e-01	1.915449475857466943e-01	-8.414568510765246188e-06	7.374055293124946441e-06	8.872999611322552882e-01
6.000000000000000000e+01	0.000000000000000000e+00	3.000000000000000000e+00	4.250000000000000000e+02	5.000000000000000000e+00	-5.931580833072053752e-10	1.915451321066296009e-01	1.915451321066288237e-01	-1.142001171103632475e-05	7.219691011353128240e-06	8.872998008658193880e-01
6.000000000000000000e+01	0.000000000000000000e+00	3.000000000000000000e+00	4.250000000000000000e+02	6.000000000000000000e+00	-5.931580833865936209e-10	1.915453564510941620e-01	1.915453564510935791e-01	2.698424548671032814e-07	3.799617249791115438e-06	8.872996117859722753e-01
6.000000000000000000e+01	0.000000000000000000e+00	3.000000000000000000e+00	4.250000000000000000e+02	7.000000000000000000e+00	-5.931580833427686614e-10	1.915451541257904566e-01	1.915451541257900125e-01	-9.184682473920207036e-06	1.092254853533987834e-05	8.872998264503348942e-01
6.000000000000000000e+01	0.000000000000000000e+00	3.000000000000000000e+00	4.250000000000000000e+02	8.000000000000000000e+00	-5.931580833691934631e-10	1.915451080089096980e-01	1.915451080089091707e-01	6.822099690697871097e-06	-1.431072723855503059e-06	8.872998244814344071e-01
6.000000000000000000e+01	0.000000000000000000e+00	3.000000000000000000e+00	4.250000000000000000e+02	9.000000000000000000e+00	-5.931580833679192948e-10	1.915450819746840616e-01	1.915450819746833955e-01	1.577275939575014866e-06	-5.213472079147113716e-06	8.872998524407159637e-01
6.000000000000000000e+01	0.000000000000000000e+00	3.000000000000000000e+00	4.250000000000000000e+02	1.000000000000000000e+01	-5.931580833828049269e-10	1.915451208883502676e-01	1.915451208883498513e-01	-2.197280869645759359e-06	9.180301276654354107e-06	8.872998146442916401e-01
6.000000000000000000e+01	0.000000000000000000e+00	3.000000000000000000e+00	4.250000000000000000e+02	1.100000000000000000e+01	-5.931580833415166202e-10	1.915451298760383614e-01	1.915451298760378063e-01	1.462372970817843304e-06	3.371775997861592721e-06	8.872998115934632724e-01
6.000000000000000000e+01	0.000000000000000000e+00	3.000000000000000000e+00	4.500000000000000000e+02	0.000000000000000000e+00	-6.170242540916983401e-10	1.843875015360126324e-01	1.843875015360121328e-01	1.910669479962089944e-07	3.622540669849455544e-06	8.932096240637901197e-01
6.000000000000000000e+01	0.000000000000000000e+00	3.000000000000000000e+00	4.500000000000000000e+02	1.000000000000000000e+00	-4.709372005110670956e-10	-8.065490049982547704e-01	1.088472814127052324e+00	9.273084022583347749e-05	-2.200352158604276125e-04	8.218559649791301602e-01
6.000000000000000000e+01	0.000000000000000000e+00	3.000000000000000000e+00	4.500000000000000000e+02	2.000000000000000000e+00	-4.709372004944014742e-10	-8.065510598812123400e-01	1.088474312918541242e+00	9.436111818967886898e-05	-2.229989229520625634e-04	8.218548630350061002e-01
6.000000000000000000e+01	0.000000000000000000e+00	3.000000000000000000e+00	4.500000000000000000e+02	3.000000000000000000e+00	-6.170242541037422966e-10	1.843836200231769029e-01	1.843836200231765143e-01	-1.870142019717873718e-06	5.998565261860533515e-06	8.932130869109381477e-01
6.000000000000000000e+01	0.000000000000000000e+00	3.000000000000000000e+00	4.500000000000000000e+02	4.000000000000000000e+00	-6.170242541319452264e-10	1.843847745067734856e-01	1.843847745067727362e-01	-4.438706815574319897e-06	3.914126608416705794e-06	8.932120664352387607e-01
6.000000000000000000e+01	0.000000000000000000e+00	3.000000000000000000e+00	4.500000000000000000e+02	5.000000000000000000e+00	-6.170242541382357282e-10	1.843835648226952728e-01	1.843835648226947455e-01	-1.086133134387223003e-06	-3.071281431161273286e-07	8.932131888059765545e-01
6.000000000000000000e+01	0.000000000000000000e+00	3.000000000000000000e+00	4.500000000000000000e+02	6.000000000000000000e+00	-6.170242541413299007e-10	1.843831187180565989e-01	1.843831187180560716e-01	2.157322303745013269e-07	3.622503997042700240e-06	8.932135714668160142e-01
6.000000000000000000e+01	0.000000000000000000e+00	3.000000000000000000e+00	4.500000000000000000e+02	7.000000000000000000e+00	-6.170242541041645723e-10	1.843835133629094236e-01	1.843835133629087575e-01	-6.478967808044381392e-06	9.231970222144165490e-06	8.932131886735965587e-01
6.000000000000000000e+01	0.000000000000000000e+00	3.000000000000000000e+00	4.500000000000000000e+02	8.000000000000000000e+00	-6.170242540556660424e-10	1.843835640812514221e-01	1.843835640812507837e-01	1.562550558662948130e-05	9.239148462778804460e-06	8.932131433881692617e-01
6.000000000000000000e+01	0.000000000000000000e+00	3.000000000000000000e+00	4.500000000000000000e+02	9.000000000000000000e+00	-6.170242541446455507e-10	1.843835238128744836e-01	1.843835238128740117e-01	2.507536494462201481e-06	5.373126424376764057e-06	8.932131883970081399e-01
6.000000000000000000e+01	0.000000000000000000e+00	3.000000000000000000e+00	4.500000000000000000e+02	1.000000000000000000e+01	-6.170242540713207457e-10	1.843835319331636746e-01	1.843835319331630362e-01	-1.905607729571218899e-06	-7.329032065069838081e-06	8.932131945916119697e-01
6.000000000000000000e+01	0.000000000000000000e+00	3.000000000000000000e+00	4.500000000000000000e+02	1.100000000000000000e+01	-6.170242541494230358e-10	1.843835058850399056e-01	1.843835058850393227e-01	3.650639192315262287e-07	3.524361936715668801e-06	8.932131879748027581e-01
6.000000000000000000e+01	0.000000000000000000e+00	3.000000000000000000e+00	4.750000000000000000e+02	0.000000000000000000e+00	-6.410428054412034313e-10	1.776761737678467512e-01	1.776761737678463626e-01	1.491608054820907363e-07	3.455004059621131339e-06	8.986735108058084842e-01
6.000000000000000000e+01	0.000000000000000000e+00	3.000000000000000000e+00	4.750000000000000000e+02	1.000000000000000000e+00	-4.930644945244034255e-10	-8.056633342836070355e-01	1.083008643436944585e+00	9.594561172743161232e-05	-2.260286149846242587e-04	8.289761403206191703e-01
6.000000000000000000e+01	0.000000000000000000e+00	3.000000000000000000e+00	4.750000000000000000e+02	2.000000000000000000e+00	-4.930644937257459650e-10	-8.056632918166050095e-01	1.083008440350408330e+00	9.558884420019478259e-05	-2.276011768317986257e-04	8.289759132351133264e-01
6.000000000000000000e+01	0.000000000000000000e+00	3.000000000000000000e+00	4.750000000000000000e+02	3.000000000000000000e+00	-6.410428053712887818e-10	1.776783756461195185e-01	1.776783756461189079e-01	1.722824705599929017e-07	-1.530819575331817943e-06	8.986715680066722500e-01
6.000000000000000000e+01	0.000000000000000000e+00	3.000000000000000000e+00	4.750000000000000000e+02	4.000000000000000000e+00	-6.410428054488932125e-10	1.776756108089326824e-01	1.776756108089320718e-01	-3.122569876151561685e-06	1.044445750700367975e-06	8.986740051119278538e-01
6.000000000000000000e+01	0.000000000000000000e+00	3.000000000000000000e+00	4.750000000000000000e+02	5.000000000000000000e+00	-6.410428054690895509e-10	1.776731459477872976e-01	1.776731459477866593e-01	3.188315774933466043e-08	3.397419812620747405e-06	8.986761915745840046e-01
6.000000000000000000e+01	0.000000000000000000e+00	3.000000000000000000e+00	4.750000000000000000e+02	6.000000000000000000e+00	-6.410428054468825432e-10	1.776701167740044607e-01	1.776701167740040721e-01	1.657129721964152679e-07	3.461462509675577885e-06	8.986788690272498048e-01
6.000000000000000000e+01	0.000000000000000000e+00	3.000000000000000000e+00	4.750000000000000000e+02	7.000000000000000000e+00	-4.930644952652114928e-10	-8.056873088105985792e-01	1.083025614792044289e+00	1.097164945802329332e-04	-2.379591894267281177e-04	8.289655814732735939e-01
6.000000000000000000e+01	0.000000000000000000e+00	3.000000000000000000e+00	4.750000000000000000e+02	8.000000000000000000e+00	-4.930644941483398221e-10	-8.056905622842079895e-01	1.083028348307930822e+00	1.119904081447713065e-04	-2.379868236108600489e-04	8.289643561228711155e-01
6.000000000000000000e+01	0.000000000000000000e+00	3.000000000000000000e+00	4.750000000000000000e+02	9.000000000000000000e+00	-6.410428054202032801e-10	1.776731235919055130e-01	1.776731235919050689e-01	-5.407784241919691678e-07	1.445452080105500104e-05	8.986762103638629151e-01
6.000000000000000000e+01	0.000000000000000000e+00	3.000000000000000000e+00	4.750000000000000000e+02	1.000000000000000000e+01	-6.410428054112772775e-10	1.776731433822914541e-01	1.776731433822908157e-01	-3.211520370963464051e-06	-5.604584619297930171e-06	8.986761861034281429e-01
6.000000000000000000e+01	0.000000000000000000e+00	3.000000000000000000e+00	4.750000000000000000e+02	1.100000000000000000e+01	-4.930644942505102762e-10	-8.056735065696126741e-01	1.083019050365748637e+00	1.067535953886612375e-04	-2.105820580220941118e-04	8.289743770233998221e-01
6.000000000000000000e+01	0.000000000000000000e+00	3.000000000000000000e+00	5.000000000000000000e+02	0.000000000000000000e+00	-6.652022560368441733e-10	1.713803107879073306e-01	1.713803107879067755e-01	1.106296845855417902e-07	3.298959618208619912e-06	9.037283299265657099e-01
6.000000000000000000e+01	0.000000000000000000e+00	3.000000000000000000e+00	5.000000000000000000e+02	1.000000000000000000e+00	-5.153797801063778927e-10	-8.045135955747769740e-01	1.077189111917203457e+00	1.016774019223856955e-04	-2.330962035656946208e-04	8.358952930833422057e-01
6.000000000000000000e+01	0.000000000000000000e+00	3.000000000000000000e+00	5.000000000000000000e+02	2.000000000000000000e+00	-5.153797787413088180e-10	-8.045123031769311206e-01	1.077187621814572616e+00	1.003140454293131319e-04	-2.364100453186529320e-04	8.358950153586115484e-01
6.000000000000000000e+01	0.000000000000000000e+00	3.000000000000000000e+00	5.000000000000000000e+02	3.000000000000000000e+00	-6.652022560237251922e-10	1.713801981387320372e-01	1.713801981387315376e-01	1.025140876260426825e-06	-2.341449080330978856e-07	9.037284087424909407e-01
6.000000000000000000e+01	0.000000000000000000e+00	3.000000000000000000e+00	5.000000000000000000e+02	4.000000000000000000e+00	-6.652022560657108121e-10	1.713780854374827578e-01	1.713780854374823137e-01	-8.748235704257235513e-07	8.371831233733946581e-07	9.037302801216453574e-01
6.000000000000000000e+01	0.000000000000000000e+00	3.000000000000000000e+00	5.000000000000000000e+02	5.000000000000000000e+00	-6.652022560123776183e-10	1.713760126555916308e-01	1.713760126555909924e-01	5.266377446466762818e-07	-6.752483349635968210e-06	9.037320847898714371e-01
6.000000000000000000e+01	0.000000000000000000e+00	3.000000000000000000e+00	5.000000000000000000e+02	6.000000000000000000e+00	-6.652022560441239831e-10	1.713720598433505493e-01	1.713720598433501885e-01	1.199600129969954593e-07	3.311026960062469216e-06	9.037355118565778556e-01
6.000000000000000000e+01	0.000000000000000000e+00	3.000000000000000000e+00	5.000000000000000000e+02	7.000000000000000000e+00	-6.652022560363149845e-10	1.713760374336827930e-01	1.713760374336823211e-01	8.965506909772737504e-06	-7.247837622846733711e-07	9.037320681173421910e-01
6.000000000000000000e+01	0.000000000000000000e+00	3.000000000000000000e+00	5.000000000000000000e+02	8.000000000000000000e+00	-6.652022560141007389e-10	1.713759790454321696e-01	1.713759790454315590e-01	-1.247128241099030589e-05	6.367385699936727931e-06	9.037321084074068089e-01
6.000000000000000000e+01	0.000000000000000000e+00	3.000000000000000000e+00	5.000000000000000000e+02	9.000000000000000000e+00	-6.652022560529782277e-10	1.713760085127065957e-01	1.713760085127059851e-01	2.880278748968347618e-07	-2.929776088032576005e-06	9.037320809577015224e-01
6.000000000000000000e+01	0.000000000000000000e+00	3.000000000000000000e+00	5.000000000000000000e+02	1.000000000000000000e+01	-6.652022560222867251e-10	1.713760095601724598e-01	1.713760095601719047e-01	3.602356448739840826e-07	-5.971618150028774251e-06	9.037320855193731184e-01
6.000000000000000000e+01	0.000000000000000000e+00	3.000000000000000000e+00	5.000000000000000000e+02	1.100000000000000000e+01	-5.153797804392771438e-10	-8.045153643126301546e-01	1.077192395870568919e+00	1.035983630650284332e-04	-2.294781375792032661e-04	8.358951634307842937e-01
6.500000000000000000e+01	0.000000000000000000e+00	3.000000000000000000e+00	0.000000000000000000e+00	0.000000000000000000e+00	-2.631612285288966571e-10	5.022626635039403320e-01	5.022626635039386667e-01	2.904787950694423098e-05	-3.948054716536534555e-05	5.886439624787633829e-01
6.500000000000000000e+01	0.000000000000000000e+00	3.000000000000000000e+00	0.000000000000000000e+00	1.000000000000000000e+00	-2.631612160311121012e-10	-5.022597372090543688e-01	5.022597372090528145e-01	-5.154603653630268081e-05	-2.241950258755952903e-04	-5.886430743402681909e-01
6.500000000000000000e+01	0.000000000000000000e+00	3.000000000000000000e+00	0.000000000000000000e+00	2.000000000000000000e+00	-2.631612066091240002e-10	-5.022592880514203939e-01	5.022592880514191727e-01	-2.730695095113574457e-04	-1.181613927367456405e-04	-5.886419553710871000e-01
6.500000000000000000e+01	0.000000000000000000e+00	3.000000000000000000e+00	0.000000000000000000e+00	3.000000000000000000e+00	-2.631612208026245207e-10	5.022600044020080201e-01	5.022600044020061327e-01	1.803343170320734028e-04	1.642222106250873590e-04	5.886457162015458211e-01
6.500000000000000000e+01	0.000000000000000000e+00	3.000000000000000000e+00	0.000000000000000000e+00	4.000000000000000000e+00	-2.631609491749377370e-10	5.022538342749615081e-01	5.022538342749599538e-01	2.007219372486400788e-05	-1.954143134968056462e-05	5.886308987762678413e-01
6.500000000000000000e+01	0.000000000000000000e+00	3.000000000000000000e+00	0.000000000000000000e+00	5.000000000000000000e+00	-2.729671670572316070e-10	-1.798442702887189726e-04	4.272676197721937408e-01	-1.788157366086206180e-04	2.896717935252126064e-01	1.567099463030965044e-04
6.500000000000000000e+01	0.000000000000000000e+00	3.000000000000000000e+00	0.000000000000000000e+00	6.000000000000000000e+00	-2.631612279743259265e-10	5.022521468596882199e-01	5.022521468596868877e-01	2.282027144457315674e-05	-3.284648141472383054e-05	5.886563369036860172e-01
6.500000000000000000e+01	0.000000000000000000e+00	3.000000000000000000e+00	0.000000000000000000e+00	7.000000000000000000e+00	-2.729703919765898149e-10	8.709648076651234794e-04	4.273833088316116857e-01	-1.434172574696637170e-01	2.516368290313891198e-01	2.534476405645311094e-03
6.500000000000000000e+01	0.000000000000000000e+00	3.000000000000000000e+00	0.000000000000000000e+00	8.000000000000000000e+00	-2.729705533744747361e-10	9.751615894940592489e-04	4.274411717731210203e-01	1.422941065814359307e-01	-2.522755032368632633e-01	1.973902495162394195e-03
6.500000000000000000e+01	0.000000000000000000e+00	3.000000000000000000e+00	0.000000000000000000e+00	9.000000000000000000e+00	-2.729295308182616230e-10	-1.668941663536963396e-03	4.276020667573314782e-01	-2.750614683792059756e-01	9.110451851172582383e-02	-5.525325190186280988e-03
6.500000000000000000e+01	0.000000000000000000e+00	3.000000000000000000e+00	0.000000000000000000e+00	1.000000000000000000e+01	-2.729671669543270301e-10	-1.815758142036890169e-04	4.272696692990200495e-01	-1.810855003305759253e-04	2.896654491753070104e-01	1.486218941200269177e-04
6.500000000000000000e+01	0.000000000000000000e+00	3.000000000000000000e+00	0.000000000000000000e+00	1.100000000000000000e+01	-2.729681410279075955e-10	-1.210066450051864575e-03	4.275902452996609981e-01	1.253920244210198105e-02	-2.893732717337975657e-01	-3.735875724616757702e-03
6.500000000000000000e+01	0.000000000000000000e+00	3.000000000000000000e+00	2.500000000000000000e+01	0.000000000000000000e+00	-2.824043915595005560e-10	4.635924322501839279e-01	4.635924322501828176e-01	1.918534118790837036e-05	-1.580282527262391590e-05	6.320086290931381523e-01
6.500000000000000000e+01	0.000000000000000000e+00	3.000000000000000000e+00	2.500000000000000000e+01	1.000000000000000000e+00	-2.805933856373780172e-10	1.747440522294412546e-01	4.717752455091198671e-01	-8.718720015145935143e-02	-1.730169145227725414e-01	3.884806704738518746e-01
6.500000000000000000e+01	0.000000000000000000e+00	3.000000000000000000e+00	2.500000000000000000e+01	2.000000000000000000e+00	-2.805865035730767397e-10	1.749506667553955008e-01	4.717136402761872294e-01	-1.364698161981738322e-01	-1.374922482116881506e-01	3.885903210578783851e-01
6.500000000000000000e+01	0.000000000000000000e+00	3.000000000000000000e+00	2.500000000000000000e+01	3.000000000000000000e+00	-2.824043885200401810e-10	4.635923192101444323e-01	4.635923192101431556e-01	-4.310512861223710321e-06	9.133527209276179294e-05	6.320085801212352861e-01
6.500000000000000000e+01	0.000000000000000000e+00	3.000000000000000000e+00	2.500000000000000000e+01	4.000000000000000000e+00	-2.824043844086840648e-10	4.635919432199637757e-01	4.635919432199624990e-01	1.320754721124232098e-04	-1.534717729796990151e-04	6.320088659162999001e-01
6.500000000000000000e+01	0.000000000000000000e+00	3.000000000000000000e+00	2.500000000000000000e+01	5.000000000000000000e+00	-2.805923041299900335e-10	1.770624725161751012e-01	4.713195303586210083e-01	6.065485328907561577e-03	1.930168438769692962e-01	3.901077503459389750e-01
6.500000000000000000e+01	0.000000000000000000e+00	3.000000000000000000e+00	2.500000000000000000e+01	6.000000000000000000e+00	-2.824043915391226514e-10	4.635870726397935404e-01	4.635870726397923192e-01	1.588277170656811883e-05	-1.533718491231778367e-05	6.320145406620124584e-01
6.500000000000000000e+01	0.000000000000000000e+00	3.000000000000000000e+00	2.500000000000000000e+01	7.000000000000000000e+00	-2.806012091309040840e-10	1.772658377166802801e-01	4.714958980109228426e-01	4.437987709948664622e-02	1.876478713373997687e-01	3.904059284485786319e-01
6.500000000000000000e+01	0.000000000000000000e+00	3.000000000000000000e+00	2.500000000000000000e+01	8.000000000000000000e+00	-2.805967000788617716e-10	1.741636746594187046e-01	4.718463489265002364e-01	2.027635502010598570e-02	1.930954944520406058e-01	3.878359645157464231e-01
6.500000000000000000e+01	0.000000000000000000e+00	3.000000000000000000e+00	2.500000000000000000e+01	9.000000000000000000e+00	-2.805795112209483790e-10	1.773507538954542107e-01	4.713764117377262086e-01	-3.109985568209536894e-02	-1.903949399322646951e-01	3.904480706589038563e-01
6.500000000000000000e+01	0.000000000000000000e+00	3.000000000000000000e+00	2.500000000000000000e+01	1.000000000000000000e+01	-2.805923171890160662e-10	1.770618909378053885e-01	4.713184687836703413e-01	6.102289606526946179e-03	1.930156800071046175e-01	3.901074814092088672e-01
6.500000000000000000e+01	0.000000000000000000e+00	3.000000000000000000e+00	2.500000000000000000e+01	1.100000000000000000e+01	-2.805620818667313401e-10	1.749890707378029819e-01	4.714612721798615014e-01	5.672622567577787628e-02	-1.854519234969407293e-01	3.884103945092093335e-01
6.500000000000000000e+01	0.000000000000000000e+00	3.000000000000000000e+00	5.000000000000000000e+01	0.000000000000000000e+00	-3.028938486553530451e-10	4.303322111662233884e-01	4.303322111662220562e-01	1.239761901704365815e-05	-6.914753735230158173e-06	6.681672500187658681e-01
6.500000000000000000e+01	0.000000000000000000e+00	3.000000000000000000e+00	5.000000000000000000e+01	1.000000000000000000e+00	-2.026269907650293470e-10	-8.584150619617875178e-01	1.107458593412019798e+00	-4.890510557783210935e-04	-8.520882189052329206e-05	6.202731514787367395e-01
6.500000000000000000e+01	0.000000000000000000e+00	3.000000000000000000e+00	5.000000000000000000e+01	2.000000000000000000e+00	-2.026269819737183831e-10	-8.581878201793368133e-01	1.107655293601465418e+00	-4.521468566976486977e-04	-6.541096991029881681e-05	6.204555943547841457e-01
6.500000000000000000e+01	0.000000000000000000e+00	3.000000000000000000e+00	5.000000000000000000e+01	3.000000000000000000e+00	-3.028938478470852969e-10	4.303344414926112416e-01	4.303344414926096873e-01	-3.848772706820400907e-05	7.952873392997467433e-06	6.681647921156906866e-01
6.500000000000000000e+01	0.000000000000000000e+00	3.000000000000000000e+00	5.000000000000000000e+01	4.000000000000000000e+00	-3.028938469616182813e-10	4.303319361462835668e-01	4.303319361462820125e-01	1.040180641319945072e-04	-5.148061231386490344e-05	6.681674818019932571e-01
6.500000000000000000e+01	0.000000000000000000e+00	3.000000000000000000e+00	5.000000000000000000e+01	5.000000000000000000e+00	-3.028938357371970080e-10	4.303319003878455229e-01	4.303319003878439686e-01	1.286910978203779490e-05	-1.055859130003597286e-05	6.681673771420371111e-01
6.500000000000000000e+01	0.000000000000000000e+00	3.000000000000000000e+00	5.000000000000000000e+01	6.000000000000000000e+00	-3.028938486589894345e-10	4.303330629900530835e-01	4.303330629900516402e-01	1.154300536907084727e-05	-8.074891961527800132e-06	6.681662355930991781e-01
6.500000000000000000e+01	0.000000000000000000e+00	3.000000000000000000e+00	5.000000000000000000e+01	7.000000000000000000e+00	-3.028938384687815862e-10	4.303319339457511994e-01	4.303319339457497006e-01	1.295485782032149488e-05	-1.000388858737971158e-05	6.681674107997112033e-01
6.500000000000000000e+01	0.000000000000000000e+00	3.000000000000000000e+00	5.000000000000000000e+01	8.000000000000000000e+00	-3.028938349457241282e-10	4.303319008692968461e-01	4.303319008692952918e-01	1.032882738972323425e-05	-6.801142646439222895e-06	6.681674424400724233e-01
6.500000000000000000e+01	0.000000000000000000e+00	3.000000000000000000e+00	5.000000000000000000e+01	9.000000000000000000e+00	-3.028938398628413252e-10	4.303320627688037026e-01	4.303320627688026478e-01	1.353885984493859012e-05	-9.269315815480184468e-06	6.681674974325405580e-01
6.500000000000000000e+01	0.000000000000000000e+00	3.000000000000000000e+00	5.000000000000000000e+01	1.000000000000000000e+01	-3.028938300922997867e-10	4.303319218811011981e-01	4.303319218810999214e-01	1.220455559911989707e-05	-1.161998307179359515e-05	6.681672782189045368e-01
6.500000000000000000e+01	0.000000000000000000e+00	3.000000000000000000e+00	5.000000000000000000e+01	1.100000000000000000e+01	-3.028938322641391025e-10	4.303320176719033774e-01	4.303320176719021006e-01	1.128350737529355008e-05	-5.131361231566445009e-06	6.681673189095499454e-01
6.500000000000000000e+01	0.000000000000000000e+00	3.000000000000000000e+00	7.500000000000000000e+01	0.000000000000000000e+00	-3.244331458119964045e-10	4.012580990499996503e-01	4.012580990499984845e-01	8.891683212004818362e-06	-3.290885682090943872e-06	6.989124958837865664e-01
6.500000000000000000e+01	0.000000000000000000e+00	3.000000000000000000e+00	7.500000000000000000e+01	1.000000000000000000e+00	-2.226319903338421946e-10	-8.357685362514304384e-01	1.126236441171805769e+00	-3.422538330792494017e-04	-7.047202796981199863e-05	6.478364300119421326e-01
6.500000000000000000e+01	0.000000000000000000e+00	3.000000000000000000e+00	7.500000000000000000e+01	2.000000000000000000e+00	-2.226319875964857052e-10	-8.356550013959449519e-01	1.126337430536819451e+00	-3.147393558606485895e-04	-5.679347437051702563e-05	6.479132899985022842e-01
6.500000000000000000e+01	0.000000000000000000e+00	3.000000000000000000e+00	7.500000000000000000e+01	3.000000000000000000e+00	-3.244331456471323808e-10	4.012516475372745473e-01	4.012516475372732705e-01	-8.671939983210424815e-06	-2.382657274901892611e-05	6.989194106025012898e-01
6.500000000000000000e+01	0.000000000000000000e+00	3.000000000000000000e+00	7.500000000000000000e+01	4.000000000000000000e+00	-3.244331447642251791e-10	4.012543256773291600e-01	4.012543256773278832e-01	8.307048846043142048e-05	-3.134479434468702923e-05	6.989165288514557206e-01
6.500000000000000000e+01	0.000000000000000000e+00	3.000000000000000000e+00	7.500000000000000000e+01	5.000000000000000000e+00	-3.244331412697281996e-10	4.012543199505090308e-01	4.012543199505077540e-01	1.062392317219412537e-05	-8.467064833098610324e-06	6.989165445819077727e-01
6.500000000000000000e+01	0.000000000000000000e+00	3.000000000000000000e+00	7.500000000000000000e+01	6.000000000000000000e+00	-3.244331458522125817e-10	4.012569291466401844e-01	4.012569291466392407e-01	9.156225908885965188e-06	-4.237361515574864026e-06	6.989137541482801641e-01
6.500000000000000000e+01	0.000000000000000000e+00	3.000000000000000000e+00	7.500000000000000000e+01	7.000000000000000000e+00	-3.244331432663115183e-10	4.012542715393189741e-01	4.012542715393175308e-01	9.646252483635910809e-06	-1.187138378733795992e-06	6.989165088768793943e-01
6.500000000000000000e+01	0.000000000000000000e+00	3.000000000000000000e+00	7.500000000000000000e+01	8.000000000000000000e+00	-3.244331423679653524e-10	4.012542911764470088e-01	4.012542911764457876e-01	1.285694990402164536e-05	-5.449819301993222712e-06	6.989165398650042382e-01
6.500000000000000000e+01	0.000000000000000000e+00	3.000000000000000000e+00	7.500000000000000000e+01	9.000000000000000000e+00	-3.244331372360539589e-10	4.012542668314411642e-01	4.012542668314398875e-01	3.071176202346554414e-06	-7.627127423674318960e-06	6.989164005925380119e-01
6.500000000000000000e+01	0.000000000000000000e+00	3.000000000000000000e+00	7.500000000000000000e+01	1.000000000000000000e+01	-3.244331404744057763e-10	4.012543054322448843e-01	4.012543054322434410e-01	1.029269075555241304e-05	-9.122491690497065654e-06	6.989165379427135782e-01
6.500000000000000000e+01	0.000000000000000000e+00	3.000000000000000000e+00	7.500000000000000000e+01	1.100000000000000000e+01	-3.244331371820665687e-10	4.012543063131665533e-01	4.012543063131654986e-01	8.185015155192082093e-06	-1.119563127801917108e-05	6.989165039957514480e-01
6.500000000000000000e+01	0.000000000000000000e+00	3.000000000000000000e+00	1.000000000000000000e+02	0.000000000000000000e+00	-3.468716205331351122e-10	3.755271763258624662e-01	3.755271763258613560e-01	8.683882221364582223e-06	-1.033633219609556304e-06	7.254419189075429486e-01
6.500000000000000000e+01	0.000000000000000000e+00	3.000000000000000000e+00	1.000000000000000000e+02	1.000000000000000000e+00	-2.433522761707684265e-10	-8.228800140822805087e-01	1.136748261783233405e+00	-2.837684237933341905e-04	-6.697126256948247966e-05	6.671933051854788133e-01
6.500000000000000000e+01	0.000000000000000000e+00	3.000000000000000000e+00	1.000000000000000000e+02	2.000000000000000000e+00	-2.433522757249168355e-10	-8.228229516186659209e-01	1.136797738710632943e+00	-2.590768966571346745e-04	-5.054436754633314727e-05	6.672289976919187904e-01
6.500000000000000000e+01	0.000000000000000000e+00	3.000000000000000000e+00	1.000000000000000000e+02	3.000000000000000000e+00	-3.468716205835500128e-10	3.755331901508114911e-01	3.755331901508105474e-01	1.239894267948424737e-05	-1.842011306238971498e-05	7.254357650561350512e-01
6.500000000000000000e+01	0.000000000000000000e+00	3.000000000000000000e+00	1.000000000000000000e+02	4.000000000000000000e+00	-3.468716185011440172e-10	3.755369995894717872e-01	3.755369995894708435e-01	7.071128119857239677e-05	-8.773852671204667808e-05	7.254317503021771030e-01
6.500000000000000000e+01	0.000000000000000000e+00	3.000000000000000000e+00	1.000000000000000000e+02	5.000000000000000000e+00	-3.468716197380471429e-10	3.755370611293052940e-01	3.755370611293042948e-01	1.008764044864408975e-05	-4.341347208770082952e-06	7.254316992966144406e-01
6.500000000000000000e+01	0.000000000000000000e+00	3.000000000000000000e+00	1.000000000000000000e+02	6.000000000000000000e+00	-3.468716204902469348e-10	3.755485385658760555e-01	3.755485385658748898e-01	7.217797060638660812e-06	-1.214323079847170096e-06	7.254197053588539168e-01
6.500000000000000000e+01	0.000000000000000000e+00	3.000000000000000000e+00	1.000000000000000000e+02	7.000000000000000000e+00	-3.468716161396541071e-10	3.755370620251625713e-01	3.755370620251614056e-01	2.792490174791427017e-06	-1.084398012999928636e-05	7.254316747910128926e-01
6.500000000000000000e+01	0.000000000000000000e+00	3.000000000000000000e+00	1.000000000000000000e+02	8.000000000000000000e+00	-3.468716194871330710e-10	3.755370535180201363e-01	3.755370535180191371e-01	4.624726673440254310e-06	-4.726026573632980823e-06	7.254316681319652460e-01
6.500000000000000000e+01	0.000000000000000000e+00	3.000000000000000000e+00	1.000000000000000000e+02	9.000000000000000000e+00	-3.468716188650665738e-10	3.755370377778800561e-01	3.755370377778792235e-01	1.336806432738966718e-05	-3.712573029553119853e-06	7.254316783500011079e-01
6.500000000000000000e+01	0.000000000000000000e+00	3.000000000000000000e+00	1.000000000000000000e+02	1.000000000000000000e+01	-3.468716195065863944e-10	3.755370523931675919e-01	3.755370523931665372e-01	1.010387694117575091e-05	-5.091185657945223143e-06	7.254316994157541387e-01
6.500000000000000000e+01	0.000000000000000000e+00	3.000000000000000000e+00	1.000000000000000000e+02	1.100000000000000000e+01	-3.468716146601473347e-10	3.755370478268773016e-01	3.755370478268761913e-01	2.720966750716584535e-06	-1.316650017950157222e-05	7.254316753981460142e-01
6.500000000000000000e+01	0.000000000000000000e+00	3.000000000000000000e+00	1.250000000000000000e+02	0.000000000000000000e+00	-3.700895954769471363e-10	3.525864140979528827e-01	3.525864140979516614e-01	6.748168633046776620e-06	3.639167265472855375e-07	7.485417085021558448e-01
6.500000000000000000e+01	0.000000000000000000e+00	3.000000000000000000e+00	1.250000000000000000e+02	1.000000000000000000e+00	-2.646226060818085034e-10	-8.147238501136310207e-01	1.142010610860454412e+00	-2.580596062643160838e-04	-5.510483089494316709e-05	6.831915314808187922e-01
6.500000000000000000e+01	0.000000000000000000e+00	3.000000000000000000e+00	1.250000000000000000e+02	2.000000000000000000e+00	-2.646226064937632151e-10	-8.147273049567779202e-01	1.142008729901132114e+00	-2.384390713259424788e-04	-4.343588027884308421e-05	6.831894515347293195e-01
6.500000000000000000e+01	0.000000000000000000e+00	3.000000000000000000e+00	1.250000000000000000e+02	3.000000000000000000e+00	-3.700895950489435180e-10	3.525868885901124461e-01	3.525868885901114469e-01	-3.462688254469570694e-05	2.269082765614970548e-06	7.485412444311907443e-01
6.500000000000000000e+01	0.000000000000000000e+00	3.000000000000000000e+00	1.250000000000000000e+02	4.000000000000000000e+00	-3.700895948412279197e-10	3.525926030826041502e-01	3.525926030826030955e-01	5.544379691395803859e-05	-3.203056274715721956e-05	7.485353129781721071e-01
6.500000000000000000e+01	0.000000000000000000e+00	3.000000000000000000e+00	1.250000000000000000e+02	5.000000000000000000e+00	-3.700895948982559741e-10	3.525925362701193833e-01	3.525925362701185506e-01	1.045433041679928339e-05	-3.924273044476852343e-06	7.485354026918525916e-01
6.500000000000000000e+01	0.000000000000000000e+00	3.000000000000000000e+00	1.250000000000000000e+02	6.000000000000000000e+00	-3.700895954791265504e-10	3.525953474919050756e-01	3.525953474919041319e-01	5.883113537637600586e-06	-7.241951396719404989e-08	7.485325792975645598e-01
6.500000000000000000e+01	0.000000000000000000e+00	3.000000000000000000e+00	1.250000000000000000e+02	7.000000000000000000e+00	-3.700895949971576690e-10	3.525925975817750802e-01	3.525925975817744140e-01	1.085095815570802202e-05	2.934194069218730359e-06	7.485353922081332545e-01
6.500000000000000000e+01	0.000000000000000000e+00	3.000000000000000000e+00	1.250000000000000000e+02	8.000000000000000000e+00	-3.700895952738590965e-10	3.525925276031247613e-01	3.525925276031237066e-01	4.081816273745726627e-06	-2.725970032480495911e-06	7.485353914190178148e-01
6.500000000000000000e+01	0.000000000000000000e+00	3.000000000000000000e+00	1.250000000000000000e+02	9.000000000000000000e+00	-3.700895938935633327e-10	3.525925187790992510e-01	3.525925187790981408e-01	1.420437750178261897e-05	-5.626766356227183126e-06	7.485353847517659531e-01
6.500000000000000000e+01	0.000000000000000000e+00	3.000000000000000000e+00	1.250000000000000000e+02	1.000000000000000000e+01	-3.700895947460518980e-10	3.525925209054536213e-01	3.525925209054524556e-01	9.002986430957675076e-06	-5.754602278261661961e-06	7.485354031310100797e-01
6.500000000000000000e+01	0.000000000000000000e+00	3.000000000000000000e+00	1.250000000000000000e+02	1.100000000000000000e+01	-3.700895927841898991e-10	3.525925378805591648e-01	3.525925378805578880e-01	3.325113893105434467e-06	-1.306552705957926349e-05	7.485353991000569529e-01
6.500000000000000000e+01	0.000000000000000000e+00	3.000000000000000000e+00	1.500000000000000000e+02	0.000000000000000000e+00	-3.939895993692330391e-10	3.319820724781841204e-01	3.319820724781830656e-01	5.327992543084031822e-06	1.146210326744619156e-06	7.688301745545090826e-01
6.500000000000000000e+01	0.000000000000000000e+00	3.000000000000000000e+00	1.500000000000000000e+02	1.000000000000000000e+00	-2.863650297154253665e-10	-8.094128477985053083e-01	1.144202560494997245e+00	-2.355677746943576304e-04	-4.257790443472577087e-05	6.973496393937613780e-01
6.500000000000000000e+01	0.000000000000000000e+00	3.000000000000000000e+00	1.500000000000000000e+02	2.000000000000000000e+00	-2.863650287453986238e-10	-8.094287783394122915e-01	1.144186546557178330e+00	-2.056849411186729060e-04	-3.663737370095506351e-05	6.973403736629975036e-01
6.500000000000000000e+01	0.000000000000000000e+00	3.000000000000000000e+00	1.500000000000000000e+02	3.000000000000000000e+00	-3.939895991752647689e-10	3.319819621409449417e-01	3.319819621409439425e-01	-1.874388569259414236e-05	-1.170448119815254058e-05	7.688302707814279602e-01
6.500000000000000000e+01	0.000000000000000000e+00	3.000000000000000000e+00	1.500000000000000000e+02	4.000000000000000000e+00	-3.939895992150487443e-10	3.319798718838307128e-01	3.319798718838297691e-01	2.597042353053755930e-05	2.112478998809622660e-05	7.688323458482817507e-01
6.500000000000000000e+01	0.000000000000000000e+00	3.000000000000000000e+00	1.500000000000000000e+02	5.000000000000000000e+00	-3.939895989514419995e-10	3.319807960050071283e-01	3.319807960050061846e-01	8.345552215180194577e-06	-5.313922894173195681e-06	7.688315356662231981e-01
6.500000000000000000e+01	0.000000000000000000e+00	3.000000000000000000e+00	1.500000000000000000e+02	6.000000000000000000e+00	-3.939895993832310547e-10	3.319817104340390679e-01	3.319817104340376801e-01	4.982692890297509311e-06	7.020227152322508598e-07	7.688307223628776388e-01
6.500000000000000000e+01	0.000000000000000000e+00	3.000000000000000000e+00	1.500000000000000000e+02	7.000000000000000000e+00	-3.939895992198774111e-10	3.319808142847128773e-01	3.319808142847119337e-01	6.105104482401082972e-06	-3.200980293500288064e-06	7.688315360613464655e-01
6.500000000000000000e+01	0.000000000000000000e+00	3.000000000000000000e+00	1.500000000000000000e+02	8.000000000000000000e+00	-3.939895982147182915e-10	3.319807883466843190e-01	3.319807883466836529e-01	1.713942866930541159e-05	1.574736558609611927e-06	7.688315190464202198e-01
6.500000000000000000e+01	0.000000000000000000e+00	3.000000000000000000e+00	1.500000000000000000e+02	9.000000000000000000e+00	-3.939895969096948778e-10	3.319807830003566607e-01	3.319807830003556059e-01	2.246826169653912594e-05	7.252833452771448013e-06	7.688315183901072158e-01
6.500000000000000000e+01	0.000000000000000000e+00	3.000000000000000000e+00	1.500000000000000000e+02	1.000000000000000000e+01	-3.939895992249367579e-10	3.319808013577260630e-01	3.319808013577251193e-01	8.625022795622204361e-06	-1.300701532571236630e-06	7.688315342934046726e-01
6.500000000000000000e+01	0.000000000000000000e+00	3.000000000000000000e+00	1.500000000000000000e+02	1.100000000000000000e+01	-3.939895988801079597e-10	3.319807796645513620e-01	3.319807796645504738e-01	9.083492962110674201e-06	-5.603871018901881235e-06	7.688315348795855542e-01
6.500000000000000000e+01	0.000000000000000000e+00	3.000000000000000000e+00	1.750000000000000000e+02	0.000000000000000000e+00	-4.184907607898367617e-10	3.133653443273673456e-01	3.133653443273664574e-01	4.358645150048163735e-06	1.569070795062125823e-06	7.867750414909221446e-01
6.500000000000000000e+01	0.000000000000000000e+00	3.000000000000000000e+00	1.750000000000000000e+02	1.000000000000000000e+00	-3.085339685353666303e-10	-8.059234892445549248e-01	1.144719897539925979e+00	-2.102860338996216747e-04	-4.490397447948159851e-05	7.103595232450236052e-01
6.500000000000000000e+01	0.000000000000000000e+00	3.000000000000000000e+00	1.750000000000000000e+02	2.000000000000000000e+00	-3.085339720281579633e-10	-8.059430269074990827e-01	1.144703529317435686e+00	-1.921950394258244610e-04	-2.948416292015370416e-05	7.103480426620190080e-01
6.500000000000000000e+01	0.000000000000000000e+00	3.000000000000000000e+00	1.750000000000000000e+02	3.000000000000000000e+00	-4.184907607290168596e-10	3.133654847284233491e-01	3.133654847284223499e-01	-1.515178787412791699e-06	-1.328484143148662074e-05	7.867749130340698782e-01
6.500000000000000000e+01	0.000000000000000000e+00	3.000000000000000000e+00	1.750000000000000000e+02	4.000000000000000000e+00	-4.184907607318355810e-10	3.133598614561853291e-01	3.133598614561843854e-01	1.200508937330476493e-05	1.813421624879315024e-05	7.867804410705305784e-01
6.500000000000000000e+01	0.000000000000000000e+00	3.000000000000000000e+00	1.750000000000000000e+02	5.000000000000000000e+00	-4.184907603620557585e-10	3.133606688576099364e-01	3.133606688576090482e-01	6.878055320871565535e-06	-7.766385084764277383e-06	7.867797255543250712e-01
6.500000000000000000e+01	0.000000000000000000e+00	3.000000000000000000e+00	1.750000000000000000e+02	6.000000000000000000e+00	-4.184907607983876379e-10	3.133569505825641310e-01	3.133569505825633539e-01	4.304380318999943355e-06	1.210212929518311391e-06	7.867834811408916940e-01
6.500000000000000000e+01	0.000000000000000000e+00	3.000000000000000000e+00	1.750000000000000000e+02	7.000000000000000000e+00	-4.184907607801585935e-10	3.133606828040517711e-01	3.133606828040506609e-01	5.485154453254966518e-06	-5.051782449467311710e-07	7.867797254321027278e-01
6.500000000000000000e+01	0.000000000000000000e+00	3.000000000000000000e+00	1.750000000000000000e+02	8.000000000000000000e+00	-4.184907603658217050e-10	3.133606626567885800e-01	3.133606626567875253e-01	4.821745518767214579e-06	-8.068142678832127611e-06	7.867797266317840821e-01
6.500000000000000000e+01	0.000000000000000000e+00	3.000000000000000000e+00	1.750000000000000000e+02	9.000000000000000000e+00	-4.184907598161496414e-10	3.133606847316056099e-01	3.133606847316047772e-01	-5.297529292159476454e-06	-9.771651365472215411e-06	7.867797253633572740e-01
6.500000000000000000e+01	0.000000000000000000e+00	3.000000000000000000e+00	1.750000000000000000e+02	1.000000000000000000e+01	-4.184907601082227730e-10	3.133606835350190023e-01	3.133606835350182251e-01	5.046901700889291144e-06	-1.077158873517122922e-05	7.867797254016143382e-01
6.500000000000000000e+01	0.000000000000000000e+00	3.000000000000000000e+00	1.750000000000000000e+02	1.100000000000000000e+01	-2.523157845448441821e-10	1.153248606688515449e-01	5.564938636398659710e-01	-2.570920950661979127e-04	1.839742254864821852e-04	9.358977258119850762e-02
6.500000000000000000e+01	0.000000000000000000e+00	3.000000000000000000e+00	2.000000000000000000e+02	0.000000000000000000e+00	-4.435250193486991433e-10	2.964650232046547873e-01	2.964650232046538991e-01	3.665206178936227464e-06	1.813858755181893021e-06	8.027352693059477406e-01
6.500000000000000000e+01	0.000000000000000000e+00	3.000000000000000000e+00	2.000000000000000000e+02	1.000000000000000000e+00	-3.310989545831403885e-10	-8.037068538070970547e-01	1.144054832194149718e+00	-1.929605854551257537e-04	-3.367531798245203387e-05	7.225413348445341999e-01
6.500000000000000000e+01	0.000000000000000000e+00	3.000000000000000000e+00	2.000000000000000000e+02	2.000000000000000000e+00	-3.310989591741076629e-10	-8.037096776510905816e-01	1.144051653713574535e+00	-1.778573001549645647e-04	-2.205257926320156191e-05	7.225393779281225060e-01
6.500000000000000000e+01	0.000000000000000000e+00	3.000000000000000000e+00	2.000000000000000000e+02	3.000000000000000000e+00	-4.435250193192969050e-10	2.964648054287183920e-01	2.964648054287176704e-01	4.065945160157656365e-06	-9.641013922306778389e-06	8.027355136902525334e-01
6.500000000000000000e+01	0.000000000000000000e+00	3.000000000000000000e+00	2.000000000000000000e+02	4.000000000000000000e+00	-4.435250193307806535e-10	2.964598261523700429e-01	2.964598261523692657e-01	-1.570609600208444152e-07	1.364029134173642602e-05	8.027403409076154794e-01
6.500000000000000000e+01	0.000000000000000000e+00	3.000000000000000000e+00	2.000000000000000000e+02	5.000000000000000000e+00	-4.435250184425980557e-10	2.964605805245638104e-01	2.964605805245629777e-01	-1.004025109107092881e-06	-1.538533426868233343e-05	8.027396556046619835e-01
6.500000000000000000e+01	0.000000000000000000e+00	3.000000000000000000e+00	2.000000000000000000e+02	6.000000000000000000e+00	-4.435250193420842833e-10	2.964552318933338371e-01	2.964552318933327268e-01	3.753843797740219457e-06	1.584170507915195664e-06	8.027449173264784577e-01
6.500000000000000000e+01	0.000000000000000000e+00	3.000000000000000000e+00	2.000000000000000000e+02	7.000000000000000000e+00	-4.435250192292014267e-10	2.964605630357412536e-01	2.964605630357403654e-01	1.002718931504632656e-05	3.859397375330461602e-06	8.027396527221301037e-01
6.500000000000000000e+01	0.000000000000000000e+00	3.000000000000000000e+00	2.000000000000000000e+02	8.000000000000000000e+00	-4.435250186797211656e-10	2.964605776072838927e-01	2.964605776072830601e-01	-7.278327876628393577e-06	-8.471352571192700750e-06	8.027396559613316773e-01
6.500000000000000000e+01	0.000000000000000000e+00	3.000000000000000000e+00	2.000000000000000000e+02	9.000000000000000000e+00	-4.435250182613949401e-10	2.964605426472491367e-01	2.964605426472484706e-01	1.614688069902355674e-05	1.686775837100600755e-05	8.027396559093040729e-01
6.500000000000000000e+01	0.000000000000000000e+00	3.000000000000000000e+00	2.000000000000000000e+02	1.000000000000000000e+01	-4.435250193524051709e-10	2.964605637395836824e-01	2.964605637395829607e-01	5.835629317530881309e-06	2.333214165262665328e-06	8.027396545113909543e-01
6.500000000000000000e+01	0.000000000000000000e+00	3.000000000000000000e+00	2.000000000000000000e+02	1.100000000000000000e+01	-4.435250192911021437e-10	2.964605789024504778e-01	2.964605789024495897e-01	8.407976732866408499e-06	8.347060220046227457e-07	8.027396537145001787e-01
6.500000000000000000e+01	0.000000000000000000e+00	3.000000000000000000e+00	2.250000000000000000e+02	0.000000000000000000e+00	-4.690344498230385161e-10	2.810622896711020835e-01	2.810622896711012508e-01	3.143948023493178065e-06	1.963003319930449133e-06	8.169963057645426296e-01
6.500000000000000000e+01	0.000000000000000000e+00	3.000000000000000000e+00	2.250000000000000000e+02	1.000000000000000000e+00	-3.540374817957372410e-10	-8.023619239756768495e-01	1.142370173141795009e+00	-1.740632928703938879e-04	-2.362102732065541851e-05	7.340976552635041230e-01
6.500000000000000000e+01	0.000000000000000000e+00	3.000000000000000000e+00	2.250000000000000000e+02	2.000000000000000000e+00	-3.540374872153682110e-10	-8.023594027002340923e-01	1.142371547541262133e+00	-1.623195403557264611e-04	-1.496130883107012392e-05	7.340987687197284561e-01
6.500000000000000000e+01	0.000000000000000000e+00	3.000000000000000000e+00	2.250000000000000000e+02	3.000000000000000000e+00	-4.690344498119998943e-10	2.810621020386555591e-01	2.810621020386548929e-01	7.731348917492955689e-06	-4.144713668984870962e-06	8.169965133839844906e-01
6.500000000000000000e+01	0.000000000000000000e+00	3.000000000000000000e+00	2.250000000000000000e+02	4.000000000000000000e+00	-4.690344495252005561e-10	2.810640998586126926e-01	2.810640998586120820e-01	3.450103452388893617e-05	-9.098493057510637113e-06	8.169945535707493489e-01
6.500000000000000000e+01	0.000000000000000000e+00	3.000000000000000000e+00	2.250000000000000000e+02	5.000000000000000000e+00	-4.690344498006333987e-10	2.810595641854315985e-01	2.810595641854305993e-01	7.085289615782841269e-06	6.758088286232931099e-07	8.169990024765277914e-01
6.500000000000000000e+01	0.000000000000000000e+00	3.000000000000000000e+00	2.250000000000000000e+02	6.000000000000000000e+00	-4.690344498224623848e-10	2.810555111551955587e-01	2.810555111551947816e-01	3.270764272156402601e-06	1.856160391260442628e-06	8.170028972853444760e-01
6.500000000000000000e+01	0.000000000000000000e+00	3.000000000000000000e+00	2.250000000000000000e+02	7.000000000000000000e+00	-4.690344493258227315e-10	2.810595407393213230e-01	2.810595407393204903e-01	6.201817716530775365e-06	-1.253847650294864809e-05	8.169990026442565112e-01
6.500000000000000000e+01	0.000000000000000000e+00	3.000000000000000000e+00	2.250000000000000000e+02	8.000000000000000000e+00	-3.540374651034236101e-10	-8.023617927746045098e-01	1.142374573666449233e+00	-1.916180245591189062e-04	4.418903271769500824e-05	7.340986871351209420e-01
6.500000000000000000e+01	0.000000000000000000e+00	3.000000000000000000e+00	2.250000000000000000e+02	9.000000000000000000e+00	-4.690344495308306575e-10	2.810595216604184765e-01	2.810595216604175883e-01	1.410649951084390367e-05	-3.062715517344973843e-06	8.169990010414945880e-01
6.500000000000000000e+01	0.000000000000000000e+00	3.000000000000000000e+00	2.250000000000000000e+02	1.000000000000000000e+01	-4.690344497001035539e-10	2.810595253175325881e-01	2.810595253175318109e-01	8.059816056039991930e-06	-4.216141066646923804e-06	8.169990032978621253e-01
6.500000000000000000e+01	0.000000000000000000e+00	3.000000000000000000e+00	2.250000000000000000e+02	1.100000000000000000e+01	-4.690344495682925301e-10	2.810595187524955740e-01	2.810595187524946859e-01	1.068109211522910334e-05	-6.372826715886340172e-06	8.169990024480021651e-01
6.500000000000000000e+01	0.000000000000000000e+00	3.000000000000000000e+00	2.500000000000000000e+02	0.000000000000000000e+00	-4.949693039996889381e-10	2.669801418083623257e-01	2.669801418083614930e-01	2.696770013001941527e-06	2.030510417315566644e-06	8.297868083267126993e-01
6.500000000000000000e+01	0.000000000000000000e+00	3.000000000000000000e+00	2.500000000000000000e+02	1.000000000000000000e+00	-3.773315961003567519e-10	-8.016367709282227194e-01	1.139899010751889818e+00	-1.538149450128363234e-04	-1.508582612381728223e-05	7.451356944920202174e-01
6.500000000000000000e+01	0.000000000000000000e+00	3.000000000000000000e+00	2.500000000000000000e+02	2.000000000000000000e+00	-3.773316017301679050e-10	-8.016339376288580398e-01	1.139900887700416199e+00	-1.454240013610129552e-04	-8.772793282174310992e-06	7.451371910084346739e-01
6.500000000000000000e+01	0.000000000000000000e+00	3.000000000000000000e+00	2.500000000000000000e+02	3.000000000000000000e+00	-4.949693040692503815e-10	2.669749992528340776e-01	2.669749992528333005e-01	7.696217399069062208e-06	5.027246163130644428e-07	8.297917043353384425e-01
6.500000000000000000e+01	0.000000000000000000e+00	3.000000000000000000e+00	2.500000000000000000e+02	4.000000000000000000e+00	-4.949693040279939212e-10	2.669776117697157947e-01	2.669776117697151285e-01	-8.655714142633337373e-06	-3.497409158531333330e-06	8.297892391678823865e-01
6.500000000000000000e+01	0.000000000000000000e+00	3.000000000000000000e+00	2.500000000000000000e+02	5.000000000000000000e+00	-4.949693040612292111e-10	2.669747535123256910e-01	2.669747535123248583e-01	-4.289578387512886741e-08	4.901600104127469311e-06	8.297919002552412993e-01
6.500000000000000000e+01	0.000000000000000000e+00	3.000000000000000000e+00	2.500000000000000000e+02	6.000000000000000000e+00	-4.949693040639692468e-10	2.669712674234041572e-01	2.669712674234032135e-01	2.854634424698025551e-06	2.029677338910489247e-06	8.297952437544169335e-01
6.500000000000000000e+01	0.000000000000000000e+00	3.000000000000000000e+00	2.500000000000000000e+02	7.000000000000000000e+00	-4.949693040812213393e-10	2.669747439733753946e-01	2.669747439733744510e-01	2.435348553555446988e-06	5.167933508772174823e-06	8.297919000692677294e-01
6.500000000000000000e+01	0.000000000000000000e+00	3.000000000000000000e+00	2.500000000000000000e+02	8.000000000000000000e+00	-4.949693040395626625e-10	2.669747705826236439e-01	2.669747705826228668e-01	-1.456887003228387769e-06	-1.740674457123944111e-06	8.297918986972757649e-01
6.500000000000000000e+01	0.000000000000000000e+00	3.000000000000000000e+00	2.500000000000000000e+02	9.000000000000000000e+00	-4.949693040618681047e-10	2.669748204011938575e-01	2.669748204011933579e-01	6.548482068338006621e-06	1.345987942121781735e-06	8.297918978823232150e-01
6.500000000000000000e+01	0.000000000000000000e+00	3.000000000000000000e+00	2.500000000000000000e+02	1.000000000000000000e+01	-4.949693040803079251e-10	2.669747689957918668e-01	2.669747689957910897e-01	4.589847763019206704e-06	3.073631726139403613e-06	8.297918990369478331e-01
6.500000000000000000e+01	0.000000000000000000e+00	3.000000000000000000e+00	2.500000000000000000e+02	1.100000000000000000e+01	-4.949693040556610448e-10	2.669747622583620306e-01	2.669747622583612534e-01	6.830209200321619863e-06	3.286007987570914426e-06	8.297918989378921806e-01
6.500000000000000000e+01	0.000000000000000000e+00	3.000000000000000000e+00	2.750000000000000000e+02	0.000000000000000000e+00	-5.212865360851188311e-10	2.540550981337715286e-01	2.540550981337708070e-01	2.377950344148950968e-06	2.110072729647917518e-06	8.413097413052522677e-01
6.500000000000000000e+01	0.000000000000000000e+00	3.000000000000000000e+00	2.750000000000000000e+02	1.000000000000000000e+00	-4.009660841134210933e-10	-8.013482422549077500e-01	1.136669661007623233e+00	-1.326262077214495521e-04	-7.635627447296604189e-06	7.557222683123031581e-01
6.500000000000000000e+01	0.000000000000000000e+00	3.000000000000000000e+00	2.750000000000000000e+02	2.000000000000000000e+00	-4.009660889886833132e-10	-8.013463798768722945e-01	1.136670582169707178e+00	-1.271234318712947031e-04	-3.959868880969054570e-06	7.557234768988720930e-01
6.500000000000000000e+01	0.000000000000000000e+00	3.000000000000000000e+00	2.750000000000000000e+02	3.000000000000000000e+00	-5.212865360864256730e-10	2.540521506333899282e-01	2.540521506333890955e-01	6.095104110342098156e-06	3.267895459986902040e-06	8.413125002368613270e-01
6.500000000000000000e+01	0.000000000000000000e+00	3.000000000000000000e+00	2.750000000000000000e+02	4.000000000000000000e+00	-5.212865359571388942e-10	2.540583500971425601e-01	2.540583500971417830e-01	2.144091485134326917e-05	4.362384712361967212e-06	8.413066530985302549e-01
6.500000000000000000e+01	0.000000000000000000e+00	3.000000000000000000e+00	2.750000000000000000e+02	5.000000000000000000e+00	-5.212865360828891657e-10	2.540530404132581022e-01	2.540530404132576026e-01	7.248854973264542785e-07	5.310507388215702372e-06	8.413115978079510615e-01
6.500000000000000000e+01	0.000000000000000000e+00	3.000000000000000000e+00	2.750000000000000000e+02	6.000000000000000000e+00	-5.212865360862197050e-10	2.540519138029270207e-01	2.540519138029264656e-01	2.477781784785998515e-06	2.132916837478001370e-06	8.413126694293837637e-01
6.500000000000000000e+01	0.000000000000000000e+00	3.000000000000000000e+00	2.750000000000000000e+02	7.000000000000000000e+00	-4.009660769235262119e-10	-8.013447411236201967e-01	1.136671184518019517e+00	-7.822541960291476892e-05	4.465628147925798668e-05	7.557239399054244133e-01
6.500000000000000000e+01	0.000000000000000000e+00	3.000000000000000000e+00	2.750000000000000000e+02	8.000000000000000000e+00	-5.212865361001302980e-10	2.540531152961921224e-01	2.540531152961914008e-01	3.407834178570758651e-06	1.970619074984700553e-06	8.413115958203006839e-01
6.500000000000000000e+01	0.000000000000000000e+00	3.000000000000000000e+00	2.750000000000000000e+02	9.000000000000000000e+00	-5.212865360306001841e-10	2.540531000683738938e-01	2.540531000683732832e-01	4.086170362407536989e-06	-4.820104228842921774e-06	8.413115967225521796e-01
6.500000000000000000e+01	0.000000000000000000e+00	3.000000000000000000e+00	2.750000000000000000e+02	1.000000000000000000e+01	-5.212865359258053960e-10	2.540531079907027978e-01	2.540531079907021317e-01	9.061260837576767699e-06	-6.967439605338888541e-06	8.413115964203952135e-01
6.500000000000000000e+01	0.000000000000000000e+00	3.000000000000000000e+00	2.750000000000000000e+02	1.100000000000000000e+01	-5.212865360887034182e-10	2.540530725361459519e-01	2.540530725361451192e-01	4.376300848061311247e-06	4.261303482227082651e-06	8.413115965204533975e-01
6.500000000000000000e+01	0.000000000000000000e+00	3.000000000000000000e+00	3.000000000000000000e+02	0.000000000000000000e+00	-5.479486640865157085e-10	2.421644212192658185e-01	2.421644212192651524e-01	2.100110254968650095e-06	2.107525922545178307e-06	8.517196212501816355e-01
6.500000000000000000e+01	0.000000000000000000e+00	3.000000000000000000e+00	3.000000000000000000e+02	1.000000000000000000e+00	-4.249274562185615694e-10	-8.013563442809840121e-01	1.132855442444184124e+00	-1.100697663611760360e-04	-2.498256619150017313e-06	7.659016978771290285e-01
6.500000000000000000e+01	0.000000000000000000e+00	3.000000000000000000e+00	3.000000000000000000e+02	2.000000000000000000e+00	-4.249274592338736988e-10	-8.013566595259068448e-01	1.132855224696574847e+00	-1.074311500733950853e-04	-8.881687667319911710e-07	7.659017310146188917e-01
6.500000000000000000e+01	0.000000000000000000e+00	3.000000000000000000e+00	3.000000000000000000e+02	3.000000000000000000e+00	-5.479486641066865078e-10	2.421644713448240782e-01	2.421644713448233011e-01	3.880753158152676722e-06	2.935449718682599315e-06	8.517195668638608552e-01
6.500000000000000000e+01	0.000000000000000000e+00	3.000000000000000000e+00	3.000000000000000000e+02	4.000000000000000000e+00	-5.479486640437516083e-10	2.421676879231086654e-01	2.421676879231078050e-01	1.117605734940866693e-05	9.388933520344178765e-06	8.517165459876600009e-01
6.500000000000000000e+01	0.000000000000000000e+00	3.000000000000000000e+00	3.000000000000000000e+02	5.000000000000000000e+00	-5.479486639505748821e-10	2.421645379372170948e-01	2.421645379372164564e-01	6.816070525361542851e-06	1.264890441770125642e-05	8.517194665918009777e-01
6.500000000000000000e+01	0.000000000000000000e+00	3.000000000000000000e+00	3.000000000000000000e+02	6.000000000000000000e+00	-5.479486640899624668e-10	2.421646768839085251e-01	2.421646768839077479e-01	2.156961282349480928e-06	2.178501241144979570e-06	8.517193388149764122e-01
6.500000000000000000e+01	0.000000000000000000e+00	3.000000000000000000e+00	3.000000000000000000e+02	7.000000000000000000e+00	-5.479486640391980824e-10	2.421645385622913926e-01	2.421645385622906987e-01	1.083239180086731742e-05	9.028541450614122020e-06	8.517194717853945329e-01
6.500000000000000000e+01	0.000000000000000000e+00	3.000000000000000000e+00	3.000000000000000000e+02	8.000000000000000000e+00	-5.479486640636099400e-10	2.421644943495631364e-01	2.421644943495622482e-01	-4.679537219262459363e-06	2.487665896941497320e-06	8.517194691222713665e-01
6.500000000000000000e+01	0.000000000000000000e+00	3.000000000000000000e+00	3.000000000000000000e+02	9.000000000000000000e+00	-5.479486640734731382e-10	2.421645271133421873e-01	2.421645271133416322e-01	3.607759753371332055e-06	-2.806444153362223799e-06	8.517194674332858595e-01
6.500000000000000000e+01	0.000000000000000000e+00	3.000000000000000000e+00	3.000000000000000000e+02	1.000000000000000000e+01	-5.479486641078538664e-10	2.421645284557252253e-01	2.421645284557243372e-01	1.960981620130121811e-06	2.749662327856464596e-06	8.517194691063223466e-01
6.500000000000000000e+01	0.000000000000000000e+00	3.000000000000000000e+00	3.000000000000000000e+02	1.100000000000000000e+01	-5.479486640775205330e-10	2.421645421001357712e-01	2.421645421001351051e-01	6.791820257610549003e-06	4.227035239823195712e-06	8.517194687712099643e-01
6.500000000000000000e+01	0.000000000000000000e+00	3.000000000000000000e+00	3.250000000000000000e+02	0.000000000000000000e+00	-5.749228750757463786e-10	2.311954940083160714e-01	2.311954940083155718e-01	1.866035583415300695e-06	2.125499595978889435e-06	8.611537482047428860e-01
6.500000000000000000e+01	0.000000000000000000e+00	3.000000000000000000e+00	3.250000000000000000e+02	1.000000000000000000e+00	-4.492033513508065087e-10	-8.015551161769607358e-01	1.128643763891652441e+00	-8.615475071639756345e-05	-1.308286252280798497e-07	7.757019119678195684e-01
6.500000000000000000e+01	0.000000000000000000e+00	3.000000000000000000e+00	3.250000000000000000e+02	2.000000000000000000e+00	-4.492033512662555186e-10	-8.015561098655966665e-01	1.128643290760275697e+00	-8.638750832183521094e-05	1.982582207466614272e-07	7.757013403239837457e-01
6.500000000000000000e+01	0.000000000000000000e+00	3.000000000000000000e+00	3.250000000000000000e+02	3.000000000000000000e+00	-5.749228750644282731e-10	2.311945127976335890e-01	2.311945127976328396e-01	1.659150707869440093e-06	4.480729105818048490e-06	8.611546489999282183e-01
6.500000000000000000e+01	0.000000000000000000e+00	3.000000000000000000e+00	3.250000000000000000e+02	4.000000000000000000e+00	-5.749228750557074113e-10	2.311989755219510112e-01	2.311989755219501230e-01	4.508058963515470780e-06	8.770626910342722165e-06	8.611505589701777819e-01
6.500000000000000000e+01	0.000000000000000000e+00	3.000000000000000000e+00	3.250000000000000000e+02	5.000000000000000000e+00	-5.749228750365082391e-10	2.311978728195984434e-01	2.311978728195979438e-01	-3.824346909613632781e-06	5.577250702571355118e-06	8.611515710488468756e-01
6.500000000000000000e+01	0.000000000000000000e+00	3.000000000000000000e+00	3.250000000000000000e+02	6.000000000000000000e+00	-5.749228750826218004e-10	2.311979618236474077e-01	2.311979618236467693e-01	1.868429225550817906e-06	2.152201036660817268e-06	8.611516144153928964e-01
6.500000000000000000e+01	0.000000000000000000e+00	3.000000000000000000e+00	3.250000000000000000e+02	7.000000000000000000e+00	-5.749228750669801253e-10	2.311978773866273928e-01	2.311978773866268100e-01	4.790433364619527755e-06	-5.816783946284582680e-07	8.611515736034381918e-01
6.500000000000000000e+01	0.000000000000000000e+00	3.000000000000000000e+00	3.250000000000000000e+02	8.000000000000000000e+00	-4.492033603299581439e-10	-8.015520008239529481e-01	1.128645275453212138e+00	-3.629514679653916180e-05	3.710839890907975458e-06	7.757014718002697151e-01
[truncated: 4,875 more rows]
