# Supplementary material for: Ground state search, hysteretic behaviour, and reversal mechanism of skyrmionic textures in confined helimagnetic nanostructures
Source: Sci Rep. 2015 Nov 25;5:17137. doi: 10.1038/srep17137 (PMC4658535; doi:10.1038/srep17137)
Supplement: Supplementary Table S1 [file srep17137-s7.csv]

# This file contains the data obtained by simulating a hysteresis
# loop of 80nm diameter sample with thickness 10nm and mesh
# discretisation of 3nm hosting a iSk magnetisation state.
# These simulations are full three-dimensional taking into
# account the demagnetisation energy contribution.
# From this data the hysteresis loop plot was obtained.
# The columns are:
# 1. external magnetic field (mT)
# 2. total energy of the relaxed system (J)
# 3. skyrmion number S
# 4. scalar value Sa
# 5. average magnetistaion x component
# 6. average magnetisation y component
# 7. average magnetisation z component.
#
#
5.000000000000000000e+02	-9.736167941820660129e-18	1.929951432182376303e+00	1.929951432182372306e+00	5.926111454212540537e-05	1.735956328256352038e-04	6.899709604031574184e-01
4.950000000000000000e+02	-9.669780682662369866e-18	1.944327169390904997e+00	1.944327169390901222e+00	5.922399619282528509e-05	1.736815380474916986e-04	6.864503883552909302e-01
4.900000000000000000e+02	-9.603734409717759920e-18	1.958773784270134932e+00	1.958773784270130713e+00	5.917317012987286738e-05	1.737259161340466436e-04	6.829001545339239421e-01
4.850000000000000000e+02	-9.538031974795942797e-18	1.973291001860168814e+00	1.973291001860162819e+00	5.910903593978804414e-05	1.737289288835696451e-04	6.793202783189400407e-01
4.800000000000000000e+02	-9.472676222382263306e-18	1.987877027859933365e+00	1.987877027859928036e+00	5.902997301360793169e-05	1.736907743018149114e-04	6.757107747857888924e-01
4.750000000000000000e+02	-9.407670044973703262e-18	2.002533247429370444e+00	2.002533247429363339e+00	5.893621123401043274e-05	1.736079687212582594e-04	6.720716386599343561e-01
4.700000000000000000e+02	-9.343016287948955471e-18	2.017257888857722836e+00	2.017257888857717063e+00	5.882903515875936271e-05	1.734808048083251258e-04	6.684028915064934573e-01
4.650000000000000000e+02	-9.278717791448845810e-18	2.032050511098238754e+00	2.032050511098232537e+00	5.870590441967162243e-05	1.733094096925162305e-04	6.647045549964059052e-01
4.600000000000000000e+02	-9.214777436003676667e-18	2.046911369641895906e+00	2.046911369641892353e+00	5.856872523403416881e-05	1.730911823900076652e-04	6.609766305212699811e-01
4.550000000000000000e+02	-9.151198075453247214e-18	2.061839691886627079e+00	2.061839691886623527e+00	5.841435310837169825e-05	1.728249836199533885e-04	6.572191451547687580e-01
4.500000000000000000e+02	-9.087982550435173105e-18	2.076835389992953473e+00	2.076835389992948588e+00	5.824485297947765893e-05	1.725105971810266751e-04	6.534321131971772001e-01
4.450000000000000000e+02	-9.025133726672478543e-18	2.091897710227866192e+00	2.091897710227860863e+00	5.806036359383636390e-05	1.721469245023532816e-04	6.496155476816516394e-01
4.400000000000000000e+02	-8.962654432264650147e-18	2.107025295813348187e+00	2.107025295813341970e+00	5.785761942536974626e-05	1.717334439971096713e-04	6.457694805662200777e-01
4.350000000000000000e+02	-8.900547531387836006e-18	2.122218390811455357e+00	2.122218390811450917e+00	5.763993803550907885e-05	1.712687324277232896e-04	6.418939231162673620e-01
4.300000000000000000e+02	-8.838815874852734213e-18	2.137477240921097810e+00	2.137477240921092481e+00	5.740450318818911534e-05	1.707518863296841720e-04	6.379888969452194303e-01
4.250000000000000000e+02	-8.777462293355219147e-18	2.152800840288545459e+00	2.152800840288541018e+00	5.715258152647660162e-05	1.701798730860412472e-04	6.340544146791531332e-01
4.200000000000000000e+02	-8.716489644217430165e-18	2.168188758651726555e+00	2.168188758651721670e+00	5.688374492364793036e-05	1.695548857970629881e-04	6.300905088994681602e-01
4.150000000000000000e+02	-8.655900744572420811e-18	2.183640887434358469e+00	2.183640887434352695e+00	5.659745967977610300e-05	1.688730814846058678e-04	6.260971970577801082e-01
4.100000000000000000e+02	-8.595698448610229092e-18	2.199155703281168162e+00	2.199155703281163277e+00	5.629260894099040111e-05	1.681361027666826598e-04	6.220745013231488985e-01
4.050000000000000000e+02	-8.535885592724557690e-18	2.214734174475411432e+00	2.214734174475403439e+00	5.597043715553995862e-05	1.673407509862878120e-04	6.180224395553339800e-01
4.000000000000000000e+02	-8.476465003304883136e-18	2.230374960092277536e+00	2.230374960092272651e+00	5.563108198465997663e-05	1.664878693279367244e-04	6.139410343830241645e-01
3.950000000000000000e+02	-8.417439533845465038e-18	2.246077826508324549e+00	2.246077826508319664e+00	5.527096936765938913e-05	1.655753473012441866e-04	6.098303027369731399e-01
3.900000000000000000e+02	-8.358811980126483826e-18	2.261842061790445779e+00	2.261842061790441338e+00	5.489423830492838916e-05	1.645966473920653652e-04	6.056902742325683819e-01
3.850000000000000000e+02	-8.300585187282915885e-18	2.277668476254186114e+00	2.277668476254181229e+00	5.449599273170245171e-05	1.635623147344314866e-04	6.015209553762206340e-01
3.800000000000000000e+02	-8.242761988338141962e-18	2.293555423476444144e+00	2.293555423476437927e+00	5.407996067226923475e-05	1.624621958173107347e-04	5.973223700335241748e-01
3.750000000000000000e+02	-8.185345194589174863e-18	2.309502841294111430e+00	2.309502841294105657e+00	5.364473724023062533e-05	1.612985860268462579e-04	5.930945417701628530e-01
3.700000000000000000e+02	-8.128337648220318387e-18	2.325511185499834266e+00	2.325511185499828493e+00	5.319011036818058186e-05	1.600692356606937740e-04	5.888374789800459030e-01
3.650000000000000000e+02	-8.071742139349469624e-18	2.341577694431546508e+00	2.341577694431541179e+00	5.271595517091610212e-05	1.587738250949659216e-04	5.845512102648854347e-01
3.600000000000000000e+02	-8.015561515555035363e-18	2.357703682942241308e+00	2.357703682942234646e+00	5.222126677419316337e-05	1.574110353405733102e-04	5.802357373749165159e-01
3.550000000000000000e+02	-7.959798589242578279e-18	2.373889878972566425e+00	2.373889878972560652e+00	5.170618223384260885e-05	1.559794837124636843e-04	5.758910790264719637e-01
3.500000000000000000e+02	-7.904456167120111616e-18	2.390133855745468328e+00	2.390133855745463443e+00	5.117087415797120131e-05	1.544778764816554341e-04	5.715172514682171911e-01
3.450000000000000000e+02	-7.849537065715158058e-18	2.406434820730686486e+00	2.406434820730680268e+00	5.061523400793536634e-05	1.529057019180242200e-04	5.671142624224320139e-01
3.400000000000000000e+02	-7.795044115944582428e-18	2.422795729190511782e+00	2.422795729190504677e+00	5.003802219640204906e-05	1.512605700137335460e-04	5.626821179039105392e-01
3.350000000000000000e+02	-7.740980108155787954e-18	2.439211999677533882e+00	2.439211999677527665e+00	4.944036678983268577e-05	1.495432350193467042e-04	5.582208354494597735e-01
3.300000000000000000e+02	-7.687347871268351500e-18	2.455684619592318096e+00	2.455684619592312323e+00	4.882129702734494563e-05	1.477513988096075461e-04	5.537304095735705589e-01
3.250000000000000000e+02	-7.634150216343123721e-18	2.472216786808571154e+00	2.472216786808565825e+00	4.818074510053010613e-05	1.458826146981325475e-04	5.492108534003434794e-01
3.200000000000000000e+02	-7.581389951841157845e-18	2.488802724336483863e+00	2.488802724336479866e+00	4.751839783915340028e-05	1.439379530739403668e-04	5.446621682984479351e-01
3.150000000000000000e+02	-7.529069895792597882e-18	2.505446125699840376e+00	2.505446125699836823e+00	4.683352979797901017e-05	1.419151551387505864e-04	5.400843480681406517e-01
3.100000000000000000e+02	-7.477192848946489623e-18	2.522144001512300893e+00	2.522144001512294675e+00	4.612624277515545981e-05	1.398145510448410100e-04	5.354773939401104021e-01
3.050000000000000000e+02	-7.425761631684417362e-18	2.538896055545665664e+00	2.538896055545659447e+00	4.539769349515556068e-05	1.376306445748818274e-04	5.308413082875069744e-01
3.000000000000000000e+02	-7.374779058250411846e-18	2.555704092863707810e+00	2.555704092863701149e+00	4.464605287468545052e-05	1.353662083032799979e-04	5.261760784045124151e-01
2.950000000000000000e+02	-7.324247933802725932e-18	2.572564637956002098e+00	2.572564637955996325e+00	4.387144041573778132e-05	1.330185325882802735e-04	5.214816905549315429e-01
2.900000000000000000e+02	-7.274171091295651865e-18	2.589481367878485152e+00	2.589481367878478935e+00	4.307397945605972729e-05	1.305868938497803248e-04	5.167581382604105045e-01
2.850000000000000000e+02	-7.224551334066164509e-18	2.606452310346478285e+00	2.606452310346471624e+00	4.225270173984791301e-05	1.280713727454783099e-04	5.120053980861613008e-01
2.800000000000000000e+02	-7.175391473075986133e-18	2.623474253487555696e+00	2.623474253487549923e+00	4.140833165365157074e-05	1.254691908293002387e-04	5.072234624743335862e-01
2.750000000000000000e+02	-7.126694347858045169e-18	2.640551883044186088e+00	2.640551883044178982e+00	4.053968783440365747e-05	1.227774466418085468e-04	5.024123058675695752e-01
2.700000000000000000e+02	-7.078462763439361607e-18	2.657681086058746978e+00	2.657681086058740760e+00	3.964796277517647919e-05	1.199995659159693739e-04	4.975719044769773003e-01
2.650000000000000000e+02	-7.030699548494238199e-18	2.674862169804489209e+00	2.674862169804481660e+00	3.873131421622197639e-05	1.171273005550107620e-04	4.927022298577592441e-01
2.600000000000000000e+02	-6.983407530349920665e-18	2.692095617750579262e+00	2.692095617750572600e+00	3.779108484271420507e-05	1.141651739183406416e-04	4.878032567484045234e-01
2.550000000000000000e+02	-6.936589544564878240e-18	2.709381506149695085e+00	2.709381506149688867e+00	3.682579687213614227e-05	1.111114766403801060e-04	4.828749405984116838e-01
2.500000000000000000e+02	-6.890248417328648196e-18	2.726718454106185074e+00	2.726718454106179301e+00	3.583527891822565863e-05	1.079640867587962176e-04	4.779172531554219394e-01
2.450000000000000000e+02	-6.844386985965668132e-18	2.744105248849534107e+00	2.744105248849528778e+00	3.482150508363047558e-05	1.047194657131215616e-04	4.729301409522227995e-01
2.400000000000000000e+02	-6.799008103206114226e-18	2.761545338547774175e+00	2.761545338547767958e+00	3.378302758878393033e-05	1.013795432560324778e-04	4.679135700180440116e-01
2.350000000000000000e+02	-6.754114608129765161e-18	2.779034958142689415e+00	2.779034958142682754e+00	3.271839099426994109e-05	9.793839453992983003e-05	4.628674777862896716e-01
2.300000000000000000e+02	-6.709709347862391049e-18	2.796575301042814932e+00	2.796575301042808270e+00	3.162811031202992628e-05	9.440110071229536196e-05	4.577918296547912602e-01
2.250000000000000000e+02	-6.665795183427216243e-18	2.814164414757435839e+00	2.814164414757428290e+00	3.051281708226826489e-05	9.076187236690094653e-05	4.526865459239612921e-01
2.200000000000000000e+02	-6.622374978264440923e-18	2.831802738899173555e+00	2.831802738899167782e+00	2.937217524576362610e-05	8.701664512829190097e-05	4.475515748513382852e-01
2.150000000000000000e+02	-6.579451610015394751e-18	2.849494313760000175e+00	2.849494313759994846e+00	2.820706816461772485e-05	8.315926242760575003e-05	4.423868281988760365e-01
2.100000000000000000e+02	-6.537027937066517557e-18	2.867231965732122134e+00	2.867231965732117693e+00	2.701500223125601386e-05	7.922367462849405650e-05	4.371922737143392190e-01
2.050000000000000000e+02	-6.495106853672020423e-18	2.885019186677556746e+00	2.885019186677549641e+00	2.579605902423602810e-05	7.516686594616380618e-05	4.319677957938068968e-01
2.000000000000000000e+02	-6.453691253495494886e-18	2.902855868141678730e+00	2.902855868141672513e+00	2.455093444858665193e-05	7.100111853585953372e-05	4.267133307944381837e-01
1.950000000000000000e+02	-6.412784028193663407e-18	2.920739829150681199e+00	2.920739829150673650e+00	2.328061013385587401e-05	6.672655308958129364e-05	4.214287772079193806e-01
1.900000000000000000e+02	-6.372388091597307280e-18	2.938672702957227933e+00	2.938672702957222604e+00	2.198264946144390115e-05	6.233865706933314568e-05	4.161140437392530367e-01
1.850000000000000000e+02	-6.332506359941782944e-18	2.956653372049913298e+00	2.956653372049906192e+00	2.065859846993020664e-05	5.783903178250233626e-05	4.107690375520574033e-01
1.800000000000000000e+02	-6.293141760526129363e-18	2.974681746232069379e+00	2.974681746232060942e+00	1.930743100413637593e-05	5.322440352698488178e-05	4.053936435975016850e-01
1.750000000000000000e+02	-6.254297234159881897e-18	2.992758057356786683e+00	2.992758057356779577e+00	1.792864711072139739e-05	4.849354328905009160e-05	3.999877594614195675e-01
1.700000000000000000e+02	-6.215975721705113734e-18	3.010880351648556275e+00	3.010880351648547837e+00	1.652164336096536947e-05	4.364079524653829425e-05	3.945512498375970956e-01
1.650000000000000000e+02	-6.178180201066988866e-18	3.029052047413242743e+00	3.029052047413236526e+00	1.508903873249090744e-05	3.867596012541526683e-05	3.890840085216648592e-01
1.600000000000000000e+02	-6.140913629933904239e-18	3.047268171988259944e+00	3.047268171988253727e+00	1.362781969020415553e-05	3.358719598500844344e-05	3.835858908727360905e-01
1.550000000000000000e+02	-6.104179005008288072e-18	3.065533286224548792e+00	3.065533286224543019e+00	1.213610765105263850e-05	2.837557187159183461e-05	3.780567639193634921e-01
1.500000000000000000e+02	-6.067979315775623747e-18	3.083842822739288891e+00	3.083842822739280898e+00	1.061709401410296538e-05	2.304146781503312936e-05	3.724964744120650151e-01
1.450000000000000000e+02	-6.032317596792302257e-18	3.102198722413486376e+00	3.102198722413477938e+00	9.071805203923826263e-06	1.757099056216076882e-05	3.669048512653936278e-01
1.400000000000000000e+02	-5.997196860813036631e-18	3.120601978913649877e+00	3.120601978913643215e+00	7.494559831387550475e-06	1.198244356935434587e-05	3.612817841724968448e-01
1.350000000000000000e+02	-5.962620161700656369e-18	3.139050419806090453e+00	3.139050419806082015e+00	5.891649718814740440e-06	6.259953783566950439e-06	3.556270339675704495e-01
1.300000000000000000e+02	-5.928590563220632785e-18	3.157544276033141362e+00	3.157544276033131148e+00	4.258578331592109529e-06	4.061828300296012574e-07	3.499404616386186939e-01
1.250000000000000000e+02	-5.895111148075058632e-18	3.176083667341757621e+00	3.176083667341752736e+00	2.594681032070070088e-06	-5.582768155931190686e-06	3.442218724908919225e-01
1.200000000000000000e+02	-5.862185017379295128e-18	3.194667833971789328e+00	3.194667833971780446e+00	9.009919863466039507e-07	-1.170800823098987485e-05	3.384710653089648691e-01
1.150000000000000000e+02	-5.829815288280169769e-18	3.213297414173597932e+00	3.213297414173589495e+00	-8.227951880438137293e-07	-1.797020761980139240e-05	3.326878292606606502e-01
1.100000000000000000e+02	-5.798005103117558823e-18	3.231972128384067222e+00	3.231972128384059229e+00	-2.576679311631138494e-06	-2.437498552591622314e-05	3.268719479310773779e-01
1.050000000000000000e+02	-5.766757630027422961e-18	3.250690963073643136e+00	3.250690963073636919e+00	-4.361973368056781566e-06	-3.092088928100696202e-05	3.210231988678145520e-01
1.000000000000000000e+02	-5.736076043966537025e-18	3.269455692482034603e+00	3.269455692482027498e+00	-6.178473293554892776e-06	-3.761278422165204548e-05	3.151413345785081255e-01
9.500000000000000000e+01	-5.705963564727458239e-18	3.288266091595301255e+00	3.288266091595292817e+00	-8.024921885941831715e-06	-4.445251411228747830e-05	3.092261221574063024e-01
9.000000000000000000e+01	-5.676423410761416817e-18	3.307116919787731035e+00	3.307116919787722598e+00	-9.905744249939828563e-06	-5.143874055321949354e-05	3.032772463911209693e-01
8.500000000000000000e+01	-5.647458854806140010e-18	3.326012966790860670e+00	3.326012966790852232e+00	-1.181768912170546683e-05	-5.857962442189935525e-05	2.972944810694294615e-01
8.000000000000000000e+01	-5.619073185857515625e-18	3.344955043803388151e+00	3.344955043803383266e+00	-1.376247634065447450e-05	-6.587409136120714651e-05	2.912775392542753528e-01
7.500000000000000000e+01	-5.591269711122998060e-18	3.363940520758011310e+00	3.363940520758005093e+00	-1.573934529257867829e-05	-7.332538723192414526e-05	2.852260975686209954e-01
7.000000000000000000e+01	-5.564051779990191651e-18	3.382968251784893354e+00	3.382968251784884028e+00	-1.775124519702837807e-05	-8.093832296669604704e-05	2.791398405534742944e-01
6.500000000000000000e+01	-5.537422765748488203e-18	3.402040584312625349e+00	3.402040584312617799e+00	-1.979630415814646188e-05	-8.871296247808800638e-05	2.730184424335144189e-01
6.000000000000000000e+01	-5.511386082548459415e-18	3.421156543902890590e+00	3.421156543902885261e+00	-2.187534109989813330e-05	-9.665335546195594229e-05	2.668615576623765695e-01
5.500000000000000000e+01	-5.485945176386953211e-18	3.440315056936543048e+00	3.440315056936533278e+00	-2.398976575615485301e-05	-1.047619794770214172e-04	2.606688201079708223e-01
5.000000000000000000e+01	-5.461103523298337376e-18	3.459517955148287083e+00	3.459517955148281310e+00	-2.613899015885428782e-05	-1.130416088170880970e-04	2.544398603485630850e-01
4.500000000000000000e+01	-5.436864642960009005e-18	3.478762566483146301e+00	3.478762566483136975e+00	-2.832183153011090992e-05	-1.214990139054834915e-04	2.481742646531248375e-01
4.000000000000000000e+01	-5.413232091203622379e-18	3.498051925004338258e+00	3.498051925004331597e+00	-3.054686154267556147e-05	-1.301321104372167787e-04	2.418716221942165956e-01
3.500000000000000000e+01	-5.390209467815465772e-18	3.517384440834094406e+00	3.517384440834086856e+00	-3.280663119599364254e-05	-1.389480665271508792e-04	2.355315070041518188e-01
3.000000000000000000e+01	-5.367800412464476243e-18	3.536758460944835036e+00	3.536758460944826155e+00	-3.510436445849910754e-05	-1.479497725960928715e-04	2.291534369976421792e-01
2.500000000000000000e+01	-5.346008617592341614e-18	3.556175960163466598e+00	3.556175960163457273e+00	-3.743911735705015594e-05	-1.571406852173092743e-04	2.227369525197993028e-01
2.000000000000000000e+01	-5.324837810292486482e-18	3.575635977380791974e+00	3.575635977380780428e+00	-3.981415616409140557e-05	-1.665255178592851533e-04	2.162815438996614492e-01
1.500000000000000000e+01	-5.304291789538191732e-18	3.595138950009066914e+00	3.595138950009058476e+00	-4.222845192440068926e-05	-1.761080737452588299e-04	2.097866872660143212e-01
1.000000000000000000e+01	-5.284374373860609991e-18	3.614683705975679562e+00	3.614683705975672456e+00	-4.468405584607441585e-05	-1.858920305064663868e-04	2.032518184065083555e-01
5.000000000000000000e+00	-5.265089467064428134e-18	3.634272594346386498e+00	3.634272594346379837e+00	-4.717724647450904837e-05	-1.958851206092034503e-04	1.966763832903000442e-01
0.000000000000000000e+00	-5.246441027022762416e-18	3.653901792227858714e+00	3.653901792227849832e+00	-4.970606080032798313e-05	-2.061327127445770197e-04	1.900597330049739186e-01
-5.000000000000000000e+00	-5.228433047924898433e-18	3.673574364042640816e+00	3.673574364042634599e+00	-5.229527351296658845e-05	-2.165468978069502541e-04	1.834012558182044617e-01
-1.000000000000000000e+01	-5.211069596665034133e-18	3.693290334970535493e+00	3.693290334970527056e+00	-5.491969763383061463e-05	-2.271882888055565036e-04	1.767002736363443571e-01
-1.500000000000000000e+01	-5.194354836095877075e-18	3.713048708211509119e+00	3.713048708211500681e+00	-5.758927249773688632e-05	-2.380474749565327007e-04	1.699560997774064997e-01
-2.000000000000000000e+01	-5.178292966682253177e-18	3.732847428860943229e+00	3.732847428860933903e+00	-6.031376291606437858e-05	-2.491599476959761015e-04	1.631679152562271473e-01
-2.500000000000000000e+01	-5.162888273107602953e-18	3.752690390303615509e+00	3.752690390303608403e+00	-6.308405592131482791e-05	-2.605030624974939788e-04	1.563350243887719482e-01
-3.000000000000000000e+01	-5.148145119434217402e-18	3.772574641743907886e+00	3.772574641743901669e+00	-6.590168750778944583e-05	-2.720957468024066202e-04	1.494565523591418477e-01
-3.500000000000000000e+01	-5.134067965514006173e-18	3.792501103506143334e+00	3.792501103506135340e+00	-6.877100949529925042e-05	-2.839422113418800043e-04	1.425316492893747011e-01
-4.000000000000000000e+01	-5.120661315632089550e-18	3.812470060375361403e+00	3.812470060375357406e+00	-7.169117893994437964e-05	-2.960571682499120102e-04	1.355593856608868497e-01
-4.500000000000000000e+01	-5.107929809442363361e-18	3.832480536606700738e+00	3.832480536606692301e+00	-7.466481183425066495e-05	-3.084438496806734100e-04	1.285387933426697660e-01
-5.000000000000000000e+01	-5.095878177524365954e-18	3.852534516377989160e+00	3.852534516377980278e+00	-7.769438704197831975e-05	-3.211113085631973007e-04	1.214688764767247048e-01
-5.500000000000000000e+01	-5.084511209709852635e-18	3.872632020473660841e+00	3.872632020473649295e+00	-8.078138913787318118e-05	-3.340719961228353339e-04	1.143485332367433771e-01
-6.000000000000000000e+01	-5.073833875200690511e-18	3.892769878254159543e+00	3.892769878254151550e+00	-8.392804432829045519e-05	-3.473346465352079989e-04	1.071766032023559606e-01
-6.500000000000000000e+01	-5.063851190560732088e-18	3.912949966865994167e+00	3.912949966865984397e+00	-8.713501377400512820e-05	-3.609118502335033948e-04	9.995187867023172523e-02
-7.000000000000000000e+01	-5.054568322941843864e-18	3.933173547298509654e+00	3.933173547298497663e+00	-9.042359226575234950e-05	-3.747818307832387276e-04	9.267309666856872463e-02
-7.500000000000000000e+01	-5.045990582189235996e-18	3.953440140158572369e+00	3.953440140158562155e+00	-9.376515436281484227e-05	-3.890267971621948141e-04	8.533888445752900453e-02
-8.000000000000000000e+01	-5.038123400112596646e-18	3.973747893493318806e+00	3.973747893493304595e+00	-9.717624676421269376e-05	-4.036273213973490454e-04	7.794775289955181707e-02
-8.500000000000000000e+01	-5.030972346182896346e-18	3.994099464621653439e+00	3.994099464621643669e+00	-1.006610838232163165e-04	-4.186002726765334627e-04	7.049820465376020751e-02
-9.000000000000000000e+01	-5.024543134434635885e-18	4.014494122460202874e+00	4.014494122460193104e+00	-1.042212042228677737e-04	-4.339654839950865452e-04	6.298856767815669278e-02
-9.500000000000000000e+01	-5.018841703826985000e-18	4.034930511655478114e+00	4.034930511655466567e+00	-1.078625391632230654e-04	-4.497390762464553824e-04	5.541707873678768104e-02
-1.000000000000000000e+02	-5.013874099848715854e-18	4.055410554357163022e+00	4.055410554357152364e+00	-1.115876955616080672e-04	-4.659453986844381093e-04	4.778187353444825203e-02
-1.050000000000000000e+02	-5.009646577264118862e-18	4.075934766748347649e+00	4.075934766748340543e+00	-1.154021815600064538e-04	-4.826096884406944260e-04	4.008094240393023089e-02
-1.100000000000000000e+02	-5.006165645104256922e-18	4.096500916462111341e+00	4.096500916462098907e+00	-1.192922503715393467e-04	-4.997840938707656232e-04	3.231209188947309352e-02
-1.150000000000000000e+02	-5.003437936617378812e-18	4.117111318147643750e+00	4.117111318147633980e+00	-1.233017697992059105e-04	-5.174424947434310210e-04	2.447304908291603187e-02
-1.200000000000000000e+02	-5.001470391251359275e-18	4.137764399785933911e+00	4.137764399785925029e+00	-1.274161109381380039e-04	-5.356443122350504739e-04	1.656127465680940630e-02
-1.250000000000000000e+02	-5.000270171633740854e-18	4.158463847160735583e+00	4.158463847160725813e+00	-1.316478006450122658e-04	-5.544386780106311252e-04	8.574160744138322951e-03
-1.300000000000000000e+02	-4.999844733485027735e-18	4.179205637694442643e+00	4.179205637694434650e+00	-1.359942664139547391e-04	-5.738616731994134780e-04	5.087081042917706089e-04
-1.350000000000000000e+02	-5.000201797787830168e-18	4.199992841914959030e+00	4.199992841914949260e+00	-1.404766766993774971e-04	-5.939410024190048404e-04	-7.638202607941909673e-03
-1.400000000000000000e+02	-5.001349430543776537e-18	4.220824344225623470e+00	4.220824344225611924e+00	-1.451022758431305172e-04	-6.147718793281571224e-04	-1.586998596761995603e-02
-1.450000000000000000e+02	-5.003296025848286167e-18	4.241701901983339518e+00	4.241701901983330636e+00	-1.498619290199870453e-04	-6.364237645397890098e-04	-2.419036226725521099e-02
-1.500000000000000000e+02	-5.006050386809579820e-18	4.262624135473642717e+00	4.262624135473631171e+00	-1.547988385075972769e-04	-6.589138223905689588e-04	-3.260338586141227346e-02
-1.550000000000000000e+02	-5.009621689429228685e-18	4.283592344971262733e+00	4.283592344971252075e+00	-1.599033851740685064e-04	-6.823734680358203939e-04	-4.111356147999436356e-02
-1.600000000000000000e+02	-5.014019603119650403e-18	4.304607148168173580e+00	4.304607148168162922e+00	-1.651992834155358741e-04	-7.069084718443441025e-04	-4.972573701108124605e-02
-1.650000000000000000e+02	-5.019254277375288726e-18	4.325668941517339050e+00	4.325668941517328392e+00	-1.707158322837507014e-04	-7.325965794502940255e-04	-5.844535885827178978e-02
-1.700000000000000000e+02	-5.025336421097833008e-18	4.346778330300119286e+00	4.346778330300107740e+00	-1.764715906176709387e-04	-7.595997809625889934e-04	-6.727838575424754941e-02
-1.750000000000000000e+02	-5.032277354268693671e-18	4.367935480606427667e+00	4.367935480606417009e+00	-1.825094127826081946e-04	-7.880619336815985641e-04	-7.623146511703095263e-02
-1.800000000000000000e+02	-5.040089129401668175e-18	4.389141503568450453e+00	4.389141503568439795e+00	-1.888269542063312025e-04	-8.182261714661623634e-04	-8.531207620789391100e-02
-1.850000000000000000e+02	-5.048784501570886600e-18	4.410397600781565508e+00	4.410397600781553074e+00	-1.954984551909573053e-04	-8.503194809372685136e-04	-9.452851370962712940e-02
-1.900000000000000000e+02	-5.058377137562175216e-18	4.431703523583572668e+00	4.431703523583562010e+00	-2.025528320594487607e-04	-8.846455431455119492e-04	-1.038902550619301007e-01
-1.950000000000000000e+02	-5.068881659697189456e-18	4.453062065990025076e+00	4.453062065990015306e+00	-2.100594358206941655e-04	-9.215849474025391555e-04	-1.134079635106373246e-01
-2.000000000000000000e+02	-5.080313846087768465e-18	4.474472981247057390e+00	4.474472981247044956e+00	-2.180934773760221626e-04	-9.616226393168042248e-04	-1.230939261045241040e-01
-2.050000000000000000e+02	-5.092690748745106570e-18	4.495938242931538653e+00	4.495938242931531548e+00	-2.267555851472753670e-04	-1.005380209713375734e-03	-1.329622515323551635e-01
-2.100000000000000000e+02	-5.106030921222851544e-18	4.517458409611030845e+00	4.517458409611024628e+00	-2.361732677231696462e-04	-1.053681269896610592e-03	-1.430293951591510571e-01
-2.150000000000000000e+02	-5.120354657123781281e-18	4.539036751890193067e+00	4.539036751890180632e+00	-2.465208596219641782e-04	-1.107620773534180418e-03	-1.533146001400960412e-01
-2.200000000000000000e+02	-5.135684319409511338e-18	4.560675208213085696e+00	4.560675208213075926e+00	-2.580228768768844214e-04	-1.168725613580221152e-03	-1.638407217029337337e-01
-2.250000000000000000e+02	-5.152044785626876056e-18	4.582374651639676166e+00	4.582374651639664620e+00	-2.710206595481492943e-04	-1.239150559229874925e-03	-1.746355001959089825e-01
-2.300000000000000000e+02	-5.169463889621090668e-18	4.604140880811198322e+00	4.604140880811184999e+00	-2.859943439235757890e-04	-1.322083715900137287e-03	-1.857323131442175923e-01
-2.350000000000000000e+02	-5.187973183731814396e-18	4.625976185768331028e+00	4.625976185768321258e+00	-3.037119686548367002e-04	-1.422359999982227442e-03	-1.971730582390952835e-01
-2.400000000000000000e+02	-5.207608956067770895e-18	4.647885306776482039e+00	4.647885306776468717e+00	-3.253307898009835967e-04	-1.547994341863309599e-03	-2.090107297796201524e-01
-2.450000000000000000e+02	-5.228413437818829742e-18	4.669875713577025245e+00	4.669875713577017251e+00	-3.525453006807907110e-04	-1.712775051632765919e-03	-2.213143723107278971e-01
-2.500000000000000000e+02	-5.250436991067696237e-18	4.691952839079942095e+00	4.691952839079934101e+00	-3.886950408634702592e-04	-1.944047858250936645e-03	-2.341771776272344452e-01
-2.550000000000000000e+02	-5.273741023612827030e-18	4.714126224667415599e+00	4.714126224667399612e+00	-4.396620231330872490e-04	-2.306669729188540619e-03	-2.477306989046141605e-01
-2.600000000000000000e+02	-5.298403608342662939e-18	4.736395971197378429e+00	4.736395971197367771e+00	-5.411401702949779477e-04	-2.995423987322421832e-03	-2.621764522366134553e-01
-2.650000000000000000e+02	-5.324531022147135044e-18	4.758669783476009663e+00	4.758670442138276613e+00	-1.053016951129466571e-03	-4.746395321614990323e-03	-2.778964553818819017e-01
-2.700000000000000000e+02	-5.352343228788649311e-18	4.778675150788640025e+00	4.778938318120717454e+00	-7.397581555159320719e-03	-1.054106532456999985e-02	-2.969998083730215899e-01
-2.750000000000000000e+02	-7.126694346369231989e-18	-2.640551576719144755e+00	2.640551576719139426e+00	-4.053600363748966200e-05	-1.227795240050848723e-04	-5.024123070503216937e-01
-2.800000000000000000e+02	-7.175391476516000540e-18	-2.623475016396588977e+00	2.623475016396582760e+00	-4.140839393682092893e-05	-1.254680119629339517e-04	-5.072234616418164199e-01
-2.850000000000000000e+02	-7.224551333118967510e-18	-2.606451911317336556e+00	2.606451911317327674e+00	-4.225279053518124283e-05	-1.280710383032759164e-04	-5.120053980485907985e-01
-2.900000000000000000e+02	-7.274171094524186838e-18	-2.589482700040304231e+00	2.589482700040297569e+00	-4.307428036931655705e-05	-1.305881737385536855e-04	-5.167581351316739013e-01
-2.950000000000000000e+02	-7.324247938632841136e-18	-2.572565589747943804e+00	2.572565589747939363e+00	-4.387166551141626032e-05	-1.330190007032294210e-04	-5.214816881750595767e-01
-3.000000000000000000e+02	-7.374779063931199521e-18	-2.555705233146008837e+00	2.555705233146003508e+00	-4.464616416279270657e-05	-1.353660745550004294e-04	-5.261760757569061697e-01
-3.050000000000000000e+02	-7.425761631600922906e-18	-2.538896068339806966e+00	2.538896068339800305e+00	-4.539829486937486318e-05	-1.376302410269840924e-04	-5.308413087316120604e-01
-3.100000000000000000e+02	-7.477192844649333161e-18	-2.522142601602871625e+00	2.522142601602866741e+00	-4.612961402503748542e-05	-1.398159961254040072e-04	-5.354774175098833133e-01
-3.150000000000000000e+02	-7.529069891638092740e-18	-2.505444984088674776e+00	2.505444984088667226e+00	-4.683403357845036959e-05	-1.419147459032792840e-04	-5.400843478199758296e-01
-3.200000000000000000e+02	-7.581389949196222785e-18	-2.488802318178366502e+00	2.488802318178360728e+00	-4.751809697039659837e-05	-1.439383022542077496e-04	-5.446621704474090553e-01
-3.250000000000000000e+02	-7.634150214075299611e-18	-2.472216088664132450e+00	2.472216088664124900e+00	-4.818029715720050784e-05	-1.458833347552296387e-04	-5.492108586128876535e-01
-3.300000000000000000e+02	-7.687347873163028994e-18	-2.455685814962079494e+00	2.455685814962072389e+00	-4.882133251009612300e-05	-1.477510719583822888e-04	-5.537304140205089320e-01
-3.350000000000000000e+02	-7.740980106757276236e-18	-2.439211968461413083e+00	2.439211968461408198e+00	-4.944009290100367010e-05	-1.495432952665347748e-04	-5.582208370812736797e-01
-3.400000000000000000e+02	-7.795044113445611288e-18	-2.422795650204801809e+00	2.422795650204796924e+00	-5.003797448390162849e-05	-1.512611810489867029e-04	-5.626821200927558664e-01
-3.450000000000000000e+02	-7.849537066603735912e-18	-2.406435675403494123e+00	2.406435675403487462e+00	-5.061492550515621000e-05	-1.529025642594789654e-04	-5.671142560100927987e-01
-3.500000000000000000e+02	-7.904456169943432470e-18	-2.390134582459796597e+00	2.390134582459791268e+00	-5.117075881369723361e-05	-1.544778297902099108e-04	-5.715172506568740873e-01
-3.550000000000000000e+02	-7.959798582263775451e-18	-2.373889185255130041e+00	2.373889185255125156e+00	-5.170600962474727734e-05	-1.559798594485445778e-04	-5.758910841264911484e-01
-3.600000000000000000e+02	-8.015561520816626668e-18	-2.357704517849563253e+00	2.357704517849556591e+00	-5.222093684840482743e-05	-1.574111017344311696e-04	-5.802357373912029326e-01
-3.650000000000000000e+02	-8.071742136849382985e-18	-2.341577124105351793e+00	2.341577124105346464e+00	-5.271570103414386103e-05	-1.587746517962771971e-04	-5.845512126254802654e-01
-3.700000000000000000e+02	-8.128337649059224196e-18	-2.325511161700807961e+00	2.325511161700803520e+00	-5.318994846483516268e-05	-1.600695788659008665e-04	-5.888374796812654299e-01
-3.750000000000000000e+02	-8.185345201542495326e-18	-2.309503439047178475e+00	2.309503439047171813e+00	-5.364487169769654529e-05	-1.612985666955139060e-04	-5.930945403042034991e-01
-3.800000000000000000e+02	-8.242761989720520551e-18	-2.293555801712097608e+00	2.293555801712091835e+00	-5.408010365887616443e-05	-1.624624041519029340e-04	-5.973223695066637307e-01
-3.850000000000000000e+02	-8.300585191488317964e-18	-2.277668556487644658e+00	2.277668556487638885e+00	-5.449613022396660090e-05	-1.635621660967811217e-04	-6.015209507978717118e-01
-3.900000000000000000e+02	-8.358811979894395401e-18	-2.261842923650454473e+00	2.261842923650449144e+00	-5.489241776024374544e-05	-1.645985196835284545e-04	-6.056902685787847185e-01
-3.950000000000000000e+02	-8.417439523177446335e-18	-2.246077793058755656e+00	2.246077793058751215e+00	-5.527017408262000739e-05	-1.655739040154678937e-04	-6.098303038688975830e-01
-4.000000000000000000e+02	-8.476465011533029015e-18	-2.230375125002790337e+00	2.230375125002785452e+00	-5.562868055518638678e-05	-1.664865723838760867e-04	-6.139410313698764332e-01
-4.050000000000000000e+02	-8.535885590961891138e-18	-2.214734130897941355e+00	2.214734130897936470e+00	-5.597033474580865583e-05	-1.673411765392413377e-04	-6.180224394012352462e-01
-4.100000000000000000e+02	-8.595698454495826321e-18	-2.199156578145772922e+00	2.199156578145766705e+00	-5.629253802257636974e-05	-1.681354235602750447e-04	-6.220744979672813146e-01
-4.150000000000000000e+02	-8.655900739049157257e-18	-2.183640469771463977e+00	2.183640469771457759e+00	-5.659652023852185623e-05	-1.688738871475142171e-04	-6.260972009021821272e-01
-4.200000000000000000e+02	-8.716489636423866526e-18	-2.168189459491399074e+00	2.168189459491392856e+00	-5.688435197611296860e-05	-1.695551709972436801e-04	-6.300905105914716975e-01
-4.250000000000000000e+02	-8.777462283665917983e-18	-2.152800112496376705e+00	2.152800112496370932e+00	-5.715231478009027657e-05	-1.701803845109686384e-04	-6.340544202097451176e-01
-4.300000000000000000e+02	-8.838815873917391698e-18	-2.137477900679505272e+00	2.137477900679502607e+00	-5.740514066324308757e-05	-1.707499761642745364e-04	-6.379888946268721384e-01
-4.350000000000000000e+02	-8.900547532377067581e-18	-2.122218676149746575e+00	2.122218676149741245e+00	-5.764007983096829639e-05	-1.712687917047112031e-04	-6.418939222189337102e-01
-4.400000000000000000e+02	-8.962654427706631867e-18	-2.107024961809081276e+00	2.107024961809075059e+00	-5.785800103750238720e-05	-1.717342873754344496e-04	-6.457694830370883654e-01
-4.450000000000000000e+02	-9.025133718929693202e-18	-2.091896877449888503e+00	2.091896877449884506e+00	-5.806006459151634956e-05	-1.721476825839329968e-04	-6.496155521931051835e-01
-4.500000000000000000e+02	-9.087982548835395545e-18	-2.076835397428343111e+00	2.076835397428337338e+00	-5.824533238737532304e-05	-1.725112217318279149e-04	-6.534321144532743153e-01
-4.550000000000000000e+02	-9.151198074819369743e-18	-2.061839761714079344e+00	2.061839761714074903e+00	-5.841446941541676821e-05	-1.728248915074287223e-04	-6.572191460824724496e-01
-4.600000000000000000e+02	-9.214777444111515096e-18	-2.046911914146055445e+00	2.046911914146049671e+00	-5.856811154920009237e-05	-1.730908071022863829e-04	-6.609766297364296772e-01
-4.650000000000000000e+02	-9.278717791623233374e-18	-2.032050128128196409e+00	2.032050128128190636e+00	-5.870582125303319725e-05	-1.733093002774233320e-04	-6.647045551610366587e-01
-4.700000000000000000e+02	-9.343016283943746877e-18	-2.017257711621395888e+00	2.017257711621392335e+00	-5.882897714506591096e-05	-1.734812995828038376e-04	-6.684028925555031142e-01
-4.750000000000000000e+02	-9.407670034763760063e-18	-2.002533067924912924e+00	2.002533067924909815e+00	-5.893773746631521656e-05	-1.736094637595875603e-04	-6.720716411405498469e-01
-4.800000000000000000e+02	-9.472676230727223770e-18	-1.987877904272043805e+00	1.987877904272038920e+00	-5.903040082773934242e-05	-1.736904814507014892e-04	-6.757107699320969996e-01
-4.850000000000000000e+02	-9.538031970173744827e-18	-1.973290318535674492e+00	1.973290318535671606e+00	-5.910886282706298193e-05	-1.737289340140619489e-04	-6.793202811039187328e-01
-4.900000000000000000e+02	-9.603734410192310599e-18	-1.958773643541643183e+00	1.958773643541638299e+00	-5.917323798370513439e-05	-1.737262572641711173e-04	-6.829001567742463141e-01
-4.950000000000000000e+02	-9.669780685035012327e-18	-1.944327081619996678e+00	1.944327081619992903e+00	-5.922357660591668499e-05	-1.736813675312592442e-04	-6.864503873581276894e-01
-5.000000000000000000e+02	-9.736167941594246264e-18	-1.929950610022038271e+00	1.929950610022033830e+00	-5.925722462791628933e-05	-1.735959479954761128e-04	-6.899710068709401511e-01
-4.950000000000000000e+02	-9.669780684656556308e-18	-1.944327023474774263e+00	1.944327023474770488e+00	-5.922411939254921301e-05	-1.736812495256299417e-04	-6.864503882039126870e-01
-4.900000000000000000e+02	-9.603734410267008948e-18	-1.958774201987736996e+00	1.958774201987732333e+00	-5.917284999863823576e-05	-1.737258292698087001e-04	-6.829001558439169450e-01
-4.850000000000000000e+02	-9.538031965826307727e-18	-1.973290337944853201e+00	1.973290337944849204e+00	-5.910907535735933582e-05	-1.737296657307344449e-04	-6.793202849802129073e-01
-4.800000000000000000e+02	-9.472676229094751623e-18	-1.987877413039536911e+00	1.987877413039531804e+00	-5.903033196627066403e-05	-1.736907876226865253e-04	-6.757107710178633653e-01
-4.750000000000000000e+02	-9.407670061143447459e-18	-2.002535035100959870e+00	2.002535035100954985e+00	-5.893545493410573798e-05	-1.736087779518794927e-04	-6.720715973217248340e-01
-4.700000000000000000e+02	-9.343016285002492197e-18	-2.017258380492750636e+00	2.017258380492745307e+00	-5.882912629993297074e-05	-1.734815067422673304e-04	-6.684028918929340035e-01
-4.650000000000000000e+02	-9.278717800674814453e-18	-2.032050937383096834e+00	2.032050937383092393e+00	-5.870542680436163628e-05	-1.733083535561331294e-04	-6.647045485111652274e-01
-4.600000000000000000e+02	-9.214777437282612788e-18	-2.046911148347786202e+00	2.046911148347783094e+00	-5.856773789900777613e-05	-1.730908700892994491e-04	-6.609766336783351459e-01
-4.550000000000000000e+02	-9.151198087746481160e-18	-2.061840098128134624e+00	2.061840098128130183e+00	-5.841462503676811099e-05	-1.728247801773511328e-04	-6.572191398070317270e-01
-4.500000000000000000e+02	-9.087982551259478825e-18	-2.076834758072333642e+00	2.076834758072328757e+00	-5.824511074296638086e-05	-1.725108302875822449e-04	-6.534321128298438142e-01
-4.450000000000000000e+02	-9.025133713470997605e-18	-2.091897056554243406e+00	2.091897056554239409e+00	-5.806004852490133117e-05	-1.721468457531576406e-04	-6.496155491123615233e-01
-4.400000000000000000e+02	-8.962654430604815929e-18	-2.107025623477110976e+00	2.107025623477106979e+00	-5.785899369002114374e-05	-1.717343110752663686e-04	-6.457694801907942761e-01
-4.350000000000000000e+02	-8.900547526110302624e-18	-2.122217965711004517e+00	2.122217965710997856e+00	-5.763986097096237919e-05	-1.712689133469915716e-04	-6.418939255529435561e-01
-4.300000000000000000e+02	-8.838815870694099877e-18	-2.137477437046619855e+00	2.137477437046614970e+00	-5.740495367381353881e-05	-1.707512210046998301e-04	-6.379888938662303666e-01
-4.250000000000000000e+02	-8.777462289604068447e-18	-2.152800705359569911e+00	2.152800705359565470e+00	-5.715286504660478667e-05	-1.701802419740091623e-04	-6.340544172753681540e-01
-4.200000000000000000e+02	-8.716489634867570301e-18	-2.168188608891508551e+00	2.168188608891503222e+00	-5.688441033250165289e-05	-1.695546286777913135e-04	-6.300905108265500987e-01
-4.150000000000000000e+02	-8.655900736867955314e-18	-2.183640716808315840e+00	2.183640716808310511e+00	-5.659706478330235987e-05	-1.688738646870987180e-04	-6.260972002657725355e-01
-4.100000000000000000e+02	-8.595698454575009775e-18	-2.199156483519594474e+00	2.199156483519589145e+00	-5.629199932009812114e-05	-1.681355906481138895e-04	-6.220744986511448360e-01
-4.050000000000000000e+02	-8.535885595433787994e-18	-2.214734631778808804e+00	2.214734631778803919e+00	-5.597006359207441073e-05	-1.673408537786212407e-04	-6.180224384216083111e-01
-4.000000000000000000e+02	-8.476465008355871690e-18	-2.230374822065021245e+00	2.230374822065016360e+00	-5.562956540397836889e-05	-1.664875679333699225e-04	-6.139410330393565429e-01
-3.950000000000000000e+02	-8.417439526207276183e-18	-2.246077945499139528e+00	2.246077945499135531e+00	-5.527004496293749824e-05	-1.655722121094660112e-04	-6.098303032539480473e-01
-3.900000000000000000e+02	-8.358811978482731892e-18	-2.261842050795662029e+00	2.261842050795657588e+00	-5.489224000560009951e-05	-1.645974596235834386e-04	-6.056902734411004907e-01
-3.850000000000000000e+02	-8.300585191531407950e-18	-2.277669057093442362e+00	2.277669057093438365e+00	-5.449554183187796158e-05	-1.635621044604968833e-04	-6.015209547874499352e-01
-3.800000000000000000e+02	-8.242761989733516726e-18	-2.293555759521129556e+00	2.293555759521123782e+00	-5.407962387069196591e-05	-1.624619239037007796e-04	-5.973223696896066137e-01
-3.750000000000000000e+02	-8.185345200893407631e-18	-2.309502970966703650e+00	2.309502970966699209e+00	-5.364479932472571556e-05	-1.612987282772966363e-04	-5.930945392494150203e-01
-3.700000000000000000e+02	-8.128337651411852394e-18	-2.325511804970417984e+00	2.325511804970413099e+00	-5.319042185223665922e-05	-1.600694809886402353e-04	-5.888374773283197028e-01
-3.650000000000000000e+02	-8.071742147020226726e-18	-2.341578165067815576e+00	2.341578165067812023e+00	-5.271564302833810884e-05	-1.587740076241991047e-04	-5.845512062744274706e-01
-3.600000000000000000e+02	-8.015561520263490343e-18	-2.357704942534495807e+00	2.357704942534490034e+00	-5.222061760810905523e-05	-1.574113606357011128e-04	-5.802357391493105920e-01
-3.550000000000000000e+02	-7.959798590916713683e-18	-2.373890058952743853e+00	2.373890058952737636e+00	-5.170587311829749069e-05	-1.559790811325711393e-04	-5.758910781578713278e-01
-3.500000000000000000e+02	-7.904456168340260651e-18	-2.390133998637313795e+00	2.390133998637308022e+00	-5.117108755091764194e-05	-1.544779989875576123e-04	-5.715172506709369493e-01
-3.450000000000000000e+02	-7.849537064995948024e-18	-2.406434858347735073e+00	2.406434858347727523e+00	-5.061476275243231447e-05	-1.529059870207072726e-04	-5.671142637910687734e-01
-3.400000000000000000e+02	-7.795044113323645996e-18	-2.422795298341196446e+00	2.422795298341190229e+00	-5.003831633121118229e-05	-1.512608009258943034e-04	-5.626821194684387129e-01
-3.350000000000000000e+02	-7.740980112571894472e-18	-2.439212805466584477e+00	2.439212805466579592e+00	-4.944008045652576074e-05	-1.495429644282125423e-04	-5.582208334371429048e-01
-3.300000000000000000e+02	-7.687347878313383207e-18	-2.455686811302154826e+00	2.455686811302148609e+00	-4.882102004482514654e-05	-1.477526019002746210e-04	-5.537303949577372375e-01
-3.250000000000000000e+02	-7.634150216041036216e-18	-2.472216217649838566e+00	2.472216217649834569e+00	-4.818047175223526740e-05	-1.458830329850995954e-04	-5.492108564373249235e-01
-3.200000000000000000e+02	-7.581389959318764202e-18	-2.488803430336516964e+00	2.488803430336511191e+00	-4.751890443802969974e-05	-1.439380843005790532e-04	-5.446621648128235904e-01
-3.150000000000000000e+02	-7.529069893975254949e-18	-2.505446081691612203e+00	2.505446081691607318e+00	-4.683344083323008524e-05	-1.419149779903684414e-04	-5.400843510085657773e-01
-3.100000000000000000e+02	-7.477192844405388711e-18	-2.522143158930155504e+00	2.522143158930149287e+00	-4.612703902396153279e-05	-1.398135532253882681e-04	-5.354774042015191249e-01
-3.050000000000000000e+02	-7.425761631566491901e-18	-2.538896512610375300e+00	2.538896512610371303e+00	-4.539757620430978977e-05	-1.376306183716601060e-04	-5.308413129652986839e-01
-3.000000000000000000e+02	-7.374779064052745730e-18	-2.555705021386074360e+00	2.555705021386067255e+00	-4.464529393177489223e-05	-1.353683267203376560e-04	-5.261760652836131591e-01
-2.950000000000000000e+02	-7.324247939782522705e-18	-2.572565796091079715e+00	2.572565796091072166e+00	-4.386861006713409949e-05	-1.330208680920334752e-04	-5.214816887960973535e-01
-2.900000000000000000e+02	-7.274171094130893454e-18	-2.589482232690895724e+00	2.589482232690889063e+00	-4.307391407476236631e-05	-1.305878638158768622e-04	-5.167581315282000487e-01
-2.850000000000000000e+02	-7.224551328010324318e-18	-2.606450638712751289e+00	2.606450638712745072e+00	-4.225336771973160744e-05	-1.280716672679124203e-04	-5.120053961574785317e-01
-2.800000000000000000e+02	-7.175391477962933219e-18	-2.623475482751249199e+00	2.623475482751243870e+00	-4.140843666354927327e-05	-1.254687519421634817e-04	-5.072234624482606646e-01
-2.750000000000000000e+02	-7.126694348311142530e-18	-2.640552023589392672e+00	2.640552023589387343e+00	-4.053987264285297665e-05	-1.227777269464011534e-04	-5.024123064600476418e-01
-2.700000000000000000e+02	-7.078462758932568441e-18	-2.657679558976652867e+00	2.657679558976647094e+00	-3.964958791960202585e-05	-1.199957809511041510e-04	-4.975719102757327206e-01
-2.650000000000000000e+02	-7.030699548070683064e-18	-2.674862111445315715e+00	2.674862111445311275e+00	-3.873150089411455543e-05	-1.171275044170715530e-04	-4.927022310171009223e-01
-2.600000000000000000e+02	-6.983407529180713248e-18	-2.692095447931478258e+00	2.692095447931472929e+00	-3.779110269085376344e-05	-1.141667882883896462e-04	-4.878032603511363030e-01
-2.550000000000000000e+02	-6.936589539011955365e-18	-2.709380843230126956e+00	2.709380843230120739e+00	-3.682482073403598897e-05	-1.111125423228762527e-04	-4.828749432341678527e-01
-2.500000000000000000e+02	-6.890248416539433690e-18	-2.726718040093180750e+00	2.726718040093174533e+00	-3.583614243643459569e-05	-1.079625953591778584e-04	-4.779172505709957663e-01
-2.450000000000000000e+02	-6.844386989822452239e-18	-2.744106510675855759e+00	2.744106510675849098e+00	-3.482048296305514343e-05	-1.047192740880756117e-04	-4.729301451689751912e-01
-2.400000000000000000e+02	-6.799008102514624486e-18	-2.761545619938067464e+00	2.761545619938063023e+00	-3.378156534716001048e-05	-1.013788199781053169e-04	-4.679135747960612712e-01
-2.350000000000000000e+02	-6.754114601084321305e-18	-2.779033684214621491e+00	2.779033684214613498e+00	-3.271758929646746401e-05	-9.793978766077510298e-05	-4.628674866625313022e-01
-2.300000000000000000e+02	-6.709709345241561699e-18	-2.796574514686879454e+00	2.796574514686874124e+00	-3.162860570112687125e-05	-9.440150243116001035e-05	-4.577918282527160820e-01
-2.250000000000000000e+02	-6.665795186008962311e-18	-2.814164940131467674e+00	2.814164940131462345e+00	-3.051427210378653736e-05	-9.076093608276604788e-05	-4.526865428898286803e-01
-2.200000000000000000e+02	-6.622374974642982344e-18	-2.831804499561644484e+00	2.831804499561636490e+00	-2.937079042426872974e-05	-8.702407669634535921e-05	-4.475515739048748776e-01
-2.150000000000000000e+02	-6.579451606745513143e-18	-2.849493566940264788e+00	2.849493566940258127e+00	-2.820507651679901581e-05	-8.317495070564529859e-05	-4.423868429113136380e-01
-2.100000000000000000e+02	-6.537027936213372192e-18	-2.867232173391985217e+00	2.867232173391977224e+00	-2.701397823376841068e-05	-7.922539187782648190e-05	-4.371922763459323291e-01
-2.050000000000000000e+02	-6.495106855454262897e-18	-2.885019623512727449e+00	2.885019623512718123e+00	-2.579545046249456206e-05	-7.516715700549788412e-05	-4.319678008952384518e-01
-2.000000000000000000e+02	-6.453691244130648975e-18	-2.902855840822052169e+00	2.902855840822045952e+00	-2.454611971298751406e-05	-7.100404110218173014e-05	-4.267133157876213945e-01
-1.950000000000000000e+02	-6.412784030633046275e-18	-2.920740492901078511e+00	2.920740492901073626e+00	-2.327287324440304402e-05	-6.674961554030787319e-05	-4.214287747327954414e-01
-1.900000000000000000e+02	-6.372388091781645738e-18	-2.938672657987424941e+00	2.938672657987417391e+00	-2.198286643144949914e-05	-6.233860900632518572e-05	-4.161140447139466958e-01
-1.850000000000000000e+02	-6.332506360027445996e-18	-2.956653544653331966e+00	2.956653544653323973e+00	-2.065880984463186034e-05	-5.783909270204464870e-05	-4.107690362180608235e-01
-1.800000000000000000e+02	-6.293141760657738171e-18	-2.974682098208544456e+00	2.974682098208536019e+00	-1.930886139672496454e-05	-5.322425853434743109e-05	-4.053936483573833405e-01
-1.750000000000000000e+02	-6.254297234002173657e-18	-2.992758020365823501e+00	2.992758020365816840e+00	-1.792848802993787474e-05	-4.849366416376066873e-05	-3.999877568485837309e-01
-1.700000000000000000e+02	-6.215975724005080844e-18	-3.010880603770242026e+00	3.010880603770234476e+00	-1.652259175659593612e-05	-4.364551151558678410e-05	-3.945512533194400762e-01
-1.650000000000000000e+02	-6.178180200702440372e-18	-3.029051556380064625e+00	3.029051556380058408e+00	-1.508894315661024396e-05	-3.867673994281556359e-05	-3.890840089123892009e-01
-1.600000000000000000e+02	-6.140913631189730740e-18	-3.047268875736813154e+00	3.047268875736806493e+00	-1.362720545480025241e-05	-3.358784376149822004e-05	-3.835858936940789721e-01
-1.550000000000000000e+02	-6.104179003356858611e-18	-3.065532517744233854e+00	3.065532517744224972e+00	-1.213751107406886757e-05	-2.837550301396781505e-05	-3.780567593330161902e-01
-1.500000000000000000e+02	-6.067979319947961460e-18	-3.083842856668605137e+00	3.083842856668599364e+00	-1.061947535451174077e-05	-2.303859251272448412e-05	-3.724964681901223873e-01
-1.450000000000000000e+02	-6.032317593285773162e-18	-3.102198657124272785e+00	3.102198657124263903e+00	-9.072628289701122826e-06	-1.757517464774295031e-05	-3.669048548235077090e-01
-1.400000000000000000e+02	-5.997196859166837226e-18	-3.120602458882273833e+00	3.120602458882266284e+00	-7.496969537371746983e-06	-1.198295048205070766e-05	-3.612817705833576976e-01
-1.350000000000000000e+02	-5.962620161466187494e-18	-3.139049886756577923e+00	3.139049886756572594e+00	-5.891347770551139027e-06	-6.261889600892253173e-06	-3.556270297061372432e-01
-1.300000000000000000e+02	-5.928590563721841416e-18	-3.157544317743169682e+00	3.157544317743162576e+00	-4.258471374242866895e-06	-4.062088622446604743e-07	-3.499404628946905516e-01
-1.250000000000000000e+02	-5.895111148857005449e-18	-3.176083535564431237e+00	3.176083535564424132e+00	-2.594646421635308007e-06	5.582510337761394564e-06	-3.442218726647995330e-01
-1.200000000000000000e+02	-5.862185016478059292e-18	-3.194667795477596162e+00	3.194667795477585948e+00	-9.009372808632856559e-07	1.170809253892977664e-05	-3.384710616932160576e-01
-1.150000000000000000e+02	-5.829815288747392670e-18	-3.213297768719904468e+00	3.213297768719897807e+00	8.223997198221294295e-07	1.797351357173833421e-05	-3.326878267742851558e-01
-1.100000000000000000e+02	-5.798005107201689715e-18	-3.231973630173526679e+00	3.231973630173519130e+00	2.575607515337162105e-06	2.436711131209369664e-05	-3.268719625967623221e-01
-1.050000000000000000e+02	-5.766757628238482102e-18	-3.250691481881557543e+00	3.250691481881550882e+00	4.361982237008683526e-06	3.092132653195240775e-05	-3.210231977527855385e-01
-1.000000000000000000e+02	-5.736076043897826008e-18	-3.269454774555013099e+00	3.269454774555005994e+00	6.179052248625234247e-06	3.761178681364086169e-05	-3.151413272518033271e-01
-9.500000000000000000e+01	-5.705963561639787322e-18	-3.288264364532671458e+00	3.288264364532665684e+00	8.026346702074934388e-06	4.445115616060197863e-05	-3.092261067690766363e-01
-9.000000000000000000e+01	-5.676423413273391836e-18	-3.307117318006203455e+00	3.307117318006193685e+00	9.905757379970145550e-06	5.143913611822096985e-05	-3.032772532564925183e-01
-8.500000000000000000e+01	-5.647458858208763643e-18	-3.326014394817612629e+00	3.326014394817603748e+00	1.181775122908342318e-05	5.857955074339692175e-05	-2.972944918816244342e-01
-8.000000000000000000e+01	-5.619073181021031756e-18	-3.344955605787706343e+00	3.344955605787697905e+00	1.376227048864763210e-05	6.587457859130266291e-05	-2.912775373296997428e-01
-7.500000000000000000e+01	-5.591269704299235674e-18	-3.363938351368445989e+00	3.363938351368438884e+00	1.574221601779064321e-05	7.332852910560659100e-05	-2.852260783032032343e-01
-7.000000000000000000e+01	-5.564051776642292932e-18	-3.382968178619722988e+00	3.382968178619715882e+00	1.775125930665088231e-05	8.093686287814945163e-05	-2.791398420573031891e-01
-6.500000000000000000e+01	-5.537422767691233056e-18	-3.402040414622862663e+00	3.402040414622855113e+00	1.979611789209182872e-05	8.871270529898184307e-05	-2.730184430831165687e-01
-6.000000000000000000e+01	-5.511386083451805300e-18	-3.421156758500293105e+00	3.421156758500284223e+00	2.187563454825798654e-05	9.665281427920308847e-05	-2.668615614329689634e-01
-5.500000000000000000e+01	-5.485945176923121323e-18	-3.440315832220923298e+00	3.440315832220914416e+00	2.398617520236731376e-05	1.047646113450343986e-04	-2.606688246040470003e-01
-5.000000000000000000e+01	-5.461103524788768338e-18	-3.459518404603902031e+00	3.459518404603895370e+00	2.613323906746956149e-05	1.130461310714550555e-04	-2.544398628692596254e-01
-4.500000000000000000e+01	-5.436864643183881413e-18	-3.478763774067139103e+00	3.478763774067131997e+00	2.832368441447108751e-05	1.214972839568718971e-04	-2.481742634044018514e-01
-4.000000000000000000e+01	-5.413232089649869152e-18	-3.498052476486852580e+00	3.498052476486843254e+00	3.054805814786850493e-05	1.301319992900923427e-04	-2.418716252207060713e-01
-3.500000000000000000e+01	-5.390209465697126182e-18	-3.517383763859073920e+00	3.517383763859066814e+00	3.280502978234639072e-05	1.389509323588774029e-04	-2.355314972402023088e-01
-3.000000000000000000e+01	-5.367800412318215731e-18	-3.536758285209824493e+00	3.536758285209817831e+00	3.510385659469542269e-05	1.479495921276641505e-04	-2.291534334943760576e-01
-2.500000000000000000e+01	-5.346008619128565797e-18	-3.556176623414898597e+00	3.556176623414888383e+00	3.743961525228910300e-05	1.571411785005809802e-04	-2.227369608792011957e-01
-2.000000000000000000e+01	-5.324837811434453546e-18	-3.575635887305497196e+00	3.575635887305488758e+00	3.981039700544934852e-05	1.665251419454184410e-04	-2.162815430745336776e-01
-1.500000000000000000e+01	-5.304291783337452276e-18	-3.595138620828479237e+00	3.595138620828471687e+00	4.222872825726669568e-05	1.761076595746216447e-04	-2.097866850430594177e-01
-1.000000000000000000e+01	-5.284374367848232646e-18	-3.614684701160330249e+00	3.614684701160321811e+00	4.468344341220048353e-05	1.858937188473115275e-04	-2.032518221696033023e-01
-5.000000000000000000e+00	-5.265089472768132065e-18	-3.634271133200548842e+00	3.634271133200539960e+00	4.717882726638611244e-05	1.958837092605202643e-04	-1.966763717881690465e-01
0.000000000000000000e+00	-5.246441027807148230e-18	-3.653902381231548535e+00	3.653902381231540542e+00	4.971756357450196531e-05	2.061273322231125865e-04	-1.900597400977441231e-01
5.000000000000000000e+00	-5.228433036122144147e-18	-3.673575818822564898e+00	3.673575818822555572e+00	5.229149791108307573e-05	2.165490823056546857e-04	-1.834012616539497098e-01
1.000000000000000000e+01	-5.211069600927350522e-18	-3.693289540445232166e+00	3.693289540445222841e+00	5.491966173042111708e-05	2.271877302952695211e-04	-1.767002680764777900e-01
1.500000000000000000e+01	-5.194354838170861671e-18	-3.713047565606820921e+00	3.713047565606812483e+00	5.759425325858126598e-05	2.380558028128150158e-04	-1.699560729706572626e-01
2.000000000000000000e+01	-5.178292966095923064e-18	-3.732847736498083879e+00	3.732847736498077218e+00	6.031511993162331543e-05	2.491587245365209239e-04	-1.631679173826109108e-01
2.500000000000000000e+01	-5.162888273298361692e-18	-3.752689576518108083e+00	3.752689576518100534e+00	6.308393085140620170e-05	2.605029748701933809e-04	-1.563350140053851034e-01
3.000000000000000000e+01	-5.148145127749869834e-18	-3.772574415767119049e+00	3.772574415767109723e+00	6.590484085556041658e-05	2.720944482850450041e-04	-1.494565445455983965e-01
3.500000000000000000e+01	-5.134067953938282049e-18	-3.792501754878562448e+00	3.792501754878556230e+00	6.877034799958549511e-05	2.839447391700172991e-04	-1.425316507186728809e-01
4.000000000000000000e+01	-5.120661313959787631e-18	-3.812469867034868454e+00	3.812469867034856463e+00	7.169045166136027599e-05	2.960574037404581815e-04	-1.355593824161269723e-01
4.500000000000000000e+01	-5.107929811759983545e-18	-3.832482456028682982e+00	3.832482456028674100e+00	7.466506396708033481e-05	3.084427344606049362e-04	-1.285388177929981113e-01
5.000000000000000000e+01	-5.095878172934878748e-18	-3.852534989789951236e+00	3.852534989789943243e+00	7.769457695142659430e-05	3.211113421873480734e-04	-1.214688795673103949e-01
5.500000000000000000e+01	-5.084511213146425020e-18	-3.872631195028765294e+00	3.872631195028756856e+00	8.078115280524616961e-05	3.340705083434882938e-04	-1.143485241989729978e-01
6.000000000000000000e+01	-5.073833874051006631e-18	-3.892770235745908636e+00	3.892770235745898866e+00	8.392866098705514268e-05	3.473351062249307010e-04	-1.071766083418673882e-01
6.500000000000000000e+01	-5.063851193138449881e-18	-3.912950534481950182e+00	3.912950534481940856e+00	8.713589010336095686e-05	3.609122944583560981e-04	-9.995188779723797323e-02
7.000000000000000000e+01	-5.054568327146064962e-18	-3.933173764332345002e+00	3.933173764332335676e+00	9.042331184843695061e-05	3.747818969965637523e-04	-9.267310195548053575e-02
7.500000000000000000e+01	-5.045990587492843388e-18	-3.953439419644685149e+00	3.953439419644676267e+00	9.376631991239622573e-05	3.890248194108259969e-04	-8.533887272373072430e-02
8.000000000000000000e+01	-5.038123401560392911e-18	-3.973748412220615478e+00	3.973748412220606152e+00	9.717660694088382887e-05	4.036262699276130044e-04	-7.794776137589480569e-02
8.500000000000000000e+01	-5.030972332279681263e-18	-3.994100145608819208e+00	3.994100145608812102e+00	1.006604947182390599e-04	4.186010794750562552e-04	-7.049821158151077516e-02
9.000000000000000000e+01	-5.024543143920027291e-18	-4.014494067173509428e+00	4.014494067173502323e+00	1.042211035515794109e-04	4.339646746511548821e-04	-6.298857210588980349e-02
9.500000000000000000e+01	-5.018841702056837366e-18	-4.034931119974064728e+00	4.034931119974055846e+00	1.078635833399360281e-04	4.497387122148906700e-04	-5.541708711499498258e-02
1.000000000000000000e+02	-5.013874091099203021e-18	-4.055411289637989469e+00	4.055411289637977035e+00	1.115873605849191833e-04	4.659457662275369298e-04	-4.778188016052777737e-02
1.050000000000000000e+02	-5.009646585977931887e-18	-4.075933897547647788e+00	4.075933897547641571e+00	1.154019276820097983e-04	4.826096992245321161e-04	-4.008093035718205549e-02
1.100000000000000000e+02	-5.006165643017750643e-18	-4.096501296041836326e+00	4.096501296041826556e+00	1.192931028712846764e-04	4.997852871176828053e-04	-3.231209938519317981e-02
1.150000000000000000e+02	-5.003437939852958067e-18	-4.117110084054528052e+00	4.117110084054520058e+00	1.233016281769410240e-04	5.174416499944977819e-04	-2.447302883591706904e-02
1.200000000000000000e+02	-5.001470390923265553e-18	-4.137765556459181759e+00	4.137765556459170213e+00	1.274197389585225541e-04	5.356501146508838756e-04	-1.656130257176438234e-02
1.250000000000000000e+02	-5.000270170475829401e-18	-4.158463992673992138e+00	4.158463992673982368e+00	1.316463415152846321e-04	5.544424269308672205e-04	-8.574164918804262278e-03
1.300000000000000000e+02	-4.999844727360016614e-18	-4.179206670720177819e+00	4.179206670720169825e+00	1.359985313917647868e-04	5.738605942903974222e-04	-5.087235686232610948e-04
1.350000000000000000e+02	-5.000201800664666452e-18	-4.199992376012221307e+00	4.199992376012213313e+00	1.404790841454610470e-04	5.939365668888001029e-04	7.638206095328752519e-03
1.400000000000000000e+02	-5.001349429970083607e-18	-4.220824542538886170e+00	4.220824542538878177e+00	1.450920493651234114e-04	6.147747464905316131e-04	1.586998670072163262e-02
1.450000000000000000e+02	-5.003296032090440821e-18	-4.241701351581626867e+00	4.241701351581616208e+00	1.498661301924042932e-04	6.364078053992617895e-04	2.419035116645040784e-02
1.500000000000000000e+02	-5.006050377442744809e-18	-4.262624234388811217e+00	4.262624234388800559e+00	1.547941932287625894e-04	6.589131188316864731e-04	3.260338618252815734e-02
1.550000000000000000e+02	-5.009621696855669246e-18	-4.283592020783486554e+00	4.283592020783475895e+00	1.599045998466824359e-04	6.823743684983585864e-04	4.111356283906031361e-02
1.600000000000000000e+02	-5.014019595213409077e-18	-4.304606993871646914e+00	4.304606993871638920e+00	1.651943420889668722e-04	7.068978478588428720e-04	4.972573697591177455e-02
1.650000000000000000e+02	-5.019254269355464526e-18	-4.325669510892871550e+00	4.325669510892863556e+00	1.707161030414641517e-04	7.325965161195032186e-04	5.844534833282840486e-02
1.700000000000000000e+02	-5.025336426030856042e-18	-4.346778324423847373e+00	4.346778324423834938e+00	1.764720504907118181e-04	7.595986866694870053e-04	6.727839632811254134e-02
1.750000000000000000e+02	-5.032277369530640775e-18	-4.367935568633755317e+00	4.367935568633744658e+00	1.825068298131844789e-04	7.880629815021784326e-04	7.623145883437147663e-02
1.800000000000000000e+02	-5.040089130425128147e-18	-4.389141539533431668e+00	4.389141539533426339e+00	1.888351894966635767e-04	8.182280818247474443e-04	8.531206602832888675e-02
1.850000000000000000e+02	-5.048784499032327585e-18	-4.410397643458461303e+00	4.410397643458452421e+00	1.954973647112084878e-04	8.503197199001610645e-04	9.452851287814276193e-02
1.900000000000000000e+02	-5.058377126699075987e-18	-4.431704411733999649e+00	4.431704411733989879e+00	2.025538702863264402e-04	8.846479524613363793e-04	1.038901949962539178e-01
1.950000000000000000e+02	-5.068881652644305347e-18	-4.453062057932819506e+00	4.453062057932807960e+00	2.100574651343147567e-04	9.215867754651330341e-04	1.134079759171875146e-01
2.000000000000000000e+02	-5.080313846204183997e-18	-4.474472956017206293e+00	4.474472956017195635e+00	2.180913758333036972e-04	9.616211956697323301e-04	1.230939291522307050e-01
2.050000000000000000e+02	-5.092690751965243718e-18	-4.495937589600123907e+00	4.495937589600112361e+00	2.267600398552026655e-04	1.005376766156035415e-03	1.329622611786842046e-01
2.100000000000000000e+02	-5.106030941603649269e-18	-4.517458230260419150e+00	4.517458230260410268e+00	2.361774450104776987e-04	1.053676531712804346e-03	1.430293975971971832e-01
2.150000000000000000e+02	-5.120354645948986468e-18	-4.539036802913917867e+00	4.539036802913904545e+00	2.465285484797944413e-04	1.107617081283036051e-03	1.533145979109876711e-01
2.200000000000000000e+02	-5.135684325799075899e-18	-4.560674341937684062e+00	4.560674341937674292e+00	2.580456811666202201e-04	1.168718196739787886e-03	1.638407988113688429e-01
2.250000000000000000e+02	-5.152044781404209171e-18	-4.582374809643742886e+00	4.582374809643728675e+00	2.710347995837449390e-04	1.239151535403753852e-03	1.746354959488810588e-01
2.300000000000000000e+02	-5.169463877398640040e-18	-4.604140407095789200e+00	4.604140407095779430e+00	2.859842045497756413e-04	1.322080677749335603e-03	1.857323455959644931e-01
2.350000000000000000e+02	-5.187973190654784515e-18	-4.625975974286979486e+00	4.625975974286965275e+00	3.035834451141481327e-04	1.422438387108237003e-03	1.971730658389335700e-01
2.400000000000000000e+02	-5.207608943921027032e-18	-4.647885660364257099e+00	4.647885660364245553e+00	3.249554178474647263e-04	1.548113761989058489e-03	2.090107026391392897e-01
2.450000000000000000e+02	-5.228413473895676097e-18	-4.669874783947491892e+00	4.669874783947479457e+00	3.522311061547660715e-04	1.712839815036714623e-03	2.213144062321597827e-01
2.500000000000000000e+02	-5.250436993102207800e-18	-4.691952799312178790e+00	4.691952799312165467e+00	3.904157268515379099e-04	1.943626772868034709e-03	2.341771815076944541e-01
2.550000000000000000e+02	-5.273741033583983420e-18	-4.714126512015308634e+00	4.714126512015297088e+00	4.511805536424354723e-04	2.304856288354149244e-03	2.477306945576883135e-01
2.600000000000000000e+02	-5.298403591918885500e-18	-4.736396645651862691e+00	4.736396645651852921e+00	5.527599253135932148e-04	2.993808046726960988e-03	2.621764007194113955e-01
2.650000000000000000e+02	-5.324531170643855668e-18	-4.758669725567759912e+00	4.758670396915649192e+00	5.331422025027407171e-04	4.824224694398281284e-03	2.778968872392786338e-01
2.700000000000000000e+02	-5.352351921867054065e-18	-4.778594723737153771e+00	4.778907258022291771e+00	-4.304079971555631670e-03	1.215750183598747307e-02	2.970612801672551373e-01
2.750000000000000000e+02	-7.126694349699436034e-18	2.640551620697932922e+00	2.640551620697926261e+00	4.055818461830897623e-05	1.227870580275491983e-04	5.024123061084799780e-01
2.800000000000000000e+02	-7.175391484293320116e-18	2.623476522729910609e+00	2.623476522729903948e+00	4.140899924143867113e-05	1.254672531235712400e-04	5.072234477183691359e-01
2.850000000000000000e+02	-7.224551337823995875e-18	2.606452593041945320e+00	2.606452593041937771e+00	4.225200200017663023e-05	1.280716111680982815e-04	5.120053951633869449e-01
2.900000000000000000e+02	-7.274171094016336060e-18	2.589482159104138148e+00	2.589482159104131043e+00	4.307393824498506759e-05	1.305876810084514691e-04	5.167581322192060789e-01
2.950000000000000000e+02	-7.324247934881135767e-18	2.572564662494614129e+00	2.572564662494608356e+00	4.387186892228975955e-05	1.330203510657282969e-04	5.214816886551315589e-01
3.000000000000000000e+02	-7.374779057296372404e-18	2.555703931105244742e+00	2.555703931105238969e+00	4.464605008337442461e-05	1.353665261307550566e-04	5.261760782803065473e-01
3.050000000000000000e+02	-7.425761629200323646e-18	2.538895902767254853e+00	2.538895902767249968e+00	4.539807903963464771e-05	1.376310321154209564e-04	5.308413108903762279e-01
3.100000000000000000e+02	-7.477192847669163580e-18	2.522143590961629211e+00	2.522143590961625215e+00	4.612679990352887001e-05	1.398131747432177776e-04	5.354774015022130129e-01
3.150000000000000000e+02	-7.529069890007007262e-18	2.505445082710560545e+00	2.505445082710556104e+00	4.683375370947606735e-05	1.419146609618522365e-04	5.400843536057963190e-01
3.200000000000000000e+02	-7.581389954418086006e-18	2.488803611081274791e+00	2.488803611081268574e+00	4.751814484696962508e-05	1.439380033340387775e-04	5.446621700147891154e-01
3.250000000000000000e+02	-7.634150219375133721e-18	2.472216831819149974e+00	2.472216831819143312e+00	4.818067038301336618e-05	1.458824954587400991e-04	5.492108557433622584e-01
3.300000000000000000e+02	-7.687347872799974251e-18	2.455686045028137254e+00	2.455686045028130593e+00	4.882126275095806140e-05	1.477508872585816689e-04	5.537304131926314987e-01
3.350000000000000000e+02	-7.740980106134815678e-18	2.439211541174999720e+00	2.439211541174993947e+00	4.944048014085072423e-05	1.495431565979342739e-04	5.582208365092322655e-01
3.400000000000000000e+02	-7.795044118718844453e-18	2.422794911159792619e+00	2.422794911159786402e+00	5.003801518667769834e-05	1.512612934477741374e-04	5.626821162961559430e-01
3.450000000000000000e+02	-7.849537067143313689e-18	2.406434968334750124e+00	2.406434968334744795e+00	5.061505659741887908e-05	1.529056964641157905e-04	5.671142609154068426e-01
3.500000000000000000e+02	-7.904456167446102222e-18	2.390133615480905860e+00	2.390133615480900087e+00	5.117078724759722318e-05	1.544778940662072230e-04	5.715172490209644574e-01
3.550000000000000000e+02	-7.959798581470434062e-18	2.373889326671101418e+00	2.373889326671096978e+00	5.170574973148325641e-05	1.559794127698094538e-04	5.758910852569693040e-01
3.600000000000000000e+02	-8.015561522768311688e-18	2.357705136293633874e+00	2.357705136293626769e+00	5.222097627367185390e-05	1.574107360171440135e-04	5.802357361856087525e-01
3.650000000000000000e+02	-8.071742145963986655e-18	2.341577999704505419e+00	2.341577999704499202e+00	5.271550471475735958e-05	1.587741367816958142e-04	5.845512079798486083e-01
3.700000000000000000e+02	-8.128337652046407792e-18	2.325511375329758046e+00	2.325511375329753605e+00	5.318980334008498710e-05	1.600690894973640706e-04	5.888374756103610386e-01
3.750000000000000000e+02	-8.185345198937750573e-18	2.309502730384000557e+00	2.309502730383994784e+00	5.364493182572704991e-05	1.612986247626958011e-04	5.930945357390895456e-01
3.800000000000000000e+02	-8.242761992148218416e-18	2.293556233654057586e+00	2.293556233654051368e+00	5.408005612699139135e-05	1.624616641874079555e-04	5.973223683308341858e-01
3.850000000000000000e+02	-8.300585189326913039e-18	2.277668539556971350e+00	2.277668539556965577e+00	5.449612688574428351e-05	1.635622757811352503e-04	6.015209535367529448e-01
3.900000000000000000e+02	-8.358811974735502385e-18	2.261842280164508612e+00	2.261842280164502839e+00	5.489260684904317326e-05	1.645986742547419493e-04	6.056902708935362201e-01
3.950000000000000000e+02	-8.417439528728951726e-18	2.246077734400561798e+00	2.246077734400556469e+00	5.526912180847857558e-05	1.655734596300250348e-04	6.098303036891200568e-01
4.000000000000000000e+02	-8.476465009479852109e-18	2.230374887423614005e+00	2.230374887423608232e+00	5.562972382422956324e-05	1.664870117698651866e-04	6.139410330301338092e-01
4.050000000000000000e+02	-8.535885592946947131e-18	2.214733912395659310e+00	2.214733912395653093e+00	5.597020116024801958e-05	1.673408809974494520e-04	6.180224392280626589e-01
4.100000000000000000e+02	-8.595698449990117838e-18	2.199155492954522284e+00	2.199155492954517399e+00	5.629299891875153770e-05	1.681361695890776350e-04	6.220744993714198978e-01
4.150000000000000000e+02	-8.655900740346902780e-18	2.183640601618332955e+00	2.183640601618326293e+00	5.659734105707198208e-05	1.688733009803858179e-04	6.260971998849196307e-01
4.200000000000000000e+02	-8.716489636968425529e-18	2.168188892788152966e+00	2.168188892788147637e+00	5.688337464736893868e-05	1.695541353030080112e-04	6.300905104020494418e-01
4.250000000000000000e+02	-8.777462291340312780e-18	2.152800912569741598e+00	2.152800912569737157e+00	5.715301678491835113e-05	1.701801573318602952e-04	6.340544163818550016e-01
4.300000000000000000e+02	-8.838815868646012048e-18	2.137477624560767175e+00	2.137477624560761846e+00	5.740411922435554134e-05	1.707512360276410544e-04	6.379888871216186086e-01
4.350000000000000000e+02	-8.900547533175228416e-18	2.122219268709173434e+00	2.122219268709168993e+00	5.763906792322652024e-05	1.712684715162140407e-04	6.418939222360965369e-01
4.400000000000000000e+02	-8.962654428810274466e-18	2.107024923057333243e+00	2.107024923057327914e+00	5.785840419740957913e-05	1.717341902287011649e-04	6.457694808346760018e-01
4.450000000000000000e+02	-9.025133721709632869e-18	2.091897805533486920e+00	2.091897805533483368e+00	5.805915940431187439e-05	1.721476227379212243e-04	6.496155506634829768e-01
4.500000000000000000e+02	-9.087982552354369998e-18	2.076835286650329682e+00	2.076835286650323464e+00	5.824527679810731848e-05	1.725108715792822575e-04	6.534321065592947342e-01
4.550000000000000000e+02	-9.151198078199432262e-18	2.061840213953708645e+00	2.061840213953704648e+00	5.841416489435306836e-05	1.728245288854221898e-04	6.572191429725239287e-01
4.600000000000000000e+02	-9.214777442189557189e-18	2.046911606004425899e+00	2.046911606004421014e+00	5.856827242573060051e-05	1.730913566073899121e-04	6.609766312893678997e-01
4.650000000000000000e+02	-9.278717794454427429e-18	2.032050744242662521e+00	2.032050744242657636e+00	5.870619542462783856e-05	1.733092333744014454e-04	6.647045534042128612e-01
4.700000000000000000e+02	-9.343016282116654116e-18	2.017257639484808962e+00	2.017257639484804521e+00	5.882964982093217995e-05	1.734813443835895046e-04	6.684028934713197589e-01
4.750000000000000000e+02	-9.407670045015807172e-18	2.002533077431015052e+00	2.002533077431011055e+00	5.893770563875684615e-05	1.736096174981062749e-04	6.720716423277952600e-01
4.800000000000000000e+02	-9.472676228747666691e-18	1.987877318386118253e+00	1.987877318386114700e+00	5.903038732577417150e-05	1.736906986066139361e-04	6.757107711591413546e-01
4.850000000000000000e+02	-9.538031965187222541e-18	1.973290519999605808e+00	1.973290519999600034e+00	5.910904693249370481e-05	1.737297811464984406e-04	6.793202819533376013e-01
4.900000000000000000e+02	-9.603734398467173601e-18	1.958773750782738521e+00	1.958773750782732748e+00	5.917277560347590298e-05	1.737264167173889723e-04	6.829001582461290409e-01
4.950000000000000000e+02	-9.669780687301258715e-18	1.944327089286741472e+00	1.944327089286737253e+00	5.922343024100434807e-05	1.736804510271648390e-04	6.864503859872144176e-01
5.000000000000000000e+02	-9.736167923158483709e-18	1.929950539308692870e+00	1.929950539308687096e+00	5.926182952257646352e-05	1.735965494607672594e-04	6.899709695161203582e-01
