# Supplementary material for: Ground state search, hysteretic behaviour, and reversal mechanism of skyrmionic textures in confined helimagnetic nanostructures
Source: Sci Rep. 2015 Nov 25;5:17137. doi: 10.1038/srep17137 (PMC4658535; doi:10.1038/srep17137)
Supplement: Supplementary Table S1 [file srep17137-s8.csv]

# This file contains the data obtained by simulating a hysteresis
# loop of 80nm diameter sample with thickness 10nm and mesh
# discretisation of 3nm hosting a iSk magnetisation state.
# These simulations are full three-dimensional not taking into
# account the demagnetisation energy contribution.
# From this data the hysteresis loop plot was obtained.
# The columns are:
# 1. external magnetic field (mT)
# 2. total energy of the relaxed system (J)
# 3. skyrmion number S
# 4. scalar value Sa
# 5. average magnetistaion x component
# 6. average magnetisation y component
# 7. average magnetisation z component.
#
#
5.000000000000000000e+02	-1.196491439045267647e-17	1.307699275865847444e+00	1.307699275865844335e+00	5.103939096868780756e-05	1.403070651717517540e-04	8.399996793687187768e-01
4.950000000000000000e+02	-1.188401067896424938e-17	1.319898164448646716e+00	1.319898164448643829e+00	5.136826453500722831e-05	1.420427255940779243e-04	8.377599089770115803e-01
4.900000000000000000e+02	-1.180332481411439357e-17	1.332244761600284377e+00	1.332244761600280381e+00	5.169617424908653532e-05	1.437961150916827833e-04	8.354819170834790754e-01
4.850000000000000000e+02	-1.172286051290929374e-17	1.344743215582614893e+00	1.344743215582612228e+00	5.202226419728224704e-05	1.455648162284811978e-04	8.331650590287942304e-01
4.800000000000000000e+02	-1.164262155182973869e-17	1.357392321844578253e+00	1.357392321844575367e+00	5.234662860294712997e-05	1.473514069509816672e-04	8.308087461121823614e-01
4.750000000000000000e+02	-1.156261176738822967e-17	1.370195205581084652e+00	1.370195205581080433e+00	5.266790237364083908e-05	1.491520812241375210e-04	8.284123338331974562e-01
4.700000000000000000e+02	-1.148283505669899711e-17	1.383153063777553093e+00	1.383153063777549541e+00	5.298763817412775252e-05	1.509694167100811659e-04	8.259751957088466989e-01
4.650000000000000000e+02	-1.140329537793225816e-17	1.396266132593865228e+00	1.396266132593862119e+00	5.330420538490034728e-05	1.528029001829225657e-04	8.234967068227885267e-01
4.600000000000000000e+02	-1.132399675082969874e-17	1.409537489359403928e+00	1.409537489359399931e+00	5.361787817820790574e-05	1.546496921620068579e-04	8.209762072562611923e-01
4.550000000000000000e+02	-1.124494325716493879e-17	1.422967520899603322e+00	1.422967520899599325e+00	5.392834878346304458e-05	1.565121075030774663e-04	8.184130674735210498e-01
4.500000000000000000e+02	-1.116613904124912581e-17	1.436558729848406157e+00	1.436558729848403493e+00	5.423353580046458435e-05	1.583891824512466200e-04	8.158066251694238158e-01
4.450000000000000000e+02	-1.108758831035124984e-17	1.450311204907964724e+00	1.450311204907959617e+00	5.453555703356854163e-05	1.602796221623298354e-04	8.131562340136967437e-01
4.400000000000000000e+02	-1.100929533518536830e-17	1.464227350695605834e+00	1.464227350695602281e+00	5.483258443330967581e-05	1.621833220559787164e-04	8.104612267292529149e-01
4.350000000000000000e+02	-1.093126445030714108e-17	1.478307909289988009e+00	1.478307909289983790e+00	5.512505494783934048e-05	1.640997659027289496e-04	8.077209451625345649e-01
4.300000000000000000e+02	-1.085350005455872036e-17	1.492555445512232737e+00	1.492555445512227186e+00	5.541248747747446076e-05	1.660274677716944678e-04	8.049347096404820823e-01
4.250000000000000000e+02	-1.077600661148070089e-17	1.506969124561159834e+00	1.506969124561156059e+00	5.569215269987759878e-05	1.679682995843518754e-04	8.021018675119325758e-01
4.200000000000000000e+02	-1.069878864967291904e-17	1.521553101073667813e+00	1.521553101073664038e+00	5.596825191833034309e-05	1.699202773866303204e-04	7.992217187075659757e-01
4.150000000000000000e+02	-1.062185076322937866e-17	1.536306077011746485e+00	1.536306077011742932e+00	5.623625739217296603e-05	1.718814279563186335e-04	7.962935996249219661e-01
4.100000000000000000e+02	-1.054519761210401444e-17	1.551231117952291960e+00	1.551231117952288852e+00	5.649734000273038840e-05	1.738524075322128660e-04	7.933168168440746237e-01
4.050000000000000000e+02	-1.046883392244874501e-17	1.566327962057073142e+00	1.566327962057070033e+00	5.675050942227726050e-05	1.758325780360026416e-04	7.902906909905810240e-01
4.000000000000000000e+02	-1.039276448699960491e-17	1.581600267391672476e+00	1.581600267391668257e+00	5.699435093020151406e-05	1.778216944733325910e-04	7.872145151347818004e-01
3.950000000000000000e+02	-1.031699416539577724e-17	1.597047414518645070e+00	1.597047414518641517e+00	5.723242248752144555e-05	1.798160536274578220e-04	7.840876043082543045e-01
3.900000000000000000e+02	-1.024152788453802614e-17	1.612671921904257566e+00	1.612671921904254457e+00	5.745855532370956769e-05	1.818176659987619150e-04	7.809092510794832798e-01
3.850000000000000000e+02	-1.016637063891184938e-17	1.628472272440030233e+00	1.628472272440027124e+00	5.767569216064621440e-05	1.838249069106016236e-04	7.776787741637066764e-01
3.800000000000000000e+02	-1.009152749088422561e-17	1.644452814241179839e+00	1.644452814241177396e+00	5.788234901629084285e-05	1.858369869802865219e-04	7.743954465524783837e-01
3.750000000000000000e+02	-1.001700357106938698e-17	1.660614283994345408e+00	1.660614283994340745e+00	5.807695255031096508e-05	1.878524817983946271e-04	7.710585632625653885e-01
3.700000000000000000e+02	-9.942804078565854925e-18	1.676957395240044280e+00	1.676957395240040283e+00	5.826027413645517558e-05	1.898700001644058389e-04	7.676674113502536256e-01
3.650000000000000000e+02	-9.868934281311812716e-18	1.693482519228581173e+00	1.693482519228578065e+00	5.843086574256257422e-05	1.918890227432211166e-04	7.642212843022672120e-01
3.600000000000000000e+02	-9.795399516393668743e-18	1.710193197356528527e+00	1.710193197356524752e+00	5.858794762306444978e-05	1.939076874770426586e-04	7.607194478654407677e-01
3.550000000000000000e+02	-9.722205190328049624e-18	1.727086608796451150e+00	1.727086608796448264e+00	5.873039639029797431e-05	1.959268198906538713e-04	7.571612086412977671e-01
3.500000000000000000e+02	-9.649356779338824428e-18	1.744167084859329808e+00	1.744167084859325589e+00	5.885993862146472521e-05	1.979432729679391986e-04	7.535458155120973167e-01
3.450000000000000000e+02	-9.576859829686925571e-18	1.761435804830305152e+00	1.761435804830300933e+00	5.897177924640594263e-05	1.999528768069928008e-04	7.498725433911814786e-01
3.400000000000000000e+02	-9.504719957962464627e-18	1.778892035122270565e+00	1.778892035122266346e+00	5.906903506380480539e-05	2.019602727632686479e-04	7.461406772565575274e-01
3.350000000000000000e+02	-9.432942851417474472e-18	1.796538067033503827e+00	1.796538067033498942e+00	5.914673235492248679e-05	2.039593319258666785e-04	7.423494680233723164e-01
3.300000000000000000e+02	-9.361534268213007637e-18	1.814374259533273470e+00	1.814374259533270806e+00	5.920714267656243621e-05	2.059509061375262514e-04	7.384981867837759895e-01
3.250000000000000000e+02	-9.290500037857317729e-18	1.832402905464912246e+00	1.832402905464908027e+00	5.924822637263585243e-05	2.079324469925121239e-04	7.345860873717210415e-01
3.200000000000000000e+02	-9.219846061401028546e-18	1.850624378998568575e+00	1.850624378998564135e+00	5.926837367333285899e-05	2.099019625145744669e-04	7.306124269052921560e-01
3.150000000000000000e+02	-9.149578311900340258e-18	1.869038993052398512e+00	1.869038993052394959e+00	5.926765932024596895e-05	2.118590572524657676e-04	7.265764599455646344e-01
3.100000000000000000e+02	-9.079702834712200514e-18	1.887649325764324315e+00	1.887649325764319874e+00	5.924515546230296959e-05	2.138001063448801873e-04	7.224774297681314517e-01
3.050000000000000000e+02	-9.010225747918702365e-18	1.906453704956040829e+00	1.906453704956035278e+00	5.919794459909541066e-05	2.157250765041548979e-04	7.183145919048885553e-01
3.000000000000000000e+02	-8.941153242701954969e-18	1.925457091379764618e+00	1.925457091379759289e+00	5.912784893488977740e-05	2.176301406084339013e-04	7.140871678253449817e-01
2.950000000000000000e+02	-8.872491583737383138e-18	1.944657428967266899e+00	1.944657428967260682e+00	5.903089103480708386e-05	2.195142066264771309e-04	7.097944056819097680e-01
2.900000000000000000e+02	-8.804247109718882217e-18	1.964056051228484367e+00	1.964056051228480371e+00	5.890701092917763766e-05	2.213747040007048306e-04	7.054355359408586157e-01
2.850000000000000000e+02	-8.736426233813403794e-18	1.983654499662032666e+00	1.983654499662027337e+00	5.875511076558096135e-05	2.232102857977885375e-04	7.010097818839120531e-01
2.800000000000000000e+02	-8.669035444124728882e-18	2.003454558036296351e+00	2.003454558036292354e+00	5.857322941549366507e-05	2.250169602298631810e-04	6.965163550810313797e-01
2.750000000000000000e+02	-8.602081304318258079e-18	2.023454806429241248e+00	2.023454806429236363e+00	5.836037782970188902e-05	2.267940362731491952e-04	6.919544859866398889e-01
2.700000000000000000e+02	-8.535570454135584614e-18	2.043658688769704579e+00	2.043658688769698806e+00	5.811511547421241501e-05	2.285378446035454792e-04	6.873233680983533711e-01
2.650000000000000000e+02	-8.469509610113910837e-18	2.064065353210247089e+00	2.064065353210242648e+00	5.783611430383510756e-05	2.302458384734565073e-04	6.826222097516615461e-01
2.600000000000000000e+02	-8.403905566176388892e-18	2.084676475171943988e+00	2.084676475171939103e+00	5.752146885485337263e-05	2.319156612880916054e-04	6.778502006671961455e-01
2.550000000000000000e+02	-8.338765194460883805e-18	2.105493974751442732e+00	2.105493974751436070e+00	5.716979530398282738e-05	2.335438418484715316e-04	6.730065256124407869e-01
2.500000000000000000e+02	-8.274095446023739106e-18	2.126518148522822393e+00	2.126518148522818841e+00	5.677914756419172765e-05	2.351275905415847766e-04	6.680903624868907986e-01
2.450000000000000000e+02	-8.209903351740426406e-18	2.147746594933756636e+00	2.147746594933750419e+00	5.634821693168673537e-05	2.366639951278267880e-04	6.631008855271326441e-01
2.400000000000000000e+02	-8.146196023191859902e-18	2.169185972630657044e+00	2.169185972630652603e+00	5.587525476702887375e-05	2.381501482480424380e-04	6.580372415155075760e-01
2.350000000000000000e+02	-8.082980653713337941e-18	2.190833150541858565e+00	2.190833150541854124e+00	5.535775741000039209e-05	2.395813944027427736e-04	6.528985862823536435e-01
2.300000000000000000e+02	-8.020264519372701272e-18	2.212689956890286691e+00	2.212689956890281362e+00	5.479456932894136297e-05	2.409564520386701285e-04	6.476840533978517334e-01
2.250000000000000000e+02	-7.958054980207605905e-18	2.234760339866879608e+00	2.234760339866875611e+00	5.418242479343274011e-05	2.422698012964473880e-04	6.423927582815082138e-01
2.200000000000000000e+02	-7.896359481382812875e-18	2.257038684163333642e+00	2.257038684163329645e+00	5.352126415457613372e-05	2.435169711737674813e-04	6.370238376499188782e-01
2.150000000000000000e+02	-7.835185554568400660e-18	2.279532763938799445e+00	2.279532763938794560e+00	5.280735738874882824e-05	2.446955418745707278e-04	6.315763529332668602e-01
2.100000000000000000e+02	-7.774540819357169499e-18	2.302239811337678521e+00	2.302239811337672304e+00	5.203855326684382333e-05	2.457998223898148261e-04	6.260494016354297697e-01
2.050000000000000000e+02	-7.714432984824082279e-18	2.325161681523319590e+00	2.325161681523311596e+00	5.121266272946141434e-05	2.468274222905160594e-04	6.204420485558995724e-01
2.000000000000000000e+02	-7.654869851150367357e-18	2.348299662091594797e+00	2.348299662091589912e+00	5.032787382604898927e-05	2.477728659668278666e-04	6.147533385852772536e-01
1.950000000000000000e+02	-7.595859311459643161e-18	2.371654363499003715e+00	2.371654363498996609e+00	4.938084060058246626e-05	2.486314130352990223e-04	6.089822998166424250e-01
1.900000000000000000e+02	-7.537409353693011292e-18	2.395227022147268681e+00	2.395227022147263796e+00	4.836753728071479792e-05	2.493966592387050025e-04	6.031279291563180767e-01
1.850000000000000000e+02	-7.479528062651999807e-18	2.419019756829854373e+00	2.419019756829847712e+00	4.728795395773539314e-05	2.500638146581245637e-04	5.971892161342162719e-01
1.800000000000000000e+02	-7.422223622293737070e-18	2.443030530777694942e+00	2.443030530777690501e+00	4.613753127219282613e-05	2.506318189123604148e-04	5.911651342741421900e-01
1.750000000000000000e+02	-7.365504318040351304e-18	2.467264335752717308e+00	2.467264335752711979e+00	4.491327022213956785e-05	2.510895080893853649e-04	5.850545980334773688e-01
1.700000000000000000e+02	-7.309378539335844424e-18	2.491719812914658050e+00	2.491719812914651833e+00	4.361246734310394221e-05	2.514327586443660788e-04	5.788565280641658761e-01
1.650000000000000000e+02	-7.253854782447859426e-18	2.516399485527141433e+00	2.516399485527136548e+00	4.223017773271866621e-05	2.516555458134806639e-04	5.725697962201019564e-01
1.600000000000000000e+02	-7.198941653300449084e-18	2.541303721599438070e+00	2.541303721599433629e+00	4.076520251913239137e-05	2.517504325449833043e-04	5.661932480499621834e-01
1.550000000000000000e+02	-7.144647870772465168e-18	2.566434424433207795e+00	2.566434424433202466e+00	3.921125941870737594e-05	2.517123924541877643e-04	5.597257029062647771e-01
1.500000000000000000e+02	-7.090982269984456803e-18	2.591792596253392755e+00	2.591792596253388314e+00	3.756618637655267218e-05	2.515322023133258179e-04	5.531659305328359144e-01
1.450000000000000000e+02	-7.037953805974141368e-18	2.617380129735159322e+00	2.617380129735152661e+00	3.582594362814506094e-05	2.512028223430814457e-04	5.465126646346625261e-01
1.400000000000000000e+02	-6.985571557592314251e-18	2.643197580423910065e+00	2.643197580423902959e+00	3.398424426869549948e-05	2.507152350307164474e-04	5.397646079985374268e-01
1.350000000000000000e+02	-6.933844731715971596e-18	2.669247567052509762e+00	2.669247567052501768e+00	3.203948698916151707e-05	2.500620661735606146e-04	5.329204069115003328e-01
1.300000000000000000e+02	-6.882782667745709556e-18	2.695531043258946546e+00	2.695531043258941217e+00	2.998321583537125060e-05	2.492362466833830410e-04	5.259786658016247785e-01
1.250000000000000000e+02	-6.832394842424086699e-18	2.722049695676671099e+00	2.722049695676664882e+00	2.781290746983790534e-05	2.482232670490125675e-04	5.189379269185908639e-01
1.200000000000000000e+02	-6.782690875029396388e-18	2.748805560288846817e+00	2.748805560288840155e+00	2.552135904711619463e-05	2.470159856745142370e-04	5.117966953454483603e-01
1.150000000000000000e+02	-6.733680533026065593e-18	2.775800316450995897e+00	2.775800316450988792e+00	2.310429723592985355e-05	2.456039437283447655e-04	5.045533909904349468e-01
1.100000000000000000e+02	-6.685373737973850920e-18	2.803035911077348619e+00	2.803035911077344178e+00	2.055401824393197961e-05	2.439739421389337391e-04	4.972063908616513039e-01
1.050000000000000000e+02	-6.637780572033489761e-18	2.830514742470486400e+00	2.830514742470478851e+00	1.786336041549118849e-05	2.421135823350148897e-04	4.897539940810401449e-01
1.000000000000000000e+02	-6.590911284952392556e-18	2.858237916557817115e+00	2.858237916557811342e+00	1.502831097109907305e-05	2.400119699700832196e-04	4.821944261427050793e-01
9.500000000000000000e+01	-6.544776301479142588e-18	2.886208443302990645e+00	2.886208443302979987e+00	1.203827817465533693e-05	2.376528777102748021e-04	4.745258251919466930e-01
9.000000000000000000e+01	-6.499386229548739079e-18	2.914429068518837429e+00	2.914429068518832100e+00	8.886250596053164749e-06	2.350219231618529765e-04	4.667462577299646420e-01
8.500000000000000000e+01	-6.454751868883571519e-18	2.942901412483298618e+00	2.942901412483291068e+00	5.561433335983304592e-06	2.321020925741639732e-04	4.588536780919486024e-01
8.000000000000000000e+01	-6.410884220510152888e-18	2.971628882119687454e+00	2.971628882119680792e+00	2.056639034139659495e-06	2.288766008938404996e-04	4.508459599989563249e-01
7.500000000000000000e+01	-6.367794496819579874e-18	3.000614496791138563e+00	3.000614496791132346e+00	-1.640054550042994188e-06	2.253245483341306506e-04	4.427208426021600474e-01
7.000000000000000000e+01	-6.325494132777607642e-18	3.029859214936070799e+00	3.029859214936062806e+00	-5.537524983057713034e-06	2.214281608061086310e-04	4.344759607130144752e-01
6.500000000000000000e+01	-6.283994797618097583e-18	3.059368800382670894e+00	3.059368800382665565e+00	-9.650535016583845560e-06	2.171623938748221269e-04	4.261088269020745778e-01
6.000000000000000000e+01	-6.243308407971077175e-18	3.089145576694580786e+00	3.089145576694572792e+00	-1.399149394216192056e-05	2.125033648472456852e-04	4.176168044538246527e-01
5.500000000000000000e+01	-6.203447141940555256e-18	3.119192523855579324e+00	3.119192523855574439e+00	-1.857456244752695682e-05	2.074265456774610102e-04	4.089970983662762904e-01
5.000000000000000000e+01	-6.164423454372397138e-18	3.149514255636101989e+00	3.149514255636093996e+00	-2.341800410259481187e-05	2.018934489570877334e-04	4.002467506510358763e-01
4.500000000000000000e+01	-6.126250093594509998e-18	3.180114184072145633e+00	3.180114184072136752e+00	-2.853735079138591376e-05	1.958807892421076779e-04	3.913626366265655632e-01
4.000000000000000000e+01	-6.088940119669276158e-18	3.210996933209885107e+00	3.210996933209877113e+00	-3.395398017039801691e-05	1.893466498029961734e-04	3.823414245957238444e-01
3.500000000000000000e+01	-6.052506924458989027e-18	3.242166841313542935e+00	3.242166841313533610e+00	-3.968954257115995583e-05	1.822523550408235800e-04	3.731795553644103869e-01
3.000000000000000000e+01	-6.016964253472690270e-18	3.273629143043992329e+00	3.273629143043981671e+00	-4.576840236651074891e-05	1.745486957149764156e-04	3.638732469236984346e-01
2.500000000000000000e+01	-5.982326230075670810e-18	3.305388610127911075e+00	3.305388610127904858e+00	-5.221844728014106662e-05	1.661865459151487502e-04	3.544184452068999680e-01
2.000000000000000000e+01	-5.948607382091724082e-18	3.337452380926145601e+00	3.337452380926137607e+00	-5.907348230435890106e-05	1.571065210714416200e-04	3.448108228882685866e-01
1.500000000000000000e+01	-5.915822671342484053e-18	3.369822044940779637e+00	3.369822044940774308e+00	-6.636776197725947045e-05	1.472357094543191673e-04	3.350456791546779223e-01
1.000000000000000000e+01	-5.883987526417290393e-18	3.402508553905346123e+00	3.402508553905338129e+00	-7.414602303670522494e-05	1.364974728131452349e-04	3.251180276920500600e-01
5.000000000000000000e+00	-5.853117879350386488e-18	3.435515665773921423e+00	3.435515665773912986e+00	-8.245907895028259534e-05	1.247980229219804421e-04	3.150224266051780408e-01
0.000000000000000000e+00	-5.823230207107293941e-18	3.468850882789811241e+00	3.468850882789803247e+00	-9.136616206868683227e-05	1.120245552468724840e-04	3.047529867962772698e-01
-5.000000000000000000e+00	-5.794341578779091840e-18	3.502521340393728977e+00	3.502521340393721871e+00	-1.009426413934777278e-04	9.804149104658184692e-05	2.943032978708678415e-01
-1.000000000000000000e+01	-5.766469711025252147e-18	3.536530776486700223e+00	3.536530776486689120e+00	-1.112814608569857730e-04	8.268361964043574412e-05	2.836662996445128981e-01
-1.500000000000000000e+01	-5.739633036054424621e-18	3.570883348421995951e+00	3.570883348421988845e+00	-1.225016967506428159e-04	6.572943862547623857e-05	2.728341485923341247e-01
-2.000000000000000000e+01	-5.713850792566512138e-18	3.605571368565188894e+00	3.605571368565180457e+00	-1.347615022144646555e-04	4.689970886938224645e-05	2.617978330278130095e-01
-2.500000000000000000e+01	-5.689143177311907278e-18	3.640567186866214389e+00	3.640567186866206839e+00	-1.482766015982137108e-04	2.577760076900777411e-05	2.505463690930154197e-01
-3.000000000000000000e+01	-5.665531693881787897e-18	3.675759807921772815e+00	3.675759807921764377e+00	-1.633086904061333618e-04	1.732837498193028460e-06	2.390640124213750661e-01
-3.500000000000000000e+01	-5.643040408504278567e-18	3.710718687236191027e+00	3.710718687236183033e+00	-1.798860997860162066e-04	-2.623572230601254332e-05	2.273187366107077279e-01
-4.000000000000000000e+01	-5.621703080472909639e-18	3.743429053201327239e+00	3.743429053201321022e+00	-1.955299059472949430e-04	-5.911406139984783575e-05	2.152037121482685833e-01
-4.500000000000000000e+01	-5.601623311051114229e-18	3.761737531309305105e+00	3.761737531309295779e+00	-1.894163710588084933e-04	-9.150718601164031167e-05	2.021478875416417853e-01
-5.000000000000000000e+01	-5.587117434287476795e-18	2.704223947298637132e+00	3.067571864205933974e+00	7.026705110721898507e-04	-4.555050539522905893e-04	1.428256989098434515e-01
-5.500000000000000000e+01	-5.574859045070246898e-18	2.341917777665230460e+00	3.029776558213323145e+00	1.001326983162841803e-03	-1.287587248823283568e-03	1.163547879350094738e-01
-6.000000000000000000e+01	-6.243308407979744630e-18	-3.089145412436506977e+00	3.089145412436500315e+00	1.399144232592048140e-05	-2.125046803889648651e-04	-4.176168009372376311e-01
-6.500000000000000000e+01	-6.283994797610765183e-18	-3.059368859113726913e+00	3.059368859113721584e+00	9.650862923771842333e-06	-2.171621490007188732e-04	-4.261088274912055995e-01
-7.000000000000000000e+01	-6.325494132778079880e-18	-3.029859591292904941e+00	3.029859591292898280e+00	5.537370431129140034e-06	-2.214277358680151020e-04	-4.344759623732748488e-01
-7.500000000000000000e+01	-6.367794496828459951e-18	-3.000614119968227911e+00	3.000614119968219917e+00	1.641072503883920958e-06	-2.253246295805043202e-04	-4.427208403782208479e-01
-8.000000000000000000e+01	-6.410884220497930936e-18	-2.971629011607086035e+00	2.971629011607080706e+00	-2.056694340149177268e-06	-2.288758043238918525e-04	-4.508459582443505864e-01
-8.500000000000000000e+01	-6.454751868882578509e-18	-2.942901855865002858e+00	2.942901855864997529e+00	-5.561459953749497871e-06	-2.321020815111337341e-04	-4.588536861069398287e-01
-9.000000000000000000e+01	-6.499386229543695453e-18	-2.914428939182390987e+00	2.914428939182384770e+00	-8.885235757447732378e-06	-2.350213164934980743e-04	-4.667462594386609931e-01
-9.500000000000000000e+01	-6.544776301484748585e-18	-2.886208667437762720e+00	2.886208667437756503e+00	-1.203718965479531701e-05	-2.376522526089415574e-04	-4.745258254810488796e-01
-1.000000000000000000e+02	-6.590911284937476614e-18	-2.858237874963483804e+00	2.858237874963476255e+00	-1.502848037256004266e-05	-2.400116498701542075e-04	-4.821944266918793409e-01
-1.050000000000000000e+02	-6.637780572033887273e-18	-2.830514368471375164e+00	2.830514368471368503e+00	-1.786350377637206714e-05	-2.421142012602003251e-04	-4.897539944749955132e-01
-1.100000000000000000e+02	-6.685373737987939483e-18	-2.803036047017867460e+00	2.803036047017860355e+00	-2.055434114331646986e-05	-2.439733947879893310e-04	-4.972063904040641136e-01
-1.150000000000000000e+02	-6.733680533024822212e-18	-2.775800398377873623e+00	2.775800398377865630e+00	-2.310406535564396972e-05	-2.456036969255137180e-04	-5.045533890526964216e-01
-1.200000000000000000e+02	-6.782690875042882520e-18	-2.748805536487691104e+00	2.748805536487681334e+00	-2.552163356738999011e-05	-2.470163115452637839e-04	-5.117966909028012212e-01
-1.250000000000000000e+02	-6.832394842428143478e-18	-2.722049751670962081e+00	2.722049751670955420e+00	-2.781242099920866353e-05	-2.482238183530371890e-04	-5.189379306125232461e-01
-1.300000000000000000e+02	-6.882782667751068263e-18	-2.695531020959176072e+00	2.695531020959168966e+00	-2.998326669400710261e-05	-2.492356667235643732e-04	-5.259786659528435937e-01
-1.350000000000000000e+02	-6.933844731718546179e-18	-2.669247552843989624e+00	2.669247552843982962e+00	-3.203913411552946228e-05	-2.500632048730074149e-04	-5.329204053205502944e-01
-1.400000000000000000e+02	-6.985571557590639462e-18	-2.643197691802800620e+00	2.643197691802795735e+00	-3.398509024240716202e-05	-2.507160669506957500e-04	-5.397646078587237106e-01
-1.450000000000000000e+02	-7.037953805971315644e-18	-2.617379822153028002e+00	2.617379822153021784e+00	-3.582620443635644642e-05	-2.512019898907768742e-04	-5.465126689087439482e-01
-1.500000000000000000e+02	-7.090982269977486478e-18	-2.591792705743289016e+00	2.591792705743284575e+00	-3.756667944976471333e-05	-2.515312658787911392e-04	-5.531659262568072721e-01
-1.550000000000000000e+02	-7.144647870771465225e-18	-2.566434263376696112e+00	2.566434263376690339e+00	-3.921163994094011804e-05	-2.517122638480378920e-04	-5.597256998020979646e-01
-1.600000000000000000e+02	-7.198941653297040958e-18	-2.541303711868021065e+00	2.541303711868016180e+00	-4.076477835246765450e-05	-2.517512331813101805e-04	-5.661932512437941600e-01
-1.650000000000000000e+02	-7.253854782440556300e-18	-2.516400283900837032e+00	2.516400283900829482e+00	-4.223135718104088440e-05	-2.516558113296972076e-04	-5.725697949817799559e-01
-1.700000000000000000e+02	-7.309378539340605323e-18	-2.491719935734640234e+00	2.491719935734633573e+00	-4.361199667390867354e-05	-2.514328593823588961e-04	-5.788565280030277815e-01
-1.750000000000000000e+02	-7.365504318036046465e-18	-2.467264688871959155e+00	2.467264688871954714e+00	-4.491332509173786013e-05	-2.510897572398752635e-04	-5.850546041027050448e-01
-1.800000000000000000e+02	-7.422223622304409803e-18	-2.443031226071106676e+00	2.443031226071101347e+00	-4.613694152700040734e-05	-2.506316067667957361e-04	-5.911651338631304098e-01
-1.850000000000000000e+02	-7.479528062655125976e-18	-2.419019196532938398e+00	2.419019196532930849e+00	-4.728818195862829159e-05	-2.500654265128551975e-04	-5.971892208128944945e-01
-1.900000000000000000e+02	-7.537409353693698464e-18	-2.395227217125018182e+00	2.395227217125011077e+00	-4.836762250689307865e-05	-2.493966551770646013e-04	-6.031279312438402318e-01
-1.950000000000000000e+02	-7.595859311472665529e-18	-2.371654513715777846e+00	2.371654513715771628e+00	-4.938004607452842735e-05	-2.486307059909609058e-04	-6.089822961058198869e-01
-2.000000000000000000e+02	-7.654869851173854457e-18	-2.348299256328413520e+00	2.348299256328406415e+00	-5.032669416990378158e-05	-2.477736423008747193e-04	-6.147533414909877036e-01
-2.050000000000000000e+02	-7.714432984816430945e-18	-2.325161976101688399e+00	2.325161976101682182e+00	-5.121244416743368522e-05	-2.468277874489689596e-04	-6.204420507896520887e-01
-2.100000000000000000e+02	-7.774540819357815071e-18	-2.302239872442441104e+00	2.302239872442434443e+00	-5.203893173813508362e-05	-2.457993950617184151e-04	-6.260493978911257917e-01
-2.150000000000000000e+02	-7.835185554555459951e-18	-2.279532476951179110e+00	2.279532476951172892e+00	-5.280744150356606509e-05	-2.446954802927429288e-04	-6.315763505056861682e-01
-2.200000000000000000e+02	-7.896359481386795698e-18	-2.257039561093394209e+00	2.257039561093388436e+00	-5.352087619836022760e-05	-2.435173637714264266e-04	-6.370238337691923602e-01
-2.250000000000000000e+02	-7.958054980204097631e-18	-2.234758816002569759e+00	2.234758816002563542e+00	-5.418339979299253414e-05	-2.422691410249019147e-04	-6.423927652256401499e-01
-2.300000000000000000e+02	-8.020264519382099810e-18	-2.212690527925128325e+00	2.212690527925122108e+00	-5.479519552875514681e-05	-2.409554451491841150e-04	-6.476840526003666554e-01
-2.350000000000000000e+02	-8.082980653706179645e-18	-2.190832980137493724e+00	2.190832980137488395e+00	-5.535746006220852256e-05	-2.395816738677492214e-04	-6.528985866915760772e-01
-2.400000000000000000e+02	-8.146196023193995373e-18	-2.169184583910753084e+00	2.169184583910747310e+00	-5.587526069544332391e-05	-2.381501325402666190e-04	-6.580372449734104290e-01
-2.450000000000000000e+02	-8.209903351736549894e-18	-2.147747179504505333e+00	2.147747179504500448e+00	-5.634831428164077465e-05	-2.366645228489511828e-04	-6.631008860781995029e-01
-2.500000000000000000e+02	-8.274095446028952984e-18	-2.126516458253754571e+00	2.126516458253749242e+00	-5.677947945944488377e-05	-2.351272258090733851e-04	-6.680903667724378270e-01
-2.550000000000000000e+02	-8.338765194459803744e-18	-2.105494146826951241e+00	2.105494146826947244e+00	-5.716978496743693137e-05	-2.335435480354742166e-04	-6.730065247993193278e-01
-2.600000000000000000e+02	-8.403905566181023449e-18	-2.084677697843691391e+00	2.084677697843686950e+00	-5.752164142974673346e-05	-2.319156981856010944e-04	-6.778501940580642371e-01
-2.650000000000000000e+02	-8.469509610108669226e-18	-2.064064577779615828e+00	2.064064577779612719e+00	-5.783608109390928396e-05	-2.302458582942328480e-04	-6.826222117644664689e-01
-2.700000000000000000e+02	-8.535570454138587524e-18	-2.043658601884766224e+00	2.043658601884761783e+00	-5.811528817213027767e-05	-2.285380596392923920e-04	-6.873233689238588129e-01
-2.750000000000000000e+02	-8.602081304305479149e-18	-2.023456002292772116e+00	2.023456002292768563e+00	-5.836059255413107136e-05	-2.267935898491559910e-04	-6.919544823289189850e-01
-2.800000000000000000e+02	-8.669035444116233219e-18	-2.003452979046444149e+00	2.003452979046439708e+00	-5.857307353897217648e-05	-2.250164915884170290e-04	-6.965163623617827149e-01
-2.850000000000000000e+02	-8.736426233817038409e-18	-1.983655155122103775e+00	1.983655155122096669e+00	-5.875513383259308147e-05	-2.232102025533239120e-04	-7.010097777160140264e-01
-2.900000000000000000e+02	-8.804247109717567962e-18	-1.964055467191341275e+00	1.964055467191336612e+00	-5.890697914793426986e-05	-2.213749970009346491e-04	-7.054355396512755894e-01
-2.950000000000000000e+02	-8.872491583733748523e-18	-1.944657259945073768e+00	1.944657259945067551e+00	-5.903093230830019775e-05	-2.195139917705809542e-04	-7.097944058328038430e-01
-3.000000000000000000e+02	-8.941153242693465470e-18	-1.925457829031677948e+00	1.925457829031673729e+00	-5.912782489358586339e-05	-2.176302566131602882e-04	-7.140871646065491962e-01
-3.050000000000000000e+02	-9.010225747925335268e-18	-1.906455463634457281e+00	1.906455463634452396e+00	-5.919903460710867609e-05	-2.157247596567887370e-04	-7.183145838082963808e-01
-3.100000000000000000e+02	-9.079702834709686020e-18	-1.887649731115666807e+00	1.887649731115662144e+00	-5.924476939040862646e-05	-2.138009688028405422e-04	-7.224774300599398069e-01
-3.150000000000000000e+02	-9.149578311895553166e-18	-1.869039142243040796e+00	1.869039142243036133e+00	-5.926769609031435688e-05	-2.118587600354883112e-04	-7.265764583402077870e-01
-3.200000000000000000e+02	-9.219846061396731411e-18	-1.850623957579083489e+00	1.850623957579078160e+00	-5.926873854238294613e-05	-2.099018703775775688e-04	-7.306124279244124997e-01
-3.250000000000000000e+02	-9.290500037846159661e-18	-1.832403260726809480e+00	1.832403260726803262e+00	-5.924819350194533506e-05	-2.079321827228694422e-04	-7.345860852751834313e-01
-3.300000000000000000e+02	-9.361534268223666504e-18	-1.814374290743991036e+00	1.814374290743986595e+00	-5.920801375148448172e-05	-2.059515431394913162e-04	-7.384981890276633987e-01
-3.350000000000000000e+02	-9.432942851414459236e-18	-1.796538493456277363e+00	1.796538493456273811e+00	-5.914701408868062906e-05	-2.039595829208209912e-04	-7.423494633875092896e-01
-3.400000000000000000e+02	-9.504719957965794175e-18	-1.778892445254336208e+00	1.778892445254330656e+00	-5.906746942594881858e-05	-2.019595358500966169e-04	-7.461406710173119627e-01
-3.450000000000000000e+02	-9.576859829679442178e-18	-1.761435649307659057e+00	1.761435649307654616e+00	-5.897165112069791492e-05	-1.999532267477523845e-04	-7.498725453512394834e-01
-3.500000000000000000e+02	-9.649356779336961669e-18	-1.744167024244278830e+00	1.744167024244275943e+00	-5.885949335221161586e-05	-1.979414857531512791e-04	-7.535458144736585373e-01
-3.550000000000000000e+02	-9.722205190318617190e-18	-1.727087546856877598e+00	1.727087546856873379e+00	-5.873133230056306714e-05	-1.959259502235594563e-04	-7.571611983506517651e-01
-3.600000000000000000e+02	-9.795399516396654705e-18	-1.710192017550451693e+00	1.710192017550447252e+00	-5.858792216048414302e-05	-1.939079924384850152e-04	-7.607194555529408486e-01
-3.650000000000000000e+02	-9.868934281307059521e-18	-1.693482358577993008e+00	1.693482358577989455e+00	-5.843107479719708536e-05	-1.918905787743667381e-04	-7.642212877833561846e-01
-3.700000000000000000e+02	-9.942804078564312640e-18	-1.676957288647976885e+00	1.676957288647973554e+00	-5.826015314042099299e-05	-1.898701013181390150e-04	-7.676674120031299342e-01
-3.750000000000000000e+02	-1.001700357106093754e-17	-1.660612921588844104e+00	1.660612921588838997e+00	-5.807665626455027551e-05	-1.878518514391005676e-04	-7.710585946073745811e-01
-3.800000000000000000e+02	-1.009152749088673702e-17	-1.644453896395606796e+00	1.644453896395603021e+00	-5.788200758275216073e-05	-1.858366648881865687e-04	-7.743954397479686502e-01
-3.850000000000000000e+02	-1.016637063891546243e-17	-1.628472951543932234e+00	1.628472951543929570e+00	-5.767496023686199264e-05	-1.838260552362264795e-04	-7.776787727179885756e-01
-3.900000000000000000e+02	-1.024152788454905171e-17	-1.612671170849650171e+00	1.612671170849646396e+00	-5.745879526146785524e-05	-1.818180114784690132e-04	-7.809092571074389699e-01
-3.950000000000000000e+02	-1.031699416539003951e-17	-1.597047212548293738e+00	1.597047212548289075e+00	-5.723207069639288272e-05	-1.798157463845900101e-04	-7.840876031867021201e-01
-4.000000000000000000e+02	-1.039276448700466471e-17	-1.581599965863523805e+00	1.581599965863520918e+00	-5.699570376667614655e-05	-1.778206387215018516e-04	-7.872145158443295543e-01
-4.050000000000000000e+02	-1.046883392244596243e-17	-1.566328693889225576e+00	1.566328693889222023e+00	-5.675078521414450258e-05	-1.758325943978320677e-04	-7.902906857463474211e-01
-4.100000000000000000e+02	-1.054519761210988314e-17	-1.551230634306288936e+00	1.551230634306285827e+00	-5.649720515692584232e-05	-1.738524415985681258e-04	-7.933168203846608924e-01
-4.150000000000000000e+02	-1.062185076321819748e-17	-1.536305685299979684e+00	1.536305685299976798e+00	-5.623669403318126215e-05	-1.718811509444008077e-04	-7.962936016915024284e-01
-4.200000000000000000e+02	-1.069878864966262224e-17	-1.521552239719236921e+00	1.521552239719231814e+00	-5.596869081472996782e-05	-1.699195455927221890e-04	-7.992217231609551886e-01
-4.250000000000000000e+02	-1.077600661147094335e-17	-1.506969967118996001e+00	1.506969967118992670e+00	-5.569229086020462268e-05	-1.679683569058478682e-04	-8.021018598222402485e-01
-4.300000000000000000e+02	-1.085350005455425683e-17	-1.492554365181310683e+00	1.492554365181307574e+00	-5.541189634043370155e-05	-1.660286303362143532e-04	-8.049347189909630274e-01
-4.350000000000000000e+02	-1.093126445030236939e-17	-1.478307934838199778e+00	1.478307934838195781e+00	-5.512610053414498094e-05	-1.640993651874483308e-04	-8.077209445108243235e-01
-4.400000000000000000e+02	-1.100929533518181843e-17	-1.464227253578950005e+00	1.464227253578946453e+00	-5.483336945759503947e-05	-1.621826886610483530e-04	-8.104612269004399794e-01
-4.450000000000000000e+02	-1.108758831034423021e-17	-1.450311628538397457e+00	1.450311628538393460e+00	-5.453455884839174028e-05	-1.602798889927619340e-04	-8.131562298581516135e-01
-4.500000000000000000e+02	-1.116613904124394737e-17	-1.436558573264381078e+00	1.436558573264376193e+00	-5.423343966683505119e-05	-1.583886755947986398e-04	-8.158066253466097484e-01
-4.550000000000000000e+02	-1.124494325716406981e-17	-1.422967678456747098e+00	1.422967678456743545e+00	-5.392798040655335270e-05	-1.565117699667475254e-04	-8.184130664760498330e-01
-4.600000000000000000e+02	-1.132399675085140012e-17	-1.409537442275523578e+00	1.409537442275519581e+00	-5.361757312107492257e-05	-1.546501540850040519e-04	-8.209762092832576519e-01
-4.650000000000000000e+02	-1.140329537794122837e-17	-1.396266241437698952e+00	1.396266241437696731e+00	-5.330445528346849460e-05	-1.528021741121290977e-04	-8.234967053120969549e-01
-4.700000000000000000e+02	-1.148283505670827701e-17	-1.383152567404056343e+00	1.383152567404052569e+00	-5.298772713532160563e-05	-1.509696329022399590e-04	-8.259751994400147401e-01
-4.750000000000000000e+02	-1.156261176738591547e-17	-1.370195356976851908e+00	1.370195356976847911e+00	-5.266787438284264256e-05	-1.491524432437097997e-04	-8.284123333762847263e-01
-4.800000000000000000e+02	-1.164262155183964105e-17	-1.357392085552194594e+00	1.357392085552191041e+00	-5.234631669382572164e-05	-1.473504770864945003e-04	-8.308087475874194050e-01
-4.850000000000000000e+02	-1.172286051291199466e-17	-1.344742971023650924e+00	1.344742971023648481e+00	-5.202267395135193122e-05	-1.455650969827954446e-04	-8.331650628626440236e-01
-4.900000000000000000e+02	-1.180332481410611669e-17	-1.332246862573900348e+00	1.332246862573897461e+00	-5.169500702028818537e-05	-1.437951244892936309e-04	-8.354818878900586165e-01
-4.950000000000000000e+02	-1.188401067894994819e-17	-1.319897806159181952e+00	1.319897806159178399e+00	-5.136739857288704085e-05	-1.420432388068924552e-04	-8.377599124990334767e-01
-5.000000000000000000e+02	-1.196491439044364154e-17	-1.307699489295056861e+00	1.307699489295053530e+00	-5.103946864829227593e-05	-1.403059862641793405e-04	-8.399996749141643848e-01
-4.950000000000000000e+02	-1.188401067896012327e-17	-1.319897832610898991e+00	1.319897832610896105e+00	-5.136815195232462446e-05	-1.420430062674747477e-04	-8.377599127593573503e-01
-4.900000000000000000e+02	-1.180332481411518859e-17	-1.332245045571574860e+00	1.332245045571571751e+00	-5.169602501782207069e-05	-1.437945281672344075e-04	-8.354819102799152519e-01
-4.850000000000000000e+02	-1.172286051291574021e-17	-1.344742902324708833e+00	1.344742902324705724e+00	-5.202275640732169734e-05	-1.455646136228956231e-04	-8.331650621121815536e-01
-4.800000000000000000e+02	-1.164262155183071244e-17	-1.357392282938385542e+00	1.357392282938381989e+00	-5.234654677651229444e-05	-1.473505090535118581e-04	-8.308087458531311364e-01
-4.750000000000000000e+02	-1.156261176739492882e-17	-1.370195421606730912e+00	1.370195421606727804e+00	-5.266819090765546558e-05	-1.491522007547951367e-04	-8.284123321027077047e-01
-4.700000000000000000e+02	-1.148283505670420329e-17	-1.383152501236118770e+00	1.383152501236114995e+00	-5.298761658643008572e-05	-1.509696029634312569e-04	-8.259752002881149968e-01
-4.650000000000000000e+02	-1.140329537793689272e-17	-1.396266148459935685e+00	1.396266148459931244e+00	-5.330321738084777304e-05	-1.528029354292078398e-04	-8.234967056438975419e-01
-4.600000000000000000e+02	-1.132399675083518841e-17	-1.409537086681394547e+00	1.409537086681390994e+00	-5.361760527121207579e-05	-1.546502920577114755e-04	-8.209762122140710217e-01
-4.550000000000000000e+02	-1.124494325716522229e-17	-1.422968322893851889e+00	1.422968322893849002e+00	-5.392734407110050281e-05	-1.565124063154668763e-04	-8.184130610959809982e-01
-4.500000000000000000e+02	-1.116613904124625078e-17	-1.436558663288266091e+00	1.436558663288262983e+00	-5.423247742161987537e-05	-1.583890004833339853e-04	-8.158066251668922853e-01
-4.450000000000000000e+02	-1.108758831034443359e-17	-1.450311253083944818e+00	1.450311253083942153e+00	-5.453553933664074258e-05	-1.602805784242409084e-04	-8.131562349945150592e-01
-4.400000000000000000e+02	-1.100929533519958012e-17	-1.464227789161424820e+00	1.464227789161422599e+00	-5.483248432713613531e-05	-1.621832233261564116e-04	-8.104612227803993374e-01
-4.350000000000000000e+02	-1.093126445031039821e-17	-1.478308001937479021e+00	1.478308001937475691e+00	-5.512519551203598890e-05	-1.640994740718132070e-04	-8.077209442126309646e-01
-4.300000000000000000e+02	-1.085350005455967100e-17	-1.492554976473038586e+00	1.492554976473034811e+00	-5.541220037129247886e-05	-1.660282595651144414e-04	-8.049347136908978628e-01
-4.250000000000000000e+02	-1.077600661147128386e-17	-1.506968528588315648e+00	1.506968528588312761e+00	-5.569324744285727757e-05	-1.679687484029428375e-04	-8.021018722163217873e-01
-4.200000000000000000e+02	-1.069878864966395345e-17	-1.521551996772254611e+00	1.521551996772250837e+00	-5.596805927077546565e-05	-1.699198013112018378e-04	-7.992217258391473012e-01
-4.150000000000000000e+02	-1.062185076322006178e-17	-1.536306294204057732e+00	1.536306294204054845e+00	-5.623578499306719811e-05	-1.718814049957941741e-04	-7.962935982366486920e-01
-4.100000000000000000e+02	-1.054519761209939529e-17	-1.551231304316899484e+00	1.551231304316896153e+00	-5.649766407543767012e-05	-1.738528931278364464e-04	-7.933168130779987282e-01
-4.050000000000000000e+02	-1.046883392244809790e-17	-1.566328702883875268e+00	1.566328702883870827e+00	-5.675059849184620772e-05	-1.758324140885603767e-04	-7.902906857936423668e-01
-4.000000000000000000e+02	-1.039276448700048159e-17	-1.581600268276661891e+00	1.581600268276658783e+00	-5.699547375744227194e-05	-1.778210584536637476e-04	-7.872145141422446368e-01
-3.950000000000000000e+02	-1.031699416539039696e-17	-1.597046812342279187e+00	1.597046812342275190e+00	-5.723207989739492388e-05	-1.798163662721679646e-04	-7.840876075945891754e-01
-3.900000000000000000e+02	-1.024152788454462823e-17	-1.612670476915476714e+00	1.612670476915472939e+00	-5.745883731241827774e-05	-1.818182959609258918e-04	-7.809092617370507750e-01
-3.850000000000000000e+02	-1.016637063890758152e-17	-1.628473034503272965e+00	1.628473034503268524e+00	-5.767516286635475376e-05	-1.838261493887953860e-04	-7.776787727658858174e-01
-3.800000000000000000e+02	-1.009152749088257702e-17	-1.644453789817069467e+00	1.644453789817065026e+00	-5.788092174351070228e-05	-1.858376299619925675e-04	-7.743954428108275057e-01
-3.750000000000000000e+02	-1.001700357106231035e-17	-1.660614476185505506e+00	1.660614476185502175e+00	-5.807665448327216791e-05	-1.878527361801832099e-04	-7.710585627053140323e-01
-3.700000000000000000e+02	-9.942804078552347223e-18	-1.676956982497682880e+00	1.676956982497679549e+00	-5.826125143872137570e-05	-1.898698138816106058e-04	-7.676674123948150630e-01
-3.650000000000000000e+02	-9.868934281295470045e-18	-1.693482516486459089e+00	1.693482516486456646e+00	-5.843068522110128984e-05	-1.918888900438118215e-04	-7.642212836886089766e-01
-3.600000000000000000e+02	-9.795399516398421938e-18	-1.710192187591119906e+00	1.710192187591116131e+00	-5.858832227641338277e-05	-1.939082010180913471e-04	-7.607194554726850466e-01
-3.550000000000000000e+02	-9.722205190327675224e-18	-1.727087106785064163e+00	1.727087106785060833e+00	-5.873116896857362033e-05	-1.959262642899147085e-04	-7.571612028698713193e-01
-3.500000000000000000e+02	-9.649356779333946433e-18	-1.744167254068711204e+00	1.744167254068707873e+00	-5.885920892265262920e-05	-1.979415048427235414e-04	-7.535458146372796540e-01
-3.450000000000000000e+02	-9.576859829689033309e-18	-1.761435729388962868e+00	1.761435729388956872e+00	-5.897231455168538207e-05	-1.999534695011029816e-04	-7.498725450127359249e-01
-3.400000000000000000e+02	-9.504719957965664752e-18	-1.778892317037179538e+00	1.778892317037174209e+00	-5.906770272644324749e-05	-2.019598220545829157e-04	-7.461406737599787231e-01
-3.350000000000000000e+02	-9.432942851408636764e-18	-1.796538583501853026e+00	1.796538583501849251e+00	-5.914689472760124552e-05	-2.039588806439974642e-04	-7.423494633711311685e-01
-3.300000000000000000e+02	-9.361534268219199887e-18	-1.814374171608077679e+00	1.814374171608074349e+00	-5.920671287983065553e-05	-2.059506471121850906e-04	-7.384981878448522163e-01
-3.250000000000000000e+02	-9.290500037850073151e-18	-1.832402311419927710e+00	1.832402311419924601e+00	-5.924802244877131602e-05	-2.079317366855650202e-04	-7.345860905038350541e-01
-3.200000000000000000e+02	-9.219846061415181820e-18	-1.850624388966465306e+00	1.850624388966461531e+00	-5.926880070827703523e-05	-2.099023235111837542e-04	-7.306124260397992565e-01
-3.150000000000000000e+02	-9.149578311898352698e-18	-1.869039065782121423e+00	1.869039065782115427e+00	-5.926819145303552935e-05	-2.118590864117930912e-04	-7.265764600325422817e-01
-3.100000000000000000e+02	-9.079702834714932253e-18	-1.887648800763638501e+00	1.887648800763633172e+00	-5.924532471371516458e-05	-2.138001642402080420e-04	-7.224774315513429190e-01
-3.050000000000000000e+02	-9.010225747925908425e-18	-1.906455117175092528e+00	1.906455117175087421e+00	-5.919904001793484824e-05	-2.157246317861160007e-04	-7.183145843590674762e-01
-3.000000000000000000e+02	-8.941153242692929291e-18	-1.925457237227135687e+00	1.925457237227131913e+00	-5.912743907984243600e-05	-2.176310119391267474e-04	-7.140871672817472593e-01
-2.950000000000000000e+02	-8.872491583735375549e-18	-1.944657849871233246e+00	1.944657849871228361e+00	-5.903102477128087660e-05	-2.195144441605819839e-04	-7.097944048393310945e-01
-2.900000000000000000e+02	-8.804247109721643230e-18	-1.964056309869586903e+00	1.964056309869581352e+00	-5.890740271307941982e-05	-2.213766316509242630e-04	-7.054355354367832787e-01
-2.850000000000000000e+02	-8.736426233811420856e-18	-1.983654550140085071e+00	1.983654550140080630e+00	-5.875515521567079014e-05	-2.232101434152995191e-04	-7.010097797178914680e-01
-2.800000000000000000e+02	-8.669035444123157323e-18	-2.003454303415713955e+00	2.003454303415709958e+00	-5.857340938664273259e-05	-2.250174362710045831e-04	-6.965163583484786924e-01
-2.750000000000000000e+02	-8.602081304310489648e-18	-2.023455389292685869e+00	2.023455389292678763e+00	-5.836046706164716065e-05	-2.267939300322012171e-04	-6.919544851497082538e-01
-2.700000000000000000e+02	-8.535570454125657600e-18	-2.043659298282748615e+00	2.043659298282743286e+00	-5.811561482025963307e-05	-2.285384567445333890e-04	-6.873233523668913492e-01
-2.650000000000000000e+02	-8.469509610102771258e-18	-2.064065703081201963e+00	2.064065703081196190e+00	-5.783601334837801939e-05	-2.302454364285268511e-04	-6.826222090038408519e-01
-2.600000000000000000e+02	-8.403905566174023850e-18	-2.084676461296933070e+00	2.084676461296928185e+00	-5.752260549400045429e-05	-2.319147120603810928e-04	-6.778502040420778529e-01
-2.550000000000000000e+02	-8.338765194462740402e-18	-2.105492699574780247e+00	2.105492699574774917e+00	-5.716980913938392067e-05	-2.335439229244631550e-04	-6.730065302156847951e-01
-2.500000000000000000e+02	-8.274095446017696308e-18	-2.126518106294732480e+00	2.126518106294728039e+00	-5.677940914541803209e-05	-2.351275938173876098e-04	-6.680903610711638185e-01
-2.450000000000000000e+02	-8.209903351734314275e-18	-2.147747037915271662e+00	2.147747037915267665e+00	-5.634843294113224120e-05	-2.366643860962961657e-04	-6.631008847604231704e-01
-2.400000000000000000e+02	-8.146196023194810426e-18	-2.169186038284644624e+00	2.169186038284639295e+00	-5.587597399410906260e-05	-2.381489828917526721e-04	-6.580372384407507935e-01
-2.350000000000000000e+02	-8.082980653707971530e-18	-2.190832979723735807e+00	2.190832979723730922e+00	-5.535813046870773779e-05	-2.395812003182051070e-04	-6.528985859126383851e-01
-2.300000000000000000e+02	-8.020264519386494012e-18	-2.212691020447290491e+00	2.212691020447285162e+00	-5.479450863441149628e-05	-2.409560743417381301e-04	-6.476840513106424391e-01
-2.250000000000000000e+02	-7.958054980209470205e-18	-2.234758605036375467e+00	2.234758605036368806e+00	-5.418321980457353548e-05	-2.422689220339627354e-04	-6.423927664800256343e-01
-2.200000000000000000e+02	-7.896359481388820235e-18	-2.257039299409238087e+00	2.257039299409232758e+00	-5.352135135417859189e-05	-2.435166357082228154e-04	-6.370238336807313440e-01
-2.150000000000000000e+02	-7.835185554566625723e-18	-2.279533030809648864e+00	2.279533030809642202e+00	-5.280734400129768709e-05	-2.446943993839243684e-04	-6.315763503568467829e-01
-2.100000000000000000e+02	-7.774540819356201912e-18	-2.302239708121814221e+00	2.302239708121808892e+00	-5.203874940888047720e-05	-2.458010196655094825e-04	-6.260494065656833085e-01
-2.050000000000000000e+02	-7.714432984820651042e-18	-2.325161950727976823e+00	2.325161950727971938e+00	-5.121275878905282757e-05	-2.468274955242750145e-04	-6.204420490466729943e-01
-2.000000000000000000e+02	-7.654869851152045227e-18	-2.348299594893494824e+00	2.348299594893490827e+00	-5.032745352925980956e-05	-2.477724076229716166e-04	-6.147533402872145114e-01
-1.950000000000000000e+02	-7.595859311480809901e-18	-2.371653984451028041e+00	2.371653984451023156e+00	-4.938002061301032702e-05	-2.486310109631024675e-04	-6.089822990504001332e-01
-1.900000000000000000e+02	-7.537409353683366235e-18	-2.395227817502756817e+00	2.395227817502751044e+00	-4.836774459320455731e-05	-2.493970050114140786e-04	-6.031279304952835707e-01
-1.850000000000000000e+02	-7.479528062658888473e-18	-2.419018496038258359e+00	2.419018496038253030e+00	-4.728798509260370405e-05	-2.500654459589052737e-04	-5.971892208745285258e-01
-1.800000000000000000e+02	-7.422223622303114038e-18	-2.443030840901049938e+00	2.443030840901044609e+00	-4.613791114305134999e-05	-2.506317471968184897e-04	-5.911651355858789092e-01
-1.750000000000000000e+02	-7.365504318045887197e-18	-2.467264004006405109e+00	2.467264004006398004e+00	-4.491294045151621595e-05	-2.510894325122918990e-04	-5.850546007991455078e-01
-1.700000000000000000e+02	-7.309378539341147665e-18	-2.491719905386406531e+00	2.491719905386402978e+00	-4.361195275729483166e-05	-2.514332519486459907e-04	-5.788565291788215772e-01
-1.650000000000000000e+02	-7.253854782437856917e-18	-2.516399411810891440e+00	2.516399411810885223e+00	-4.223032382348394472e-05	-2.516561150837077045e-04	-5.725697930406676850e-01
-1.600000000000000000e+02	-7.198941653301265678e-18	-2.541303742775924857e+00	2.541303742775917751e+00	-4.076497334359673952e-05	-2.517509442887666126e-04	-5.661932472833912655e-01
-1.550000000000000000e+02	-7.144647870770788838e-18	-2.566434720901091371e+00	2.566434720901085598e+00	-3.921098294848087573e-05	-2.517121049409362763e-04	-5.597257026503551502e-01
-1.500000000000000000e+02	-7.090982269985755650e-18	-2.591792753536624527e+00	2.591792753536619642e+00	-3.756634807378200200e-05	-2.515323410123911259e-04	-5.531659280864059669e-01
-1.450000000000000000e+02	-7.037953805972694610e-18	-2.617379994451427994e+00	2.617379994451423553e+00	-3.582506306897196408e-05	-2.512027881652643480e-04	-5.465126653694662995e-01
-1.400000000000000000e+02	-6.985571557583431862e-18	-2.643197758246938367e+00	2.643197758246933926e+00	-3.398327173412953815e-05	-2.507155936081348563e-04	-5.397646042558514878e-01
-1.350000000000000000e+02	-6.933844731721165444e-18	-2.669247742846210691e+00	2.669247742846204030e+00	-3.203879607864123374e-05	-2.500631262394707212e-04	-5.329204090238546243e-01
-1.300000000000000000e+02	-6.882782667741694377e-18	-2.695531249074218039e+00	2.695531249074212710e+00	-2.998311859228075819e-05	-2.492354799961550137e-04	-5.259786664352851249e-01
-1.250000000000000000e+02	-6.832394842420661625e-18	-2.722049783455008587e+00	2.722049783455002370e+00	-2.781277884756762044e-05	-2.482228131760844483e-04	-5.189379251921560909e-01
-1.200000000000000000e+02	-6.782690875039252527e-18	-2.748805607356045400e+00	2.748805607356039626e+00	-2.552203524026006167e-05	-2.470146645530061475e-04	-5.117966905135840072e-01
-1.150000000000000000e+02	-6.733680533025047931e-18	-2.775800669645962948e+00	2.775800669645958063e+00	-2.310311131606997414e-05	-2.456049140602138193e-04	-5.045533971349307478e-01
-1.100000000000000000e+02	-6.685373737977853002e-18	-2.803036096456172466e+00	2.803036096456166248e+00	-2.055373829587642492e-05	-2.439736932066899702e-04	-4.972063928764787755e-01
-1.050000000000000000e+02	-6.637780572035994241e-18	-2.830514292612647420e+00	2.830514292612641203e+00	-1.786388627424809441e-05	-2.421136710386019271e-04	-4.897539916671740379e-01
-1.000000000000000000e+02	-6.590911284936830272e-18	-2.858238085113081084e+00	2.858238085113074867e+00	-1.502874640737807494e-05	-2.400131719409416488e-04	-4.821944300342175804e-01
-9.500000000000000000e+01	-6.544776301492473105e-18	-2.886208612703622389e+00	2.886208612703617948e+00	-1.203805131744437752e-05	-2.376529146042783878e-04	-4.745258274716947500e-01
-9.000000000000000000e+01	-6.499386229543766328e-18	-2.914429321677669993e+00	2.914429321677663332e+00	-8.885098228989802671e-06	-2.350219665454602572e-04	-4.667462607749279235e-01
-8.500000000000000000e+01	-6.454751868887782372e-18	-2.942901784689655020e+00	2.942901784689648803e+00	-5.560301949340297309e-06	-2.321013504244460719e-04	-4.588536804598561392e-01
-8.000000000000000000e+01	-6.410884220507372615e-18	-2.971629053672792065e+00	2.971629053672786291e+00	-2.056658617923879436e-06	-2.288766599354958534e-04	-4.508459605753460941e-01
-7.500000000000000000e+01	-6.367794496836968710e-18	-3.000614113804347838e+00	3.000614113804340732e+00	1.639475569891547845e-06	-2.253256121895780718e-04	-4.427208453626337858e-01
-7.000000000000000000e+01	-6.325494132775685564e-18	-3.029859708735636925e+00	3.029859708735630708e+00	5.537732212640210266e-06	-2.214280536311309438e-04	-4.344759650831963582e-01
-6.500000000000000000e+01	-6.283994797600838169e-18	-3.059368942479004705e+00	3.059368942478995823e+00	9.650740386360524701e-06	-2.171631212984161433e-04	-4.261088289315637101e-01
-6.000000000000000000e+01	-6.243308407976692416e-18	-3.089145559548907904e+00	3.089145559548899911e+00	1.399186830447115110e-05	-2.125041163607246551e-04	-4.176168025769598224e-01
-5.500000000000000000e+01	-6.203447141949398356e-18	-3.119192567641080327e+00	3.119192567641072333e+00	1.857580228915253309e-05	-2.074242200743205004e-04	-4.089970942892823258e-01
-5.000000000000000000e+01	-6.164423454365778873e-18	-3.149513458368780494e+00	3.149513458368773389e+00	2.341861987945551349e-05	-2.018936928271540727e-04	-4.002467432136555536e-01
-4.500000000000000000e+01	-6.126250093585936529e-18	-3.180113965230987993e+00	3.180113965230979556e+00	2.853811881604364004e-05	-1.958803051120831156e-04	-3.913626334314297406e-01
-4.000000000000000000e+01	-6.088940119671551837e-18	-3.210996699122391718e+00	3.210996699122384168e+00	3.395468924344159086e-05	-1.893461544272036494e-04	-3.823414239603700748e-01
-3.500000000000000000e+01	-6.052506924463973334e-18	-3.242166951804788422e+00	3.242166951804780428e+00	3.968964262283145272e-05	-1.822518025360116048e-04	-3.731795575536399068e-01
-3.000000000000000000e+01	-6.016964253453849282e-18	-3.273629121679954679e+00	3.273629121679948017e+00	4.576895644308931932e-05	-1.745503722601159222e-04	-3.638732514865707368e-01
-2.500000000000000000e+01	-5.982326230076417300e-18	-3.305388369204793175e+00	3.305388369204785626e+00	5.221841832474234608e-05	-1.661864210855039468e-04	-3.544184442215957409e-01
-2.000000000000000000e+01	-5.948607382107060648e-18	-3.337450901232064560e+00	3.337450901232056566e+00	5.907277510681325301e-05	-1.571052087078632148e-04	-3.448108123930060387e-01
-1.500000000000000000e+01	-5.915822671355731369e-18	-3.369822481100139822e+00	3.369822481100132716e+00	6.636717437981441790e-05	-1.472356243153953971e-04	-3.350456829681753290e-01
-1.000000000000000000e+01	-5.883987526417778809e-18	-3.402508092178845978e+00	3.402508092178838872e+00	7.414448619318370862e-05	-1.364987271178749772e-04	-3.251180261092531665e-01
-5.000000000000000000e+00	-5.853117879351662224e-18	-3.435515523815241945e+00	3.435515523815230843e+00	8.245635210577679770e-05	-1.248008655472694346e-04	-3.150224225675825052e-01
0.000000000000000000e+00	-5.823230207097604202e-18	-3.468849809267753770e+00	3.468849809267743556e+00	9.136265101367189567e-05	-1.120282273787389710e-04	-3.047529768822130336e-01
5.000000000000000000e+00	-5.794341578778215927e-18	-3.502520954788920893e+00	3.502520954788911567e+00	1.009478289351579765e-04	-9.804137348782656822e-05	-2.943032977611989565e-01
1.000000000000000000e+01	-5.766469711033082207e-18	-3.536530047074748939e+00	3.536530047074743166e+00	1.113074490603674740e-04	-8.266631180617534580e-05	-2.836662999372772109e-01
1.500000000000000000e+01	-5.739633035894773502e-18	-3.570882982590079635e+00	3.570882982590071641e+00	1.225905435428044647e-04	-6.566790738071015359e-05	-2.728341321658850349e-01
2.000000000000000000e+01	-5.713850792448793907e-18	-3.605573107555167578e+00	3.605573107555156920e+00	1.350154015023538189e-04	-4.673847928716004155e-05	-2.617978680081606280e-01
2.500000000000000000e+01	-5.689143176816964082e-18	-3.640571474902602578e+00	3.640571474902594140e+00	1.489803525310466723e-04	-2.533788273747323441e-05	-2.505463806895392720e-01
3.000000000000000000e+01	-5.665531690486947332e-18	-3.675772918000176137e+00	3.675772918000166367e+00	1.652589370764332094e-04	-6.054363883909228845e-07	-2.390641129543465693e-01
3.500000000000000000e+01	-5.643040385105203492e-18	-3.710757571878022354e+00	3.710757571878012584e+00	1.859764239833158728e-04	2.948727069434320286e-05	-2.273189926737027855e-01
4.000000000000000000e+01	-5.621702877540769065e-18	-3.743583047074007020e+00	3.743583047073998582e+00	2.170066743114213456e-04	6.971570172822644934e-05	-2.152057523717940957e-01
4.500000000000000000e+01	-5.601619198260071302e-18	-3.762669235861812567e+00	3.762669235861804573e+00	2.739160571987175755e-04	1.302702758907651060e-04	-2.021726063913845406e-01
5.000000000000000000e+01	-5.587323384099379066e-18	-2.670388722718926466e+00	3.061805454386748782e+00	2.005020550165340792e-04	5.772965804562837705e-04	-1.414145045496658093e-01
5.500000000000000000e+01	-5.575081119199190553e-18	-2.307831241435133407e+00	3.030696194175797942e+00	-1.051064029076645949e-04	1.354084426918064675e-03	-1.150329146053307716e-01
6.000000000000000000e+01	-5.565324074929875075e-18	-1.953261691932556277e+00	3.043653489217001074e+00	-1.283431498555022811e-03	4.238187936872247347e-03	-9.024500011137510935e-02
6.500000000000000000e+01	-6.283994797607360138e-18	3.059368962298605332e+00	3.059368962298600891e+00	-9.653510744839207205e-06	2.171629843955082963e-04	4.261088287079298764e-01
7.000000000000000000e+01	-6.325494132772340609e-18	3.029859343510667991e+00	3.029859343510659553e+00	-5.537516719947925695e-06	2.214281045643147483e-04	4.344759610479915768e-01
7.500000000000000000e+01	-6.367794496841111000e-18	3.000613884784802288e+00	3.000613884784796070e+00	-1.639660067676390362e-06	2.253254442139651062e-04	4.427208416067958119e-01
8.000000000000000000e+01	-6.410884220495888680e-18	2.971628906667776349e+00	2.971628906667770131e+00	2.056151876037734710e-06	2.288764589181948770e-04	4.508459632955777452e-01
8.500000000000000000e+01	-6.454751868882343546e-18	2.942901845772102565e+00	2.942901845772097236e+00	5.561254197234996787e-06	2.321010294662893727e-04	4.588536784493109089e-01
9.000000000000000000e+01	-6.499386229542807214e-18	2.914428866272741114e+00	2.914428866272734009e+00	8.885172700863759029e-06	2.350217808636309428e-04	4.667462556218561209e-01
9.500000000000000000e+01	-6.544776301479327477e-18	2.886208775326674303e+00	2.886208775326668530e+00	1.203705289857743543e-05	2.376522386475794074e-04	4.745258261060817384e-01
1.000000000000000000e+02	-6.590911284946331269e-18	2.858237892769023070e+00	2.858237892769015964e+00	1.502809575771530907e-05	2.400120425214650598e-04	4.821944256973932919e-01
1.050000000000000000e+02	-6.637780572033087627e-18	2.830514394280725377e+00	2.830514394280719159e+00	1.786416278192055581e-05	2.421142237961321317e-04	4.897539930611878867e-01
1.100000000000000000e+02	-6.685373737975120493e-18	2.803035659400758384e+00	2.803035659400750834e+00	2.055448152723716827e-05	2.439740532049952248e-04	4.972063909073153876e-01
1.150000000000000000e+02	-6.733680533029951349e-18	2.775800304232896920e+00	2.775800304232891147e+00	2.310375479887493116e-05	2.456037132277892740e-04	5.045533905596055746e-01
1.200000000000000000e+02	-6.782690875034060220e-18	2.748805706026003381e+00	2.748805706025998497e+00	2.552154706878811629e-05	2.470164975838950072e-04	5.117966938367111140e-01
1.250000000000000000e+02	-6.832394842424083617e-18	2.722049935623103600e+00	2.722049935623097827e+00	2.781239198506459297e-05	2.482231543941868326e-04	5.189379288655969757e-01
1.300000000000000000e+02	-6.882782667748843429e-18	2.695530989936234079e+00	2.695530989936229194e+00	2.998330955092337756e-05	2.492357176358258675e-04	5.259786659333510750e-01
1.350000000000000000e+02	-6.933844731717158739e-18	2.669247533618799295e+00	2.669247533618794854e+00	3.204024323865432768e-05	2.500636170422214843e-04	5.329204078400558986e-01
1.400000000000000000e+02	-6.985571557588235902e-18	2.643197760776643257e+00	2.643197760776636596e+00	3.398441857060510219e-05	2.507159243346013060e-04	5.397646124754691410e-01
1.450000000000000000e+02	-7.037953805970317242e-18	2.617380026225788470e+00	2.617380026225782252e+00	3.582568316910070727e-05	2.512024034816672511e-04	5.465126638066880593e-01
1.500000000000000000e+02	-7.090982269989988074e-18	2.591792869427705259e+00	2.591792869427699486e+00	3.756631852284575971e-05	2.515322475868828024e-04	5.531659291489358088e-01
1.550000000000000000e+02	-7.144647870774021319e-18	2.566434393762343280e+00	2.566434393762337063e+00	3.921108179967633405e-05	2.517114893985907746e-04	5.597256972872702852e-01
1.600000000000000000e+02	-7.198941653299524637e-18	2.541303803150554153e+00	2.541303803150547047e+00	4.076503601348762274e-05	2.517511983128244233e-04	5.661932479527720385e-01
1.650000000000000000e+02	-7.253854782438568740e-18	2.516399295881389442e+00	2.516399295881383225e+00	4.223065246351001930e-05	2.516556469354697557e-04	5.725697959261197845e-01
1.700000000000000000e+02	-7.309378539335808987e-18	2.491719716484152691e+00	2.491719716484146918e+00	4.361154011268088466e-05	2.514327217635481263e-04	5.788565272596180034e-01
1.750000000000000000e+02	-7.365504318039453050e-18	2.467264749742008156e+00	2.467264749742002827e+00	4.491279750685807121e-05	2.510896627450921715e-04	5.850546004920293974e-01
1.800000000000000000e+02	-7.422223622313967038e-18	2.443030906203905950e+00	2.443030906203901509e+00	4.613722369220707345e-05	2.506317127362817977e-04	5.911651336050525174e-01
1.850000000000000000e+02	-7.479528062650808812e-18	2.419018457445655912e+00	2.419018457445649695e+00	4.728789179829625752e-05	2.500657401201174810e-04	5.971892251165731302e-01
1.900000000000000000e+02	-7.537409353691354993e-18	2.395227151221784201e+00	2.395227151221778872e+00	4.836777715160117598e-05	2.493967015407350454e-04	6.031279294772292632e-01
1.950000000000000000e+02	-7.595859311463690695e-18	2.371655069142565520e+00	2.371655069142561079e+00	4.938012999532349770e-05	2.486303113118229014e-04	6.089822916215330562e-01
2.000000000000000000e+02	-7.654869851152254768e-18	2.348300072082571077e+00	2.348300072082566192e+00	5.032772202370776386e-05	2.477725714057706259e-04	6.147533343522849636e-01
2.050000000000000000e+02	-7.714432984814230762e-18	2.325161191310861408e+00	2.325161191310857411e+00	5.121261696330068963e-05	2.468283206149590498e-04	6.204420517121755907e-01
2.100000000000000000e+02	-7.774540819349353305e-18	2.302240720164519416e+00	2.302240720164514087e+00	5.203839239981830557e-05	2.457999664000703696e-04	6.260494030840930701e-01
2.150000000000000000e+02	-7.835185554560946540e-18	2.279533008325429044e+00	2.279533008325421939e+00	5.280802899318528035e-05	2.446953770622945965e-04	6.315763520804500430e-01
2.200000000000000000e+02	-7.896359481393624275e-18	2.257039128452278831e+00	2.257039128452272170e+00	5.352199733798210945e-05	2.435172032855158414e-04	6.370238358301796300e-01
2.250000000000000000e+02	-7.958054980207263860e-18	2.234758964942191728e+00	2.234758964942185511e+00	5.418327920614533164e-05	2.422695163986862709e-04	6.423927668990571105e-01
2.300000000000000000e+02	-8.020264519365552220e-18	2.212689278062625942e+00	2.212689278062621501e+00	5.479386466302796062e-05	2.409537386542742700e-04	6.476840584655710886e-01
2.350000000000000000e+02	-8.082980653714826300e-18	2.190832858257819815e+00	2.190832858257814930e+00	5.535795997826242895e-05	2.395820107563368588e-04	6.528985874093646835e-01
2.400000000000000000e+02	-8.146196023194833538e-18	2.169184824095728548e+00	2.169184824095722330e+00	5.587527199027537760e-05	2.381502497161289210e-04	6.580372451754006313e-01
2.450000000000000000e+02	-8.209903351728588870e-18	2.147747052386351108e+00	2.147747052386346667e+00	5.634836998741162879e-05	2.366645145572161271e-04	6.631008856107294402e-01
2.500000000000000000e+02	-8.274095446022447963e-18	2.126517577544129622e+00	2.126517577544123405e+00	5.677925640921766974e-05	2.351276428712266713e-04	6.680903622121892038e-01
2.550000000000000000e+02	-8.338765194460649612e-18	2.105492577256237396e+00	2.105492577256232067e+00	5.716999919694102213e-05	2.335441680115460264e-04	6.730065286152759896e-01
2.600000000000000000e+02	-8.403905566181964844e-18	2.084677032522284978e+00	2.084677032522279205e+00	5.752168681197028630e-05	2.319153707697427529e-04	6.778501983930784736e-01
2.650000000000000000e+02	-8.469509610113507162e-18	2.064065062072927503e+00	2.064065062072923507e+00	5.783611018527829361e-05	2.302463079636138702e-04	6.826222112085080784e-01
2.700000000000000000e+02	-8.535570454143403889e-18	2.043657682823610600e+00	2.043657682823604382e+00	5.811536718798022527e-05	2.285380992894787652e-04	6.873233708827357624e-01
2.750000000000000000e+02	-8.602081304315706607e-18	2.023454793814065678e+00	2.023454793814061237e+00	5.836055085745650231e-05	2.267941207696752635e-04	6.919544869028182443e-01
2.800000000000000000e+02	-8.669035444135326118e-18	2.003453920952989353e+00	2.003453920952983136e+00	5.857344058417995517e-05	2.250173354614870569e-04	6.965163589448222226e-01
2.850000000000000000e+02	-8.736426233826477006e-18	1.983654563810496985e+00	1.983654563810492544e+00	5.875528484773752207e-05	2.232103166469941874e-04	7.010097802960100211e-01
2.900000000000000000e+02	-8.804247109714520371e-18	1.964057153251400178e+00	1.964057153251394849e+00	5.890718368857590957e-05	2.213749540400322625e-04	7.054355325578188785e-01
2.950000000000000000e+02	-8.872491583744516783e-18	1.944657271645552798e+00	1.944657271645548802e+00	5.903099461026995365e-05	2.195142162118769605e-04	7.097944067004551272e-01
3.000000000000000000e+02	-8.941153242697671701e-18	1.925457181689564035e+00	1.925457181689559594e+00	5.912775522356493099e-05	2.176302670970432557e-04	7.140871663346348708e-01
3.050000000000000000e+02	-9.010225747922025750e-18	1.906453802099563832e+00	1.906453802099560946e+00	5.919879476193586694e-05	2.157250294525293898e-04	7.183145910226965691e-01
3.100000000000000000e+02	-9.079702834735211525e-18	1.887648939234129353e+00	1.887648939234126688e+00	5.924519424557154486e-05	2.138009185132184662e-04	7.224774333187563569e-01
3.150000000000000000e+02	-9.149578311892913872e-18	1.869040087513052395e+00	1.869040087513047732e+00	5.926811300886464516e-05	2.118589245442284647e-04	7.265764540248991210e-01
3.200000000000000000e+02	-9.219846061398076480e-18	1.850624683682390081e+00	1.850624683682386529e+00	5.926855607034766174e-05	2.099021714672574769e-04	7.306124242229705690e-01
3.250000000000000000e+02	-9.290500037849216497e-18	1.832403228249891214e+00	1.832403228249887217e+00	5.924829097325123682e-05	2.079323332461160056e-04	7.345860840153349836e-01
3.300000000000000000e+02	-9.361534268216392651e-18	1.814374446237724481e+00	1.814374446237720040e+00	5.920715543211228066e-05	2.059508050446183622e-04	7.384981857708868835e-01
3.350000000000000000e+02	-9.432942851409548885e-18	1.796538287184370031e+00	1.796538287184366034e+00	5.914681008708675899e-05	2.039593818487574781e-04	7.423494662537353239e-01
3.400000000000000000e+02	-9.504719957966234828e-18	1.778891616994122904e+00	1.778891616994117797e+00	5.906844919902978379e-05	2.019594941062811543e-04	7.461406770961739321e-01
3.450000000000000000e+02	-9.576859829678648695e-18	1.761436166848981300e+00	1.761436166848977969e+00	5.897180108768327808e-05	1.999529633220257043e-04	7.498725413812035168e-01
3.500000000000000000e+02	-9.649356779341579279e-18	1.744167926164214677e+00	1.744167926164211346e+00	5.885942538931481058e-05	1.979413802335573214e-04	7.535458089479455390e-01
3.550000000000000000e+02	-9.722205190331507054e-18	1.727087037641942713e+00	1.727087037641936940e+00	5.873107467506729479e-05	1.959259237212302893e-04	7.571612041757521672e-01
3.600000000000000000e+02	-9.795399516400908699e-18	1.710192068952520961e+00	1.710192068952517186e+00	5.858808381077441023e-05	1.939079159261942629e-04	7.607194555725786955e-01
3.650000000000000000e+02	-9.868934281297858198e-18	1.693481672873126120e+00	1.693481672873121902e+00	5.843080094344981623e-05	1.918892097753697556e-04	7.642212897908061686e-01
3.700000000000000000e+02	-9.942804078548094770e-18	1.676957030664079529e+00	1.676957030664075088e+00	5.826075197510927105e-05	1.898711945704580648e-04	7.676674153732361283e-01
3.750000000000000000e+02	-1.001700357106860891e-17	1.660614348340395452e+00	1.660614348340392343e+00	5.807684177095241896e-05	1.878519746901477939e-04	7.710585602662421989e-01
3.800000000000000000e+02	-1.009152749089166432e-17	1.644453102428110380e+00	1.644453102428106828e+00	5.788263738409492494e-05	1.858373426410296473e-04	7.743954467821363430e-01
3.850000000000000000e+02	-1.016637063891738374e-17	1.628473366713030446e+00	1.628473366713026227e+00	5.767572648427970197e-05	1.838251945035625711e-04	7.776787680500074629e-01
3.900000000000000000e+02	-1.024152788454025714e-17	1.612670568485674805e+00	1.612670568485669698e+00	5.745894248374731406e-05	1.818176909051365123e-04	7.809092620012368924e-01
3.950000000000000000e+02	-1.031699416538657283e-17	1.597047034123879827e+00	1.597047034123876941e+00	5.723175078737458010e-05	1.798153539535356422e-04	7.840876073293209236e-01
4.000000000000000000e+02	-1.039276448700315478e-17	1.581600155459197188e+00	1.581600155459193191e+00	5.699588552443219568e-05	1.778205045779374582e-04	7.872145147288199807e-01
4.050000000000000000e+02	-1.046883392244965713e-17	1.566328726792193704e+00	1.566328726792188153e+00	5.675044545341365455e-05	1.758334440417054186e-04	7.902906873528069420e-01
4.100000000000000000e+02	-1.054519761209808874e-17	1.551230786583960297e+00	1.551230786583956966e+00	5.649654268139661509e-05	1.738525886906921428e-04	7.933168193738505680e-01
4.150000000000000000e+02	-1.062185076322224810e-17	1.536305909777222256e+00	1.536305909777220036e+00	5.623539688313522895e-05	1.718815821221495864e-04	7.962936019773040330e-01
4.200000000000000000e+02	-1.069878864966222011e-17	1.521552358027397744e+00	1.521552358027392859e+00	5.596801405173232899e-05	1.699197215473700678e-04	7.992217228077772573e-01
4.250000000000000000e+02	-1.077600661146755834e-17	1.506969632720724483e+00	1.506969632720720487e+00	5.569332244238301213e-05	1.679685876201623561e-04	8.021018641173761621e-01
4.300000000000000000e+02	-1.085350005456734545e-17	1.492555360237275197e+00	1.492555360237272311e+00	5.541200698565016737e-05	1.660282972382559033e-04	8.049347114229474798e-01
4.350000000000000000e+02	-1.093126445030631678e-17	1.478307909019214605e+00	1.478307909019211719e+00	5.512408967057444892e-05	1.640995981553518713e-04	8.077209452505172971e-01
4.400000000000000000e+02	-1.100929533518512795e-17	1.464227522467128173e+00	1.464227522467124398e+00	5.483342718423478521e-05	1.621830716579532685e-04	8.104612241746328438e-01
4.450000000000000000e+02	-1.108758831034701434e-17	1.450311372634015106e+00	1.450311372634010887e+00	5.453584364398625947e-05	1.602794459295343074e-04	8.131562312991975627e-01
4.500000000000000000e+02	-1.116613904124270707e-17	1.436558593312503351e+00	1.436558593312499577e+00	5.423383750608561489e-05	1.583894398472740993e-04	8.158066257779598152e-01
4.550000000000000000e+02	-1.124494325717598592e-17	1.422967852804370326e+00	1.422967852804367217e+00	5.392784047661858694e-05	1.565122459107824411e-04	8.184130651027193837e-01
4.600000000000000000e+02	-1.132399675082830437e-17	1.409537428692603012e+00	1.409537428692599681e+00	5.361780015318486515e-05	1.546498003135878647e-04	8.209762083122233989e-01
4.650000000000000000e+02	-1.140329537793358320e-17	1.396266124057242486e+00	1.396266124057239377e+00	5.330455828001093500e-05	1.528020408602585140e-04	8.234967053163534390e-01
4.700000000000000000e+02	-1.148283505670018965e-17	1.383152538910953577e+00	1.383152538910949136e+00	5.298737184650064558e-05	1.509701375561408481e-04	8.259752017167321103e-01
4.750000000000000000e+02	-1.156261176738932205e-17	1.370194821085538139e+00	1.370194821085534809e+00	5.266844255689219273e-05	1.491517373802580182e-04	8.284123367716879072e-01
4.800000000000000000e+02	-1.164262155184258233e-17	1.357392090282216746e+00	1.357392090282213415e+00	5.234660066560668708e-05	1.473502680764455402e-04	8.308087498572929164e-01
4.850000000000000000e+02	-1.172286051291634880e-17	1.344742598698941638e+00	1.344742598698938973e+00	5.202226728860236143e-05	1.455648822866271574e-04	8.331650648292777683e-01
4.900000000000000000e+02	-1.180332481411939482e-17	1.332245521964225743e+00	1.332245521964223522e+00	5.169554473294376922e-05	1.437959331121121292e-04	8.354819093573712108e-01
4.950000000000000000e+02	-1.188401067894984496e-17	1.319898395811945013e+00	1.319898395811941461e+00	5.136782883069404386e-05	1.420430328443953165e-04	8.377599068458178033e-01
5.000000000000000000e+02	-1.196491439044409606e-17	1.307698988324311751e+00	1.307698988324309752e+00	5.103975834980138215e-05	1.403065657404339460e-04	8.399996860665930321e-01
