# Supplementary material for: Ground state search, hysteretic behaviour, and reversal mechanism of skyrmionic textures in confined helimagnetic nanostructures
Source: Sci Rep. 2015 Nov 25;5:17137. doi: 10.1038/srep17137 (PMC4658535; doi:10.1038/srep17137)
Supplement: Supplementary Table S1 [file srep17137-s9.csv]

# This file contains the data obtained by simulating a hysteresis
# loop of 150nm diameter sample with thickness 10nm and mesh
# discretisation of 3nm hosting a Sk magnetisation state.
# These simulations are full three-dimensional taking into
# account the demagnetisation energy contribution.
# From this data the hysteresis loop plot was obtained.
# The columns are:
# 1. external magnetic field (mT)
# 2. total energy of the relaxed system (J)
# 3. skyrmion number S
# 4. scalar value Sa
# 5. average magnetistaion x component
# 6. average magnetisation y component
# 7. average magnetisation z component.
#
#
5.000000000000000000e+02	-2.983620123172909526e-17	-2.686504931648456385e+00	7.054038401141747627e+00	1.924635460179576038e-04	-3.125474068508677077e-04	6.255852984872440903e-01
4.950000000000000000e+02	-2.962460693734801974e-17	-2.672331082980377026e+00	7.072258391929259425e+00	1.918745930680613488e-04	-3.134231619089352175e-04	6.215726269415711158e-01
4.900000000000000000e+02	-2.941437780679595690e-17	-2.658075370141347982e+00	7.090512231320198921e+00	1.911988830167864889e-04	-3.139604047884216498e-04	6.175447560556095450e-01
4.850000000000000000e+02	-2.920551897979554881e-17	-2.643738070157843456e+00	7.108795160913939704e+00	1.904957738995121535e-04	-3.144446237798285580e-04	6.135019410524308325e-01
4.800000000000000000e+02	-2.899803549510966298e-17	-2.629320668484336210e+00	7.127122065759111003e+00	1.897699072483657130e-04	-3.148737305258149355e-04	6.094444300325987385e-01
4.750000000000000000e+02	-2.879193234309203341e-17	-2.614824110633311882e+00	7.145483712592433534e+00	1.890196553969808414e-04	-3.152476565016718176e-04	6.053724603328233256e-01
4.700000000000000000e+02	-2.858721432167032387e-17	-2.600248137792883885e+00	7.163876578179090515e+00	1.882523296977324392e-04	-3.155663628722216716e-04	6.012862794983007131e-01
4.650000000000000000e+02	-2.838388644357789478e-17	-2.585594258577017523e+00	7.182300813528817329e+00	1.874200378389538309e-04	-3.157243954506218754e-04	5.971861128272206720e-01
4.600000000000000000e+02	-2.818195314761282334e-17	-2.570863253211501220e+00	7.200759017495454550e+00	1.866107841892407826e-04	-3.159348053385338984e-04	5.930721730890567978e-01
4.550000000000000000e+02	-2.798141920797958119e-17	-2.556055342947147757e+00	7.219253017442357923e+00	1.857807873707748893e-04	-3.160912148746440175e-04	5.889446849549470064e-01
4.500000000000000000e+02	-2.778228919634897504e-17	-2.541171435233870124e+00	7.237781453704627666e+00	1.849333585106749769e-04	-3.161924466470745479e-04	5.848038589605569770e-01
4.450000000000000000e+02	-2.758456761995037132e-17	-2.526211874808465208e+00	7.256347314906203216e+00	1.840673730339225159e-04	-3.162407109390869193e-04	5.806498995906390626e-01
4.400000000000000000e+02	-2.738825890485059675e-17	-2.511177716541248550e+00	7.274956522685501525e+00	1.831840812527216731e-04	-3.162363403420382561e-04	5.764830061106737125e-01
4.350000000000000000e+02	-2.719336742242184254e-17	-2.496069127412154476e+00	7.293602728963283433e+00	1.822848236513127944e-04	-3.161791776264264082e-04	5.723033700914561539e-01
4.300000000000000000e+02	-2.699989747412014031e-17	-2.480887358134000298e+00	7.312287751586834972e+00	1.813684171805645372e-04	-3.160710485011856692e-04	5.681111762862942616e-01
4.250000000000000000e+02	-2.680785329024414794e-17	-2.465632025571609987e+00	7.331007920055614413e+00	1.804387392981004362e-04	-3.159084329282302642e-04	5.639066090501295703e-01
4.200000000000000000e+02	-2.661723905462101704e-17	-2.450304288000678010e+00	7.349760353709877236e+00	1.794905377544541976e-04	-3.157031088018217419e-04	5.596898359162433279e-01
4.150000000000000000e+02	-2.642805888915035835e-17	-2.434904380175668237e+00	7.368550752592573083e+00	1.785270364648058319e-04	-3.154464372565197170e-04	5.554610264866285396e-01
4.100000000000000000e+02	-2.624031685367916719e-17	-2.419433386745909242e+00	7.387377940892553951e+00	1.775474058677058847e-04	-3.151423043724721853e-04	5.512203415769996173e-01
4.050000000000000000e+02	-2.605401694533498953e-17	-2.403890279616894166e+00	7.406242217759496427e+00	1.765532516957997835e-04	-3.147911021728492034e-04	5.469679415477605167e-01
4.000000000000000000e+02	-2.586916315297402297e-17	-2.388278484584251959e+00	7.425142342940221241e+00	1.755468253656368958e-04	-3.143967244476304551e-04	5.427039586712872898e-01
3.950000000000000000e+02	-2.568575935404403995e-17	-2.372595931939434966e+00	7.444083552916461954e+00	1.745260971745673454e-04	-3.139571759152873990e-04	5.384285500274356151e-01
3.900000000000000000e+02	-2.550380941636705204e-17	-2.356843752458949393e+00	7.463061881515360874e+00	1.734872398476892366e-04	-3.134796366665492588e-04	5.341418475540578026e-01
3.850000000000000000e+02	-2.532331715261991870e-17	-2.341022471853315690e+00	7.482081027611622304e+00	1.724368269946079536e-04	-3.129606686468437704e-04	5.298439804461611002e-01
3.800000000000000000e+02	-2.514428632308412844e-17	-2.325133121339558517e+00	7.501138519583085085e+00	1.713691233339990384e-04	-3.124008003005952208e-04	5.255350746736222600e-01
3.750000000000000000e+02	-2.496672070365033277e-17	-2.309174666880311033e+00	7.520238883017047904e+00	1.702889048080407676e-04	-3.118075658238955955e-04	5.212152386892324740e-01
3.700000000000000000e+02	-2.479062389537929640e-17	-2.293148699358526610e+00	7.539381438732610796e+00	1.691944138928934893e-04	-3.111786505139695763e-04	5.168845996622573047e-01
3.650000000000000000e+02	-2.461599962424050048e-17	-2.277055177990437773e+00	7.558561553854016068e+00	1.680856537531008903e-04	-3.105163237514300088e-04	5.125432465423186423e-01
3.600000000000000000e+02	-2.444285146957333843e-17	-2.260895729064952953e+00	7.577777113696306799e+00	1.669587202098821394e-04	-3.098240570704003738e-04	5.081912961653761718e-01
3.550000000000000000e+02	-2.427118303204223088e-17	-2.244669279582838683e+00	7.597030603257487691e+00	1.658208196668386970e-04	-3.091104030752451375e-04	5.038288243123836274e-01
3.500000000000000000e+02	-2.410099785595544939e-17	-2.228376539752330743e+00	7.616320251036024835e+00	1.646649932460347843e-04	-3.083650198936012041e-04	4.994559285647746094e-01
3.450000000000000000e+02	-2.393229946346166655e-17	-2.212018279810930022e+00	7.635643814537495189e+00	1.634953607805231788e-04	-3.075978919844420947e-04	4.950726865519235464e-01
3.400000000000000000e+02	-2.376509134733744080e-17	-2.195594722627876472e+00	7.655001253361301217e+00	1.623103795453977244e-04	-3.068103350572284611e-04	4.906791755511074604e-01
3.350000000000000000e+02	-2.359937698332809175e-17	-2.179106116908697821e+00	7.674390046412066013e+00	1.611108496094718946e-04	-3.060051982794776164e-04	4.862754629071758261e-01
3.300000000000000000e+02	-2.343515983887882803e-17	-2.162552977930398690e+00	7.693811152578956758e+00	1.598644608645695560e-04	-3.050773526183651234e-04	4.818616259601911089e-01
3.250000000000000000e+02	-2.327244328897886877e-17	-2.145936040923061228e+00	7.713266125112614446e+00	1.586318494592844680e-04	-3.042434872185641528e-04	4.774376982308806139e-01
3.200000000000000000e+02	-2.311123077774497524e-17	-2.129254469846090903e+00	7.732756682342222021e+00	1.573860884708497060e-04	-3.033977742594943638e-04	4.730037390127631025e-01
3.150000000000000000e+02	-2.295152568463436378e-17	-2.112509912635389675e+00	7.752279392942955205e+00	1.561235921411742921e-04	-3.025461789355970250e-04	4.685597962870910460e-01
3.100000000000000000e+02	-2.279333138662638935e-17	-2.095702226143466795e+00	7.771833822582168594e+00	1.548449212377524882e-04	-3.016882900017196214e-04	4.641059108534332789e-01
3.050000000000000000e+02	-2.263665124285048139e-17	-2.078831832806404822e+00	7.791421840328164095e+00	1.535478431657294549e-04	-3.008293242700950582e-04	4.596421151092617285e-01
3.000000000000000000e+02	-2.248148861529153631e-17	-2.061899075558629946e+00	7.811042433856710154e+00	1.522349383713503832e-04	-2.999719566688888064e-04	4.551684366910033752e-01
2.950000000000000000e+02	-2.232784684695419828e-17	-2.044904230406270340e+00	7.830694947952897778e+00	1.509059722373856573e-04	-2.991200379448457204e-04	4.506848969879287958e-01
2.900000000000000000e+02	-2.217572927301606131e-17	-2.027847192095579842e+00	7.850379246696896907e+00	1.495609161530788540e-04	-2.982704693689310397e-04	4.461915114632915014e-01
2.850000000000000000e+02	-2.202513920985838576e-17	-2.010729600767366065e+00	7.870094283081346731e+00	1.481951676146608390e-04	-2.974392290275279906e-04	4.416882898501204302e-01
2.800000000000000000e+02	-2.187608000309038186e-17	-1.993550871248407796e+00	7.889841112426760894e+00	1.468130501760087797e-04	-2.966154066285041618e-04	4.371752344582246486e-01
2.750000000000000000e+02	-2.172855497711589596e-17	-1.976311594943811478e+00	7.909618897559258066e+00	1.454140757795096617e-04	-2.958098812202991103e-04	4.326523443822867798e-01
2.700000000000000000e+02	-2.158256749256715603e-17	-1.959010227376924096e+00	7.929428940365227163e+00	1.439991382735124738e-04	-2.950232610279497408e-04	4.281196084832606941e-01
2.650000000000000000e+02	-2.143812079722250054e-17	-1.941652234361429086e+00	7.949265830345377815e+00	1.425620713780286451e-04	-2.942644619870730277e-04	4.235770143451468850e-01
2.600000000000000000e+02	-2.129521831710707495e-17	-1.924232813115956731e+00	7.969133989476929081e+00	1.411104062481001919e-04	-2.935296534821046389e-04	4.190245378873036497e-01
2.550000000000000000e+02	-2.115386336540104376e-17	-1.906754673090699015e+00	7.989030844145483812e+00	1.396392589695282991e-04	-2.928267489733431348e-04	4.144621524716443628e-01
2.500000000000000000e+02	-2.101405931077451745e-17	-1.889216948323273249e+00	8.008955796488431034e+00	1.381510028793066420e-04	-2.921566601064384361e-04	4.098898265276564312e-01
2.450000000000000000e+02	-2.087580953596706090e-17	-1.871621177619694043e+00	8.028907673470509820e+00	1.366436685272392495e-04	-2.915224720256132628e-04	4.053075151384636921e-01
2.400000000000000000e+02	-2.073911736548978399e-17	-1.853965984546825485e+00	8.048887078994299671e+00	1.351197491596113859e-04	-2.909311891626022183e-04	4.007151756261408959e-01
2.350000000000000000e+02	-2.060398624306710063e-17	-1.836254395850412280e+00	8.068892971433227146e+00	1.335765535609309768e-04	-2.903820718684765011e-04	3.961127480819512381e-01
2.300000000000000000e+02	-2.047041961978305325e-17	-1.818484791427571023e+00	8.088922254775390286e+00	1.320151658558853702e-04	-2.898816746466293857e-04	3.915001837405456819e-01
2.250000000000000000e+02	-2.033842088814728909e-17	-1.800657667812410212e+00	8.108976032183589311e+00	1.304368399058170112e-04	-2.894323703927500569e-04	3.868774032881169833e-01
2.200000000000000000e+02	-2.020799352143742910e-17	-1.782773408932106785e+00	8.129052139933371279e+00	1.288382945532640111e-04	-2.890312146314457319e-04	3.822443401057524781e-01
2.150000000000000000e+02	-2.007914104186275873e-17	-1.764833949579671213e+00	8.149150079003270264e+00	1.272275430771581341e-04	-2.887010527246743844e-04	3.776009075857240660e-01
2.100000000000000000e+02	-1.995186692938504063e-17	-1.746837526501875182e+00	8.169274479560776570e+00	1.255957906747442576e-04	-2.884250342996596064e-04	3.729470241902446692e-01
2.050000000000000000e+02	-1.982617474580509626e-17	-1.728785440172463383e+00	8.189424205057697748e+00	1.239490193587396703e-04	-2.882144362034877883e-04	3.682825858139763264e-01
2.000000000000000000e+02	-1.970206810579013887e-17	-1.710678878426770799e+00	8.209594294386869606e+00	1.222872482614550439e-04	-2.880670691642080302e-04	3.636074992431143071e-01
1.950000000000000000e+02	-1.957955057413057245e-17	-1.692515173008695140e+00	8.229799382030090982e+00	1.206092208109232536e-04	-2.880145080344821695e-04	3.589216438277020305e-01
1.900000000000000000e+02	-1.945862582502299858e-17	-1.674297869483647894e+00	8.250028117624950141e+00	1.189113848761310201e-04	-2.880117289626107240e-04	3.542249063546757948e-01
1.850000000000000000e+02	-1.933929758334268363e-17	-1.656026279586156669e+00	8.270281520780894624e+00	1.172018933637445579e-04	-2.880961431405073690e-04	3.495171590163073105e-01
1.800000000000000000e+02	-1.922156958132202955e-17	-1.637700327200198203e+00	8.290567100529315780e+00	1.154794838477152540e-04	-2.882644977479847459e-04	3.447982685211259390e-01
1.750000000000000000e+02	-1.910544560514488670e-17	-1.619320756992624233e+00	8.310881627290997997e+00	1.137438926066662728e-04	-2.885182676020332836e-04	3.400680897362400867e-01
1.700000000000000000e+02	-1.899092950131906773e-17	-1.600887972595527842e+00	8.331225086426217175e+00	1.120028491692855096e-04	-2.888514292307618444e-04	3.353264665959674318e-01
1.650000000000000000e+02	-1.887802513532114357e-17	-1.582402480262032229e+00	8.351600222467030932e+00	1.102384997143012130e-04	-2.892966671658408324e-04	3.305732472813299183e-01
1.600000000000000000e+02	-1.876673648982221402e-17	-1.563864189241651603e+00	8.371995932574185062e+00	1.084707671373476339e-04	-2.898267252864724004e-04	3.258082544365996647e-01
1.550000000000000000e+02	-1.865706754863475890e-17	-1.545273501195639554e+00	8.392421397160099161e+00	1.066952416833250668e-04	-2.904507803381085689e-04	3.210313098425450762e-01
1.500000000000000000e+02	-1.854902240017997028e-17	-1.526631292237067061e+00	8.412862164266776688e+00	1.049090408937876590e-04	-2.911872820153551221e-04	3.162422203212081340e-01
1.450000000000000000e+02	-1.844260518146041048e-17	-1.507937715660041755e+00	8.433319691604129531e+00	1.031220442530180181e-04	-2.920202887420972207e-04	3.114407956851721893e-01
1.400000000000000000e+02	-1.833782007691193591e-17	-1.489192742380241352e+00	8.453781062169417382e+00	1.013301805206483908e-04	-2.929594381613948332e-04	3.066268171122300545e-01
1.350000000000000000e+02	-1.823467137832141144e-17	-1.470397177507836162e+00	8.474255854385811304e+00	9.953669174764564586e-05	-2.940075041622363652e-04	3.018000661442871713e-01
1.300000000000000000e+02	-1.813316342978264345e-17	-1.451551349191842366e+00	8.494757401087930759e+00	9.774335648306802925e-05	-2.951670691447176630e-04	2.969603085463711212e-01
1.250000000000000000e+02	-1.803330066942383373e-17	-1.432655336260156398e+00	8.515275000116165671e+00	9.595344083810870091e-05	-2.964394212459014002e-04	2.921073026689569585e-01
1.200000000000000000e+02	-1.793508749863084113e-17	-1.413709735108633403e+00	8.535799155517855397e+00	9.416628412270812779e-05	-2.977768968793782496e-04	2.872407922195245877e-01
1.150000000000000000e+02	-1.783852877221963605e-17	-1.394715641062346911e+00	8.556369993864764822e+00	9.238583730210487861e-05	-2.992761334081800776e-04	2.823604975658386973e-01
1.100000000000000000e+02	-1.774362904971733744e-17	-1.375671946329668716e+00	8.576975991184584203e+00	9.061960810218924376e-05	-3.009030910222804675e-04	2.774661528846692482e-01
1.050000000000000000e+02	-1.765039314617571161e-17	-1.356579758931585555e+00	8.597617418174106518e+00	8.887250484131184707e-05	-3.026308444660438259e-04	2.725574610290724675e-01
1.000000000000000000e+02	-1.755882595997715945e-17	-1.337439743853193308e+00	8.618280732883146555e+00	8.713792953309063840e-05	-3.044796232110743499e-04	2.676341036594689360e-01
9.500000000000000000e+01	-1.746893249477998245e-17	-1.318252198130644315e+00	8.638984806432988606e+00	8.542271397192357119e-05	-3.064433694045403701e-04	2.626957586300091019e-01
9.000000000000000000e+01	-1.738071787361691712e-17	-1.299017104110296250e+00	8.659698464144931052e+00	8.373340724918808687e-05	-3.085239825990143073e-04	2.577420874080139646e-01
8.500000000000000000e+01	-1.729418732664675984e-17	-1.279735195011311832e+00	8.680395655622568540e+00	8.207258504157078109e-05	-3.107155143892578958e-04	2.527727312812183547e-01
8.000000000000000000e+01	-1.720934621747965054e-17	-1.260407816743699394e+00	8.701075533256780403e+00	8.044085415998890960e-05	-3.130141978753070366e-04	2.477873147857732328e-01
7.500000000000000000e+01	-1.712620004316329539e-17	-1.241032860929101256e+00	8.721709804960473988e+00	7.884948250012944017e-05	-3.154262330868535277e-04	2.427854528738997708e-01
7.000000000000000000e+01	-1.704475443583392019e-17	-1.221613013593047192e+00	8.742342789077126142e+00	7.730340376738535917e-05	-3.179414601325137126e-04	2.377667314909817919e-01
6.500000000000000000e+01	-1.696501513895334857e-17	-1.202147129858716079e+00	8.762989617383240670e+00	7.580483739831713255e-05	-3.205534239962566211e-04	2.327307234339447695e-01
6.000000000000000000e+01	-1.688698808055700505e-17	-1.182636832392836901e+00	8.783600020626730398e+00	7.435899716090955730e-05	-3.232568952186027625e-04	2.276769746458947585e-01
5.500000000000000000e+01	-1.681067934059745554e-17	-1.163082573414122356e+00	8.804195783588344426e+00	7.297281778252185432e-05	-3.260458522658248211e-04	2.226050133601276126e-01
5.000000000000000000e+01	-1.673609513878051422e-17	-1.143483297557323919e+00	8.824849901110049188e+00	7.165317999971734743e-05	-3.289127807065803273e-04	2.175143511620575010e-01
4.500000000000000000e+01	-1.666324189850643510e-17	-1.123841280854655622e+00	8.845477294754143571e+00	7.040529492248144333e-05	-3.318463447629597788e-04	2.124044618659738926e-01
4.000000000000000000e+01	-1.659212619182988487e-17	-1.104155189997850561e+00	8.866073273993084314e+00	6.923821598296910258e-05	-3.348294469188318871e-04	2.072748088443721048e-01
3.500000000000000000e+01	-1.652275480299718838e-17	-1.084426314453863727e+00	8.886649245333890335e+00	6.816282580613787034e-05	-3.378705888095739495e-04	2.021248187120198436e-01
3.000000000000000000e+01	-1.645513470261322630e-17	-1.064655782415545815e+00	8.907300436786862008e+00	6.717945940645439484e-05	-3.409429988029498014e-04	1.969538871365428268e-01
2.500000000000000000e+01	-1.638927306288668674e-17	-1.044842395049152772e+00	8.927972690239009523e+00	6.631348552180586537e-05	-3.440089521359486740e-04	1.917613994922589549e-01
2.000000000000000000e+01	-1.632517727385137195e-17	-1.024987233289589073e+00	8.948653346147757759e+00	6.554998324628833557e-05	-3.470798805147950030e-04	1.865466864056865570e-01
1.500000000000000000e+01	-1.626285502499620599e-17	-1.005091729675273715e+00	8.969260809157871606e+00	6.492159852123873909e-05	-3.501232991323012674e-04	1.813090559694231219e-01
1.000000000000000000e+01	-1.620231410721160943e-17	-9.851553369211993871e-01	8.989873949868076863e+00	6.442696918549093213e-05	-3.531164626466046729e-04	1.760477791081816734e-01
5.000000000000000000e+00	-1.614356266474912106e-17	-9.651779047781879894e-01	9.010453005972589580e+00	6.408312343831033028e-05	-3.560316977243414447e-04	1.707620956228214637e-01
0.000000000000000000e+00	-1.608660909652779891e-17	-9.451611420953635045e-01	9.031079671977581214e+00	6.389074556293619037e-05	-3.588461350903218087e-04	1.654511904536773437e-01
-5.000000000000000000e+00	-1.603146206390250639e-17	-9.251049007594190909e-01	9.051823978758216427e+00	6.388233511541162616e-05	-3.615155186106225695e-04	1.601142261479972795e-01
-1.000000000000000000e+01	-1.597813051867645553e-17	-9.050088220051344390e-01	9.072588292824024236e+00	6.405095761184814696e-05	-3.640161085788321156e-04	1.547503050443173045e-01
-1.500000000000000000e+01	-1.592662374572758020e-17	-8.848743323128619442e-01	9.093343175196464401e+00	6.442372676194582019e-05	-3.663076028376258618e-04	1.493584838381619706e-01
-2.000000000000000000e+01	-1.587695133905821372e-17	-8.647021711033996416e-01	9.114057457564996412e+00	6.501892380447691906e-05	-3.683238260516609290e-04	1.439377572003349426e-01
-2.500000000000000000e+01	-1.582912325101188957e-17	-8.444921904166865501e-01	9.134665453223675513e+00	6.584442809438311871e-05	-3.700467723380840182e-04	1.384871111966037849e-01
-3.000000000000000000e+01	-1.578314980063958728e-17	-8.242449028382979881e-01	9.155151307835891927e+00	6.692522782684965786e-05	-3.714021065999086480e-04	1.330054093327030229e-01
-3.500000000000000000e+01	-1.573904166519019427e-17	-8.039607837238810228e-01	9.175576799301319753e+00	6.826409654126892543e-05	-3.723521742070323736e-04	1.274914886788828527e-01
-4.000000000000000000e+01	-1.569680997224664930e-17	-7.836409394092144209e-01	9.195909473578211646e+00	6.990190435894674543e-05	-3.728099310640876863e-04	1.219441146742593490e-01
-4.500000000000000000e+01	-1.565646624521219647e-17	-7.632834710641104303e-01	9.216220623415580349e+00	7.183933133370025079e-05	-3.727121629536419862e-04	1.163619862096195307e-01
-5.000000000000000000e+01	-1.561802246367719565e-17	-7.428922169246682250e-01	9.236586890180399578e+00	7.411776117648150031e-05	-3.719716599379860062e-04	1.107436938969734996e-01
-5.500000000000000000e+01	-1.558149114308164621e-17	-7.224655191401228027e-01	9.256783790778598586e+00	7.673785481972739359e-05	-3.705285610811359935e-04	1.050877826758138123e-01
-6.000000000000000000e+01	-1.554688527174043334e-17	-7.020049575865311420e-01	9.276803680146700870e+00	7.972728220758964438e-05	-3.682776157391845994e-04	9.939268215976689025e-02
-6.500000000000000000e+01	-1.551421839883506741e-17	-6.815108919435286516e-01	9.296924104064395067e+00	8.310726779865983691e-05	-3.651189231666457174e-04	9.365673176364425201e-02
-7.000000000000000000e+01	-1.548350463000857374e-17	-6.609836313041856926e-01	9.317313870713910262e+00	8.689664485715385711e-05	-3.609539637504807449e-04	8.787816173266652098e-02
-7.500000000000000000e+01	-1.545475873081136226e-17	-6.404239214895088850e-01	9.337765002555279636e+00	9.111736859862016116e-05	-3.556472737300651497e-04	8.205509890628030767e-02
-8.000000000000000000e+01	-1.542799610786117989e-17	-6.198323096657628595e-01	9.358447352187667434e+00	9.574590399250166304e-05	-3.490709865760714247e-04	7.618551485359803532e-02
-8.500000000000000000e+01	-1.540323286268877454e-17	-5.992087611245638934e-01	9.379035533420447379e+00	1.008497702799853271e-04	-3.410907008359358910e-04	7.026728366412927917e-02
-9.000000000000000000e+01	-1.538048587172252685e-17	-5.785558462643487498e-01	9.399901131578346281e+00	1.063800101019602920e-04	-3.315457617998243244e-04	6.429808504520208301e-02
-9.500000000000000000e+01	-1.535977282716151225e-17	-5.578721991805646319e-01	9.420539636757268909e+00	1.123156592693756343e-04	-3.202599242139305769e-04	5.827547781546862232e-02
-1.000000000000000000e+02	-1.534111226666743046e-17	-5.371598109167273760e-01	9.440657115645960218e+00	1.186762439564479791e-04	-3.070674616612158268e-04	5.219680578119038905e-02
-1.050000000000000000e+02	-1.532452367307438055e-17	-5.164198540342890276e-01	9.460690300737605085e+00	1.253373375070465038e-04	-2.917284038175026531e-04	4.605921577333674938e-02
-1.100000000000000000e+02	-1.531002754489600376e-17	-4.956528984571630381e-01	9.480481085202374203e+00	1.322310772993177052e-04	-2.740270553200122266e-04	3.985964613110976051e-02
-1.150000000000000000e+02	-1.529764547491235844e-17	-4.748595617158935522e-01	9.500165144742771517e+00	1.392816932504762815e-04	-2.536785458492365444e-04	3.359478555161582447e-02
-1.200000000000000000e+02	-1.528740016314508265e-17	-4.540416207992039044e-01	9.519462701807004379e+00	1.462247672520555102e-04	-2.303753392140913618e-04	2.726103116663035689e-02
-1.250000000000000000e+02	-1.527931566604977805e-17	-4.331998063807716015e-01	9.538411343847881696e+00	1.528129336668360920e-04	-2.037521741887919678e-04	2.085446025065582076e-02
-1.300000000000000000e+02	-1.527341740422147689e-17	-4.123343372000478069e-01	9.557086646186748524e+00	1.586456176138306120e-04	-1.734425386410325717e-04	1.437083250183300576e-02
-1.350000000000000000e+02	-1.526973216036834798e-17	-3.914475787364191661e-01	9.575348152528531998e+00	1.632123497339490309e-04	-1.389273809209499002e-04	7.805446318528874022e-03
-1.400000000000000000e+02	-1.526828873756289251e-17	-3.705410134245212261e-01	9.593288239735169753e+00	1.658330322615045262e-04	-9.959118152869461216e-05	1.153183186948768431e-03
-1.450000000000000000e+02	-1.526911756485828378e-17	-3.496160281564401617e-01	9.611556957949730418e+00	1.655508645589866159e-04	-5.448669393927302134e-05	-5.591580643026733063e-03
-1.500000000000000000e+02	-1.527225091296153666e-17	-3.286740656269351302e-01	9.629134944401183560e+00	1.609849001356081157e-04	-2.467023933993709987e-06	-1.243523365293302055e-02
-1.550000000000000000e+02	-1.527772374807499946e-17	-3.077168639260410288e-01	9.646840959331511201e+00	1.509744734725998667e-04	5.765465456993396846e-05	-1.938475798322114238e-02
-1.600000000000000000e+02	-1.528557328711165248e-17	-2.867465018322501447e-01	9.664159452883005486e+00	1.305906899924612601e-04	1.276715134610129565e-04	-2.644807579011371201e-02
-1.650000000000000000e+02	-1.529583949657397082e-17	-2.657648705285429180e-01	9.681020240023981316e+00	9.804848237415795858e-05	2.105631866458966648e-04	-3.363418546659465574e-02
-1.700000000000000000e+02	-1.530856586755768655e-17	-2.447735232628089619e-01	9.697869293729040052e+00	4.726379775482337343e-05	3.097754974439970535e-04	-4.095324910361008292e-02
-1.750000000000000000e+02	-1.532379961497509136e-17	-2.237747361458679307e-01	9.714862979963330147e+00	-3.112498450942990794e-05	4.312838980796366694e-04	-4.841721380281910347e-02
-1.800000000000000000e+02	-1.534159218967143820e-17	-2.027714898564103307e-01	9.731585343344105965e+00	-1.514354177578891027e-04	5.843769563873844929e-04	-5.603988753507676418e-02
-1.850000000000000000e+02	-1.536200014352588811e-17	-1.817642979491524424e-01	9.748205495943263799e+00	-3.399406933032074344e-04	7.842568302228560603e-04	-6.383767468489084940e-02
-1.900000000000000000e+02	-1.538508629509104211e-17	-1.607568810412209614e-01	9.764051306195453250e+00	-6.458687338288698117e-04	1.056323550518388976e-03	-7.183053622604354538e-02
-1.950000000000000000e+02	-1.541092098604378326e-17	-1.397493476495930420e-01	9.780622940996741121e+00	-1.172113279771503942e-03	1.444640081389331546e-03	-8.004314466916827298e-02
-2.000000000000000000e+02	-1.543958423300193900e-17	-1.187417586475429943e-01	9.798481211615309050e+00	-2.179878354269717839e-03	2.019528101728533618e-03	-8.850839710718887143e-02
-2.050000000000000000e+02	-1.547117071280200029e-17	-9.773387496473279201e-02	9.815806844727658742e+00	-4.387519428581791031e-03	2.835301915816805345e-03	-9.727623660920643733e-02
-2.100000000000000000e+02	-1.550580879203208166e-17	-7.673589469854258382e-02	9.833325230000818706e+00	-1.013727128988341046e-02	3.342393388502650116e-03	-1.064613452474361538e-01
-2.150000000000000000e+02	-1.554382577359454907e-17	-5.591380836417077227e-02	9.846765026839840118e+00	-2.647736079911205617e-02	-2.220579341494794551e-03	-1.166162912161196746e-01
-2.200000000000000000e+02	-1.558650037747152649e-17	-3.397283815367854037e-02	9.817220033783312871e+00	-5.979394309276894748e-02	-3.400307093019943466e-02	-1.316001256586533941e-01
-2.250000000000000000e+02	-1.563374087897333613e-17	-1.397302237452735518e-02	9.825432750554863759e+00	-8.394445109582979181e-02	-4.230355968670025148e-03	-1.456213879546223999e-01
-2.300000000000000000e+02	-1.568576646464612804e-17	-5.927936532540635690e-03	9.867071120893594838e+00	-9.614109603026364803e-02	-1.708786565946386225e-03	-1.616196073792432741e-01
-2.350000000000000000e+02	-2.060398625600160300e-17	1.836254766555522000e+00	8.068891997229350466e+00	-1.335558166328657047e-04	2.904367111438404116e-04	-3.961127502531513467e-01
-2.400000000000000000e+02	-2.073911736214076438e-17	1.853966765979579101e+00	8.048886810342883891e+00	-1.351190297793912519e-04	2.909302398875731385e-04	-4.007151754368820096e-01
-2.450000000000000000e+02	-2.087580951150345501e-17	1.871621161502596609e+00	8.028907611866793914e+00	-1.366452093640442393e-04	2.915222251247155867e-04	-4.053075152964392136e-01
-2.500000000000000000e+02	-2.101405931963155495e-17	1.889216768161648741e+00	8.008955770670590724e+00	-1.381513214279620860e-04	2.921557255929345290e-04	-4.098898263186818158e-01
-2.550000000000000000e+02	-2.115386336881641089e-17	1.906754241621539281e+00	7.989031039650256183e+00	-1.396400391251082754e-04	2.928249015918764201e-04	-4.144621534731198764e-01
-2.600000000000000000e+02	-2.129521831185355098e-17	1.924233322503335009e+00	7.969134310754029116e+00	-1.411103949378350218e-04	2.935283686443708202e-04	-4.190245366950218764e-01
-2.650000000000000000e+02	-2.143812079110155622e-17	1.941652042157673286e+00	7.949266957558348778e+00	-1.425629040950488207e-04	2.942621270697938106e-04	-4.235770090586526981e-01
-2.700000000000000000e+02	-2.158256746257789689e-17	1.959012060617729478e+00	7.929427176455245529e+00	-1.439968496750791509e-04	2.950238726650845607e-04	-4.281196102027389205e-01
-2.750000000000000000e+02	-2.172855496233854672e-17	1.976311651479349063e+00	7.909618491479424307e+00	-1.454126220661425576e-04	2.958108606440433661e-04	-4.326523470739750965e-01
-2.800000000000000000e+02	-2.187608000598249077e-17	1.993550525172507415e+00	7.889841140885920368e+00	-1.468138386117091333e-04	2.966128345048214994e-04	-4.371752356163286501e-01
-2.850000000000000000e+02	-2.202513920697097921e-17	2.010730121194326703e+00	7.870093856469141613e+00	-1.481959491572814713e-04	2.974354109531434504e-04	-4.416882895419355082e-01
-2.900000000000000000e+02	-2.217572925895240316e-17	2.027848240296437066e+00	7.850379411424177611e+00	-1.495604763899630659e-04	2.982717639540527054e-04	-4.461915048597195343e-01
-2.950000000000000000e+02	-2.232784684553319479e-17	2.044904144968987758e+00	7.830695388555485970e+00	-1.509060533560791255e-04	2.991187153915494034e-04	-4.506848962362575151e-01
-3.000000000000000000e+02	-2.248148861402772568e-17	2.061899037834105997e+00	7.811043534451549419e+00	-1.522351249534623671e-04	2.999696260134617994e-04	-4.551684306747907360e-01
-3.050000000000000000e+02	-2.263665127132781773e-17	2.078830722514096507e+00	7.791423815383338614e+00	-1.535488373411492591e-04	3.008306932360274252e-04	-4.596421100628084733e-01
-3.100000000000000000e+02	-2.279333137058984863e-17	2.095702779252101244e+00	7.771833795839812709e+00	-1.548477517091061248e-04	3.016853670117259647e-04	-4.641059108019434110e-01
-3.150000000000000000e+02	-2.295152568860769284e-17	2.112510196776649973e+00	7.752279254420437304e+00	-1.561237172776939010e-04	3.025499239849935447e-04	-4.685597951926449012e-01
-3.200000000000000000e+02	-2.311123078128721955e-17	2.129254101105150010e+00	7.732756567327164987e+00	-1.573863885181784586e-04	3.033955043402737314e-04	-4.730037405942978945e-01
-3.250000000000000000e+02	-2.327244329364946459e-17	2.145935546067750721e+00	7.713266693755414849e+00	-1.586330541073056150e-04	3.042394158585041931e-04	-4.774376971538435432e-01
-3.300000000000000000e+02	-2.343515983979602983e-17	2.162552917542636788e+00	7.693811183355555805e+00	-1.598642199913255708e-04	3.050728708712911871e-04	-4.818616258320861379e-01
-3.350000000000000000e+02	-2.359937698397502857e-17	2.179105941510218525e+00	7.674389929949001043e+00	-1.611107535666272646e-04	3.060033138907040690e-04	-4.862754628323258665e-01
-3.400000000000000000e+02	-2.376509134700624865e-17	2.195594761564362063e+00	7.655001170112267772e+00	-1.623092572580621775e-04	3.068053968785821911e-04	-4.906791754989995313e-01
-3.450000000000000000e+02	-2.393229946047686340e-17	2.212018446536055283e+00	7.635643674709339024e+00	-1.634958190881717925e-04	3.075929884589327927e-04	-4.950726872953435387e-01
-3.500000000000000000e+02	-2.410099785559306950e-17	2.228376603491950547e+00	7.616320097577819581e+00	-1.646652934986380550e-04	3.083620807420025070e-04	-4.994559280861118888e-01
-3.550000000000000000e+02	-2.427118303249002346e-17	2.244669308920329787e+00	7.597030844398322991e+00	-1.658181178522974777e-04	3.091049484748398875e-04	-5.038288246485745914e-01
-3.600000000000000000e+02	-2.444285147517416457e-17	2.260895273332447886e+00	7.577777074280299452e+00	-1.669570750331293078e-04	3.098229187948128719e-04	-5.081912940796148304e-01
-3.650000000000000000e+02	-2.461599961930694897e-17	2.277055724427829997e+00	7.558561304221001365e+00	-1.680845060516450451e-04	3.105139526878241372e-04	-5.125432503786928606e-01
-3.700000000000000000e+02	-2.479062389556789579e-17	2.293148880875449880e+00	7.539381078252373136e+00	-1.691940411658389193e-04	3.111739579032171796e-04	-5.168845990989703321e-01
-3.750000000000000000e+02	-2.496672068284936801e-17	2.309174600668299160e+00	7.520238419912905314e+00	-1.702894218365183076e-04	3.118013898951372317e-04	-5.212152421965591254e-01
-3.800000000000000000e+02	-2.514428633131891185e-17	2.325132528021434108e+00	7.501139268543279393e+00	-1.713698273153049865e-04	3.123946237403736593e-04	-5.255350734716048855e-01
-3.850000000000000000e+02	-2.532331714966868837e-17	2.341022418686593554e+00	7.482081171268083253e+00	-1.724347472341860492e-04	3.129540795755711207e-04	-5.298439815472456571e-01
-3.900000000000000000e+02	-2.550380942268971057e-17	2.356843666654956149e+00	7.463061858161991857e+00	-1.734840648246983245e-04	3.134726312042411338e-04	-5.341418489830231930e-01
-3.950000000000000000e+02	-2.568575936308630877e-17	2.372595722057759815e+00	7.444084389128869717e+00	-1.745237465854177243e-04	3.139521283129854999e-04	-5.384285459600920420e-01
-4.000000000000000000e+02	-2.586916315175906316e-17	2.388278559988966876e+00	7.425142164116800281e+00	-1.755453884951213952e-04	3.143889008061604849e-04	-5.427039593414961782e-01
-4.050000000000000000e+02	-2.605401696139041669e-17	2.403891244253157033e+00	7.406242304589531145e+00	-1.765539388025957500e-04	3.147851441938204469e-04	-5.469679364703216029e-01
-4.100000000000000000e+02	-2.624031685174543492e-17	2.419433529445145226e+00	7.387377886237353586e+00	-1.775469835193968894e-04	3.151337581486619529e-04	-5.512203414960470393e-01
-4.150000000000000000e+02	-2.642805888767380795e-17	2.434904645257637501e+00	7.368550574676071108e+00	-1.785239171141960130e-04	3.154372506600663342e-04	-5.554610266781045969e-01
-4.200000000000000000e+02	-2.661723905632191209e-17	2.450304269731667706e+00	7.349760240404258127e+00	-1.794885444529220370e-04	3.156934535774814834e-04	-5.596898351598758037e-01
-4.250000000000000000e+02	-2.680785328866933197e-17	2.465631983286854290e+00	7.331008063575236378e+00	-1.804339599475125646e-04	3.159020350331400839e-04	-5.639066081412530407e-01
-4.300000000000000000e+02	-2.699989747095112274e-17	2.480887179752952587e+00	7.312287980599815995e+00	-1.813673779736137387e-04	3.160588747958856075e-04	-5.681111772076683497e-01
-4.350000000000000000e+02	-2.719336741738192732e-17	2.496068916056403353e+00	7.293602640270576032e+00	-1.822823120985840378e-04	3.161690058191034877e-04	-5.723033681310963905e-01
-4.400000000000000000e+02	-2.738825890578721500e-17	2.511177490918398814e+00	7.274956739542920658e+00	-1.831788604294692241e-04	3.162239892274447211e-04	-5.764830044152792210e-01
-4.450000000000000000e+02	-2.758456762048647934e-17	2.526211995730493154e+00	7.256347158972308087e+00	-1.840624485159048909e-04	3.162282371839778027e-04	-5.806498992142338222e-01
-4.500000000000000000e+02	-2.778228919810318599e-17	2.541171358115965173e+00	7.237781436405220425e+00	-1.849277980696217947e-04	3.161796431490061484e-04	-5.848038585918680088e-01
-4.550000000000000000e+02	-2.798141920619963365e-17	2.556055354971261906e+00	7.219253250909471120e+00	-1.857774594842163615e-04	3.160777704447187138e-04	-5.889446851573006958e-01
-4.600000000000000000e+02	-2.818195314409675935e-17	2.570863191032905171e+00	7.200759559325880410e+00	-1.866068383897195415e-04	3.159205159800074973e-04	-5.930721738625174266e-01
-4.650000000000000000e+02	-2.838388644118892197e-17	2.585594302884810514e+00	7.182300989094276389e+00	-1.874150107376494243e-04	3.157113077773546954e-04	-5.971861132741482781e-01
-4.700000000000000000e+02	-2.858721432572958022e-17	2.600248217987666699e+00	7.163876115832295000e+00	-1.882484072725371918e-04	3.155528437938223338e-04	-6.012862785863118953e-01
-4.750000000000000000e+02	-2.879193231821377019e-17	2.614823894889505951e+00	7.145483183676160976e+00	-1.890156978640088008e-04	3.152311218221386037e-04	-6.053724636940888137e-01
-4.800000000000000000e+02	-2.899803549457177077e-17	2.629320705826720950e+00	7.127122081610663962e+00	-1.897669680862473004e-04	3.148576355904053777e-04	-6.094444294692248354e-01
-4.850000000000000000e+02	-2.920551897838088085e-17	2.643738179097415486e+00	7.108795079277028250e+00	-1.904909590420098432e-04	3.144279001978385162e-04	-6.135019409534211432e-01
-4.900000000000000000e+02	-2.941437781542448667e-17	2.658074863580224267e+00	7.090512645788304091e+00	-1.911898617615807980e-04	3.139433477268901008e-04	-6.175447550059319779e-01
-4.950000000000000000e+02	-2.962460693639648708e-17	2.672331098596005816e+00	7.072258336643086452e+00	-1.918703597369415879e-04	3.134067112656224231e-04	-6.215726270517369922e-01
-5.000000000000000000e+02	-2.983620124619477048e-17	2.686504439385458909e+00	7.054039517836268480e+00	-1.925185871628497562e-04	3.128115949132777361e-04	-6.255852879146502898e-01
-4.950000000000000000e+02	-2.962460693844652704e-17	2.672331001303204445e+00	7.072258356683822633e+00	-1.918563964743890055e-04	3.134288801699776274e-04	-6.215726267855555820e-01
-4.900000000000000000e+02	-2.941437780920630907e-17	2.658075104277227485e+00	7.090512406952072411e+00	-1.911823896136055384e-04	3.139665087021726664e-04	-6.175447560548160686e-01
-4.850000000000000000e+02	-2.920551898133799991e-17	2.643737969894963236e+00	7.108795293154292594e+00	-1.904788730646860321e-04	3.144481829613338499e-04	-6.135019404808930155e-01
-4.800000000000000000e+02	-2.899803549627814470e-17	2.629320751782747045e+00	7.127121939435945741e+00	-1.897538591698628833e-04	3.148760046614397035e-04	-6.094444292245080330e-01
-4.750000000000000000e+02	-2.879193231857818078e-17	2.614823816573474069e+00	7.145483039216667720e+00	-1.890076510221339219e-04	3.152502268349956032e-04	-6.053724632249244397e-01
-4.700000000000000000e+02	-2.858721432601758225e-17	2.600248228674652662e+00	7.163876018482815411e+00	-1.882405379708098540e-04	3.155702613806511073e-04	-6.012862785246773090e-01
-4.650000000000000000e+02	-2.838388644258010899e-17	2.585594386069028694e+00	7.182300631521096435e+00	-1.874065349415855362e-04	3.157285609046410219e-04	-5.971861129697193515e-01
-4.600000000000000000e+02	-2.818195314759506164e-17	2.570863134093390290e+00	7.200759281373489529e+00	-1.865987592448140238e-04	3.159375736537731595e-04	-5.930721732804991042e-01
-4.550000000000000000e+02	-2.798141920710113526e-17	2.556055238906012494e+00	7.219253389224567385e+00	-1.857715299681038466e-04	3.160918592825119589e-04	-5.889446850280585233e-01
-4.500000000000000000e+02	-2.778228920007733505e-17	2.541171357593852154e+00	7.237781646865697915e+00	-1.849285746668013434e-04	3.161955492240640323e-04	-5.848038573009572971e-01
-4.450000000000000000e+02	-2.758456761817181970e-17	2.526211961597763622e+00	7.256347286022390541e+00	-1.840614174860978418e-04	3.162421067859788756e-04	-5.806498998152133106e-01
-4.400000000000000000e+02	-2.738825890573587433e-17	2.511177740884390719e+00	7.274956272136908098e+00	-1.831783001384270108e-04	3.162372115221695457e-04	-5.764830057292613663e-01
-4.350000000000000000e+02	-2.719336742338976255e-17	2.496069098099424899e+00	7.293602518441172577e+00	-1.822815533840307499e-04	3.161797770713100589e-04	-5.723033699239308270e-01
-4.300000000000000000e+02	-2.699989747290850543e-17	2.480887077979656574e+00	7.312288152915308537e+00	-1.813668630631836082e-04	3.160722435317456919e-04	-5.681111771514243403e-01
-4.250000000000000000e+02	-2.680785329214808530e-17	2.465631912671219617e+00	7.331008000008774061e+00	-1.804356254077852685e-04	3.159121167718979850e-04	-5.639066076860641541e-01
-4.200000000000000000e+02	-2.661723904126404884e-17	2.450304609793824806e+00	7.349759723493611396e+00	-1.794882364213011290e-04	3.157039082576922236e-04	-5.596898348567611592e-01
-4.150000000000000000e+02	-2.642805888891597421e-17	2.434904680968853707e+00	7.368550592913412522e+00	-1.785251631589979658e-04	3.154467428178585895e-04	-5.554610262168302448e-01
-4.100000000000000000e+02	-2.624031685075490296e-17	2.419433407700604999e+00	7.387378147505725856e+00	-1.775487983860333933e-04	3.151415479344617026e-04	-5.512203405369791032e-01
-4.050000000000000000e+02	-2.605401696021347320e-17	2.403890656124526348e+00	7.406243080625768194e+00	-1.765555666685885512e-04	3.147909367117687112e-04	-5.469679363474667655e-01
-4.000000000000000000e+02	-2.586916315463260919e-17	2.388278404371195762e+00	7.425142496996714137e+00	-1.755474409500859794e-04	3.143969112919015757e-04	-5.427039584872689337e-01
-3.950000000000000000e+02	-2.568575935700628353e-17	2.372595398705264813e+00	7.444084016744667132e+00	-1.745324777542804477e-04	3.139611641990947217e-04	-5.384285502338863605e-01
-3.900000000000000000e+02	-2.550380941495740691e-17	2.356843755888519798e+00	7.463061787291047189e+00	-1.734893583574756437e-04	3.134804885319648145e-04	-5.341418477071618875e-01
-3.850000000000000000e+02	-2.532331714971608473e-17	2.341022608731758048e+00	7.482081135081863899e+00	-1.724349217666175794e-04	3.129576342758387118e-04	-5.298439812343523903e-01
-3.800000000000000000e+02	-2.514428632873737378e-17	2.325132446670087116e+00	7.501139059761887218e+00	-1.713713315439024628e-04	3.124009989655233163e-04	-5.255350746050493349e-01
-3.750000000000000000e+02	-2.496672068224547341e-17	2.309174576041382210e+00	7.520238347963863035e+00	-1.702899091441420314e-04	3.118070695996342069e-04	-5.212152424660405625e-01
-3.700000000000000000e+02	-2.479062389266983652e-17	2.293148726067207654e+00	7.539381601444921088e+00	-1.691951692241125827e-04	3.111797348761442274e-04	-5.168845958670811314e-01
-3.650000000000000000e+02	-2.461599961794336592e-17	2.277055829799607967e+00	7.558561297598355821e+00	-1.680847299125554041e-04	3.105176230197861605e-04	-5.125432506629777896e-01
-3.600000000000000000e+02	-2.444285147137773449e-17	2.260895748594384802e+00	7.577776874969949894e+00	-1.669610067426615264e-04	3.098267665327463188e-04	-5.081912942769706287e-01
-3.550000000000000000e+02	-2.427118303206358868e-17	2.244669143435939596e+00	7.597031091462000063e+00	-1.658208246351674240e-04	3.091069540705100593e-04	-5.038288250463170970e-01
-3.500000000000000000e+02	-2.410099785513141638e-17	2.228376702181590563e+00	7.616320034877015921e+00	-1.646647871066272387e-04	3.083638507577195643e-04	-4.994559284543991229e-01
-3.450000000000000000e+02	-2.393229946183873315e-17	2.212018311349145616e+00	7.635643943047243809e+00	-1.634965794971531255e-04	3.075983883546024012e-04	-4.950726865826769463e-01
-3.400000000000000000e+02	-2.376509134796342967e-17	2.195594881568259549e+00	7.655001043811177297e+00	-1.623112615140525174e-04	3.068111850950996618e-04	-4.906791749232155553e-01
-3.350000000000000000e+02	-2.359937698242654699e-17	2.179106099049008538e+00	7.674390178427598741e+00	-1.611124849483341599e-04	3.060044262188941285e-04	-4.862754633091566636e-01
-3.300000000000000000e+02	-2.343515984168596183e-17	2.162552883720769703e+00	7.693811935390479029e+00	-1.598662667428411572e-04	3.050760940444874661e-04	-4.818616217444821048e-01
-3.250000000000000000e+02	-2.327244329440332904e-17	2.145935642989186487e+00	7.713266779941185369e+00	-1.586361240228718644e-04	3.042409227921377343e-04	-4.774376963278000319e-01
-3.200000000000000000e+02	-2.311123077923336163e-17	2.129254531394092265e+00	7.732756938226268417e+00	-1.573879280173363872e-04	3.033996905124452235e-04	-4.730037378534270864e-01
-3.150000000000000000e+02	-2.295152568378532758e-17	2.112509949860919445e+00	7.752279468310921295e+00	-1.561245961040003604e-04	3.025454397130840161e-04	-4.685597962372409775e-01
-3.100000000000000000e+02	-2.279333138617991565e-17	2.095702174580400090e+00	7.771833815961372238e+00	-1.548464227470211063e-04	3.016883917973459659e-04	-4.641059108927439447e-01
-3.050000000000000000e+02	-2.263665124551760162e-17	2.078831533198494785e+00	7.791422029679030636e+00	-1.535513786499089069e-04	3.008280105434678461e-04	-4.596421154166671075e-01
-3.000000000000000000e+02	-2.248148860345874291e-17	2.061899032566985479e+00	7.811042387919028052e+00	-1.522383676605798390e-04	2.999760663897042020e-04	-4.551684366866335374e-01
-2.950000000000000000e+02	-2.232784683986959257e-17	2.044904182955258776e+00	7.830695885947950075e+00	-1.509082938857000901e-04	2.991201381064568761e-04	-4.506848919232995243e-01
-2.900000000000000000e+02	-2.217572926712354768e-17	2.027847497153993483e+00	7.850379223742165458e+00	-1.495605110822851875e-04	2.982736944261466265e-04	-4.461915112246750970e-01
-2.850000000000000000e+02	-2.202513921495113310e-17	2.010729023727952480e+00	7.870094500500215418e+00	-1.481969575755541035e-04	2.974368259620383914e-04	-4.416882906273869591e-01
-2.800000000000000000e+02	-2.187608000479432758e-17	1.993550699023542094e+00	7.889841099694379523e+00	-1.468151815002978467e-04	2.966155268739701983e-04	-4.371752354641708638e-01
-2.750000000000000000e+02	-2.172855497338930471e-17	1.976312085364547722e+00	7.909618611525393916e+00	-1.454161663669084679e-04	2.958096332479777228e-04	-4.326523432181650364e-01
-2.700000000000000000e+02	-2.158256746402484036e-17	1.959011927908221873e+00	7.929427467950886488e+00	-1.439981976992774396e-04	2.950252635127102166e-04	-4.281196091614264398e-01
-2.650000000000000000e+02	-2.143812079468426046e-17	1.941652612190165383e+00	7.949265957405657446e+00	-1.425639074872669834e-04	2.942647017278954367e-04	-4.235770141087958907e-01
-2.600000000000000000e+02	-2.129521831814011912e-17	1.924232554423804142e+00	7.969134239402645647e+00	-1.411115115913714774e-04	2.935307092588230224e-04	-4.190245399861984854e-01
-2.550000000000000000e+02	-2.115386336804697876e-17	1.906754337138846234e+00	7.989030933512889732e+00	-1.396406768979139255e-04	2.928268354036800891e-04	-4.144621534584861933e-01
-2.500000000000000000e+02	-2.101405931156129835e-17	1.889216869101454588e+00	8.008955784132997024e+00	-1.381520805327467053e-04	2.921567662485977882e-04	-4.098898257088132158e-01
-2.450000000000000000e+02	-2.087580951356256994e-17	1.871620940893530483e+00	8.028907687280959493e+00	-1.366460574067962551e-04	2.915238095389048449e-04	-4.053075156455552830e-01
-2.400000000000000000e+02	-2.073911736211737897e-17	1.853966545974115032e+00	8.048886905726677199e+00	-1.351200283721340901e-04	2.909318434451276750e-04	-4.007151745782132068e-01
-2.350000000000000000e+02	-2.060398625967505706e-17	1.836253793401541490e+00	8.068892491145993162e+00	-1.335771214371497091e-04	2.903828559492509296e-04	-3.961127515558353629e-01
-2.300000000000000000e+02	-2.047041961841493424e-17	1.818484608403713843e+00	8.088922378991920681e+00	-1.320166685529432216e-04	2.898824583981933056e-04	-3.915001825287860449e-01
-2.250000000000000000e+02	-2.033842088752729680e-17	1.800657604827873515e+00	8.108976078346554317e+00	-1.304380491073302902e-04	2.894329090632348478e-04	-3.868774020313994755e-01
-2.200000000000000000e+02	-2.020799352893605428e-17	1.782773814845031835e+00	8.129051528431476825e+00	-1.288434171643739671e-04	2.890396323662803744e-04	-3.822443370097104443e-01
-2.150000000000000000e+02	-2.007914102849634269e-17	1.764834186143870776e+00	8.149150272461820776e+00	-1.272280588314280737e-04	2.887005022764950512e-04	-3.776009051148756512e-01
-2.100000000000000000e+02	-1.995186692017161672e-17	1.746837214276216521e+00	8.169275187144533490e+00	-1.255986423400371030e-04	2.884246715072486390e-04	-3.729470272905086592e-01
-2.050000000000000000e+02	-1.982617475019340005e-17	1.728785555433231202e+00	8.189423950253040374e+00	-1.239498004241745745e-04	2.882153272282059349e-04	-3.682825872644749365e-01
-2.000000000000000000e+02	-1.970206808419123821e-17	1.710678192925105146e+00	8.209595601242602569e+00	-1.222838957507323989e-04	2.880761835671935209e-04	-3.636074964689316458e-01
-1.950000000000000000e+02	-1.957955055724550397e-17	1.692515104066658393e+00	8.229799357687754835e+00	-1.206070407248991126e-04	2.880051061752795377e-04	-3.589216430972506644e-01
-1.900000000000000000e+02	-1.945862582946824211e-17	1.674297418614298705e+00	8.250028406664362990e+00	-1.189114994382947443e-04	2.880129515944301324e-04	-3.542249065862319024e-01
-1.850000000000000000e+02	-1.933929758600574862e-17	1.656026285217722327e+00	8.270281556961950997e+00	-1.172040669498784055e-04	2.880967330638929550e-04	-3.495171600115010158e-01
-1.800000000000000000e+02	-1.922156957901659896e-17	1.637700390415997687e+00	8.290567126068367543e+00	-1.154799864691851297e-04	2.882652935565166116e-04	-3.447982677751576519e-01
-1.750000000000000000e+02	-1.910544560158805154e-17	1.619320946278705931e+00	8.310881940847034244e+00	-1.137443429366605420e-04	2.885189655719525579e-04	-3.400680883929789178e-01
-1.700000000000000000e+02	-1.899092946455615890e-17	1.600888558865434019e+00	8.331225827569168629e+00	-1.120006816224702705e-04	2.888584917220578924e-04	-3.353264642074623159e-01
-1.650000000000000000e+02	-1.887802513497365342e-17	1.582402450702662833e+00	8.351600081486973082e+00	-1.102392800432153554e-04	2.892965071589469216e-04	-3.305732468237669308e-01
-1.600000000000000000e+02	-1.876673648793477802e-17	1.563864048533055939e+00	8.371996346181031612e+00	-1.084716071251358492e-04	2.898268781691420320e-04	-3.258082543368329143e-01
-1.550000000000000000e+02	-1.865706755727970067e-17	1.545273733344988409e+00	8.392420803651834404e+00	-1.066951861965258972e-04	2.904553030829862899e-04	-3.210313094780671839e-01
-1.500000000000000000e+02	-1.854902241334765192e-17	1.526631353554659176e+00	8.412862123690242555e+00	-1.049077355032741336e-04	2.911881122510998044e-04	-3.162422228963130966e-01
-1.450000000000000000e+02	-1.844260517935115974e-17	1.507937841856943129e+00	8.433319509884421805e+00	-1.031242582688848049e-04	2.920231733367363277e-04	-3.114407948306535112e-01
-1.400000000000000000e+02	-1.833782008034381365e-17	1.489192821450783466e+00	8.453781076620794366e+00	-1.013296535515151981e-04	2.929597383740373392e-04	-3.066268175017038966e-01
-1.350000000000000000e+02	-1.823467137454893685e-17	1.470397158053905695e+00	8.474255960990825898e+00	-9.953805390960576444e-05	2.940087030028603059e-04	-3.018000655160251733e-01
-1.300000000000000000e+02	-1.813316342722826870e-17	1.451551150773345622e+00	8.494757880638729830e+00	-9.774468156127950544e-05	2.951678778087957460e-04	-2.969603093543595751e-01
-1.250000000000000000e+02	-1.803330067076377869e-17	1.432655395402766985e+00	8.515274647639195393e+00	-9.595407821766153793e-05	2.964392604476086420e-04	-2.921073026726155319e-01
-1.200000000000000000e+02	-1.793508749368763840e-17	1.413709867151655919e+00	8.535799862572376995e+00	-9.416677986026545549e-05	2.977809724239369855e-04	-2.872407859559309995e-01
-1.150000000000000000e+02	-1.783852875660840538e-17	1.394714979187271053e+00	8.556370769853883118e+00	-9.239169192604824001e-05	2.992816888706200350e-04	-2.823604991815706344e-01
-1.100000000000000000e+02	-1.774362904950973759e-17	1.375671522315327300e+00	8.576976696376368281e+00	-9.062612502625995729e-05	3.008981480851375952e-04	-2.774661565281328901e-01
-1.050000000000000000e+02	-1.765039314469940464e-17	1.356579266381555904e+00	8.597618213188429337e+00	-8.888243792964127456e-05	3.026372145981209264e-04	-2.725574642936123837e-01
-1.000000000000000000e+02	-1.755882595927288847e-17	1.337439565280558407e+00	8.618281460194683774e+00	-8.713620984315824478e-05	3.044796102290879330e-04	-2.676341043398476893e-01
-9.500000000000000000e+01	-1.746893249448580204e-17	1.318252106617779029e+00	8.638984236412465378e+00	-8.542644863820681713e-05	3.064449193253568435e-04	-2.626957568203495685e-01
-9.000000000000000000e+01	-1.738071786924526877e-17	1.299017191799956894e+00	8.659697653384320404e+00	-8.373329799822663280e-05	3.085229063614795060e-04	-2.577420862745555263e-01
-8.500000000000000000e+01	-1.729418733980590576e-17	1.279735451513859479e+00	8.680395429894282699e+00	-8.207253736778995093e-05	3.107162114223296196e-04	-2.527727319006607964e-01
-8.000000000000000000e+01	-1.720934622224221645e-17	1.260407137468241956e+00	8.701076062586468041e+00	-8.044474462172666862e-05	3.130207837256070982e-04	-2.477873134716390424e-01
-7.500000000000000000e+01	-1.712620005477298599e-17	1.241032623178974115e+00	8.721709299503633162e+00	-7.885255329433471581e-05	3.154288211275893474e-04	-2.427854552055719317e-01
-7.000000000000000000e+01	-1.704475443389882590e-17	1.221612677021987725e+00	8.742342842513266987e+00	-7.730384745034926306e-05	3.179416183275155698e-04	-2.377667327334442304e-01
-6.500000000000000000e+01	-1.696501514004691008e-17	1.202148716182097621e+00	8.762987462303136965e+00	-7.580857996708969680e-05	3.205531166388049568e-04	-2.327307092234942587e-01
-6.000000000000000000e+01	-1.688698808485661438e-17	1.182637269499132948e+00	8.783599343940439397e+00	-7.435490404884892489e-05	3.232560610207985043e-04	-2.276769729591478775e-01
-5.500000000000000000e+01	-1.681067933908309528e-17	1.163082403349606553e+00	8.804196628390482005e+00	-7.296843525624290960e-05	3.260449877470435512e-04	-2.226050140339060068e-01
-5.000000000000000000e+01	-1.673609513858538516e-17	1.143483488686272365e+00	8.824849212476994609e+00	-7.164999249712294374e-05	3.289128571026653149e-04	-2.175143500565232257e-01
-4.500000000000000000e+01	-1.666324190513788028e-17	1.123839586319729245e+00	8.845479103114840314e+00	-7.039598430763563538e-05	3.318433793008886720e-04	-2.124044736956725299e-01
-4.000000000000000000e+01	-1.659212619129642077e-17	1.104155276818246989e+00	8.866073631229882679e+00	-6.923568843249172861e-05	3.348362075454416930e-04	-2.072748085622623526e-01
-3.500000000000000000e+01	-1.652275480572299863e-17	1.084426473110297051e+00	8.886648844899951882e+00	-6.816053775570300234e-05	3.378712709645025221e-04	-2.021248183157562939e-01
-3.000000000000000000e+01	-1.645513470263411263e-17	1.064655561916919790e+00	8.907300824981451370e+00	-6.717792600662639681e-05	3.409323888622319736e-04	-1.969538903181030920e-01
-2.500000000000000000e+01	-1.638927306952924685e-17	1.044842749325262554e+00	8.927972905713602358e+00	-6.630823115720756806e-05	3.440108137733548623e-04	-1.917613983408567868e-01
-2.000000000000000000e+01	-1.632517730340504428e-17	1.024988078541454017e+00	8.948652036073138305e+00	-6.554379485513638721e-05	3.470785533780636548e-04	-1.865466884463310437e-01
-1.500000000000000000e+01	-1.626285502197688710e-17	1.005092143987149855e+00	8.969260561336971804e+00	-6.491926312788058823e-05	3.501306852280859530e-04	-1.813090508363106035e-01
-1.000000000000000000e+01	-1.620231409945696806e-17	9.851549235539803773e-01	8.989874056566579341e+00	-6.441522972285595766e-05	3.531135201792744431e-04	-1.760477812478941084e-01
-5.000000000000000000e+00	-1.614356268706495453e-17	9.651789751989022781e-01	9.010451202360554745e+00	-6.406719721447048433e-05	3.560370991142222208e-04	-1.707621013474591443e-01
0.000000000000000000e+00	-1.608660910073230428e-17	9.451612117082632825e-01	9.031079620652375795e+00	-6.388055819235270998e-05	3.588444428833587659e-04	-1.654511935055114347e-01
5.000000000000000000e+00	-1.603146205814533171e-17	9.251052363521037325e-01	9.051824169213086080e+00	-6.386687906528294267e-05	3.615151372087145208e-04	-1.601142111890085928e-01
1.000000000000000000e+01	-1.597813054101007842e-17	9.050089976541054737e-01	9.072587428811866417e+00	-6.403775535042893026e-05	3.640145545151179745e-04	-1.547503065649380449e-01
1.500000000000000000e+01	-1.592662375151983762e-17	8.848750068938541213e-01	9.093342141002953127e+00	-6.440316911734583251e-05	3.662942835591621264e-04	-1.493584805191598419e-01
2.000000000000000000e+01	-1.587695134475757660e-17	8.647024961504551355e-01	9.114057426476964707e+00	-6.499645801589865794e-05	3.683269611028500666e-04	-1.439377653127800194e-01
2.500000000000000000e+01	-1.582912325773885164e-17	8.444924047054225280e-01	9.134665518612070656e+00	-6.581609569718657922e-05	3.700434345096609116e-04	-1.384871106599442625e-01
3.000000000000000000e+01	-1.578314980271181394e-17	8.242441646727601823e-01	9.155151548931522498e+00	-6.689133687463930231e-05	3.714101584822184204e-04	-1.330054089658591898e-01
3.500000000000000000e+01	-1.573904166548841142e-17	8.039607409721504228e-01	9.175576480419973535e+00	-6.822743612608108646e-05	3.723413684549768611e-04	-1.274914900524951322e-01
4.000000000000000000e+01	-1.569680997135013045e-17	7.836405048385819416e-01	9.195909658556292499e+00	-6.985547148062015818e-05	3.727941263257906167e-04	-1.219441170368239374e-01
4.500000000000000000e+01	-1.565646622619938833e-17	7.632833789722752726e-01	9.216221093382838347e+00	-7.179553241968288535e-05	3.727082684935972248e-04	-1.163619843838877982e-01
5.000000000000000000e+01	-1.561802246933192934e-17	7.428926003266590472e-01	9.236586690121827203e+00	-7.405843634416288390e-05	3.719763151608789387e-04	-1.107436915901948843e-01
5.500000000000000000e+01	-1.558149115245645996e-17	7.224659540057464246e-01	9.256782848678843933e+00	-7.667220973939895836e-05	3.705401424685021510e-04	-1.050877800922499217e-01
6.000000000000000000e+01	-1.554688528262573392e-17	7.020057650415970629e-01	9.276802652407040384e+00	-7.965416624843815914e-05	3.682917561703888116e-04	-9.939267731458262256e-02
6.500000000000000000e+01	-1.551421840398112140e-17	6.815108885826287599e-01	9.296923988202353328e+00	-8.302413172550007889e-05	3.651205409546810342e-04	-9.365673212935558822e-02
7.000000000000000000e+01	-1.548350462740720938e-17	6.609832560377707500e-01	9.317314059838999185e+00	-8.680633530096983227e-05	3.609781084825674103e-04	-8.787817112842302714e-02
7.500000000000000000e+01	-1.545475873457415174e-17	6.404240312084267250e-01	9.337764563373369242e+00	-9.100695863263340052e-05	3.556619391048699945e-04	-8.205509564971971703e-02
8.000000000000000000e+01	-1.542799610075588506e-17	6.198317775026761511e-01	9.358447710438991152e+00	-9.564644976550210293e-05	3.490998303052805980e-04	-7.618552116230792315e-02
8.500000000000000000e+01	-1.540323285189649484e-17	5.992085512621935228e-01	9.379036264939802692e+00	-1.007280586741708434e-04	3.411011956126530956e-04	-7.026728460074785354e-02
9.000000000000000000e+01	-1.538048586466817827e-17	5.785552105850643168e-01	9.399901219889953197e+00	-1.062447082636366853e-04	3.315977257361010333e-04	-6.429809119339034706e-02
9.500000000000000000e+01	-1.535977282341258639e-17	5.578723099808235997e-01	9.420539316304351374e+00	-1.121889442915433054e-04	3.202988273793673860e-04	-5.827547620846722232e-02
1.000000000000000000e+02	-1.534111227974541923e-17	5.371605257486641305e-01	9.440656490137437018e+00	-1.185199291758454317e-04	3.071311418093486444e-04	-5.219679797801930060e-02
1.050000000000000000e+02	-1.532452368990943648e-17	5.164205568221449383e-01	9.460689249962449310e+00	-1.251836102104886218e-04	2.918248008833510551e-04	-4.605920998606672506e-02
1.100000000000000000e+02	-1.531002754886223924e-17	4.956529844216398528e-01	9.480480744302729690e+00	-1.320946105909200823e-04	2.741037950444618395e-04	-3.985964591964696185e-02
1.150000000000000000e+02	-1.529764549626048760e-17	4.748602621261017176e-01	9.500164149548048442e+00	-1.390990043355445687e-04	2.538289029546737558e-04	-3.359478858575773441e-02
1.200000000000000000e+02	-1.528740015505229112e-17	4.540413864384699738e-01	9.519462954135368804e+00	-1.460404521171330158e-04	2.305425203442835601e-04	-2.726103294730534629e-02
1.250000000000000000e+02	-1.527931563607645021e-17	4.331989870256045538e-01	9.538412901091183116e+00	-1.526301857272626241e-04	2.039054275887101464e-04	-2.085446719089761522e-02
1.300000000000000000e+02	-1.527341738463322245e-17	4.123338952203907115e-01	9.557087437944236541e+00	-1.584834787815332527e-04	1.735366753021639198e-04	-1.437083857209939426e-02
1.350000000000000000e+02	-1.526973215443057038e-17	3.914474800791203912e-01	9.575347957422922107e+00	-1.630698469767952381e-04	1.389124549811090363e-04	-7.805443993194987641e-03
1.400000000000000000e+02	-1.526828873057407793e-17	3.705411048383323025e-01	9.593287723820187907e+00	-1.657145478227653609e-04	9.923212063354659674e-05	-1.153172416674982112e-03
1.450000000000000000e+02	-1.526911756311144991e-17	3.496161596316248454e-01	9.611556199713715998e+00	-1.654809662082726187e-04	5.361129262011223549e-05	5.591581146422471352e-03
1.500000000000000000e+02	-1.527225092155261710e-17	3.286741055146575330e-01	9.629134411436959695e+00	-1.610664199031325750e-04	8.339881255000426116e-07	1.243523277231945584e-02
1.550000000000000000e+02	-1.527772376854935732e-17	3.077170147705249881e-01	9.646839582967373872e+00	-1.511277252087093873e-04	-6.053475849592128394e-05	1.938477483874673918e-02
1.600000000000000000e+02	-1.528557329499908441e-17	2.867463984764375695e-01	9.664157088234160753e+00	-1.309661667573418415e-04	-1.330398892782372008e-04	2.644807896839487110e-02
1.650000000000000000e+02	-1.529583948563968691e-17	2.657644467803069732e-01	9.681016124633632813e+00	-9.927569938353773772e-05	-2.192637943646339447e-04	3.363418769039993456e-02
1.700000000000000000e+02	-1.530856590322945283e-17	2.447732075634202753e-01	9.697855888155819670e+00	-4.981246280424423149e-05	-3.245700502456382074e-04	4.095324774561339559e-02
1.750000000000000000e+02	-1.532379964520834579e-17	2.237741734902818358e-01	9.714854465388540916e+00	2.780456198026263557e-05	-4.479024339152953187e-04	4.841721529354644366e-02
1.800000000000000000e+02	-1.534159219874656185e-17	2.027699547899034782e-01	9.731587918774916801e+00	1.361460014529720681e-04	-6.290938937253096356e-04	5.603988412786690965e-02
1.850000000000000000e+02	-1.536200021159645527e-17	1.817624512479406040e-01	9.748222182138118086e+00	3.074418161835134472e-04	-8.651663104547166255e-04	6.383772002141011037e-02
1.900000000000000000e+02	-1.538508637374090577e-17	1.607520648124814155e-01	9.764090184960320329e+00	5.672488355841743494e-04	-1.210197460287779341e-03	7.183057441568869994e-02
1.950000000000000000e+02	-1.541092114831447751e-17	1.397385949509757364e-01	9.780561282550904068e+00	9.765353534784378727e-04	-1.767590338036716113e-03	8.004332457486143526e-02
2.000000000000000000e+02	-1.543958456782162735e-17	1.187155149880683991e-01	9.798507975893569366e+00	1.635890336884338004e-03	-2.785083703951761296e-03	8.850875920420787912e-02
2.050000000000000000e+02	-1.547117153100177040e-17	9.765415531253732184e-02	9.816245913670210044e+00	2.682494446250048743e-03	-5.001425034597163991e-03	9.727791201405658339e-02
2.100000000000000000e+02	-1.550581155795067054e-17	7.644390625727756627e-02	9.833622418892646877e+00	3.817815394148090478e-03	-1.079902868735756021e-02	1.064682851573527239e-01
2.150000000000000000e+02	-1.554382483873721170e-17	5.466332412495583659e-02	9.846745898360014237e+00	-1.386430310220414155e-04	-2.735729796272865638e-02	1.166202578325373218e-01
2.200000000000000000e+02	-1.558654799367497557e-17	3.066061349429908753e-02	9.825754994885866012e+00	-3.290746528257997711e-02	-6.183312385383993998e-02	1.317522013806204095e-01
2.250000000000000000e+02	-1.563348467041638713e-17	1.087847425881289555e-02	9.824958550887885167e+00	-3.978240648534221019e-02	-7.345909505064056322e-02	1.452840741443232053e-01
2.300000000000000000e+02	-1.568534500076262399e-17	-1.907104814406259134e-04	9.851152042018595623e+00	-4.120340137393008889e-02	-8.599587498821514853e-02	1.611135035959914974e-01
2.350000000000000000e+02	-2.060398625603759170e-17	-1.836254308594836404e+00	8.068892445000237501e+00	1.336198696569779372e-04	-2.903354693542179983e-04	3.961127504821526091e-01
2.400000000000000000e+02	-2.073911736251847776e-17	-1.853966478540201468e+00	8.048886923606922039e+00	1.351210418021780752e-04	-2.909300203094232051e-04	4.007151752845053427e-01
2.450000000000000000e+02	-2.087580951311881103e-17	-1.871620773290437079e+00	8.028907911811469233e+00	1.366460569625990316e-04	-2.915225945129332999e-04	4.053075145525928402e-01
2.500000000000000000e+02	-2.101405931252576092e-17	-1.889216501954239291e+00	8.008956176106250879e+00	1.381510968136059729e-04	-2.921543698292814384e-04	4.098898265605694924e-01
2.550000000000000000e+02	-2.115386336778578260e-17	-1.906754438984840538e+00	7.989030893034789749e+00	1.396408426999452368e-04	-2.928258145996373400e-04	4.144621531270454851e-01
2.600000000000000000e+02	-2.129521828256174349e-17	-1.924232589906038404e+00	7.969135451594181241e+00	1.411111299593282903e-04	-2.935297782953500442e-04	4.190245333044645970e-01
2.650000000000000000e+02	-2.143812079707540264e-17	-1.941652247244079810e+00	7.949265976972673009e+00	1.425638538306897281e-04	-2.942630283684154299e-04	4.235770139675213430e-01
2.700000000000000000e+02	-2.158256746319394796e-17	-1.959012403211885411e+00	7.929427024059704010e+00	1.440005371053163083e-04	-2.950230160561831817e-04	4.281196075174729110e-01
2.750000000000000000e+02	-2.172855496783200150e-17	-1.976311463887252984e+00	7.909618892524546752e+00	1.454134819095585893e-04	-2.958141968066676261e-04	4.326523452174289019e-01
2.800000000000000000e+02	-2.187608000385601451e-17	-1.993551091711951440e+00	7.889840657248091915e+00	1.468152764801040119e-04	-2.966140821538984333e-04	4.371752366125660760e-01
2.850000000000000000e+02	-2.202513920824212687e-17	-2.010729793903382578e+00	7.870094479845062274e+00	1.481973960685669994e-04	-2.974367628487359382e-04	4.416882884136101306e-01
2.900000000000000000e+02	-2.217572926589051494e-17	-2.027847560352954659e+00	7.850378825956798146e+00	1.495613194873627672e-04	-2.982701128979415943e-04	4.461915123284833640e-01
2.950000000000000000e+02	-2.232784684778802426e-17	-2.044904054486501366e+00	7.830695074275044298e+00	1.509070981557137378e-04	-2.991178218257588696e-04	4.506848969949668882e-01
3.000000000000000000e+02	-2.248148861577895991e-17	-2.061899047639988325e+00	7.811042445313074012e+00	1.522367434094213268e-04	-2.999699290136561788e-04	4.551684366770019641e-01
3.050000000000000000e+02	-2.263665124237401249e-17	-2.078832287256563660e+00	7.791421163174915065e+00	1.535518991021263898e-04	-3.008263689113308686e-04	4.596421157484961717e-01
3.100000000000000000e+02	-2.279333138355401031e-17	-2.095702306426322270e+00	7.771834261890291806e+00	1.548456623033883466e-04	-3.016871569769968039e-04	4.641059088267316390e-01
3.150000000000000000e+02	-2.295152568424813933e-17	-2.112509945827216740e+00	7.752279391631791583e+00	1.561253533532312374e-04	-3.025433581722956487e-04	4.685597963452078907e-01
3.200000000000000000e+02	-2.311123078258211007e-17	-2.129253995998673599e+00	7.732757019456889758e+00	1.573886167204629246e-04	-3.033955296231747212e-04	4.730037399917072505e-01
3.250000000000000000e+02	-2.327244329293888888e-17	-2.145935970720288299e+00	7.713266257688044192e+00	1.586344370063865351e-04	-3.042398518625953141e-04	4.774376963114245198e-01
3.300000000000000000e+02	-2.343515983786275670e-17	-2.162553126346646426e+00	7.693811055041281044e+00	1.598653846993574679e-04	-3.050732285368742101e-04	4.818616258249925344e-01
3.350000000000000000e+02	-2.359937699071830711e-17	-2.179105133176390208e+00	7.674391150757928770e+00	1.611150198295498452e-04	-3.060029635582158436e-04	4.862754623424191402e-01
3.400000000000000000e+02	-2.376509134727349685e-17	-2.195594693132887798e+00	7.655001093535105383e+00	1.623117089991062763e-04	-3.068079579857931017e-04	4.906791754764911473e-01
3.450000000000000000e+02	-2.393229946194434807e-17	-2.212018428934682479e+00	7.635643791554740822e+00	1.634971329078131156e-04	-3.075941144684583763e-04	4.950726858615288606e-01
3.500000000000000000e+02	-2.410099785725398224e-17	-2.228376602290459196e+00	7.616320175527502734e+00	1.646658032090745109e-04	-3.083599122260275382e-04	4.994559280840942805e-01
3.550000000000000000e+02	-2.427118302994817804e-17	-2.244669283441660390e+00	7.597030943795910929e+00	1.658204564089865946e-04	-3.091043018132701094e-04	5.038288250788285350e-01
3.600000000000000000e+02	-2.444285144078773620e-17	-2.260895503330838441e+00	7.577776377867925461e+00	1.669574494616251389e-04	-3.098244406729111326e-04	5.081912981528701190e-01
3.650000000000000000e+02	-2.461599961654094380e-17	-2.277055644323886963e+00	7.558561087440230253e+00	1.680845356368104444e-04	-3.105130830509881786e-04	5.125432533473837093e-01
3.700000000000000000e+02	-2.479062389550473761e-17	-2.293148801832426198e+00	7.539381448442027178e+00	1.691926362082832964e-04	-3.111727025288489731e-04	5.168845996593662839e-01
3.750000000000000000e+02	-2.496672068209263161e-17	-2.309174577372729242e+00	7.520238507506679326e+00	1.702891484859173099e-04	-3.118002338114390579e-04	5.212152425553097101e-01
3.800000000000000000e+02	-2.514428633129962789e-17	-2.325132640493851266e+00	7.501139192157017632e+00	1.713684397045292735e-04	-3.123949974415882722e-04	5.255350732075813047e-01
3.850000000000000000e+02	-2.532331715093191044e-17	-2.341022442097847822e+00	7.482081369394450121e+00	1.724343897559004423e-04	-3.129531367041322098e-04	5.298439811394314303e-01
3.900000000000000000e+02	-2.550380941335305488e-17	-2.356843558370987690e+00	7.463062182805952460e+00	1.734879632815064553e-04	-3.134715450050834431e-04	5.341418481626546422e-01
3.950000000000000000e+02	-2.568575935353424784e-17	-2.372595850245099669e+00	7.444083644290821589e+00	1.745243338750801282e-04	-3.139507068237481460e-04	5.384285503841499398e-01
4.000000000000000000e+02	-2.586916315355016260e-17	-2.388278530128602917e+00	7.425142347402537091e+00	1.755465607903168015e-04	-3.143885625132824537e-04	5.427039584392032712e-01
4.050000000000000000e+02	-2.605401695654096515e-17	-2.403891059379148487e+00	7.406242486086815013e+00	1.765531679957841964e-04	-3.147827606389423986e-04	5.469679362201771422e-01
4.100000000000000000e+02	-2.624031685265684044e-17	-2.419433250479108288e+00	7.387378084826323743e+00	1.775461485509452508e-04	-3.151325861873694551e-04	5.512203418635456265e-01
4.150000000000000000e+02	-2.642805889687665619e-17	-2.434904347044833273e+00	7.368551196431123884e+00	1.785258772114720700e-04	-3.154376874464870058e-04	5.554610244335412839e-01
4.200000000000000000e+02	-2.661723905127652414e-17	-2.450304194451461637e+00	7.349760583473625708e+00	1.794876355595411506e-04	-3.156950141686430439e-04	5.596898336190172518e-01
4.250000000000000000e+02	-2.680785329092668210e-17	-2.465631821479957075e+00	7.331008118289039643e+00	1.804339421318938740e-04	-3.159017545389659182e-04	5.639066079371662932e-01
4.300000000000000000e+02	-2.699989747028661836e-17	-2.480887197042923820e+00	7.312288009626047192e+00	1.813625677292991084e-04	-3.160611190276294631e-04	5.681111775277770670e-01
4.350000000000000000e+02	-2.719336742368503688e-17	-2.496069093129959171e+00	7.293602382205980561e+00	1.822794882741685281e-04	-3.161686138776157048e-04	5.723033696895251099e-01
4.400000000000000000e+02	-2.738825890687022241e-17	-2.511177605880758890e+00	7.274956447021072137e+00	1.831762587484611973e-04	-3.162257760320230410e-04	5.764830056809703285e-01
4.450000000000000000e+02	-2.758456761721355091e-17	-2.526211864341697311e+00	7.256347220995388980e+00	1.840597558774412668e-04	-3.162290815817842536e-04	5.806499006523391238e-01
4.500000000000000000e+02	-2.778228919786009973e-17	-2.541171343611046574e+00	7.237781513496766905e+00	1.849240388866549029e-04	-3.161804538019761927e-04	5.848038587315257386e-01
4.550000000000000000e+02	-2.798141920637945080e-17	-2.556055381083630174e+00	7.219253145166426577e+00	1.857686700097994329e-04	-3.160802117673222611e-04	5.889446851370292446e-01
4.600000000000000000e+02	-2.818195314453044180e-17	-2.570863275376530588e+00	7.200759344771534565e+00	1.865947072146373527e-04	-3.159246724916738719e-04	5.930721737476396527e-01
4.650000000000000000e+02	-2.838388644163373475e-17	-2.585594403939956099e+00	7.182300706432948267e+00	1.874046152497689478e-04	-3.157146043508975391e-04	5.971861130583070443e-01
4.700000000000000000e+02	-2.858721431086283703e-17	-2.600248409486120682e+00	7.163875957540359884e+00	1.882392251627681621e-04	-3.155523338977031913e-04	6.012862812137018675e-01
4.750000000000000000e+02	-2.879193231383056934e-17	-2.614823848777016124e+00	7.145483303404388309e+00	1.890042467421003251e-04	-3.152364034418455121e-04	6.053724640774841292e-01
4.800000000000000000e+02	-2.899803548090559992e-17	-2.629321022100883365e+00	7.127121675968398407e+00	1.897539366011055347e-04	-3.148578207571511378e-04	6.094444339294068369e-01
4.850000000000000000e+02	-2.920551898043844579e-17	-2.643737863279521871e+00	7.108795394229593612e+00	1.904748043994873607e-04	-3.144338934991136483e-04	6.135019409799271628e-01
4.900000000000000000e+02	-2.941437780909332940e-17	-2.658075035840183009e+00	7.090512553232223070e+00	1.911757531093004792e-04	-3.139510873463971269e-04	6.175447558266468073e-01
4.950000000000000000e+02	-2.962460694039289957e-17	-2.672330941513456182e+00	7.072258308316794029e+00	1.918505892716874093e-04	-3.134124146151689126e-04	6.215726265777238302e-01
5.000000000000000000e+02	-2.983620123634216279e-17	-2.686505094273536010e+00	7.054038652240483209e+00	1.925024218906628345e-04	-3.128182471775649005e-04	6.255852996199492422e-01
