# Supplementary material for: Ground state search, hysteretic behaviour, and reversal mechanism of skyrmionic textures in confined helimagnetic nanostructures
Source: Sci Rep. 2015 Nov 25;5:17137. doi: 10.1038/srep17137 (PMC4658535; doi:10.1038/srep17137)
Supplement: Supplementary Table S1 [file srep17137-s10.csv]

# This file contains the data obtained by simulating a hysteresis
# loop of 150nm diameter sample with thickness 10nm and mesh
# discretisation of 3nm hosting a Sk magnetisation state.
# These simulations are full three-dimensional not taking into
# account the demagnetisation energy contribution.
# From this data the hysteresis loop plot was obtained.
# The columns are:
# 1. external magnetic field (mT)
# 2. total energy of the relaxed system (J)
# 3. skyrmion number S
# 4. scalar value Sa
# 5. average magnetistaion x component
# 6. average magnetisation y component
# 7. average magnetisation z component.
#
#
5.000000000000000000e+02	-3.800237299738055943e-17	-3.326166455930780419e+00	6.166395973911616757e+00	6.187744924756511018e-05	-1.206150551025890732e-04	8.165832601418415715e-01
4.950000000000000000e+02	-3.772593725359772764e-17	-3.316484934849490696e+00	6.186613949771915699e+00	6.637182071058754897e-05	-1.220298905294348144e-04	8.132210401361185115e-01
4.900000000000000000e+02	-3.745065220126807867e-17	-3.306525013052897144e+00	6.206913178117359209e+00	6.941321746595859217e-05	-1.245716068033855849e-04	8.097980884295885584e-01
4.850000000000000000e+02	-3.717653875410698406e-17	-3.296262012042050493e+00	6.227273003260795470e+00	7.235452068882676383e-05	-1.269658563761047021e-04	8.063133854395642119e-01
4.800000000000000000e+02	-3.690361793343189114e-17	-3.285703098589528359e+00	6.247690165758474912e+00	7.537291892080724069e-05	-1.294217659556997789e-04	8.027665243513987248e-01
4.750000000000000000e+02	-3.663191088489121551e-17	-3.274849603288893629e+00	6.268162895983291349e+00	7.837834980177179126e-05	-1.319403505357449760e-04	7.991571649198899729e-01
4.700000000000000000e+02	-3.636143886678432473e-17	-3.263703083630916879e+00	6.288702471890305290e+00	8.138973212124603611e-05	-1.345180766346539740e-04	7.954849709677300762e-01
4.650000000000000000e+02	-3.609222323445035080e-17	-3.252269138751618716e+00	6.309310078132475574e+00	8.441642584114821847e-05	-1.371425547703874614e-04	7.917497049603624548e-01
4.600000000000000000e+02	-3.582428542263858489e-17	-3.240549514672721898e+00	6.329987932833954112e+00	8.742586497264029052e-05	-1.398125972907164887e-04	7.879511501338803958e-01
4.550000000000000000e+02	-3.555764692905200684e-17	-3.228546004515055134e+00	6.350747611859880237e+00	9.037577670004500645e-05	-1.425069176825631122e-04	7.840891492588665246e-01
4.500000000000000000e+02	-3.529232929591866860e-17	-3.216262646436972350e+00	6.371586792970159507e+00	9.332765006163522736e-05	-1.452368587559498719e-04	7.801635916189468833e-01
4.450000000000000000e+02	-3.502835409285396225e-17	-3.203702118125868470e+00	6.392511888357639727e+00	9.620689295170642625e-05	-1.479810299464613449e-04	7.761744279823913351e-01
4.400000000000000000e+02	-3.476574289799317483e-17	-3.190867937874140026e+00	6.413517596276103738e+00	9.903508601583023083e-05	-1.507390878316666575e-04	7.721216598739746306e-01
4.350000000000000000e+02	-3.450451728031287514e-17	-3.177763491869469714e+00	6.434597958386635064e+00	1.017854793656636751e-04	-1.535001793751783570e-04	7.680053459785757264e-01
4.300000000000000000e+02	-3.424469878093280871e-17	-3.164390698614776287e+00	6.455754781923802810e+00	1.044520545160470133e-04	-1.562800640005890501e-04	7.638255836490661643e-01
4.250000000000000000e+02	-3.398630889458743482e-17	-3.150753873505246716e+00	6.476994585411111949e+00	1.070369202519802330e-04	-1.590078329238806822e-04	7.595825416096627647e-01
4.200000000000000000e+02	-3.372936905185028339e-17	-3.136854363758367903e+00	6.498320604912273701e+00	1.095209551423972981e-04	-1.617438578278579549e-04	7.552764399983237231e-01
4.150000000000000000e+02	-3.347390059968373887e-17	-3.122696839356378984e+00	6.519739626357194062e+00	1.118907623212148214e-04	-1.644523616129816819e-04	7.509075488807825938e-01
4.100000000000000000e+02	-3.321992478432151046e-17	-3.108285002867203772e+00	6.541249644023874765e+00	1.141436365055040870e-04	-1.671297870446728613e-04	7.464761927999608027e-01
4.050000000000000000e+02	-3.296746273270343783e-17	-3.093621182533884628e+00	6.562851723631240475e+00	1.162972478611767343e-04	-1.697966369691454504e-04	7.419827491040780210e-01
4.000000000000000000e+02	-3.271653543495731248e-17	-3.078710664887409632e+00	6.584553462003053248e+00	1.183101589558827960e-04	-1.724078223317203958e-04	7.374276549661861191e-01
3.950000000000000000e+02	-3.246716372714722310e-17	-3.063551516741209735e+00	6.606355050899874293e+00	1.201897522723060504e-04	-1.749772505391540816e-04	7.328113674356889762e-01
3.900000000000000000e+02	-3.221936827403738858e-17	-3.048152239410500730e+00	6.628249605319746607e+00	1.219301759393802182e-04	-1.774928223261075858e-04	7.281344386833413784e-01
3.850000000000000000e+02	-3.197316955282104511e-17	-3.032513883641849706e+00	6.650250739699660407e+00	1.235381091830644131e-04	-1.799684791903364135e-04	7.233974361179846824e-01
3.800000000000000000e+02	-3.172858783729155776e-17	-3.016640176135648499e+00	6.672360118413671159e+00	1.250088109639879859e-04	-1.824003427028715216e-04	7.186009850619973216e-01
3.750000000000000000e+02	-3.148564318198798027e-17	-3.000533633061600369e+00	6.694572414558821016e+00	1.263286177800937242e-04	-1.847540057405714026e-04	7.137457500039305902e-01
3.700000000000000000e+02	-3.124435540806503392e-17	-2.984197396365110944e+00	6.716887663339560000e+00	1.275096654533247836e-04	-1.870565499299911723e-04	7.088324431500725442e-01
3.650000000000000000e+02	-3.100474408876264105e-17	-2.967635324054304302e+00	6.739303736706188985e+00	1.285442680203647669e-04	-1.893003405660714311e-04	7.038618154173220676e-01
3.600000000000000000e+02	-3.076682853615349935e-17	-2.950849522951546788e+00	6.761825113824730948e+00	1.294363377257084819e-04	-1.914869900721255101e-04	6.988346583252615929e-01
3.550000000000000000e+02	-3.053062778884043242e-17	-2.933842904000325991e+00	6.784450877033706639e+00	1.301856706537086756e-04	-1.935987095036152412e-04	6.937517823747469947e-01
3.500000000000000000e+02	-3.029616059983273173e-17	-2.916619028970282912e+00	6.807174192533243406e+00	1.308001527615305925e-04	-1.956274117496018103e-04	6.886140634813472383e-01
3.450000000000000000e+02	-3.006344542599602936e-17	-2.899179506929120187e+00	6.829995249535300239e+00	1.312680808430573775e-04	-1.976061505498483768e-04	6.834223790247102581e-01
3.400000000000000000e+02	-2.983250041800214855e-17	-2.881528002014555501e+00	6.852918702863400213e+00	1.316056796599855976e-04	-1.995047586875783711e-04	6.781776486699283568e-01
3.350000000000000000e+02	-2.960334341107358351e-17	-2.863666822053850147e+00	6.875952783895163734e+00	1.318166079706200417e-04	-2.013213745835818369e-04	6.728808174337688186e-01
3.300000000000000000e+02	-2.937599191712738161e-17	-2.845597993987913021e+00	6.899099571062380143e+00	1.318938839238500006e-04	-2.030708839936577802e-04	6.675328450812150205e-01
3.250000000000000000e+02	-2.915046311725022386e-17	-2.827324017674166079e+00	6.922352930572348129e+00	1.318463577826592100e-04	-2.047445839236356304e-04	6.621347173449391166e-01
3.200000000000000000e+02	-2.892677385602171403e-17	-2.808846740146661247e+00	6.945719683606516703e+00	1.316757222102650504e-04	-2.063405283668915324e-04	6.566874363652018820e-01
3.150000000000000000e+02	-2.870494063584959931e-17	-2.790168748667921861e+00	6.969193168265235272e+00	1.313957705186379868e-04	-2.078518563721671350e-04	6.511920151838536119e-01
3.100000000000000000e+02	-2.848497961287885476e-17	-2.771291471152284469e+00	6.992780236551632278e+00	1.309981855089830478e-04	-2.092843230875232987e-04	6.456494808402224450e-01
3.050000000000000000e+02	-2.826690659413784338e-17	-2.752217227898462681e+00	7.016497084283043861e+00	1.304952528345095983e-04	-2.106335676339370338e-04	6.400608668390643796e-01
3.000000000000000000e+02	-2.805073703477873276e-17	-2.732947183348877651e+00	7.040345859743767143e+00	1.298869478472702182e-04	-2.118980449819223445e-04	6.344272117972403757e-01
2.950000000000000000e+02	-2.783648603729892020e-17	-2.713483002989554915e+00	7.064313785513413713e+00	1.291777953687224490e-04	-2.130744928460107470e-04	6.287495562389209258e-01
2.900000000000000000e+02	-2.762416835124384784e-17	-2.693825582247964423e+00	7.088398097772766526e+00	1.283758444534749909e-04	-2.141626315586073865e-04	6.230289404682486376e-01
2.850000000000000000e+02	-2.741379837381164912e-17	-2.673976886958417953e+00	7.112597072760493688e+00	1.274785429634823228e-04	-2.151602747597380395e-04	6.172664009006342267e-01
2.800000000000000000e+02	-2.720539015151883169e-17	-2.653937355718216651e+00	7.136919696546301317e+00	1.264920057194914168e-04	-2.160632924871778776e-04	6.114629681287566676e-01
2.750000000000000000e+02	-2.699895738333088421e-17	-2.633707800960232603e+00	7.161370537764179645e+00	1.254256653222272965e-04	-2.168736594797908131e-04	6.056196612487773079e-01
2.700000000000000000e+02	-2.679451342353837080e-17	-2.613289137672937468e+00	7.185938118683391274e+00	1.242748202781483128e-04	-2.175859908848071873e-04	5.997374894889351271e-01
2.650000000000000000e+02	-2.659207128700694824e-17	-2.592681786212145845e+00	7.210637605240381554e+00	1.230457614295086492e-04	-2.181991470711065165e-04	5.938174485655074442e-01
2.600000000000000000e+02	-2.639164365395716668e-17	-2.571886029671312190e+00	7.235468605866155478e+00	1.217394434994362396e-04	-2.187100403421920146e-04	5.878605130384955135e-01
2.550000000000000000e+02	-2.619324287656844639e-17	-2.550902071059505616e+00	7.260433687015597215e+00	1.203630652039476551e-04	-2.191197808978435544e-04	5.818676426608003771e-01
2.500000000000000000e+02	-2.599688098577362616e-17	-2.529729773700515327e+00	7.285516700689729674e+00	1.189152200556499266e-04	-2.194222734061841815e-04	5.758397705475074568e-01
2.450000000000000000e+02	-2.580256969969580288e-17	-2.508369103742763340e+00	7.310744557138657562e+00	1.173963720611784282e-04	-2.196199786607248058e-04	5.697778081487119284e-01
2.400000000000000000e+02	-2.561032043190907962e-17	-2.486819720121874244e+00	7.336116159591938413e+00	1.158101327118770145e-04	-2.197049491153958505e-04	5.636826402360989308e-01
2.350000000000000000e+02	-2.542014430110184053e-17	-2.465080552274282244e+00	7.361636994835197179e+00	1.141627845261569246e-04	-2.196818332697470118e-04	5.575551182452033183e-01
2.300000000000000000e+02	-2.523205214144676806e-17	-2.443151398737793745e+00	7.387309870238343734e+00	1.124478803971273009e-04	-2.195434737864485997e-04	5.513960672043577427e-01
2.250000000000000000e+02	-2.504605451360693793e-17	-2.421031058804607117e+00	7.413109600502935770e+00	1.106689232584088438e-04	-2.192947631098040304e-04	5.452062773408151708e-01
2.200000000000000000e+02	-2.486216171644400941e-17	-2.398718433643429737e+00	7.439054843332795208e+00	1.088280819624893897e-04	-2.189296222070270077e-04	5.389865002323377396e-01
2.150000000000000000e+02	-2.468038379965823303e-17	-2.376212273508070183e+00	7.465145682892535994e+00	1.069234467531070894e-04	-2.184469081695068434e-04	5.327374512849077925e-01
2.100000000000000000e+02	-2.450073057712741053e-17	-2.353510852766260708e+00	7.491389554198856437e+00	1.049590302363201302e-04	-2.178494151154157499e-04	5.264598082632175879e-01
2.050000000000000000e+02	-2.432321164053693218e-17	-2.330612660835678973e+00	7.517788439611912565e+00	1.029306961846871614e-04	-2.171345716223994102e-04	5.201542008748968327e-01
2.000000000000000000e+02	-2.414783637429027713e-17	-2.307515634478256583e+00	7.544333981839921321e+00	1.008403210633145421e-04	-2.163009974077139829e-04	5.138212192986029159e-01
1.950000000000000000e+02	-2.397461397114529041e-17	-2.284217866001680086e+00	7.571036279935491997e+00	9.868570371348465498e-05	-2.153507039386557689e-04	5.074614070883126660e-01
1.900000000000000000e+02	-2.380355344774618854e-17	-2.260716752262439400e+00	7.597907556651358085e+00	9.646558527596047373e-05	-2.142832881889160444e-04	5.010752573513003183e-01
1.850000000000000000e+02	-2.363466366212825979e-17	-2.237009947299815948e+00	7.624944886555865331e+00	9.418077562236051024e-05	-2.130965633830017841e-04	4.946632111621460659e-01
1.800000000000000000e+02	-2.346795333094429675e-17	-2.213094689950640959e+00	7.652127284386342154e+00	9.182977672119813301e-05	-2.117962082281020140e-04	4.882256613105742105e-01
1.750000000000000000e+02	-2.330343104816127469e-17	-2.188968286615064596e+00	7.679467632149015621e+00	8.940904068947069740e-05	-2.103796769396428900e-04	4.817629363201949011e-01
1.700000000000000000e+02	-2.314110530389041819e-17	-2.164627234112582066e+00	7.706977250414798419e+00	8.691718411875787298e-05	-2.088499909698837806e-04	4.752753180129971056e-01
1.650000000000000000e+02	-2.298098450497647694e-17	-2.140068368139834032e+00	7.734658316880003603e+00	8.435196804194556002e-05	-2.072066684572306569e-04	4.687630199207711845e-01
1.600000000000000000e+02	-2.282307699557683569e-17	-2.115288125402231767e+00	7.762505543267050001e+00	8.171089056726979266e-05	-2.054528453727259070e-04	4.622261963080467884e-01
1.550000000000000000e+02	-2.266739107902736731e-17	-2.090282768254636991e+00	7.790531588412719088e+00	7.899116058967999834e-05	-2.035903278071953633e-04	4.556649300489089005e-01
1.500000000000000000e+02	-2.251393504084978292e-17	-2.065048214960770512e+00	7.818742170847002626e+00	7.618872142200333597e-05	-2.016242691814863113e-04	4.490792416050415348e-01
1.450000000000000000e+02	-2.236271717260104796e-17	-2.039580187380567899e+00	7.847144551150152303e+00	7.330244286345238239e-05	-1.995536177080942477e-04	4.424690813702565340e-01
1.400000000000000000e+02	-2.221374579698663042e-17	-2.013874636037844557e+00	7.875743097465948139e+00	7.032427926273455943e-05	-1.973848177427986526e-04	4.358343142716486485e-01
1.350000000000000000e+02	-2.206702929352772669e-17	-1.987926274030455742e+00	7.904535568726417161e+00	6.725385256860131700e-05	-1.951191769610979290e-04	4.291747336532216184e-01
1.300000000000000000e+02	-2.192257612692330092e-17	-1.961730754943161070e+00	7.933525961127085857e+00	6.408487914988768709e-05	-1.927611745813319821e-04	4.224900444554832712e-01
1.250000000000000000e+02	-2.178039487526392950e-17	-1.935283048237916859e+00	7.962719822018453186e+00	6.081325571109718275e-05	-1.903149720423646441e-04	4.157798732616421744e-01
1.200000000000000000e+02	-2.164049426058748080e-17	-1.908576941051235432e+00	7.992118113644057331e+00	5.743328883486992513e-05	-1.877853361511093813e-04	4.090437478540802640e-01
1.150000000000000000e+02	-2.150288318093507896e-17	-1.881607508408404295e+00	8.021725814959973277e+00	5.393827409030990113e-05	-1.851777535915406162e-04	4.022810982227745247e-01
1.100000000000000000e+02	-2.136757074425177267e-17	-1.854368270977355682e+00	8.051551351622009634e+00	5.032407509657364135e-05	-1.824958457782511123e-04	3.954912560927816290e-01
1.050000000000000000e+02	-2.123456630392270057e-17	-1.826854006229488681e+00	8.081597938541555948e+00	4.658171537501943547e-05	-1.797480237113103954e-04	3.886734423877076794e-01
1.000000000000000000e+02	-2.110387949672090921e-17	-1.799057739421287216e+00	8.111871858664997603e+00	4.270590070917422920e-05	-1.769391723185479749e-04	3.818267637187526820e-01
9.500000000000000000e+01	-2.097552028306419460e-17	-1.770972019777921069e+00	8.142377945892397051e+00	3.868815416939127595e-05	-1.740769564033738202e-04	3.749502049164616935e-01
9.000000000000000000e+01	-2.084949898990330031e-17	-1.742591574264457321e+00	8.173119436825384554e+00	3.452018147846042784e-05	-1.711685834613711483e-04	3.680426190357453109e-01
8.500000000000000000e+01	-2.072582635603936331e-17	-1.713907910463828621e+00	8.204101160344798416e+00	3.019277541342975282e-05	-1.682232165145899536e-04	3.611027202818745119e-01
8.000000000000000000e+01	-2.060451358102812558e-17	-1.684913755983971528e+00	8.235328907665085296e+00	2.569713828354158784e-05	-1.652495993322399947e-04	3.541290797304332827e-01
7.500000000000000000e+01	-2.048557237753202860e-17	-1.655601261122703782e+00	8.266810748856647351e+00	2.102124422588299058e-05	-1.622571470190254143e-04	3.471200970886201831e-01
7.000000000000000000e+01	-2.036901502723636299e-17	-1.625961900484852896e+00	8.298549025153617364e+00	1.615868867890102938e-05	-1.592585412161097826e-04	3.400740129663466504e-01
6.500000000000000000e+01	-2.025485444100670413e-17	-1.595987626140076721e+00	8.330554237428918540e+00	1.109304732792591435e-05	-1.562646805346409081e-04	3.329888775778732657e-01
6.000000000000000000e+01	-2.014310422432396282e-17	-1.565668797453859451e+00	8.362832472763091829e+00	5.813693386991011040e-06	-1.532892554484821665e-04	3.258625489692901223e-01
5.500000000000000000e+01	-2.003377874753048290e-17	-1.534996157842270170e+00	8.395388318283027118e+00	3.075179352552193025e-07	-1.503460077306698777e-04	3.186926525137809274e-01
5.000000000000000000e+01	-1.992689322226607155e-17	-1.503961246309883704e+00	8.428228333407599138e+00	-5.440648486237098886e-06	-1.474518147461573354e-04	3.114765923559377758e-01
4.500000000000000000e+01	-1.982246378476353570e-17	-1.472552301116014650e+00	8.461345697765452201e+00	-1.144551487538834153e-05	-1.446251267882021484e-04	3.042115165900721174e-01
4.000000000000000000e+01	-1.972050758640755969e-17	-1.440759049859011265e+00	8.494749823610012740e+00	-1.772399244243552693e-05	-1.418848070735350092e-04	2.968942889940153207e-01
3.500000000000000000e+01	-1.962104289327377209e-17	-1.408571092112547385e+00	8.528433483094515211e+00	-2.429298443352176460e-05	-1.392525477427467224e-04	2.895214657429719951e-01
3.000000000000000000e+01	-1.952408919528007651e-17	-1.375976325826419044e+00	8.562358230681423876e+00	-3.117156343001541553e-05	-1.367524849382159612e-04	2.820892681856523865e-01
2.500000000000000000e+01	-1.942966732639798791e-17	-1.342962097897058449e+00	8.596589742275497770e+00	-3.838002730790502357e-05	-1.344111731603626469e-04	2.745935474269022292e-01
2.000000000000000000e+01	-1.933779959791617494e-17	-1.309516526114669954e+00	8.631157720692492319e+00	-4.594007170161053429e-05	-1.322579794870863191e-04	2.670297323798351274e-01
1.500000000000000000e+01	-1.924850994626717567e-17	-1.275624567796560749e+00	8.666069931878286781e+00	-5.387183103572994316e-05	-1.303266048149460358e-04	2.593928063609016732e-01
1.000000000000000000e+01	-1.916182409780147726e-17	-1.241272701029977554e+00	8.701361914237846662e+00	-6.220316977506043868e-05	-1.286508251406316401e-04	2.516772249885048662e-01
5.000000000000000000e+00	-1.907776975357840483e-17	-1.206446253734646534e+00	8.737066250708380721e+00	-7.095733609909814286e-05	-1.272720148350763340e-04	2.438768761793377038e-01
0.000000000000000000e+00	-1.899637679741490405e-17	-1.171127538586205663e+00	8.773143599206598253e+00	-8.016250255973019574e-05	-1.262345330669565138e-04	2.359849922665633593e-01
-5.000000000000000000e+00	-1.891767753036955180e-17	-1.135300280478898749e+00	8.809651458333281226e+00	-8.984859748096377693e-05	-1.255857372696770561e-04	2.279940695998678157e-01
-1.000000000000000000e+01	-1.884170693885349776e-17	-1.098946976642596329e+00	8.846679459563267400e+00	-1.000462229812168756e-04	-1.253812662041317474e-04	2.198957607620890820e-01
-1.500000000000000000e+01	-1.876850300006862166e-17	-1.062045518074788752e+00	8.884207985004419328e+00	-1.107899120284366315e-04	-1.256756356082156152e-04	2.116807597705597233e-01
-2.000000000000000000e+01	-1.869810703383896695e-17	-1.024576335850005959e+00	8.922193996948475814e+00	-1.221136584270186105e-04	-1.265385848260647868e-04	2.033386371516470170e-01
-2.500000000000000000e+01	-1.863056411108228889e-17	-9.865150065188811324e-01	8.960779653966437053e+00	-1.340566295634239811e-04	-1.280393697098300637e-04	1.948576734307896074e-01
-3.000000000000000000e+01	-1.856592353016079096e-17	-9.478374276554489830e-01	8.999847135538827203e+00	-1.466603690937047998e-04	-1.302567386738223666e-04	1.862246190951860614e-01
-3.500000000000000000e+01	-1.850423937827794467e-17	-9.085139206008461255e-01	9.039423865526275748e+00	-1.599675250296957532e-04	-1.332765716695969577e-04	1.774244435918648777e-01
-4.000000000000000000e+01	-1.844557119847753953e-17	-8.685151505563334373e-01	9.079632724078420480e+00	-1.740292644242132081e-04	-1.371918021998278273e-04	1.684399435928722322e-01
-4.500000000000000000e+01	-1.838998479075463679e-17	-8.278056415833602300e-01	9.120330189272724652e+00	-1.888983092026617721e-04	-1.421067937345889308e-04	1.592513454528298733e-01
-5.000000000000000000e+01	-1.833755318487577775e-17	-7.863466200002553474e-01	9.161649807004234702e+00	-2.046356163531297162e-04	-1.481340630535289932e-04	1.498356979166185488e-01
-5.500000000000000000e+01	-1.828835783732373973e-17	-7.440948536674650837e-01	9.203560405810442546e+00	-2.213126074058540055e-04	-1.553955886386196848e-04	1.401661164605724763e-01
-6.000000000000000000e+01	-1.824249012489978636e-17	-7.009979278279250270e-01	9.246385794554917936e+00	-2.390084689286168021e-04	-1.640295528705077550e-04	1.302108016979404703e-01
-6.500000000000000000e+01	-1.820005324128248999e-17	-6.570014385222981979e-01	9.290000185448066716e+00	-2.578286173758063873e-04	-1.741907189515983531e-04	1.199316037801477636e-01
-7.000000000000000000e+01	-1.816116464991346983e-17	-6.120341833237741280e-01	9.334095056251358713e+00	-2.778928811723076621e-04	-1.860538402036196123e-04	1.092821339235773986e-01
-7.500000000000000000e+01	-1.812595933165408551e-17	-5.660162120243937833e-01	9.378846261565156439e+00	-2.993873482609585627e-04	-1.998341485608895809e-04	9.820493680948477744e-02
-8.000000000000000000e+01	-1.809459419932797361e-17	-5.188531768773475550e-01	9.424679056149228629e+00	-3.225611581243354202e-04	-2.158002648647775856e-04	8.662728552384217628e-02
-8.500000000000000000e+01	-1.806725430027420617e-17	-4.704330644948944706e-01	9.471332462348341252e+00	-3.478129754576514713e-04	-2.343270142909405229e-04	7.445464948275547223e-02
-9.000000000000000000e+01	-1.804416188876255266e-17	-4.206264200641234852e-01	9.518990336981502765e+00	-3.758193003100129695e-04	-2.559863608246394119e-04	6.155993323663933037e-02
-9.500000000000000000e+01	-1.802559040127416541e-17	-3.692968274439846210e-01	9.567762391278632705e+00	-4.078457452053559150e-04	-2.817437055381343067e-04	4.776456449782305602e-02
-1.000000000000000000e+02	-1.801188753257313411e-17	-3.163498891609160535e-01	9.617667389378055987e+00	-4.465597072010014457e-04	-3.133846564244749909e-04	3.280215557454616015e-02
-1.050000000000000000e+02	-1.800351725441555283e-17	-2.619315191804981735e-01	9.670554565611940490e+00	-4.985446390544177441e-04	-3.543601100098579012e-04	1.623943933838848525e-02
-1.100000000000000000e+02	-1.800114995860438757e-17	-2.071253891629896982e-01	9.724957386797560943e+00	-5.840984777161884562e-04	-4.067677941667234760e-04	-2.731137378712488253e-03
-1.150000000000000000e+02	-1.800600967215150250e-17	-1.607407160813042468e-01	9.781094884397186107e+00	-8.500346357388648176e-04	-3.668023580176191885e-04	-2.622997640978784115e-02
-1.200000000000000000e+02	-1.939304904104930542e-17	-3.557186887272589804e+00	1.203243434040559379e+01	3.096945398068115529e-02	2.370983252237384743e-03	-2.800826653178767889e-01
-1.250000000000000000e+02	-1.948925540119281673e-17	-3.515208911980957751e+00	1.201679524600191229e+01	3.107937012735186022e-02	2.224683084863994607e-03	-2.870805388275704528e-01
-1.300000000000000000e+02	-1.958783908196762244e-17	-3.463588942210632737e+00	1.200039947700636667e+01	3.146353123501898635e-02	2.114290313125787892e-03	-2.941218526711930070e-01
-1.350000000000000000e+02	-1.968882302058212279e-17	-3.400320704136895245e+00	1.198608271905361633e+01	3.218977434476971017e-02	2.039604203367622638e-03	-3.012583709501258089e-01
-1.400000000000000000e+02	-1.979225006689804134e-17	-3.321694529252890771e+00	1.197162407108360327e+01	3.337849678205351972e-02	2.008424115989528285e-03	-3.085613165499506705e-01
-1.450000000000000000e+02	-1.989819347566914795e-17	-3.219972868746989292e+00	1.195940566860016396e+01	3.527745060969307567e-02	2.045046796034461888e-03	-3.161572517124907611e-01
-1.500000000000000000e+02	-2.000679244902574841e-17	-3.073032663686710020e+00	1.195202975173640603e+01	3.859029999726635435e-02	2.233415349477435152e-03	-3.243874370397744067e-01
-1.550000000000000000e+02	-2.011873453634206693e-17	-2.637213046904566482e+00	1.198756764443736067e+01	5.064295679512149234e-02	3.494427666449448182e-03	-3.376791899134600761e-01
-1.600000000000000000e+02	-2.282307699555316062e-17	2.115288197917372770e+00	7.762505680850829037e+00	-8.171493397732130159e-05	2.054474249314122551e-04	-4.622261951082828890e-01
-1.650000000000000000e+02	-2.298098450499356070e-17	2.140068369377996493e+00	7.734658283316857563e+00	-8.435273199088590905e-05	2.072063137647552880e-04	-4.687630199640900330e-01
-1.700000000000000000e+02	-2.314110530388411346e-17	2.164627296072510809e+00	7.706977112206654823e+00	-8.691561916825679007e-05	2.088508983584223008e-04	-4.752753176641388855e-01
-1.750000000000000000e+02	-2.330343104813360293e-17	2.188968301269806016e+00	7.679467753705785604e+00	-8.940928970836577421e-05	2.103795931370052634e-04	-4.817629370521223642e-01
-1.800000000000000000e+02	-2.346795333094378214e-17	2.213094917207763856e+00	7.652127748758457138e+00	-9.182866532303810654e-05	2.117977228674135291e-04	-4.882256594775488678e-01
-1.850000000000000000e+02	-2.363466366216982906e-17	2.237009938534564757e+00	7.624944901767738870e+00	-9.418251162248764867e-05	2.130973996600438658e-04	-4.946632112147094640e-01
-1.900000000000000000e+02	-2.380355344770511231e-17	2.260716914005827860e+00	7.597907059990578027e+00	-9.646664524398153046e-05	2.142834288963746956e-04	-5.010752588109771422e-01
-1.950000000000000000e+02	-2.397461397112739313e-17	2.284217779451234609e+00	7.571036183128377672e+00	-9.868601378697093769e-05	2.153510878952154847e-04	-5.074614077820064351e-01
-2.000000000000000000e+02	-2.414783637430240587e-17	2.307515632738630362e+00	7.544334157339642744e+00	-1.008401289650818084e-04	2.163018225381362774e-04	-5.138212200644591832e-01
-2.050000000000000000e+02	-2.432321164054797007e-17	2.330612648215272920e+00	7.517788522889055969e+00	-1.029311075189725877e-04	2.171352323944599589e-04	-5.201542010114836856e-01
-2.100000000000000000e+02	-2.450073057711468090e-17	2.353510870927450149e+00	7.491389311151595010e+00	-1.049587532676137647e-04	2.178503330048615699e-04	-5.264598072293558140e-01
-2.150000000000000000e+02	-2.468038379965456298e-17	2.376212269011613198e+00	7.465145575335022876e+00	-1.069239765356069143e-04	2.184488569214129445e-04	-5.327374509296602945e-01
-2.200000000000000000e+02	-2.486216171641109912e-17	2.398718351036603025e+00	7.439054869084075428e+00	-1.088294302978145216e-04	2.189297557413913463e-04	-5.389865000505446035e-01
-2.250000000000000000e+02	-2.504605451357967909e-17	2.421031100648375567e+00	7.413109471863484679e+00	-1.106694133447471361e-04	2.192934923219460306e-04	-5.452062772418575509e-01
-2.300000000000000000e+02	-2.523205214150976292e-17	2.443151456876084815e+00	7.387310173303810679e+00	-1.124482104236977582e-04	2.195459205119734756e-04	-5.513960674289239972e-01
-2.350000000000000000e+02	-2.542014430111217584e-17	2.465080595590541712e+00	7.361636975705459385e+00	-1.141620097880982924e-04	2.196807753764761439e-04	-5.575551181729725414e-01
-2.400000000000000000e+02	-2.561032043191499916e-17	2.486819594549475099e+00	7.336116240132464661e+00	-1.158119215110583035e-04	2.197061818248063642e-04	-5.636826402077774745e-01
-2.450000000000000000e+02	-2.580256969971098845e-17	2.508369147590956860e+00	7.310744613494088107e+00	-1.173956383258055127e-04	2.196187009743459347e-04	-5.697778083532564208e-01
-2.500000000000000000e+02	-2.599688098580668436e-17	2.529729844617015555e+00	7.285516685036886209e+00	-1.189136817515008251e-04	2.194221076133686971e-04	-5.758397706581174225e-01
-2.550000000000000000e+02	-2.619324287651370376e-17	2.550902035183232552e+00	7.260433757404293864e+00	-1.203635746844478288e-04	2.191186626194497862e-04	-5.818676425806628139e-01
-2.600000000000000000e+02	-2.639164365394060676e-17	2.571886036532285758e+00	7.235468712752144427e+00	-1.217418662539892745e-04	2.187093331374442352e-04	-5.878605133054519705e-01
-2.650000000000000000e+02	-2.659207128699999949e-17	2.592681420876742582e+00	7.210638218451881798e+00	-1.230448309158817504e-04	2.181981092538387102e-04	-5.938174455842895050e-01
-2.700000000000000000e+02	-2.679451342359390537e-17	2.613289131347370287e+00	7.185938289714049354e+00	-1.242726039440502663e-04	2.175825619571873453e-04	-5.997374897933203108e-01
-2.750000000000000000e+02	-2.699895738329280934e-17	2.633707753228459847e+00	7.161370463937451802e+00	-1.254230772935307288e-04	2.168681002944972060e-04	-6.056196608565058703e-01
-2.800000000000000000e+02	-2.720539015154352673e-17	2.653937259992716680e+00	7.136919825979882503e+00	-1.264909169997103405e-04	2.160588226571756815e-04	-6.114629678192690099e-01
-2.850000000000000000e+02	-2.741379837376374739e-17	2.673976632431269262e+00	7.112597473312976426e+00	-1.274743282312669067e-04	2.151555849795924041e-04	-6.172664009277187835e-01
-2.900000000000000000e+02	-2.762416835114068579e-17	2.693826355217969315e+00	7.088397985711445415e+00	-1.283713739980044761e-04	2.141552386767008791e-04	-6.230289385094506249e-01
-2.950000000000000000e+02	-2.783648603729173417e-17	2.713483051919503897e+00	7.064313722330332723e+00	-1.291709557268465520e-04	2.130642717537399318e-04	-6.287495562093148305e-01
-3.000000000000000000e+02	-2.805073703472950907e-17	2.732947313767289721e+00	7.040345712013211354e+00	-1.298776089411389717e-04	2.118855650374677779e-04	-6.344272118538210048e-01
-3.050000000000000000e+02	-2.826690659409856673e-17	2.752217074639006000e+00	7.016497305612849011e+00	-1.304836674815687732e-04	2.106171426950810045e-04	-6.400608665731506441e-01
-3.100000000000000000e+02	-2.848497961287185978e-17	2.771291746262159794e+00	6.992779883975360988e+00	-1.309862038636746488e-04	2.092678951371442723e-04	-6.456494810160553488e-01
-3.150000000000000000e+02	-2.870494063578571391e-17	2.790168682057901695e+00	6.969193244912046836e+00	-1.313796017769973911e-04	2.078315713371955812e-04	-6.511920151152529312e-01
-3.200000000000000000e+02	-2.892677385603041615e-17	2.808846790682300032e+00	6.945719548670909127e+00	-1.316590662362998999e-04	2.063172104287741202e-04	-6.566874359733700928e-01
-3.250000000000000000e+02	-2.915046311727538729e-17	2.827324006767967024e+00	6.922352987880817210e+00	-1.318252443606734525e-04	2.047186682584240208e-04	-6.621347174756466725e-01
-3.300000000000000000e+02	-2.937599191711679362e-17	2.845598240663979706e+00	6.899099232489130706e+00	-1.318656989895135940e-04	2.030459624063270544e-04	-6.675328450944099101e-01
-3.350000000000000000e+02	-2.960334341105700510e-17	2.863666801221672387e+00	6.875952799305506957e+00	-1.317908928577224187e-04	2.012911107030293252e-04	-6.728808182750180000e-01
-3.400000000000000000e+02	-2.983250041802601159e-17	2.881528526408335011e+00	6.852917949778185580e+00	-1.315772027570051594e-04	1.994657464372048676e-04	-6.781776515679268647e-01
-3.450000000000000000e+02	-3.006344542601448747e-17	2.899180112279609922e+00	6.829995026023355287e+00	-1.312401061146161146e-04	1.975633582685142942e-04	-6.834223813638113931e-01
-3.500000000000000000e+02	-3.029616059982132406e-17	2.916619365403397168e+00	6.807173877629243641e+00	-1.307556806841481567e-04	1.955936969982712285e-04	-6.886140657304643531e-01
-3.550000000000000000e+02	-3.053062778882684923e-17	2.933843285469617257e+00	6.784450516483776283e+00	-1.301529969737339799e-04	1.935492894886184064e-04	-6.937517873653444855e-01
-3.600000000000000000e+02	-3.076682853615989035e-17	2.950849611068160350e+00	6.761825766120712622e+00	-1.293895879611272042e-04	1.914390769128511232e-04	-6.988346574812392964e-01
-3.650000000000000000e+02	-3.100474408875803115e-17	2.967635504999953877e+00	6.739303854513385872e+00	-1.285071325841580432e-04	1.892616208424014173e-04	-7.038618205053877031e-01
-3.700000000000000000e+02	-3.124435540810784195e-17	2.984197702367038740e+00	6.716887560112336786e+00	-1.274709543583082798e-04	1.870219103248504369e-04	-7.088324493608783028e-01
-3.750000000000000000e+02	-3.148564318197548175e-17	3.000533587023255677e+00	6.694572938619222313e+00	-1.262931540012072996e-04	1.847187411206311757e-04	-7.137457573811477607e-01
-3.800000000000000000e+02	-3.172858783725707591e-17	3.016640120171807382e+00	6.672360315467519953e+00	-1.249708084271741802e-04	1.823594843904577237e-04	-7.186009928496234211e-01
-3.850000000000000000e+02	-3.197316955277493372e-17	3.032513314181259023e+00	6.650251227571152945e+00	-1.234947107183557839e-04	1.799367520672015173e-04	-7.233974459705810878e-01
-3.900000000000000000e+02	-3.221936827403995854e-17	3.048152794155162937e+00	6.628249610706610007e+00	-1.218946004380346964e-04	1.774666200433353176e-04	-7.281344527927797738e-01
-3.950000000000000000e+02	-3.246716372716097886e-17	3.063551730616712820e+00	6.606354761651849650e+00	-1.201507526767080897e-04	1.749456871652610532e-04	-7.328113854856213027e-01
-4.000000000000000000e+02	-3.271653543500975324e-17	3.078709542449149072e+00	6.584555231222256388e+00	-1.182892415434692049e-04	1.723917738615156228e-04	-7.374276670854168492e-01
-4.050000000000000000e+02	-3.296746273277129219e-17	3.093621777204109691e+00	6.562852161028835951e+00	-1.162788213712217161e-04	1.697820595480083379e-04	-7.419827713482739506e-01
-4.100000000000000000e+02	-3.321992478435294163e-17	3.108285907683369764e+00	6.541249710084411362e+00	-1.141448979604952778e-04	1.671370896469665901e-04	-7.464762184584442517e-01
-4.150000000000000000e+02	-3.347390059969252727e-17	3.122697606532246706e+00	6.519740067839522091e+00	-1.118965601338393093e-04	1.644663486228735915e-04	-7.509075774954832028e-01
-4.200000000000000000e+02	-3.372936905184368284e-17	3.136855074293918300e+00	6.498321488122919654e+00	-1.095361282279905523e-04	1.617709484838718379e-04	-7.552764725006174684e-01
-4.250000000000000000e+02	-3.398630889471652451e-17	3.150754036962895910e+00	6.476995443011397846e+00	-1.070637994862501803e-04	1.590453701930286492e-04	-7.595825773046637197e-01
-4.300000000000000000e+02	-3.424469878088816411e-17	3.164390985893401176e+00	6.455756333454329976e+00	-1.044962602247201736e-04	1.563109239969412694e-04	-7.638256198588939672e-01
-4.350000000000000000e+02	-3.450451728035673704e-17	3.177763759520236153e+00	6.434600125932988135e+00	-1.018413415929138294e-04	1.535714772879346224e-04	-7.680053835511555516e-01
-4.400000000000000000e+02	-3.476574289799962747e-17	3.190869606687208204e+00	6.413518198669310166e+00	-9.910722495481498722e-05	1.508342214866286249e-04	-7.721217100040544956e-01
-4.450000000000000000e+02	-3.502835409283808643e-17	3.203703759125585027e+00	6.392512933597403801e+00	-9.630062450536464036e-05	1.480897693154631790e-04	-7.761744815164520750e-01
-4.500000000000000000e+02	-3.529232929605994866e-17	3.216264201408230328e+00	6.371587976804045539e+00	-9.343491613998402515e-05	1.453587564708044269e-04	-7.801636486158687323e-01
-4.550000000000000000e+02	-3.555764692908446723e-17	3.228547407383703050e+00	6.350749676253622411e+00	-9.051908028767720088e-05	1.426676150914018518e-04	-7.840892057837165474e-01
-4.600000000000000000e+02	-3.582428542267307906e-17	3.240550404465422751e+00	6.329989902518826206e+00	-8.756506541280461426e-05	1.399840890275481442e-04	-7.879512138899463780e-01
-4.650000000000000000e+02	-3.609222323444952497e-17	3.252270524970753307e+00	6.309312358676456789e+00	-8.458172758795324717e-05	1.373414258226462938e-04	-7.917497704863432073e-01
-4.700000000000000000e+02	-3.636143886681712409e-17	3.263707971901947502e+00	6.288702286900299754e+00	-8.158122913150325773e-05	1.347350184320440076e-04	-7.954850605346255321e-01
-4.750000000000000000e+02	-3.663191088494714452e-17	3.274850992238508063e+00	6.268166832607295014e+00	-7.857141715585881018e-05	1.321944895829469660e-04	-7.991572286268138203e-01
-4.800000000000000000e+02	-3.690361793353788816e-17	3.285704942331289846e+00	6.247693301630247831e+00	-7.556720487740473124e-05	1.296987840113162402e-04	-8.027665992523227434e-01
-4.850000000000000000e+02	-3.717653875416837346e-17	3.296264869267635511e+00	6.227275157533245675e+00	-7.257390362575070726e-05	1.272663472887235604e-04	-8.063134620063102664e-01
-4.900000000000000000e+02	-3.745065220154327403e-17	3.306527692177088529e+00	6.206916893953297709e+00	-6.960542634901770382e-05	1.248953716152849066e-04	-8.097981732174742708e-01
-4.950000000000000000e+02	-3.772593725936565672e-17	3.316488893768470447e+00	6.186620216337227696e+00	-6.666399376970595246e-05	1.226132737900795700e-04	-8.132211276162908398e-01
-5.000000000000000000e+02	-3.800237305607041795e-17	3.326149913710100048e+00	6.166379818239086319e+00	-6.376351457007598097e-05	1.204124592596317062e-04	-8.165827895908711609e-01
-4.950000000000000000e+02	-3.772593725887110872e-17	3.316492058630585049e+00	6.186622414956499227e+00	-6.613633293133715381e-05	1.223531392863995654e-04	-8.132210768687313518e-01
-4.900000000000000000e+02	-3.745065220123037975e-17	3.306527915452772248e+00	6.206918003377400517e+00	-6.907491129221488956e-05	1.247788117916782079e-04	-8.097980896394000316e-01
-4.850000000000000000e+02	-3.717653875409838055e-17	3.296264789334043321e+00	6.227276262368116377e+00	-7.207865254473474234e-05	1.271598515500540019e-04	-8.063133879058352882e-01
-4.800000000000000000e+02	-3.690361793343540404e-17	3.285704308366018012e+00	6.247693721354134588e+00	-7.508659278243615316e-05	1.296316280581393833e-04	-8.027665258394272030e-01
-4.750000000000000000e+02	-3.663191088490336274e-17	3.274850573950341737e+00	6.268166415070623110e+00	-7.810886902624722210e-05	1.321614708778181798e-04	-7.991571571156333986e-01
-4.700000000000000000e+02	-3.636143886678688237e-17	3.263704265739891586e+00	6.288704440171733800e+00	-8.114204142746138609e-05	1.347399870646824973e-04	-7.954849668780031857e-01
-4.650000000000000000e+02	-3.609222323441156720e-17	3.252270462566976050e+00	6.309311025079789026e+00	-8.416515579556586542e-05	1.373710192362042736e-04	-7.917497049362416384e-01
-4.600000000000000000e+02	-3.582428542267591403e-17	3.240549329834853332e+00	6.329989587198575407e+00	-8.717165184675590330e-05	1.400335471273203569e-04	-7.879511477076601711e-01
-4.550000000000000000e+02	-3.555764692904213991e-17	3.228546673153728008e+00	6.350748739373158536e+00	-9.014979389092337184e-05	1.427357722078115374e-04	-7.840891469972266492e-01
-4.500000000000000000e+02	-3.529232929597992858e-17	3.216263838158186505e+00	6.371586407308067024e+00	-9.308962908374652351e-05	1.454571578122179512e-04	-7.801635943371841853e-01
-4.450000000000000000e+02	-3.502835409286418047e-17	3.203701863300425945e+00	6.392513223329581606e+00	-9.598307399097744043e-05	1.481998346261419706e-04	-7.761744222310384966e-01
-4.400000000000000000e+02	-3.476574289798048526e-17	3.190868665301345164e+00	6.413517595251576608e+00	-9.880653897819486817e-05	1.509313415088495830e-04	-7.721216634270443580e-01
-4.350000000000000000e+02	-3.450451728029741223e-17	3.177763777821252411e+00	6.434598912053344222e+00	-1.015724340893267357e-04	1.537016439783033656e-04	-7.680053413142925445e-01
-4.300000000000000000e+02	-3.424469878089996005e-17	3.164390623247379075e+00	6.455755022452556169e+00	-1.042550783870541960e-04	1.564545954699943751e-04	-7.638255802912490289e-01
-4.250000000000000000e+02	-3.398630889467427115e-17	3.150753150101321065e+00	6.476994894816873405e+00	-1.068475699999143493e-04	1.591939735506480217e-04	-7.595825408971585979e-01
-4.200000000000000000e+02	-3.372936905183414256e-17	3.136853224322238454e+00	6.498321873584091968e+00	-1.093414932459931986e-04	1.619162850658734804e-04	-7.552764358163782665e-01
-4.150000000000000000e+02	-3.347390059968121821e-17	3.122696795237439815e+00	6.519739732065620963e+00	-1.117286088344883433e-04	1.646176061129828963e-04	-7.509075478076816523e-01
-4.100000000000000000e+02	-3.321992478440027329e-17	3.108284938004027165e+00	6.541249774983301180e+00	-1.140042636581025813e-04	1.672916023958183080e-04	-7.464761920485520896e-01
-4.050000000000000000e+02	-3.296746273276683020e-17	3.093621297910731816e+00	6.562851733672188104e+00	-1.161533216372965464e-04	1.699286849916142558e-04	-7.419827498022081302e-01
-4.000000000000000000e+02	-3.271653543500439761e-17	3.078709261419874554e+00	6.584554702911451507e+00	-1.181713556332676982e-04	1.725231204564775577e-04	-7.374276485116373347e-01
-3.950000000000000000e+02	-3.246716372714708752e-17	3.063551650765141687e+00	6.606354742188025320e+00	-1.200659595800963143e-04	1.750830423948376987e-04	-7.328113681778375410e-01
-3.900000000000000000e+02	-3.221936827403500350e-17	3.048152238383795343e+00	6.628249603661633849e+00	-1.218249580331889854e-04	1.775969297978068073e-04	-7.281344386745272068e-01
-3.850000000000000000e+02	-3.197316955280390587e-17	3.032514027944348101e+00	6.650250794748359340e+00	-1.234450435854354670e-04	1.800604521294153488e-04	-7.233974371600083719e-01
-3.800000000000000000e+02	-3.172858783724753563e-17	3.016640077270965836e+00	6.672360176851300118e+00	-1.249309446389846950e-04	1.824734059538288473e-04	-7.186009847634536873e-01
-3.750000000000000000e+02	-3.148564318198298825e-17	3.000533607282975801e+00	6.694572513378743039e+00	-1.262565678426255059e-04	1.848234727399594853e-04	-7.137457502801182185e-01
-3.700000000000000000e+02	-3.124435540808452125e-17	2.984197644638304503e+00	6.716887426693146423e+00	-1.274597002489061834e-04	1.871188436600109176e-04	-7.088324441310999147e-01
-3.650000000000000000e+02	-3.100474408876091542e-17	2.967635290609098142e+00	6.739303862740088746e+00	-1.284919625532342485e-04	1.893504055796789670e-04	-7.038618159511144112e-01
-3.600000000000000000e+02	-3.076682853618054248e-17	2.950849500624484811e+00	6.761825717357032417e+00	-1.293935121905503342e-04	1.915174117992485259e-04	-6.988346541433742010e-01
-3.550000000000000000e+02	-3.053062778880222197e-17	2.933842893035457866e+00	6.784450429848038588e+00	-1.301613805704631126e-04	1.936188942814826897e-04	-6.937517844645600951e-01
-3.500000000000000000e+02	-3.029616059982868882e-17	2.916619870446653273e+00	6.807173468791261506e+00	-1.307847984155896916e-04	1.956526695685068570e-04	-6.886140664149695834e-01
-3.450000000000000000e+02	-3.006344542605724004e-17	2.899179635756822027e+00	6.829995385487366732e+00	-1.312574356993303679e-04	1.976163675680418807e-04	-6.834223791974923801e-01
-3.400000000000000000e+02	-2.983250041800979680e-17	2.881528460317267726e+00	6.852917968878306176e+00	-1.315994185339060577e-04	1.995093798529855495e-04	-6.781776510392791835e-01
-3.350000000000000000e+02	-2.960334341114456866e-17	2.863666917154192415e+00	6.875952549508581590e+00	-1.318040637625230533e-04	2.013323429548071885e-04	-6.728808173247854407e-01
-3.300000000000000000e+02	-2.937599191709593194e-17	2.845598013498745527e+00	6.899099485705862733e+00	-1.318845149860811499e-04	2.030780735983268512e-04	-6.675328451278845776e-01
-3.250000000000000000e+02	-2.915046311725293557e-17	2.827323844878403492e+00	6.922353253710017640e+00	-1.318429505720651964e-04	2.047475883182204985e-04	-6.621347177145503471e-01
-3.200000000000000000e+02	-2.892677385602037050e-17	2.808847336165078534e+00	6.945719457387918183e+00	-1.316828456538753935e-04	2.063337124589254381e-04	-6.566874362564938394e-01
-3.150000000000000000e+02	-2.870494063580574974e-17	2.790168706051991965e+00	6.969193185741947794e+00	-1.313962744230047605e-04	2.078512788305199516e-04	-6.511920150623592418e-01
-3.100000000000000000e+02	-2.848497961287160094e-17	2.771291567735350903e+00	6.992780101716831176e+00	-1.310016069180557172e-04	2.092816298153878215e-04	-6.456494807664537872e-01
-3.050000000000000000e+02	-2.826690659408873678e-17	2.752217031869607311e+00	7.016497354779791529e+00	-1.304988058089978122e-04	2.106289600589609904e-04	-6.400608665804132791e-01
-3.000000000000000000e+02	-2.805073703479928628e-17	2.732947156604449201e+00	7.040345871847400794e+00	-1.298917363515723076e-04	2.118940921898778166e-04	-6.344272116938384221e-01
-2.950000000000000000e+02	-2.783648603728615668e-17	2.713482681181457856e+00	7.064314207384706279e+00	-1.291845986966772648e-04	2.130700359597587079e-04	-6.287495564181737606e-01
-2.900000000000000000e+02	-2.762416835125509527e-17	2.693825564223155666e+00	7.088398164332433637e+00	-1.283805985987794183e-04	2.141586546919310306e-04	-6.230289406442581779e-01
-2.850000000000000000e+02	-2.741379837374629693e-17	2.673976644899204835e+00	7.112597473372684220e+00	-1.274850401048729443e-04	2.151560676821592593e-04	-6.172664011662155614e-01
-2.800000000000000000e+02	-2.720539015150334721e-17	2.653937350270695994e+00	7.136919695340572467e+00	-1.264998733754187760e-04	2.160607436131864228e-04	-6.114629678510111743e-01
-2.750000000000000000e+02	-2.699895738328926563e-17	2.633707832124467796e+00	7.161370524141937643e+00	-1.254310298328257839e-04	2.168709138003498983e-04	-6.056196613366949810e-01
-2.700000000000000000e+02	-2.679451342355417267e-17	2.613289646698117696e+00	7.185937878380877386e+00	-1.242786103871047570e-04	2.175800510401464073e-04	-5.997374896638473230e-01
-2.650000000000000000e+02	-2.659207128703351991e-17	2.592681664381191631e+00	7.210637676793799855e+00	-1.230496262463036687e-04	2.181938177398445237e-04	-5.938174483759200983e-01
-2.600000000000000000e+02	-2.639164365393497072e-17	2.571885587986338262e+00	7.235468811379763387e+00	-1.217463447360602645e-04	2.187050504493412927e-04	-5.878605140958153008e-01
-2.550000000000000000e+02	-2.619324287650468425e-17	2.550902029283165007e+00	7.260433669166785897e+00	-1.203685646782979868e-04	2.191170083568527358e-04	-5.818676423412042498e-01
-2.500000000000000000e+02	-2.599688098581247447e-17	2.529729837603866383e+00	7.285516650169912012e+00	-1.189175703861868093e-04	2.194206741220702415e-04	-5.758397705951974199e-01
-2.450000000000000000e+02	-2.580256969969311582e-17	2.508369161261761349e+00	7.310744832228490253e+00	-1.174010530973668181e-04	2.196164197696557816e-04	-5.697778087841907091e-01
-2.400000000000000000e+02	-2.561032043190966510e-17	2.486819588273096571e+00	7.336115842522636932e+00	-1.158138915536021822e-04	2.197041054095054066e-04	-5.636826392764879845e-01
-2.350000000000000000e+02	-2.542014430107959835e-17	2.465080327310388952e+00	7.361636372470724332e+00	-1.141615775652829738e-04	2.196786082082394481e-04	-5.575551232241495736e-01
-2.300000000000000000e+02	-2.523205214144791438e-17	2.443151456482264283e+00	7.387310047598523610e+00	-1.124494297493396642e-04	2.195420301244509274e-04	-5.513960677423878076e-01
-2.250000000000000000e+02	-2.504605451356549192e-17	2.421030987001407730e+00	7.413109879933988289e+00	-1.106706854848351772e-04	2.192951301740967286e-04	-5.452062777866789611e-01
-2.200000000000000000e+02	-2.486216171640121987e-17	2.398718522332559111e+00	7.439054446204639959e+00	-1.088291955704943670e-04	2.189268641812276196e-04	-5.389864995802352565e-01
-2.150000000000000000e+02	-2.468038379967381920e-17	2.376212245180902904e+00	7.465146039423738777e+00	-1.069260031433818213e-04	2.184458477159040648e-04	-5.327374521268400942e-01
-2.100000000000000000e+02	-2.450073057710723295e-17	2.353510846809574009e+00	7.491389503248336190e+00	-1.049597293037141089e-04	2.178479057972269818e-04	-5.264598076613244970e-01
-2.050000000000000000e+02	-2.432321164050174159e-17	2.330612686365594488e+00	7.517788281431308839e+00	-1.029314959299742728e-04	2.171340631498127564e-04	-5.201542005795293244e-01
-2.000000000000000000e+02	-2.414783637430215935e-17	2.307515642848372739e+00	7.544334170430109232e+00	-1.008407460310650934e-04	2.163008262489834565e-04	-5.138212200610920988e-01
-1.950000000000000000e+02	-2.397461397111838902e-17	2.284217849308109116e+00	7.571036056933102998e+00	-9.868541712958089798e-05	2.153514005643430258e-04	-5.074614077026486925e-01
-1.900000000000000000e+02	-2.380355344772693541e-17	2.260716764610691154e+00	7.597907327609597417e+00	-9.646751340060880618e-05	2.142821067513867755e-04	-5.010752570515721871e-01
-1.850000000000000000e+02	-2.363466366203340543e-17	2.237009909236746363e+00	7.624944818136995650e+00	-9.418264084946052122e-05	2.130988055404812683e-04	-4.946632082036079292e-01
-1.800000000000000000e+02	-2.346795333100352294e-17	2.213094802141914563e+00	7.652127788113821438e+00	-9.183016967538376249e-05	2.117960128008568809e-04	-4.882256596153302652e-01
-1.750000000000000000e+02	-2.330343104811813694e-17	2.188968302456372861e+00	7.679467830688294860e+00	-8.940856818078626931e-05	2.103809768963242253e-04	-4.817629366269179925e-01
-1.700000000000000000e+02	-2.314110530386469084e-17	2.164627222846779997e+00	7.706976895724632293e+00	-8.691791874627854009e-05	2.088472586624567841e-04	-4.752753176238153077e-01
-1.650000000000000000e+02	-2.298098450499049462e-17	2.140068431621120482e+00	7.734658097693426271e+00	-8.435302854568531652e-05	2.072040352576478249e-04	-4.687630197639919283e-01
-1.600000000000000000e+02	-2.282307699560455059e-17	2.115288190887420150e+00	7.762505608611569130e+00	-8.171103776996574810e-05	2.054523436819294434e-04	-4.622261949874246212e-01
-1.550000000000000000e+02	-2.266739107901038215e-17	2.090282841792019841e+00	7.790532265535444090e+00	-7.899081929259278104e-05	2.035915102041723499e-04	-4.556649291506453814e-01
-1.500000000000000000e+02	-2.251393504087803708e-17	2.065048243160796382e+00	7.818741646371136333e+00	-7.618865554269580646e-05	2.016244937598817694e-04	-4.490792439341821374e-01
-1.450000000000000000e+02	-2.236271717260589206e-17	2.039580323989027999e+00	7.847144740345700420e+00	-7.330117976751873699e-05	1.995548482300388141e-04	-4.424690826420831224e-01
-1.400000000000000000e+02	-2.221374579692880630e-17	2.013874670017136381e+00	7.875742665357238437e+00	-7.032424579284327223e-05	1.973845053988477918e-04	-4.358343156979060384e-01
-1.350000000000000000e+02	-2.206702929350136457e-17	1.987926784690424054e+00	7.904535649340803438e+00	-6.725305085223227074e-05	1.951193329085313083e-04	-4.291747315640302429e-01
-1.300000000000000000e+02	-2.192257612693327878e-17	1.961730849210391536e+00	7.933525646591339964e+00	-6.408506042971275475e-05	1.927614606483248570e-04	-4.224900469476026710e-01
-1.250000000000000000e+02	-2.178039487523138899e-17	1.935283166165095770e+00	7.962719314036981189e+00	-6.081068935229529419e-05	1.903117580136762157e-04	-4.157798725516223537e-01
-1.200000000000000000e+02	-2.164049426062177776e-17	1.908576689017073003e+00	7.992118229926882478e+00	-5.743327656192211681e-05	1.877857233010962008e-04	-4.090437492682124088e-01
-1.150000000000000000e+02	-2.150288318096326841e-17	1.881607302577356977e+00	8.021726333844181767e+00	-5.393829230114560648e-05	1.851782003980071160e-04	-4.022810989632704670e-01
-1.100000000000000000e+02	-2.136757074426397845e-17	1.854368353034767436e+00	8.051551190782443967e+00	-5.032335022657536712e-05	1.824967023725191501e-04	-3.954912561440776519e-01
-1.050000000000000000e+02	-2.123456630390609135e-17	1.826853969745561912e+00	8.081598464879450106e+00	-4.658238654468453482e-05	1.797475966485017219e-04	-3.886734401758445978e-01
-1.000000000000000000e+02	-2.110387949671804959e-17	1.799057373091081935e+00	8.111871729662498254e+00	-4.270565561670903944e-05	1.769388965199622911e-04	-3.818267637864350972e-01
-9.500000000000000000e+01	-2.097552028309542548e-17	1.770972306450641520e+00	8.142378141283028725e+00	-3.868840330330358110e-05	1.740767938140642913e-04	-3.749502012544745355e-01
-9.000000000000000000e+01	-2.084949898988044183e-17	1.742591841268636310e+00	8.173119497790429122e+00	-3.451907534190115390e-05	1.711684870600973846e-04	-3.680426155277653488e-01
-8.500000000000000000e+01	-2.072582635600542688e-17	1.713907979635469037e+00	8.204101138266922888e+00	-3.019258551527048606e-05	1.682232305168083108e-04	-3.611027201147776755e-01
-8.000000000000000000e+01	-2.060451358102208586e-17	1.684913240125978318e+00	8.235330557102887639e+00	-2.569741093100443905e-05	1.652499606340113462e-04	-3.541290752653976082e-01
-7.500000000000000000e+01	-2.048557237756460609e-17	1.655600864285896145e+00	8.266811497666530784e+00	-2.102268848374345877e-05	1.622580055262791724e-04	-3.471200956016595174e-01
-7.000000000000000000e+01	-2.036901502723270835e-17	1.625961679822661932e+00	8.298549059901006331e+00	-1.615897157669251213e-05	1.592587560972957611e-04	-3.400740136493232701e-01
-6.500000000000000000e+01	-2.025485444099434429e-17	1.595987399406226803e+00	8.330554017887118690e+00	-1.109338402173102576e-05	1.562646183414553294e-04	-3.329888786539257906e-01
-6.000000000000000000e+01	-2.014310422432025271e-17	1.565668699377577466e+00	8.362832738817246536e+00	-5.813667998845215303e-06	1.532890335628904249e-04	-3.258625482128005291e-01
-5.500000000000000000e+01	-2.003377874752296715e-17	1.534996340931319425e+00	8.395388008318571238e+00	-3.078620743251421842e-07	1.503462311111292712e-04	-3.186926531529833961e-01
-5.000000000000000000e+01	-1.992689322228881293e-17	1.503960766780702674e+00	8.428228878743878383e+00	5.440592348684536277e-06	1.474525092258664001e-04	-3.114765944158044975e-01
-4.500000000000000000e+01	-1.982246378476335081e-17	1.472552379051280225e+00	8.461345793145252259e+00	1.144549282603069813e-05	1.446250882016529365e-04	-3.042115164918288150e-01
-4.000000000000000000e+01	-1.972050758640253687e-17	1.440759709482882567e+00	8.494749400867938505e+00	1.772416738601517600e-05	1.418846640048689912e-04	-2.968942875270474957e-01
-3.500000000000000000e+01	-1.962104289327639136e-17	1.408571085901764164e+00	8.528433784251420846e+00	2.429272578299141911e-05	1.392527261123229930e-04	-2.895214655848049046e-01
-3.000000000000000000e+01	-1.952408919525934426e-17	1.375976335805209283e+00	8.562358277914430715e+00	3.117183810409780394e-05	1.367525326780091182e-04	-2.820892678726104053e-01
-2.500000000000000000e+01	-1.942966732639272781e-17	1.342962457989038016e+00	8.596589992656724633e+00	3.838015489244229859e-05	1.344110537848534133e-04	-2.745935446923695733e-01
-2.000000000000000000e+01	-1.933779959792726214e-17	1.309515676837802456e+00	8.631158427243468267e+00	4.593956883042283668e-05	1.322590637336429516e-04	-2.670297382882179660e-01
-1.500000000000000000e+01	-1.924850994626905230e-17	1.275624514896307682e+00	8.666069777479368241e+00	5.387204527372791769e-05	1.303264110276474634e-04	-2.593928074811106543e-01
-1.000000000000000000e+01	-1.916182409779430663e-17	1.241272639910216302e+00	8.701361791867510576e+00	6.220247249093436995e-05	1.286513558468545314e-04	-2.516772229323719912e-01
-5.000000000000000000e+00	-1.907776975361691110e-17	1.206446017953408223e+00	8.737066289820658582e+00	7.095628330994580523e-05	1.272722511137133706e-04	-2.438768782167322069e-01
0.000000000000000000e+00	-1.899637679737425615e-17	1.171127651801296299e+00	8.773143925973847956e+00	8.016272506037532854e-05	1.262342609494725046e-04	-2.359849891971404212e-01
5.000000000000000000e+00	-1.891767753035645856e-17	1.135300559272463428e+00	8.809651445260733738e+00	8.984832747514990008e-05	1.255864479837966923e-04	-2.279940662922267103e-01
1.000000000000000000e+01	-1.884170693890321449e-17	1.098946453097536136e+00	8.846680866334516224e+00	1.000454150214270235e-04	1.253805299168319275e-04	-2.198957623199295219e-01
1.500000000000000000e+01	-1.876850300006881272e-17	1.062045486703799613e+00	8.884207745188136940e+00	1.107898226006674594e-04	1.256758416549552627e-04	-2.116807594140160675e-01
2.000000000000000000e+01	-1.869810703384185122e-17	1.024576149846313955e+00	8.922193808696821549e+00	1.221136903097409571e-04	1.265384014524841710e-04	-2.033386380468131527e-01
2.500000000000000000e+01	-1.863056411106262283e-17	9.865148341444639479e-01	8.960779787443250655e+00	1.340566417988317907e-04	1.280395619544411631e-04	-1.948576743750597418e-01
3.000000000000000000e+01	-1.856592353015460950e-17	9.478372542328541428e-01	8.999846241555413684e+00	1.466598123707026557e-04	1.302565976002296717e-04	-1.862246213743747603e-01
3.500000000000000000e+01	-1.850423937826176685e-17	9.085138371407939228e-01	9.039424052658766584e+00	1.599677000699086004e-04	1.332763522677105962e-04	-1.774244448753687919e-01
4.000000000000000000e+01	-1.844557119848622317e-17	8.685152244653172593e-01	9.079632662063335857e+00	1.740281032350583681e-04	1.371918573607952552e-04	-1.684399438117445136e-01
4.500000000000000000e+01	-1.838998479074606717e-17	8.278054247615431738e-01	9.120329891909802811e+00	1.888969507259555920e-04	1.421065587705220375e-04	-1.592513480762535183e-01
5.000000000000000000e+01	-1.833755318487411066e-17	7.863464231901966528e-01	9.161649290190513995e+00	2.046316308818569955e-04	1.481310021581531543e-04	-1.498357005190893709e-01
5.500000000000000000e+01	-1.828835783729376610e-17	7.440945362487971781e-01	9.203560633526395307e+00	2.213092531887694207e-04	1.553935659874373183e-04	-1.401661168572233274e-01
6.000000000000000000e+01	-1.824249012494856939e-17	7.009990182964797034e-01	9.246384425270658625e+00	2.390079275091747536e-04	1.640274924698408607e-04	-1.302107949123282316e-01
6.500000000000000000e+01	-1.820005324127961497e-17	6.570011877118997479e-01	9.290000665689454706e+00	2.578302845017347417e-04	1.741885632368062411e-04	-1.199316031044687925e-01
7.000000000000000000e+01	-1.816116464994044826e-17	6.120337593065788839e-01	9.334094897319276996e+00	2.779194763027011713e-04	1.860540838514132577e-04	-1.092821338011443488e-01
7.500000000000000000e+01	-1.812595933161241455e-17	5.660161926762923290e-01	9.378846426939224656e+00	2.994469662881226834e-04	1.998432553028518615e-04	-9.820493530850323005e-02
8.000000000000000000e+01	-1.809459419923666912e-17	5.188545570017932818e-01	9.424678667193511217e+00	3.226741213744668000e-04	2.158260887169072099e-04	-8.662728447256623499e-02
8.500000000000000000e+01	-1.806725429998380983e-17	4.704385852055824602e-01	9.471328238435500424e+00	3.479957286144869186e-04	2.344064623067803059e-04	-7.445461067757387641e-02
9.000000000000000000e+01	-1.804416188787747846e-17	4.206381641114478320e-01	9.518979308787843152e+00	3.760209711668661319e-04	2.561603557182014364e-04	-6.155995026360251005e-02
9.500000000000000000e+01	-1.802559039947371673e-17	3.693288427819164665e-01	9.567716848617013881e+00	4.079339738901690562e-04	2.821852451563100299e-04	-4.776458684806030031e-02
1.000000000000000000e+02	-1.801188752619105834e-17	3.164321621741021939e-01	9.617584053314269354e+00	4.461275510489408997e-04	3.145851780231907367e-04	-3.280222132732623502e-02
1.050000000000000000e+02	-1.800351722091904276e-17	2.621500548089649163e-01	9.670383891651400887e+00	4.969213498446922728e-04	3.582486536474490226e-04	-1.623957808867306646e-02
1.100000000000000000e+02	-1.800114977012041860e-17	2.077278447263957994e-01	9.724623401102659770e+00	5.857881769983088686e-04	4.255946058980536852e-04	2.732205701387454330e-03
1.150000000000000000e+02	-1.800601347698195697e-17	1.626620960359646262e-01	9.781652257681820117e+00	9.778810488837428629e-04	5.091798114168383542e-04	2.628107243309707811e-02
1.200000000000000000e+02	-1.939295548493233543e-17	3.563170495156022355e+00	1.203604166502601025e+01	-3.058105188294462165e-02	-3.466126036410480029e-03	2.800717164868179454e-01
1.250000000000000000e+02	-1.948917443385355434e-17	3.521375671222430892e+00	1.202115018206719910e+01	-3.070415524550841949e-02	-3.227440877840880538e-03	2.870633386474565341e-01
1.300000000000000000e+02	-1.958777098451021710e-17	3.470150001170301479e+00	1.200446038031567575e+01	-3.109286977957843173e-02	-3.005095913121717723e-03	2.940982870964148899e-01
1.350000000000000000e+02	-1.968876853991220519e-17	3.407444840633264249e+00	1.198767273099950792e+01	-3.181705573992348046e-02	-2.795756500929272390e-03	3.012265469947804641e-01
1.400000000000000000e+02	-1.979221080212406046e-17	3.329707810745544005e+00	1.197247167033512127e+01	-3.299250655305385055e-02	-2.588303743961124607e-03	3.085174893961021847e-01
1.450000000000000000e+02	-1.989817315705933146e-17	3.229523059071807367e+00	1.195993802992191490e+01	-3.485837517469122376e-02	-2.361237183407409890e-03	3.160922626273056091e-01
1.500000000000000000e+02	-2.000680100486427505e-17	3.086266663422881251e+00	1.195097872883876455e+01	-3.807581262497627267e-02	-2.056888432115782164e-03	3.242684016429792093e-01
1.550000000000000000e+02	-2.011870980302060498e-17	2.718320772942516506e+00	1.197422692056381344e+01	-4.822281621968501492e-02	-1.280337836831916794e-03	3.361987521123684930e-01
1.600000000000000000e+02	-2.282307699561747743e-17	-2.115288103538766951e+00	7.762505700284488164e+00	8.171682643731692508e-05	-2.054509860847868023e-04	4.622261948675034371e-01
1.650000000000000000e+02	-2.298098450500967072e-17	-2.140068465463104808e+00	7.734657990151982077e+00	8.435176963814156753e-05	-2.072060029816827256e-04	4.687630192737879398e-01
1.700000000000000000e+02	-2.314110530390108014e-17	-2.164627280903799189e+00	7.706976838463304169e+00	8.691696277764938603e-05	-2.088495130139372857e-04	4.752753186118591211e-01
1.750000000000000000e+02	-2.330343104811857143e-17	-2.188968242605079606e+00	7.679467568673414846e+00	8.940953069594663059e-05	-2.103795982499674817e-04	4.817629365720051404e-01
1.800000000000000000e+02	-2.346795333095418832e-17	-2.213094874543727109e+00	7.652127585537821908e+00	9.183106268617929511e-05	-2.117967249427347379e-04	4.882256594054419363e-01
1.850000000000000000e+02	-2.363466366212242961e-17	-2.237009877222797982e+00	7.624944933563627458e+00	9.418142716994257809e-05	-2.130965918109778488e-04	4.946632111365836804e-01
1.900000000000000000e+02	-2.380355344774933166e-17	-2.260716572923310519e+00	7.597907248288717774e+00	9.646680010332492382e-05	-2.142835239262441942e-04	5.010752574238926949e-01
1.950000000000000000e+02	-2.397461397113527558e-17	-2.284217836581293959e+00	7.571036230767179021e+00	9.868593853726816069e-05	-2.153516292562624856e-04	5.074614072239075346e-01
2.000000000000000000e+02	-2.414783637429350653e-17	-2.307515631354719154e+00	7.544334101183238772e+00	1.008388500771048444e-04	-2.163007914060561664e-04	5.138212198962172073e-01
2.050000000000000000e+02	-2.432321164050807713e-17	-2.330612699184174907e+00	7.517788412304533985e+00	1.029317569459049575e-04	-2.171351542160614167e-04	5.201542008967572350e-01
2.100000000000000000e+02	-2.450073057710041053e-17	-2.353510870859465420e+00	7.491389443302638007e+00	1.049590814863935969e-04	-2.178494162261239279e-04	5.264598074069818390e-01
2.150000000000000000e+02	-2.468038379965666148e-17	-2.376212258041375147e+00	7.465146368710974478e+00	1.069264023474375791e-04	-2.184492359979544229e-04	5.327374528713129109e-01
2.200000000000000000e+02	-2.486216171641905861e-17	-2.398718573434898804e+00	7.439055108107537784e+00	1.088290849537107440e-04	-2.189295332849094272e-04	5.389864983259918807e-01
2.250000000000000000e+02	-2.504605451358887733e-17	-2.421031040866588935e+00	7.413109695156400392e+00	1.106712684637750258e-04	-2.192948947255788956e-04	5.452062775057925359e-01
2.300000000000000000e+02	-2.523205214145531919e-17	-2.443151357288317005e+00	7.387310366371607984e+00	1.124490704649229255e-04	-2.195451681560056667e-04	5.513960672262604445e-01
2.350000000000000000e+02	-2.542014430111934338e-17	-2.465080564070829094e+00	7.361637063261317060e+00	1.141643986015611952e-04	-2.196808190399836865e-04	5.575551184184825981e-01
2.400000000000000000e+02	-2.561032043190870676e-17	-2.486819491482412658e+00	7.336115892783630521e+00	1.158166647565019643e-04	-2.197036762467025365e-04	5.636826390719562596e-01
2.450000000000000000e+02	-2.580256969972602919e-17	-2.508369034838791034e+00	7.310744646027203864e+00	1.174005138070777975e-04	-2.196173248659889494e-04	5.697778082321551807e-01
2.500000000000000000e+02	-2.599688098578261794e-17	-2.529729929354317175e+00	7.285516786074635043e+00	1.189163971370932419e-04	-2.194198836835960730e-04	5.758397709691055466e-01
2.550000000000000000e+02	-2.619324287654483911e-17	-2.550902060174815134e+00	7.260433585389527877e+00	1.203662643150008683e-04	-2.191160480120500859e-04	5.818676423499815620e-01
2.600000000000000000e+02	-2.639164365401210961e-17	-2.571886052192277727e+00	7.235468698718409364e+00	1.217449135520609225e-04	-2.187072509033062746e-04	5.878605133145735628e-01
2.650000000000000000e+02	-2.659207128701442701e-17	-2.592681793154011594e+00	7.210637606934119148e+00	1.230487476048946083e-04	-2.181930533876681093e-04	5.938174485455727236e-01
2.700000000000000000e+02	-2.679451342357999554e-17	-2.613289146019222020e+00	7.185938357747591709e+00	1.242776439493580866e-04	-2.175791369969785926e-04	5.997374899624628997e-01
2.750000000000000000e+02	-2.699895738327444984e-17	-2.633707797551588126e+00	7.161370631710249235e+00	1.254278590778946543e-04	-2.168652373386763862e-04	6.056196613685796981e-01
2.800000000000000000e+02	-2.720539015155085451e-17	-2.653937251534319586e+00	7.136919832842898437e+00	1.264963866661988727e-04	-2.160545648074006938e-04	6.114629677957623688e-01
2.850000000000000000e+02	-2.741379837376996584e-17	-2.673976738873098835e+00	7.112597370742829384e+00	1.274810294908435861e-04	-2.151484971265793977e-04	6.172664009209946068e-01
2.900000000000000000e+02	-2.762416835126781258e-17	-2.693825696742992992e+00	7.088397981425735850e+00	1.283739113186804705e-04	-2.141496365642679169e-04	6.230289404640718676e-01
2.950000000000000000e+02	-2.783648603730170587e-17	-2.713482736281285224e+00	7.064314068638201327e+00	1.291768127649410678e-04	-2.130595057244448866e-04	6.287495560488209900e-01
3.000000000000000000e+02	-2.805073703475530113e-17	-2.732947053824812844e+00	7.040345956547619188e+00	1.298822954640838643e-04	-2.118801775586248509e-04	6.344272113971178850e-01
3.050000000000000000e+02	-2.826690659407814263e-17	-2.752217359584649969e+00	7.016496927043346155e+00	1.304869235864012571e-04	-2.106173009158162105e-04	6.400608669768327319e-01
3.100000000000000000e+02	-2.848497961286689859e-17	-2.771291638141973657e+00	6.992780014475459716e+00	1.309885067208765353e-04	-2.092653985461101322e-04	6.456494809011839031e-01
3.150000000000000000e+02	-2.870494063582463926e-17	-2.790168778481525003e+00	6.969193099324767715e+00	1.313802017212149060e-04	-2.078316701279376340e-04	6.511920151292012182e-01
3.200000000000000000e+02	-2.892677385604276676e-17	-2.808846748968131912e+00	6.945719574977339050e+00	1.316652475934144875e-04	-2.063130534936501983e-04	6.566874360129131283e-01
3.250000000000000000e+02	-2.915046311724176826e-17	-2.827323941009363573e+00	6.922353105470298473e+00	1.318214019848582528e-04	-2.047222017928368172e-04	6.621347176840787219e-01
3.300000000000000000e+02	-2.937599191712347428e-17	-2.845597983955800103e+00	6.899099577586666143e+00	1.318623453161157412e-04	-2.030495360364810041e-04	6.675328454598733474e-01
3.350000000000000000e+02	-2.960334341110981564e-17	-2.863666977002977454e+00	6.875952465690079229e+00	1.317770594823509521e-04	-2.013017356307892508e-04	6.728808178292768893e-01
3.400000000000000000e+02	-2.983250041801259479e-17	-2.881528393314540359e+00	6.852917996803081557e+00	1.315638716803470309e-04	-1.994790375426920917e-04	6.781776512971444681e-01
3.450000000000000000e+02	-3.006344542603146647e-17	-2.899179840177188439e+00	6.829995370507869090e+00	1.312194660498264081e-04	-1.975819694834478986e-04	6.834223812738444703e-01
3.500000000000000000e+02	-3.029616059983185658e-17	-2.916618979691544933e+00	6.807174183791647515e+00	1.307374482726706029e-04	-1.956170233933852997e-04	6.886140650465640833e-01
3.550000000000000000e+02	-3.053062778883069492e-17	-2.933843086399964495e+00	6.784450547677336907e+00	1.301177806858685592e-04	-1.935816904299278993e-04	6.937517865554122531e-01
3.600000000000000000e+02	-3.076682853617979676e-17	-2.950849694174995985e+00	6.761825766017462769e+00	1.293583240581561405e-04	-1.914776311201839016e-04	6.988346582835461840e-01
3.650000000000000000e+02	-3.100474408875653971e-17	-2.967635636989534031e+00	6.739303876332837007e+00	1.284566029807031470e-04	-1.892979680466785712e-04	7.038618190386602969e-01
3.700000000000000000e+02	-3.124435540805866757e-17	-2.984197559699125257e+00	6.716887692983162239e+00	1.274121099532160258e-04	-1.870778611854870016e-04	7.088324492263421428e-01
3.750000000000000000e+02	-3.148564318196244089e-17	-3.000533010781057275e+00	6.694572979160704485e+00	1.262200502679061784e-04	-1.847739481246321374e-04	7.137457550518671034e-01
3.800000000000000000e+02	-3.172858783724163150e-17	-3.016640450969257703e+00	6.672360587417875522e+00	1.248876846868250711e-04	-1.824228279506163607e-04	7.186009896774453454e-01
3.850000000000000000e+02	-3.197316955279827291e-17	-3.032513765296712460e+00	6.650251169017002084e+00	1.234129022157956610e-04	-1.800196622839365804e-04	7.233974455470133513e-01
3.900000000000000000e+02	-3.221936827399687317e-17	-3.048152481671889458e+00	6.628250519915574124e+00	1.217961271027499261e-04	-1.775608187661015225e-04	7.281344468591142149e-01
3.950000000000000000e+02	-3.246716372714742032e-17	-3.063552168889422056e+00	6.606354939165522744e+00	1.200514346162712554e-04	-1.750661641543246622e-04	7.328113845654630198e-01
4.000000000000000000e+02	-3.271653543500755306e-17	-3.078708698803128030e+00	6.584555419062506409e+00	1.181547840828413862e-04	-1.725001510109507518e-04	7.374276639948061929e-01
4.050000000000000000e+02	-3.296746273273767932e-17	-3.093622094931365751e+00	6.562851610340419306e+00	1.161480651442750112e-04	-1.699205141589619334e-04	7.419827713570440464e-01
4.100000000000000000e+02	-3.321992478435591219e-17	-3.108286145777013232e+00	6.541249637677256423e+00	1.139932452175495176e-04	-1.672780565931473572e-04	7.464762195942077350e-01
4.150000000000000000e+02	-3.347390059968433668e-17	-3.122697282918512673e+00	6.519740381825206654e+00	1.117363341947139374e-04	-1.646229092441123850e-04	7.509075746700812903e-01
4.200000000000000000e+02	-3.372936905183610855e-17	-3.136854858991907857e+00	6.498321847297034104e+00	1.093721791291077015e-04	-1.619408774888380590e-04	7.552764713621978876e-01
4.250000000000000000e+02	-3.398630889467922002e-17	-3.150754258291981191e+00	6.476995392255631145e+00	1.068794829737053587e-04	-1.592238265083534331e-04	7.595825786419273529e-01
4.300000000000000000e+02	-3.424469878089540561e-17	-3.164391825334663899e+00	6.455755712313276717e+00	1.043060595032807483e-04	-1.565008159257707501e-04	7.638256231004689756e-01
4.350000000000000000e+02	-3.450451728033172768e-17	-3.177764565532559260e+00	6.434599840586864516e+00	1.016382498922742232e-04	-1.537658685924725671e-04	7.680053867581503324e-01
4.400000000000000000e+02	-3.476574289800736816e-17	-3.190869798750383346e+00	6.413518480693714885e+00	9.890966473927662852e-05	-1.510356121804957692e-04	7.721217079342846956e-01
4.450000000000000000e+02	-3.502835409285577417e-17	-3.203704840516214958e+00	6.392512600517892274e+00	9.608485710689573540e-05	-1.483001553167060294e-04	7.761744838246297240e-01
4.500000000000000000e+02	-3.529232929598252936e-17	-3.216264712697104233e+00	6.371588457081177381e+00	9.320502509995721421e-05	-1.455781410669638499e-04	7.801636480549715147e-01
4.550000000000000000e+02	-3.555764692914079067e-17	-3.228548090517469937e+00	6.350750385291192401e+00	9.029084784237369156e-05	-1.428766129226358551e-04	7.840892063392579381e-01
4.600000000000000000e+02	-3.582428542269101332e-17	-3.240551876870465087e+00	6.329990655420841605e+00	8.733089696399266952e-05	-1.402011735229030589e-04	7.879512119406473225e-01
4.650000000000000000e+02	-3.609222323450602097e-17	-3.252272178434626237e+00	6.309313322582741357e+00	8.434368339225127836e-05	-1.375586531731025732e-04	7.917497694678754527e-01
4.700000000000000000e+02	-3.636143886689557261e-17	-3.263706773682508722e+00	6.288706088094070168e+00	8.134799730055514643e-05	-1.349571994006848225e-04	7.954850360927567809e-01
4.750000000000000000e+02	-3.663191088488750540e-17	-3.274852311925370962e+00	6.268169391282572001e+00	7.832520373196656563e-05	-1.324037638439020152e-04	7.991572249979032039e-01
4.800000000000000000e+02	-3.690361793352643119e-17	-3.285707131826849814e+00	6.247695813626263472e+00	7.530415731670403890e-05	-1.299036847864290382e-04	8.027665990975950683e-01
4.850000000000000000e+02	-3.717653875412971312e-17	-3.296267346086550365e+00	6.227278461518325869e+00	7.231369658246526320e-05	-1.274664968571265298e-04	8.063134593355507640e-01
4.900000000000000000e+02	-3.745065220138682689e-17	-3.306530410188459612e+00	6.206920629033231940e+00	6.935224496693365615e-05	-1.250998944775333723e-04	8.097981648300391910e-01
4.950000000000000000e+02	-3.772593725913459443e-17	-3.316494016251705368e+00	6.186623372634460161e+00	6.639003504644066373e-05	-1.228096804816286287e-04	8.132211309481471861e-01
5.000000000000000000e+02	-3.800237305580345016e-17	-3.326154059838120514e+00	6.166385064815214534e+00	6.348136308685655804e-05	-1.205962839271097238e-04	8.165827882889761247e-01
