# Supplementary material for: Ground state search, hysteretic behaviour, and reversal mechanism of skyrmionic textures in confined helimagnetic nanostructures
Source: Sci Rep. 2015 Nov 25;5:17137. doi: 10.1038/srep17137 (PMC4658535; doi:10.1038/srep17137)
Supplement: Supplementary Table S1 [file srep17137-s11.csv]

# This file contains the data obtained by simulating a reversal
# dynamics of 150nm diameter sample with thickness 10nm and mesh
# discretisation of 3nm hosting a Sk magnetisation state.
# These simulations are full three-dimensional taking into
# account the demagnetisation energy contribution.
# From this data the reversal mechanism plots were obtained
# where Bloch point propagates upwards.
# Gilbert damping is 0.3.
# The columns are:
# 1. time (ps)
# 2. total energy of the relaxed system (J)
# 3. skyrmion number S
# 4. scalar value Sa
# 5. average magnetistaion x component
# 6. average magnetisation y component
# 7. average magnetisation z component.
#
#
0.000000000000000000e+00	-1.619111066343918711e-17	-1.185077413210979258e-01	9.863668470527493071e+00	4.613997491018835290e-04	6.877665168020504014e-04	-1.040114768897370673e-01
5.000000000000000000e-01	-1.619373848050675481e-17	-1.182955388204327135e-01	9.863986499629067595e+00	4.642649987367089342e-04	6.861782448007072276e-04	-1.048557782355169637e-01
1.000000000000000000e+00	-1.619626823529510228e-17	-1.180874482715439516e-01	9.864333890066637522e+00	4.670041695788689352e-04	6.845401426462100316e-04	-1.058064618902972015e-01
1.500000000000000000e+00	-1.619870235977061511e-17	-1.178502776493971782e-01	9.864721163061791032e+00	4.696156394850021110e-04	6.828632012018180349e-04	-1.068528045529678061e-01
2.000000000000000000e+00	-1.620104333602737365e-17	-1.175633297642307146e-01	9.865155945691538975e+00	4.721012431823100623e-04	6.811612056904694373e-04	-1.079848156634334588e-01
2.500000000000000000e+00	-1.620329364167305222e-17	-1.172171337092538790e-01	9.865641753171937367e+00	4.744622079188011389e-04	6.794439783337053416e-04	-1.091930165293631960e-01
3.000000000000000000e+00	-1.620545620594311449e-17	-1.168060022986253943e-01	9.866182451696943190e+00	4.766981297300607414e-04	6.777228942892566483e-04	-1.104684166300079623e-01
3.500000000000000000e+00	-1.620753413148208618e-17	-1.163268144492130840e-01	9.866781819374972784e+00	4.788082877005825420e-04	6.760081026228885633e-04	-1.118021616393068129e-01
4.000000000000000000e+00	-1.620953096567172104e-17	-1.157783106592816247e-01	9.867441868199238186e+00	4.807904656943030354e-04	6.743093291212207260e-04	-1.131861647899138762e-01
4.500000000000000000e+00	-1.621145040473104714e-17	-1.151601434921172423e-01	9.868165945091519120e+00	4.826433870851855128e-04	6.726349036997198447e-04	-1.146126053216778157e-01
5.000000000000000000e+00	-1.621329667232694441e-17	-1.144730150360061538e-01	9.868952843747138104e+00	4.843669488538309190e-04	6.709923572082660340e-04	-1.160738818535412969e-01
5.500000000000000000e+00	-1.621507389219709103e-17	-1.137190358332417772e-01	9.869797242366265877e+00	4.859616078394645572e-04	6.693891955623583511e-04	-1.175628666581281928e-01
6.000000000000000000e+00	-1.621678669344686194e-17	-1.129014880986495967e-01	9.870696071051119347e+00	4.874304107628923011e-04	6.678316920244052515e-04	-1.190726848909432617e-01
6.500000000000000000e+00	-1.621843942525961225e-17	-1.120238191261456462e-01	9.871649617115242137e+00	4.887779570446525385e-04	6.663250638181028758e-04	-1.205970965107988208e-01
7.000000000000000000e+00	-1.622003666292868424e-17	-1.110890990259282840e-01	9.872660926889508914e+00	4.900109173817410266e-04	6.648741762396434074e-04	-1.221297383784454293e-01
7.500000000000000000e+00	-1.622158283648523574e-17	-1.100991863590123770e-01	9.873731311758195517e+00	4.911369757940390853e-04	6.634828188164394172e-04	-1.236649095626205647e-01
8.000000000000000000e+00	-1.622308236898140298e-17	-1.090546045905965988e-01	9.874861699228260292e+00	4.921650043437664776e-04	6.621540504049016913e-04	-1.251969652362821539e-01
8.500000000000000000e+00	-1.622453952380673147e-17	-1.079547917166892995e-01	9.876050401456225813e+00	4.931038252261546071e-04	6.608898911126395237e-04	-1.267208214204701977e-01
9.000000000000000000e+00	-1.622595845229672982e-17	-1.067982547197879467e-01	9.877295947141545795e+00	4.939625574806917347e-04	6.596918355789980386e-04	-1.282314972299632705e-01
9.500000000000000000e+00	-1.622734311032627953e-17	-1.055830810107748347e-01	9.878595919149118387e+00	4.947496853363137978e-04	6.585606824149988414e-04	-1.297244840105584440e-01
1.000000000000000000e+01	-1.622869723553472765e-17	-1.043072149291776052e-01	9.879950114025689345e+00	4.954731165443211410e-04	6.574967563089700222e-04	-1.311956146534012935e-01
1.050000000000000000e+01	-1.623002440040096924e-17	-1.029689079203356256e-01	9.881357856512860138e+00	4.961399114161375900e-04	6.565000449528269081e-04	-1.326412376878532973e-01
1.100000000000000000e+01	-1.623132780843296796e-17	-1.015665666198631717e-01	9.882819819109704085e+00	4.967567734302844431e-04	6.555701783977011931e-04	-1.340579015869268753e-01
1.150000000000000000e+01	-1.623261056918061124e-17	-1.000993511010926790e-01	9.884336299452094465e+00	4.973294815978580776e-04	6.547065900711230560e-04	-1.354428334725009397e-01
1.200000000000000000e+01	-1.623387545828238831e-17	-9.856691247496789099e-02	9.885908138919390353e+00	4.978635670099675970e-04	6.539083393255596495e-04	-1.367935670450316221e-01
1.250000000000000000e+01	-1.623512498675521888e-17	-9.696963783095011169e-02	9.887535625925162108e+00	4.983642710991623799e-04	6.531742632695139005e-04	-1.381080962908969034e-01
1.300000000000000000e+01	-1.623636147335899670e-17	-9.530858251380085189e-02	9.889219058517335625e+00	4.988365432762317331e-04	6.525028569494242987e-04	-1.393848715104028246e-01
1.350000000000000000e+01	-1.623758702393407296e-17	-9.358543792183963983e-02	9.890958144914385741e+00	4.992852399983029434e-04	6.518923682637220874e-04	-1.406227513560739384e-01
1.400000000000000000e+01	-1.623880334050621713e-17	-9.180258563074526756e-02	9.892751958480550556e+00	4.997153143914676889e-04	6.513407002287517535e-04	-1.418209572099587423e-01
1.450000000000000000e+01	-1.624001197700653519e-17	-8.996301024860162143e-02	9.894598856227373673e+00	5.001316133845036841e-04	6.508455048032009155e-04	-1.429791154714592782e-01
1.500000000000000000e+01	-1.624121423560634597e-17	-8.807016676030529623e-02	9.896496232263295667e+00	5.005388015387607359e-04	6.504042225909807380e-04	-1.440971972450585947e-01
1.549999999999999822e+01	-1.624241113362088547e-17	-8.612802671815204814e-02	9.898441521495460194e+00	5.009414523870360080e-04	6.500140856085977669e-04	-1.451755020962365028e-01
1.600000000000000000e+01	-1.624360354490251066e-17	-8.414092873056211452e-02	9.900431214992126527e+00	5.013437941569046400e-04	6.496722905475515227e-04	-1.462146168432383320e-01
1.650000000000000000e+01	-1.624479221565849776e-17	-8.211341868739016614e-02	9.902461950559086290e+00	5.017497225977285164e-04	6.493760468537433357e-04	-1.472153667016223855e-01
1.700000000000000000e+01	-1.624597733757536297e-17	-8.005067494881670798e-02	9.904529916114482191e+00	5.021629780441761457e-04	6.491223172736797914e-04	-1.481788834598060378e-01
1.750000000000000000e+01	-1.624715915231020144e-17	-7.795788059803455960e-02	9.906629886873268731e+00	5.025866577756181149e-04	6.489082520593363089e-04	-1.491064789217887709e-01
1.800000000000000000e+01	-1.624833782028254056e-17	-7.584017048712177189e-02	9.908757635378313111e+00	5.030233748938271483e-04	6.487311463593409266e-04	-1.499996113450833002e-01
1.850000000000000000e+01	-1.624951326710493242e-17	-7.370288387134391050e-02	9.910908712236974338e+00	5.034752994833578991e-04	6.485882813006023503e-04	-1.508599147991525613e-01
1.900000000000000000e+01	-1.625068522184643021e-17	-7.155147674705916727e-02	9.913078054378102522e+00	5.039441523032060560e-04	6.484770089608188001e-04	-1.516891810363066861e-01
1.950000000000000000e+01	-1.625185340550379059e-17	-6.939119367620377732e-02	9.915260317665659073e+00	5.044311481823377744e-04	6.483948499359271393e-04	-1.524892685366280309e-01
2.000000000000000000e+01	-1.625301735883544070e-17	-6.722730341603397330e-02	9.917449970622461919e+00	5.049371141974272380e-04	6.483393870085482017e-04	-1.532621601721837479e-01
2.050000000000000000e+01	-1.625417660535784745e-17	-6.506480970769912275e-02	9.919642336326909060e+00	5.054624597882603418e-04	6.483083158543602453e-04	-1.540098737054126643e-01
2.100000000000000000e+01	-1.625533062479660713e-17	-6.290849540043978727e-02	9.921831879414272137e+00	5.060072572523296227e-04	6.482994351286585494e-04	-1.547344603119509276e-01
2.150000000000000000e+01	-1.625647877625604626e-17	-6.076303891425777204e-02	9.924013756490246863e+00	5.065712531972214753e-04	6.483106314804704855e-04	-1.554380361431987045e-01
2.200000000000000000e+01	-1.625762038028528134e-17	-5.863290475246380612e-02	9.926183730428828511e+00	5.071538941256473155e-04	6.483399009996491848e-04	-1.561227394105916544e-01
2.250000000000000000e+01	-1.625875471724431222e-17	-5.652232971678826379e-02	9.928337321521873093e+00	5.077543381805287373e-04	6.483852934751770146e-04	-1.567907313780825818e-01
2.300000000000000000e+01	-1.625988122673555316e-17	-5.443484048696382166e-02	9.930469578699815614e+00	5.083716089476657046e-04	6.484452218200234931e-04	-1.574439921051158653e-01
2.350000000000000000e+01	-1.626099909903875231e-17	-5.237430722073660450e-02	9.932577246663530701e+00	5.090043533384332403e-04	6.485179561087931963e-04	-1.580846971695493430e-01
2.400000000000000000e+01	-1.626210774440960122e-17	-5.034371055623798608e-02	9.934656280868788159e+00	5.096512515455675412e-04	6.486021670026662208e-04	-1.587147567462420805e-01
2.450000000000000000e+01	-1.626320643651526210e-17	-4.834621496659498308e-02	9.936703072775038947e+00	5.103106711349572177e-04	6.486965522151718483e-04	-1.593361869224223237e-01
2.500000000000000000e+01	-1.626429455369384620e-17	-4.638434580715541933e-02	9.938714656825258231e+00	5.109808999878953694e-04	6.487999667874587168e-04	-1.599508286879404162e-01
2.550000000000000000e+01	-1.626537145448126263e-17	-4.446050775752646150e-02	9.940691230886219643e+00	5.116600714546064906e-04	6.489114788778265613e-04	-1.605604880016393843e-01
2.600000000000000000e+01	-1.626643654449945248e-17	-4.257678625902491104e-02	9.942629233123964738e+00	5.123461841904884944e-04	6.490302915327141866e-04	-1.611668711075487648e-01
2.650000000000000000e+01	-1.626748927076740135e-17	-4.073488683167391516e-02	9.944525494759950845e+00	5.130372617491074563e-04	6.491558086809519562e-04	-1.617715503493978579e-01
2.700000000000000000e+01	-1.626852911181508512e-17	-3.893621747521054666e-02	9.946378260945936134e+00	5.137312496743207330e-04	6.492875276189977738e-04	-1.623759793809104457e-01
2.750000000000000000e+01	-1.626955558393064131e-17	-3.718207920797363120e-02	9.948186154879660847e+00	5.144259691570390132e-04	6.494250827906930534e-04	-1.629815733082069229e-01
2.800000000000000000e+01	-1.627056825014852388e-17	-3.547337464963844916e-02	9.949945428778967482e+00	5.151193125764900538e-04	6.495682675169333004e-04	-1.635895541356486571e-01
2.850000000000000000e+01	-1.627156669801114453e-17	-3.381064134217951628e-02	9.951655597524968755e+00	5.158091631745111150e-04	6.497169771930538492e-04	-1.642009924287061440e-01
2.900000000000000000e+01	-1.627255068577399245e-17	-3.219444351197862930e-02	9.953315546165896421e+00	5.164926921159124478e-04	6.498715697620308486e-04	-1.648169351574383934e-01
2.950000000000000355e+01	-1.627351970001794841e-17	-3.062486015354105515e-02	9.954924646070242744e+00	5.171685426446266404e-04	6.500317633135290537e-04	-1.654381861646999907e-01
3.000000000000000000e+01	-1.627447358529510215e-17	-2.910191474401675749e-02	9.956482060470136730e+00	5.178346980246778834e-04	6.501976901977011116e-04	-1.660654953279058210e-01
3.050000000000000000e+01	-1.627541207983907687e-17	-2.762538106992363379e-02	9.957988229916137968e+00	5.184892652621613191e-04	6.503696426564706083e-04	-1.666994365437653725e-01
3.099999999999999645e+01	-1.627633504484425269e-17	-2.619495672809520406e-02	9.959443746429530009e+00	5.191302936215285921e-04	6.505479544915929863e-04	-1.673405002762393956e-01
3.150000000000000000e+01	-1.627724227551443768e-17	-2.481008104405969805e-02	9.960847036491792039e+00	5.197561373310257988e-04	6.507330027434923012e-04	-1.679890117214319356e-01
3.200000000000000000e+01	-1.627813371052341252e-17	-2.347014942896822817e-02	9.962199338181138231e+00	5.203650750963537868e-04	6.509252955927135069e-04	-1.686452059853559282e-01
3.250000000000000000e+01	-1.627900923106074997e-17	-2.217446924126787941e-02	9.963499913122985774e+00	5.209556238051222784e-04	6.511252626799681744e-04	-1.693091875060279416e-01
3.300000000000000000e+01	-1.627986884320148945e-17	-2.092224426787382685e-02	9.964749627170860435e+00	5.215263303626434038e-04	6.513334795657563887e-04	-1.699809561569741723e-01
3.350000000000000000e+01	-1.628071251027113618e-17	-1.971263943405059810e-02	9.965949457657766075e+00	5.220759243803281329e-04	6.515504747066816049e-04	-1.706604038128696210e-01
3.400000000000000000e+01	-1.628154027378479261e-17	-1.854475580483666564e-02	9.967101213319450537e+00	5.226032504019092334e-04	6.517768613352096065e-04	-1.713473204333460509e-01
3.450000000000000000e+01	-1.628235214700647384e-17	-1.741768543318451476e-02	9.968202957901601380e+00	5.231073215312315216e-04	6.520132132071898654e-04	-1.720414123212103963e-01
3.500000000000000000e+01	-1.628314827125466685e-17	-1.633045883737994225e-02	9.969256943296441520e+00	5.235872373256138593e-04	6.522601333842880907e-04	-1.727422792759110148e-01
3.550000000000000000e+01	-1.628392871476663806e-17	-1.528213507121816729e-02	9.970264507263529197e+00	5.240422313282547912e-04	6.525181999160909949e-04	-1.734494584169708475e-01
3.600000000000000000e+01	-1.628469361347572472e-17	-1.427174852145713692e-02	9.971226966247916934e+00	5.244716886228889497e-04	6.527879963473562320e-04	-1.741624035208364230e-01
3.650000000000000000e+01	-1.628544315338130443e-17	-1.329831125719265275e-02	9.972145925595285121e+00	5.248750735393608582e-04	6.530701549022047310e-04	-1.748804920960173037e-01
3.700000000000000000e+01	-1.628617747617782726e-17	-1.236088602600332424e-02	9.973022249776166248e+00	5.252520618173126942e-04	6.533651855633753648e-04	-1.756030597999105602e-01
3.750000000000000000e+01	-1.628689681020821279e-17	-1.145850102194879115e-02	9.973856646802447656e+00	5.256024185927687508e-04	6.536736847856925749e-04	-1.763293659321110429e-01
3.800000000000000000e+01	-1.628760134427391262e-17	-1.059022486088818417e-02	9.974652115173562095e+00	5.259259999615655944e-04	6.539960698905301082e-04	-1.770586437727133255e-01
3.850000000000000000e+01	-1.628829130276986559e-17	-9.755129837001434712e-03	9.975409284766215023e+00	5.262227316228943385e-04	6.543328397604163517e-04	-1.777900835430834270e-01
3.900000000000000000e+01	-1.628896689891892511e-17	-8.952337397163582719e-03	9.976127894012700281e+00	5.264927249010828859e-04	6.546844545473568889e-04	-1.785228525381968578e-01
3.950000000000000000e+01	-1.628962847685461682e-17	-8.180875945056684598e-03	9.976810197010234305e+00	5.267361745773037644e-04	6.550512850542220076e-04	-1.792560375070912093e-01
4.000000000000000000e+01	-1.629027625093196360e-17	-7.439920186747875017e-03	9.977457214492797988e+00	5.269533254748230179e-04	6.554337118851008602e-04	-1.799887705928265580e-01
4.050000000000000000e+01	-1.629091046283711905e-17	-6.728640959023651433e-03	9.978071195201842158e+00	5.271445711870152272e-04	6.558320084725380653e-04	-1.807201678989851512e-01
4.100000000000000000e+01	-1.629153140358569978e-17	-6.046201855863029932e-03	9.978654772898499559e+00	5.273103394066931985e-04	6.562464423554839263e-04	-1.814493179170596771e-01
4.150000000000000000e+01	-1.629213940697122170e-17	-5.391741953084603668e-03	9.979206814802015657e+00	5.274512136507191482e-04	6.566772094940882430e-04	-1.821752938109796049e-01
4.200000000000000000e+01	-1.629273466290184662e-17	-4.764573821300604160e-03	9.979730198323897739e+00	5.275676831853179415e-04	6.571244810620248834e-04	-1.828972495600309500e-01
4.250000000000000000e+01	-1.629331753454884371e-17	-4.163857627617032105e-03	9.980227011875513199e+00	5.276604335490112530e-04	6.575883566331876826e-04	-1.836142667771971382e-01
4.300000000000000000e+01	-1.629388822785998158e-17	-3.588930547063254664e-03	9.980700634768620461e+00	5.277301551933977555e-04	6.580689078872064288e-04	-1.843255263808546429e-01
4.350000000000000000e+01	-1.629444706700444197e-17	-3.039035966617688496e-03	9.981150305093533959e+00	5.277775906125158154e-04	6.585661517071456214e-04	-1.850301731885746204e-01
4.400000000000000000e+01	-1.629499432538187493e-17	-2.513484326480534738e-03	9.981577163811905962e+00	5.278035427391172948e-04	6.590800754729923697e-04	-1.857274065653843065e-01
4.450000000000000000e+01	-1.629553025372052720e-17	-2.011608914286050313e-03	9.981981099184103812e+00	5.278087783047837392e-04	6.596105821882221462e-04	-1.864164649291577547e-01
4.500000000000000000e+01	-1.629605514336043139e-17	-1.532731141354191006e-03	9.982363147918084323e+00	5.277941501697470212e-04	6.601575492000141083e-04	-1.870966048323122466e-01
4.550000000000000000e+01	-1.629656922608912985e-17	-1.076231362485317779e-03	9.982723819376936092e+00	5.277604873422924456e-04	6.607208184038426907e-04	-1.877671473907480404e-01
4.600000000000000000e+01	-1.629707270169728868e-17	-6.415352077575942665e-04	9.983066111200246340e+00	5.277086235374602681e-04	6.613002264385138551e-04	-1.884274661419920172e-01
4.650000000000000000e+01	-1.629756590853713385e-17	-2.279393716382372207e-04	9.983393155194091761e+00	5.276394688401020439e-04	6.618954880192657502e-04	-1.890769201998859506e-01
4.700000000000000000e+01	-1.629804906300526954e-17	1.651382358064054927e-04	9.983702283295311730e+00	5.275538624759724179e-04	6.625063458512841239e-04	-1.897149663176389833e-01
4.750000000000000000e+01	-1.629852231615190365e-17	5.382133668800059270e-04	9.983995523278521134e+00	5.274526282906771661e-04	6.631325125729490167e-04	-1.903411266517653078e-01
4.800000000000000000e+01	-1.629898597035211425e-17	8.919410312283275856e-04	9.984274635961973843e+00	5.273366277054362342e-04	6.637736169155437037e-04	-1.909549220894047883e-01
4.850000000000000000e+01	-1.629944015761842735e-17	1.226819050460923070e-03	9.984537335007320991e+00	5.272066523013869575e-04	6.644293009320668270e-04	-1.915559761355057899e-01
4.900000000000000000e+01	-1.629988511792286031e-17	1.543438223498132386e-03	9.984786154569007977e+00	5.270635010568739754e-04	6.650991849692809363e-04	-1.921439316185885593e-01
4.950000000000000000e+01	-1.630032101710819593e-17	1.842324483320547648e-03	9.985025840391294594e+00	5.269079514099032956e-04	6.657828113575925107e-04	-1.927185013607829456e-01
5.000000000000000000e+01	-1.630074804272758428e-17	2.124025644881493997e-03	9.985256387443413928e+00	5.267407107301914308e-04	6.664797441175342868e-04	-1.932794432073275948e-01
5.050000000000000000e+01	-1.630116636673129251e-17	2.389069607608873113e-03	9.985477989461395865e+00	5.265624798652154392e-04	6.671894873123916095e-04	-1.938265706353040907e-01
5.100000000000000000e+01	-1.630157614591944016e-17	2.637976348772406131e-03	9.985686954476511445e+00	5.263738943058843484e-04	6.679115723699476440e-04	-1.943597491603430982e-01
5.150000000000000000e+01	-1.630197750534326865e-17	2.871243263808699164e-03	9.985883853575499458e+00	5.261755555017751497e-04	6.686454967912193199e-04	-1.948788950260217367e-01
5.200000000000000000e+01	-1.630237064287888483e-17	3.089412699730840692e-03	9.986069575313621272e+00	5.259680267829345158e-04	6.693907254521524108e-04	-1.953839703804885197e-01
5.250000000000000000e+01	-1.630275568010172577e-17	3.292979015249274197e-03	9.986242236296071439e+00	5.257518079774315713e-04	6.701467015960444352e-04	-1.958749893307441259e-01
5.300000000000000000e+01	-1.630313274391253270e-17	3.482435348645754498e-03	9.986404697302118549e+00	5.255273704843085132e-04	6.709128907107345151e-04	-1.963520099826640553e-01
5.350000000000000000e+01	-1.630350191161583172e-17	3.658247524316399213e-03	9.986555761949343690e+00	5.252950819949919097e-04	6.716887495723424927e-04	-1.968151285340698775e-01
5.400000000000000000e+01	-1.630386341653480618e-17	3.820968534045700565e-03	9.986696495300705578e+00	5.250553261012539307e-04	6.724736654933436298e-04	-1.972644986419995472e-01
5.450000000000000000e+01	-1.630421733614195718e-17	3.971047274093403474e-03	9.986828299349857829e+00	5.248084109724857321e-04	6.732670931331382084e-04	-1.977003015393623830e-01
5.500000000000000000e+01	-1.630456373925381229e-17	4.108956345942370650e-03	9.986951248697611305e+00	5.245545035297625829e-04	6.740684484256496923e-04	-1.981227486670515958e-01
5.550000000000000000e+01	-1.630490282426660273e-17	4.235193195741890522e-03	9.987062857129497928e+00	5.242938396706056181e-04	6.748771165676626911e-04	-1.985321099816153290e-01
5.600000000000000000e+01	-1.630523462468422795e-17	4.350206036506315890e-03	9.987160159828039951e+00	5.240265222732279479e-04	6.756925547983918872e-04	-1.989286556372786008e-01
5.650000000000000000e+01	-1.630555931309153826e-17	4.454487875934411839e-03	9.987245135278554287e+00	5.237525824285598581e-04	6.765141213026588029e-04	-1.993127139734475195e-01
5.700000000000000000e+01	-1.630587696694481687e-17	4.548484205494215601e-03	9.987319631219758520e+00	5.234720853502343452e-04	6.773412820040506776e-04	-1.996846180906693968e-01
5.750000000000000000e+01	-1.630618770394766059e-17	4.632655475578719914e-03	9.987383121989962476e+00	5.231849830652408623e-04	6.781734315399909297e-04	-2.000447337307137974e-01
5.800000000000000000e+01	-1.630649160075199186e-17	4.707446099313833746e-03	9.987433405341414883e+00	5.228911741959375598e-04	6.790099985944154405e-04	-2.003934331084940290e-01
5.850000000000000711e+01	-1.630678882690380235e-17	4.773314758201986294e-03	9.987469149865804141e+00	5.225905105904477118e-04	6.798503879499680127e-04	-2.007311352337307619e-01
5.900000000000000711e+01	-1.630707949598558090e-17	4.830700419846030609e-03	9.987490552744425543e+00	5.222823859054297885e-04	6.806942903371423744e-04	-2.010582429427155426e-01
5.950000000000000000e+01	-1.630736364259501346e-17	4.880040270769704820e-03	9.987496561197039213e+00	5.219670119724183080e-04	6.815408598006426942e-04	-2.013751819704754364e-01
6.000000000000000000e+01	-1.630764139155216206e-17	4.921762445481005915e-03	9.987487242431557277e+00	5.216441459295852916e-04	6.823895355101216404e-04	-2.016823762872101411e-01
6.050000000000000000e+01	-1.630791291831013211e-17	4.956299469990205556e-03	9.987463649414513256e+00	5.213134836285620308e-04	6.832397562868449802e-04	-2.019802861985014186e-01
6.100000000000000000e+01	-1.630817830523962844e-17	4.984065882657248703e-03	9.987423058011554389e+00	5.209746885704027389e-04	6.840909712993798386e-04	-2.022693433022165199e-01
6.149999999999999289e+01	-1.630843764197925468e-17	5.005473438100227837e-03	9.987365189431761436e+00	5.206273611666470055e-04	6.849427355907917450e-04	-2.025499787399031582e-01
6.199999999999999289e+01	-1.630869109909932608e-17	5.020928446974032462e-03	9.987290701052506492e+00	5.202711140471162534e-04	6.857944592761169075e-04	-2.028226522480107430e-01
6.250000000000000711e+01	-1.630893875639848806e-17	5.030829296911135985e-03	9.987198263151459088e+00	5.199055029572645717e-04	6.866457360521139490e-04	-2.030877834616201250e-01
6.300000000000000000e+01	-1.630918075619583605e-17	5.035568021090484209e-03	9.987086455313196609e+00	5.195300645338369683e-04	6.874961051946683029e-04	-2.033458080228713882e-01
6.350000000000000000e+01	-1.630941720518736201e-17	5.035521772075376122e-03	9.986955778570150599e+00	5.191444176085071574e-04	6.883450490285687859e-04	-2.035971384705484721e-01
6.400000000000000000e+01	-1.630964820652499864e-17	5.031063071012458615e-03	9.986806186050243284e+00	5.187480713295678772e-04	6.891921380474142498e-04	-2.038421732266278985e-01
6.450000000000000000e+01	-1.630987393378561654e-17	5.022559908015920491e-03	9.986638537927195358e+00	5.183405464170762460e-04	6.900369599915085871e-04	-2.040813261815018209e-01
6.500000000000000000e+01	-1.631009449469668647e-17	5.010361490344011556e-03	9.986452434961801572e+00	5.179213894588444774e-04	6.908790636041054183e-04	-2.043149695586513603e-01
6.550000000000000000e+01	-1.631031001264416141e-17	4.994816165003446683e-03	9.986247324753264820e+00	5.174900652232264581e-04	6.917180999237864964e-04	-2.045434649984072262e-01
6.600000000000000000e+01	-1.631052061551975828e-17	4.976256733488149640e-03	9.986022262636133462e+00	5.170461341545199135e-04	6.925536946070899938e-04	-2.047671590544829501e-01
6.650000000000000000e+01	-1.631072644432307627e-17	4.955008071675078528e-03	9.985778035014289955e+00	5.165890993063818265e-04	6.933855825814355970e-04	-2.049863821509646522e-01
6.700000000000000000e+01	-1.631092761397215499e-17	4.931381545237937571e-03	9.985514896625568682e+00	5.161184702954595659e-04	6.942134208373471234e-04	-2.052014374766576166e-01
6.750000000000000000e+01	-1.631112423607740190e-17	4.905680975704911767e-03	9.985232958001322601e+00	5.156338165743770598e-04	6.950368925935360891e-04	-2.054126076790271094e-01
6.800000000000000000e+01	-1.631131649829961268e-17	4.878190429080160422e-03	9.984932118614908703e+00	5.151347037455269052e-04	6.958557119840670787e-04	-2.056201765111899671e-01
6.850000000000000000e+01	-1.631150449723347400e-17	4.849191388474880827e-03	9.984610974131260974e+00	5.146206403378573123e-04	6.966696664929564404e-04	-2.058243790358904590e-01
6.900000000000000000e+01	-1.631168835435096812e-17	4.818951824641795091e-03	9.984269373796301750e+00	5.140912891926418876e-04	6.974785542753945359e-04	-2.060254365822518086e-01
6.950000000000000000e+01	-1.631186822580291425e-17	4.787722509531964696e-03	9.983907979662451027e+00	5.135462287218681924e-04	6.982821879182610778e-04	-2.062235569472615215e-01
7.000000000000000000e+01	-1.631204421959934327e-17	4.755749757177125774e-03	9.983527122450043478e+00	5.129851921092174047e-04	6.990803699279115810e-04	-2.064189138279226010e-01
7.050000000000000000e+01	-1.631221647894426454e-17	4.723259152968594873e-03	9.983126965946297560e+00	5.124077933300884595e-04	6.998729611385967001e-04	-2.066116678457733391e-01
7.100000000000000000e+01	-1.631238513532730022e-17	4.690471360838570705e-03	9.982707127883102771e+00	5.118138292332025715e-04	7.006598093148934912e-04	-2.068019554333509757e-01
7.150000000000000000e+01	-1.631255022187277518e-17	4.657589660806617064e-03	9.982268045866096173e+00	5.112029770720959631e-04	7.014408110013551625e-04	-2.069898898336203497e-01
7.200000000000000000e+01	-1.631271202978762331e-17	4.624807504700015164e-03	9.981809455037829792e+00	5.105750585518049889e-04	7.022158655590697964e-04	-2.071755653865181013e-01
7.250000000000000000e+01	-1.631287068642107790e-17	4.592305349554013857e-03	9.981331233890866628e+00	5.099297260266887500e-04	7.029849586238528548e-04	-2.073590556410508379e-01
7.300000000000000000e+01	-1.631302615686623188e-17	4.560251291840321415e-03	9.980833819704676202e+00	5.092668183546308859e-04	7.037480556328652020e-04	-2.075404162166696043e-01
7.350000000000000000e+01	-1.631317862756415407e-17	4.528803401376474240e-03	9.980317429939610463e+00	5.085862357325040455e-04	7.045051350275731254e-04	-2.077196828858542677e-01
7.400000000000000000e+01	-1.631332824582030501e-17	4.498105583468172720e-03	9.979783383878581660e+00	5.078878826535123975e-04	7.052561391602483456e-04	-2.078968760141561845e-01
7.450000000000000000e+01	-1.631347511314024311e-17	4.468294452045611272e-03	9.979231316083589931e+00	5.071716437991272359e-04	7.060011145243930532e-04	-2.080719976209807476e-01
7.500000000000000000e+01	-1.631361933388238367e-17	4.439489038743500184e-03	9.978660844582512013e+00	5.064375242972692179e-04	7.067400727002819648e-04	-2.082450361044896336e-01
7.550000000000000000e+01	-1.631376104682560850e-17	4.411806809135782569e-03	9.978072762896022851e+00	5.056854939480067042e-04	7.074730555655883929e-04	-2.084159639874781922e-01
7.600000000000000000e+01	-1.631390035195379412e-17	4.385345517995657347e-03	9.977466550081448560e+00	5.049155997679028634e-04	7.082000962671953625e-04	-2.085847420229562654e-01
7.650000000000000000e+01	-1.631403733843328765e-17	4.360195674605436486e-03	9.976843085858028815e+00	5.041278524541156986e-04	7.089212172780579024e-04	-2.087513217259431286e-01
7.700000000000000000e+01	-1.631417215332491338e-17	4.336446373633018499e-03	9.976202243461118613e+00	5.033223734181177739e-04	7.096365454584580576e-04	-2.089156363557894691e-01
7.750000000000000000e+01	-1.631430487808655624e-17	4.314166149900184634e-03	9.975544369545469081e+00	5.024992460316983793e-04	7.103461318866656970e-04	-2.090776172205910943e-01
7.800000000000000000e+01	-1.631443560947521408e-17	4.293420508580040977e-03	9.974869828281281769e+00	5.016586052018867474e-04	7.110500620970577109e-04	-2.092371866321127427e-01
7.850000000000000000e+01	-1.631456443687857421e-17	4.274265170770430965e-03	9.974179402332941535e+00	5.008007288547984851e-04	7.117483721116293818e-04	-2.093942565702928971e-01
7.900000000000000000e+01	-1.631469148666497070e-17	4.256751377913912428e-03	9.973472519437056150e+00	4.999257354263220762e-04	7.124412307452015558e-04	-2.095487382034614543e-01
7.950000000000000000e+01	-1.631481682485664405e-17	4.240915866103209600e-03	9.972748736791190893e+00	4.990337728733690000e-04	7.131287787570933642e-04	-2.097005391572089872e-01
8.000000000000000000e+01	-1.631494055741594254e-17	4.226799627783070154e-03	9.972008618801735835e+00	4.981251151168063652e-04	7.138111096403427711e-04	-2.098495566561022485e-01
8.050000000000000000e+01	-1.631506276637890908e-17	4.214432684260084952e-03	9.971252764880953023e+00	4.971999618870010743e-04	7.144883179474297713e-04	-2.099956925137371200e-01
8.100000000000000000e+01	-1.631518352944754783e-17	4.203833917972411328e-03	9.970481488150239713e+00	4.962585931806760917e-04	7.151605377637684693e-04	-2.101388482345495357e-01
8.150000000000000000e+01	-1.631530293254595368e-17	4.195023939045705759e-03	9.969694552404007482e+00	4.953013128103898616e-04	7.158278978442999272e-04	-2.102789226408485201e-01
8.200000000000000000e+01	-1.631542106854422499e-17	4.188012989789724645e-03	9.968892910139622643e+00	4.943282972408229257e-04	7.164905501018627903e-04	-2.104158186574800471e-01
8.250000000000000000e+01	-1.631553797418643961e-17	4.182810119290972413e-03	9.968076954044818194e+00	4.933398853075635603e-04	7.171485122584127974e-04	-2.105494420204170325e-01
8.300000000000000000e+01	-1.631565374282072714e-17	4.179423044356807976e-03	9.967247113027168481e+00	4.923364959487325047e-04	7.178018941831756450e-04	-2.106796985306593206e-01
8.350000000000000000e+01	-1.631576844760438084e-17	4.177854741365074308e-03	9.966404103190086516e+00	4.913184428489415735e-04	7.184507876918605571e-04	-2.108064986679803188e-01
8.400000000000000000e+01	-1.631588215246772384e-17	4.178107939140141870e-03	9.965547193614790800e+00	4.902860454782678951e-04	7.190953126843284068e-04	-2.109297607856419621e-01
8.450000000000000000e+01	-1.631599491579994773e-17	4.180168006557460902e-03	9.964676393670080401e+00	4.892396784501536243e-04	7.197355797946605174e-04	-2.110494091587477028e-01
8.500000000000000000e+01	-1.631610680893975020e-17	4.184045919786471765e-03	9.963792420868402999e+00	4.881796944253857275e-04	7.203717056764880880e-04	-2.111653693742665538e-01
8.550000000000000000e+01	-1.631621788225791844e-17	4.189721659565983844e-03	9.962895200755406577e+00	4.871064492551333740e-04	7.210037796249351479e-04	-2.112775798041633124e-01
8.600000000000000000e+01	-1.631632819662953887e-17	4.197189427611376471e-03	9.961985692745866316e+00	4.860203111214364872e-04	7.216319050363034174e-04	-2.113859821813592055e-01
8.650000000000000000e+01	-1.631643780341915386e-17	4.206440263927642420e-03	9.961064443035915872e+00	4.849216479614715074e-04	7.222561601039448635e-04	-2.114905279752921086e-01
8.700000000000000000e+01	-1.631654675156319808e-17	4.217459674353550222e-03	9.960131223836055980e+00	4.838108214443023270e-04	7.228766282519949243e-04	-2.115911768060975695e-01
8.750000000000000000e+01	-1.631665509398847589e-17	4.230242190722822461e-03	9.959185961624809735e+00	4.826882146049461700e-04	7.234933894081940244e-04	-2.116878939757713407e-01
8.800000000000000000e+01	-1.631676287869086864e-17	4.244774820382891597e-03	9.958228378684815141e+00	4.815542263371877388e-04	7.241065120906999995e-04	-2.117806551227505441e-01
8.850000000000000000e+01	-1.631687014779847609e-17	4.261041825230184668e-03	9.957258485252994618e+00	4.804092017462489937e-04	7.247160537624307373e-04	-2.118694447156845850e-01
8.900000000000000000e+01	-1.631697694468023306e-17	4.279030990746389082e-03	9.956277561165732592e+00	4.792535190166684160e-04	7.253220696298249420e-04	-2.119542550582349250e-01
8.950000000000000000e+01	-1.631708330884466641e-17	4.298729184004910532e-03	9.955285932268383320e+00	4.780875437239588471e-04	7.259246097370507505e-04	-2.120350869889285061e-01
9.000000000000000000e+01	-1.631718928100781798e-17	4.320127324809837875e-03	9.954283355933855049e+00	4.769116551352958408e-04	7.265237279785934999e-04	-2.121119496074186928e-01
9.050000000000000000e+01	-1.631729489789643531e-17	4.343207585806137944e-03	9.953271350892315184e+00	4.757262339753561713e-04	7.271194563783926800e-04	-2.121848605173803359e-01
9.100000000000000000e+01	-1.631740019521014751e-17	4.367963237342740827e-03	9.952249404265046451e+00	4.745316367654867887e-04	7.277118476082074976e-04	-2.122538453505743994e-01
9.150000000000000000e+01	-1.631750520684835994e-17	4.394374379833966733e-03	9.951217148810391322e+00	4.733282424068811539e-04	7.283009129012763590e-04	-2.123189369181643638e-01
9.200000000000000000e+01	-1.631760988833633660e-17	4.422431658037267142e-03	9.950175405694878350e+00	4.721164221157100253e-04	7.288866968479640850e-04	-2.123801763380350205e-01
9.250000000000000000e+01	-1.631771442430073236e-17	4.452121702247942812e-03	9.949123436553160005e+00	4.708964751692128951e-04	7.294691977063943924e-04	-2.124376108204181490e-01
9.300000000000000000e+01	-1.631781876696292308e-17	4.483431299945519338e-03	9.948061312269770085e+00	4.696687776805964234e-04	7.300484280613196405e-04	-2.124912943825469358e-01
9.350000000000000000e+01	-1.631792294497087323e-17	4.516347787301647904e-03	9.946989796158796082e+00	4.684336628871522664e-04	7.306244043027988440e-04	-2.125412881670225018e-01
9.400000000000000000e+01	-1.631802698666895604e-17	4.550863215681117541e-03	9.945909008678947671e+00	4.671915016154463301e-04	7.311971833203096153e-04	-2.125876589364071589e-01
9.450000000000000000e+01	-1.631813091577271539e-17	4.586956577778108883e-03	9.944818608541115879e+00	4.659426213737204951e-04	7.317667248589844811e-04	-2.126304765634848826e-01
9.500000000000000000e+01	-1.631823475939371978e-17	4.624622988383265097e-03	9.943719830829087059e+00	4.646874231129569750e-04	7.323330658539512492e-04	-2.126698200218285484e-01
9.550000000000000000e+01	-1.631833854032917732e-17	4.663840728511093291e-03	9.942613963548026845e+00	4.634262112106691980e-04	7.328961813223242592e-04	-2.127057690888472241e-01
9.600000000000000000e+01	-1.631844228042889573e-17	4.704599607463424461e-03	9.941499673177304430e+00	4.621593282183105128e-04	7.334561024234912980e-04	-2.127384080726656412e-01
9.650000000000000000e+01	-1.631854600297407393e-17	4.746882251191400157e-03	9.940377466081864455e+00	4.608870930934978564e-04	7.340128378495944239e-04	-2.127678262359757877e-01
9.700000000000000000e+01	-1.631864972766198016e-17	4.790675581925748355e-03	9.939247647815694364e+00	4.596098932914992395e-04	7.345663584931128812e-04	-2.127941132108866762e-01
9.750000000000000000e+01	-1.631875347400708879e-17	4.835961478706606205e-03	9.938110796475543296e+00	4.583280376791821825e-04	7.351166677285048264e-04	-2.128173587850363535e-01
9.800000000000000000e+01	-1.631885726493716748e-17	4.882722634327370075e-03	9.936966035287271737e+00	4.570419259965260300e-04	7.356637187411819209e-04	-2.128376650797054459e-01
9.850000000000000000e+01	-1.631896111367068387e-17	4.930942158625629783e-03	9.935812543990934387e+00	4.557519195489371654e-04	7.362074831679950955e-04	-2.128551244629740546e-01
9.900000000000000000e+01	-1.631906503871810504e-17	4.980597160857501600e-03	9.934652256486959487e+00	4.544582745434240512e-04	7.367479869605526172e-04	-2.128698316632851029e-01
9.950000000000000000e+01	-1.631916905730670176e-17	5.031670867664547221e-03	9.933485135466030513e+00	4.531613810274060720e-04	7.372852484630238769e-04	-2.128818889036524498e-01
1.000000000000000000e+02	-1.631927318435572888e-17	5.084139176166633037e-03	9.932310418148867726e+00	4.518615654668933779e-04	7.378192331956340451e-04	-2.128913881810749753e-01
1.005000000000000000e+02	-1.631937743617589017e-17	5.137974881356201576e-03	9.931128138927514115e+00	4.505591740837086101e-04	7.383498893932629367e-04	-2.128984292230723108e-01
1.010000000000000000e+02	-1.631948182629040626e-17	5.193154432299197480e-03	9.929939189155822632e+00	4.492545836458701914e-04	7.388772121579706420e-04	-2.129031058254990394e-01
1.015000000000000000e+02	-1.631958636770101143e-17	5.249653323556296297e-03	9.928743260107690816e+00	4.479481431594087943e-04	7.394012159597394482e-04	-2.129055117394258734e-01
1.020000000000000000e+02	-1.631969108178581771e-17	5.307440597540751329e-03	9.927542166874067320e+00	4.466403199080565809e-04	7.399217696041216884e-04	-2.129057405159308081e-01
1.025000000000000000e+02	-1.631979596357655139e-17	5.366490655837990488e-03	9.926334210645684664e+00	4.453314953185967756e-04	7.404389287473875370e-04	-2.129038825827343773e-01
1.030000000000000000e+02	-1.631990103178414265e-17	5.426767221053171303e-03	9.925120948057990944e+00	4.440218826422946577e-04	7.409526856188935985e-04	-2.129000250091528657e-01
1.035000000000000000e+02	-1.632000629742881811e-17	5.488238069624936342e-03	9.923902888810102851e+00	4.427118818635828465e-04	7.414630378090285171e-04	-2.128942542585439135e-01
1.040000000000000000e+02	-1.632011176952956593e-17	5.550867834230735834e-03	9.922680598221475634e+00	4.414018597028431597e-04	7.419699388173872038e-04	-2.128866517670035263e-01
1.045000000000000000e+02	-1.632021745878740140e-17	5.614622027976356143e-03	9.921453488137252918e+00	4.400922085590634118e-04	7.424734402955528428e-04	-2.128772953750302510e-01
1.050000000000000000e+02	-1.632032337068485543e-17	5.679460920413536076e-03	9.920221343929528146e+00	4.387833289225810023e-04	7.429734628377552804e-04	-2.128662638286966113e-01
1.055000000000000000e+02	-1.632042951327208715e-17	5.745340445636229129e-03	9.918984316896869657e+00	4.374755974682547157e-04	7.434700114666311201e-04	-2.128536309911389646e-01
1.060000000000000000e+02	-1.632053589359930978e-17	5.812225594063889084e-03	9.917742706671408115e+00	4.361694501504626183e-04	7.439630825555757030e-04	-2.128394634950874220e-01
1.065000000000000000e+02	-1.632064251667271784e-17	5.880069178014714869e-03	9.916497016628371242e+00	4.348652961588003827e-04	7.444526565570155083e-04	-2.128238286820239300e-01
1.070000000000000000e+02	-1.632074939875565264e-17	5.948829440530874028e-03	9.915247294944869338e+00	4.335636391036722017e-04	7.449386158271192274e-04	-2.128067870463376532e-01
1.075000000000000000e+02	-1.632085652297929746e-17	6.018460585691201917e-03	9.913993897452440862e+00	4.322649948511750394e-04	7.454208660898484955e-04	-2.127883990503292022e-01
1.080000000000000000e+02	-1.632096390375294863e-17	6.088913142129881266e-03	9.912737063312491159e+00	4.309694984064383130e-04	7.458995433830690721e-04	-2.127687183850872354e-01
1.085000000000000000e+02	-1.632107154349484076e-17	6.160138549087032685e-03	9.911477187934629285e+00	4.296775911567336445e-04	7.463746445125359584e-04	-2.127477965778887259e-01
1.090000000000000000e+02	-1.632117944473300188e-17	6.232087376602291756e-03	9.910214633321253075e+00	4.283897896202635376e-04	7.468461658319038845e-04	-2.127256813301550697e-01
1.095000000000000000e+02	-1.632128760873714676e-17	6.304711809390588576e-03	9.908949854236242416e+00	4.271064554512217807e-04	7.473140432387724878e-04	-2.127024157662361081e-01
1.100000000000000000e+02	-1.632139603601676244e-17	6.377958812991590259e-03	9.907682148816432388e+00	4.258280466092757410e-04	7.477782273218952979e-04	-2.126780416949998198e-01
1.105000000000000000e+02	-1.632150472652330009e-17	6.451776341497069550e-03	9.906412816279388522e+00	4.245550027836069123e-04	7.482387337097709187e-04	-2.126525959453519077e-01
1.110000000000000000e+02	-1.632161367986840903e-17	6.526111452580529715e-03	9.905141555777259299e+00	4.232877937045086939e-04	7.486955375185059018e-04	-2.126261124527587809e-01
1.115000000000000000e+02	-1.632172289410784603e-17	6.600912802343490704e-03	9.903866831628565848e+00	4.220268768895149808e-04	7.491486106293922557e-04	-2.125986227478333379e-01
1.120000000000000000e+02	-1.632183236793616339e-17	6.676123982762801647e-03	9.902590845159958022e+00	4.207727199368405872e-04	7.495979225077924451e-04	-2.125701548294944565e-01
1.125000000000000000e+02	-1.632194209077871149e-17	6.751688121592141351e-03	9.901313247833002151e+00	4.195257630536864454e-04	7.500434061507207364e-04	-2.125407338451112405e-01
1.130000000000000000e+02	-1.632205207514236537e-17	6.827556289338728573e-03	9.900032844619161665e+00	4.182869454660968788e-04	7.504848857217224665e-04	-2.125103827406312762e-01
1.135000000000000000e+02	-1.632216230788140516e-17	6.903668124752185969e-03	9.898750616634480082e+00	4.170562133426059643e-04	7.509224713366342233e-04	-2.124791225881563494e-01
1.140000000000000000e+02	-1.632227278632620230e-17	6.979975500239687589e-03	9.897468674771589647e+00	4.158340131363459234e-04	7.513561569580939903e-04	-2.124469713871152965e-01
1.145000000000000000e+02	-1.632238350449445168e-17	7.056421523640311888e-03	9.896186071711513321e+00	4.146208117154055414e-04	7.517859060999105289e-04	-2.124139457024570576e-01
1.150000000000000000e+02	-1.632249445797651329e-17	7.132951646214811051e-03	9.894902125829014850e+00	4.134170652743539179e-04	7.522116798866266239e-04	-2.123800600534120619e-01
1.155000000000000000e+02	-1.632260563995227477e-17	7.209514076225210372e-03	9.893617379506164156e+00	4.122232664337233642e-04	7.526334360114277566e-04	-2.123453275436948395e-01
1.160000000000000000e+02	-1.632271704233219863e-17	7.286049515439050987e-03	9.892332548125686742e+00	4.110398745018041750e-04	7.530511223418154135e-04	-2.123097604251858450e-01
1.164999999999999858e+02	-1.632282866367194529e-17	7.362515419069072878e-03	9.891048375697822692e+00	4.098673574793980368e-04	7.534646977467781290e-04	-2.122733681541255635e-01
1.170000000000000142e+02	-1.632294048725191907e-17	7.438849306392701990e-03	9.889764092755084945e+00	4.087062153662727212e-04	7.538740906879318540e-04	-2.122361619369213248e-01
1.175000000000000142e+02	-1.632305251042616650e-17	7.515005619966009034e-03	9.888478771587584149e+00	4.075568849471370532e-04	7.542792482083999659e-04	-2.121981496821733482e-01
1.180000000000000142e+02	-1.632316472406992731e-17	7.590936024040984866e-03	9.887193513587613225e+00	4.064198330678459752e-04	7.546801317842484220e-04	-2.121593399704194138e-01
1.185000000000000000e+02	-1.632327712006775796e-17	7.666585296960349606e-03	9.885908700889407541e+00	4.052955146676046104e-04	7.550766504708150478e-04	-2.121197406771836713e-01
1.190000000000000000e+02	-1.632338968775386459e-17	7.741907834039014197e-03	9.884625089465075121e+00	4.041843739200258337e-04	7.554687459969800347e-04	-2.120793596032599093e-01
1.195000000000000000e+02	-1.632350241910514045e-17	7.816856667347316795e-03	9.883342360335776178e+00	4.030868478444794476e-04	7.558563406516950658e-04	-2.120382043646331094e-01
1.200000000000000000e+02	-1.632361530329676222e-17	7.891386083112657615e-03	9.882061044958783569e+00	4.020033866758808286e-04	7.562393565001935365e-04	-2.119962829089660772e-01
1.205000000000000000e+02	-1.632372830934217188e-17	7.965452762539515508e-03	9.880778955046679357e+00	4.009345728925649104e-04	7.566177167175474087e-04	-2.119536032950751214e-01
1.210000000000000000e+02	-1.632384146908729281e-17	8.039010038198879035e-03	9.879497172812614636e+00	3.998811070192215440e-04	7.569912800442389275e-04	-2.119101737797144114e-01
1.215000000000000000e+02	-1.632395475036438334e-17	8.112016425779090475e-03	9.878217529777545636e+00	3.988429133429675011e-04	7.573600421491052774e-04	-2.118660037889931735e-01
1.220000000000000000e+02	-1.632406814270280025e-17	8.184430861215754444e-03	9.876939098777196335e+00	3.978204535554526449e-04	7.577239094399168973e-04	-2.118211029463531736e-01
1.225000000000000000e+02	-1.632418163539191400e-17	8.256209521635984872e-03	9.875660863868526818e+00	3.968141993802121008e-04	7.580827599076177172e-04	-2.117754819913409692e-01
1.229999999999999858e+02	-1.632429521636161041e-17	8.327321483271150904e-03	9.874384969749939955e+00	3.958245304628791586e-04	7.584365306837997749e-04	-2.117291522725442410e-01
1.234999999999999858e+02	-1.632440887387035742e-17	8.397724757139258048e-03	9.873111526417437389e+00	3.948518896102903180e-04	7.587851324364914543e-04	-2.116821260992589326e-01
1.239999999999999858e+02	-1.632452259736104524e-17	8.467389952569171624e-03	9.871841104628941821e+00	3.938966682349629941e-04	7.591284248775514087e-04	-2.116344171614200631e-01
1.245000000000000142e+02	-1.632463637433070924e-17	8.536277800458505136e-03	9.870572061108660478e+00	3.929592766580464235e-04	7.594663579446072049e-04	-2.115860397315568187e-01
1.250000000000000142e+02	-1.632475019440356670e-17	8.604356371481618540e-03	9.869306189321003231e+00	3.920401073748307815e-04	7.597987523733332367e-04	-2.115370089701553158e-01
1.255000000000000142e+02	-1.632486404346499783e-17	8.671597715309096316e-03	9.868045108218357342e+00	3.911395249818826561e-04	7.601255433793952486e-04	-2.114873424939822666e-01
1.260000000000000000e+02	-1.632497791094714461e-17	8.737967327987941624e-03	9.866786976621954253e+00	3.902579375373928000e-04	7.604465741739410483e-04	-2.114370583159182471e-01
1.265000000000000000e+02	-1.632509178515221363e-17	8.803441267908026016e-03	9.865531424072814914e+00	3.893956537006905373e-04	7.607617137756199788e-04	-2.113861749409483293e-01
1.270000000000000000e+02	-1.632520565279933403e-17	8.867989725536179479e-03	9.864277409667744578e+00	3.885530522809146556e-04	7.610708179947821284e-04	-2.113347136930895376e-01
1.275000000000000000e+02	-1.632531950333532492e-17	8.931590951350740909e-03	9.863025618217299950e+00	3.877304455192068970e-04	7.613737958346872975e-04	-2.112826953609112379e-01
1.280000000000000000e+02	-1.632543332387520960e-17	8.994219284728760880e-03	9.861775770348250703e+00	3.869281650322112373e-04	7.616704914218076425e-04	-2.112301434674692668e-01
1.285000000000000000e+02	-1.632554710323401589e-17	9.055855184447281908e-03	9.860529416322245666e+00	3.861465423548657966e-04	7.619607974576270626e-04	-2.111770821892197947e-01
1.290000000000000000e+02	-1.632566079502385985e-17	9.116474442752152060e-03	9.859286623995865639e+00	3.853860578134379422e-04	7.622445144979608659e-04	-2.111235361629058283e-01
1.295000000000000000e+02	-1.632577445494259542e-17	9.176059720076993123e-03	9.858047759028456980e+00	3.846471595725412212e-04	7.625214881590592362e-04	-2.110695322787070616e-01
1.300000000000000000e+02	-1.632588803834256890e-17	9.234589699615509267e-03	9.856813383164112707e+00	3.839297620435316600e-04	7.627915831206555711e-04	-2.110150975428211895e-01
1.305000000000000000e+02	-1.632600153221763949e-17	9.292049762720433828e-03	9.855582269561899977e+00	3.832341906328267820e-04	7.630546680992378143e-04	-2.109602610501762066e-01
1.310000000000000000e+02	-1.632611492631405758e-17	9.348422779296256327e-03	9.854357249013254716e+00	3.825607021002116787e-04	7.633106100660972575e-04	-2.109050516521723817e-01
1.315000000000000000e+02	-1.632622820789486572e-17	9.403694913501639552e-03	9.853138284348300857e+00	3.819095919044801740e-04	7.635592360294655295e-04	-2.108494999349990462e-01
1.320000000000000000e+02	-1.632634136660008309e-17	9.457853411317414596e-03	9.851923046825826091e+00	3.812811441096982659e-04	7.638004232581942525e-04	-2.107936377284747864e-01
1.325000000000000000e+02	-1.632645439036883070e-17	9.510886205718398559e-03	9.850709820702084230e+00	3.806756152955233772e-04	7.640339743420661300e-04	-2.107374962469254487e-01
1.330000000000000000e+02	-1.632656726851037929e-17	9.562783224526234457e-03	9.849497734000596694e+00	3.800932874835244750e-04	7.642597279288073893e-04	-2.106811087810397665e-01
1.335000000000000000e+02	-1.632667999040690452e-17	9.613532412517397999e-03	9.848288006185667243e+00	3.795343146142490971e-04	7.644775027087148851e-04	-2.106245084186394168e-01
1.340000000000000000e+02	-1.632679254535899347e-17	9.663125818882756582e-03	9.847082882256104952e+00	3.789989239181171081e-04	7.646871541474454647e-04	-2.105677282630956382e-01
1.345000000000000000e+02	-1.632690492132515282e-17	9.711556000333994645e-03	9.845880913407601298e+00	3.784873671168596408e-04	7.648884914176690619e-04	-2.105108039346121063e-01
1.350000000000000000e+02	-1.632701710858346385e-17	9.758815558159317921e-03	9.844682056018543292e+00	3.779997885831181954e-04	7.650813350833447811e-04	-2.104537701680677941e-01
1.355000000000000000e+02	-1.632712909728836622e-17	9.804901130318484717e-03	9.843486888253735856e+00	3.775363961149111477e-04	7.652655275302651296e-04	-2.103966618939578370e-01
1.360000000000000000e+02	-1.632724087639332051e-17	9.849805851022075398e-03	9.842296180619165114e+00	3.770973571370801205e-04	7.654408841198793480e-04	-2.103395143100978415e-01
1.365000000000000000e+02	-1.632735243612099669e-17	9.893525342216293733e-03	9.841109183218447853e+00	3.766828450682183473e-04	7.656072332547070704e-04	-2.102823631314675867e-01
1.370000000000000000e+02	-1.632746376732548008e-17	9.936058298063647765e-03	9.839926480703859113e+00	3.762929734997179257e-04	7.657643943592602493e-04	-2.102252434765109479e-01
1.375000000000000000e+02	-1.632757485964966178e-17	9.977401189801664294e-03	9.838747779732509358e+00	3.759279022432957754e-04	7.659121933559610114e-04	-2.101681917979765502e-01
1.380000000000000000e+02	-1.632768570318066328e-17	1.001755350981872565e-02	9.837573168433717541e+00	3.755877617138012807e-04	7.660504594358107924e-04	-2.101112426907945363e-01
1.385000000000000000e+02	-1.632779629071976829e-17	1.005651709479444753e-02	9.836403605835217334e+00	3.752726744319044832e-04	7.661790130177342133e-04	-2.100544328224343560e-01
1.390000000000000000e+02	-1.632790659277480479e-17	1.009428724632288089e-02	9.835238821615208238e+00	3.749830480216790923e-04	7.662976184966171882e-04	-2.099977968516511806e-01
1.395000000000000000e+02	-1.632801663798950025e-17	1.013086848814643594e-02	9.834080184742921560e+00	3.747186754353505666e-04	7.664061393235423614e-04	-2.099413694263867203e-01
1.400000000000000000e+02	-1.632812640037844979e-17	1.016625962350709185e-02	9.832926755854849432e+00	3.744796542483589297e-04	7.665044113580659832e-04	-2.098851863326226252e-01
1.405000000000000000e+02	-1.632823587039489881e-17	1.020046689277341601e-02	9.831778095805836060e+00	3.742660308837609867e-04	7.665922561810022693e-04	-2.098292813523442712e-01
1.410000000000000000e+02	-1.632834504024422980e-17	1.023349159423687406e-02	9.830634785769644779e+00	3.740779133124628249e-04	7.666695316011121848e-04	-2.097736878750614542e-01
1.415000000000000000e+02	-1.632845390106735914e-17	1.026533724141868477e-02	9.829494010499848500e+00	3.739153724923908280e-04	7.667360352902181887e-04	-2.097184404325567186e-01
1.420000000000000000e+02	-1.632856244659668526e-17	1.029600901405529866e-02	9.828356143051136584e+00	3.737784495851548153e-04	7.667916117981583152e-04	-2.096635720102930922e-01
1.425000000000000000e+02	-1.632867066834923247e-17	1.032551152758313419e-02	9.827221390247020238e+00	3.736672261194936250e-04	7.668361000343152647e-04	-2.096091146569519781e-01
1.430000000000000000e+02	-1.632877855981544075e-17	1.035385023222631928e-02	9.826090619564217477e+00	3.735817331612112662e-04	7.668693178864997764e-04	-2.095551004238580539e-01
1.435000000000000000e+02	-1.632888611205500465e-17	1.038103247150677991e-02	9.824965645540675752e+00	3.735219665791978424e-04	7.668910963301529609e-04	-2.095015598717482053e-01
1.440000000000000000e+02	-1.632899332096623571e-17	1.040706313733908914e-02	9.823845821883821827e+00	3.734879341954103573e-04	7.669012021309070185e-04	-2.094485251701937722e-01
1.445000000000000000e+02	-1.632910017700938664e-17	1.043195143773197400e-02	9.822733051242069635e+00	3.734796436746337959e-04	7.668995290888205299e-04	-2.093960247844302569e-01
1.450000000000000000e+02	-1.632920667672134572e-17	1.045570300961439110e-02	9.821625651274610291e+00	3.734970579877634408e-04	7.668858880499273504e-04	-2.093440889633014501e-01
1.455000000000000000e+02	-1.632931281206926562e-17	1.047832865339195368e-02	9.820525702092970377e+00	3.735401870896065614e-04	7.668601494836739876e-04	-2.092927459321885786e-01
1.460000000000000000e+02	-1.632941857749658885e-17	1.049983728794694725e-02	9.819431252769909690e+00	3.736089856880913610e-04	7.668221184218081783e-04	-2.092420230852687357e-01
1.465000000000000000e+02	-1.632952396742220770e-17	1.052023691651192937e-02	9.818339950520060810e+00	3.737034028931969639e-04	7.667716519319964187e-04	-2.091919483613800257e-01
1.470000000000000000e+02	-1.632962897662458406e-17	1.053953982347640567e-02	9.817252604739609367e+00	3.738234081917388347e-04	7.667086045994693988e-04	-2.091425482088796750e-01
1.475000000000000000e+02	-1.632973359981353040e-17	1.055775332510784648e-02	9.816172046228967218e+00	3.739689048205909242e-04	7.666327822199549887e-04	-2.090938477407623119e-01
1.480000000000000000e+02	-1.632983783128716320e-17	1.057489086332585870e-02	9.815095530870987517e+00	3.741398559775226443e-04	7.665440738039372166e-04	-2.090458723003572883e-01
1.485000000000000000e+02	-1.632994166852733982e-17	1.059095920948503224e-02	9.814024388539536403e+00	3.743361332355080911e-04	7.664422976312129611e-04	-2.089986464788519682e-01
1.490000000000000000e+02	-1.633004514823900014e-17	1.060597387204692717e-02	9.812958191317257217e+00	3.745577801886549717e-04	7.663272965255775535e-04	-2.089521934589115282e-01
1.495000000000000000e+02	-1.633014818168754433e-17	1.061994807065587583e-02	9.811897542388091864e+00	3.748046798190273095e-04	7.661989247840388963e-04	-2.089065365967672505e-01
1.500000000000000000e+02	-1.633025080582777162e-17	1.063289276200403248e-02	9.810843802994263285e+00	3.750766147553061887e-04	7.660570741067381081e-04	-2.088616974867773535e-01
1.505000000000000000e+02	-1.633035301919509087e-17	1.064482072386709749e-02	9.809796708675023069e+00	3.753734839604117566e-04	7.659016016181473740e-04	-2.088176980558330287e-01
1.510000000000000000e+02	-1.633045481695071557e-17	1.065574464542315414e-02	9.808754559562366637e+00	3.756951621611382503e-04	7.657324182782535927e-04	-2.087745588615942671e-01
1.515000000000000000e+02	-1.633055619656731409e-17	1.066567866126042104e-02	9.807720506440618990e+00	3.760415193648048793e-04	7.655493853653268059e-04	-2.087323004834031881e-01
1.520000000000000000e+02	-1.633065715491316721e-17	1.067463777921210527e-02	9.806692179067201920e+00	3.764124215589869510e-04	7.653524051417916023e-04	-2.086909423239213246e-01
1.525000000000000000e+02	-1.633075769070143015e-17	1.068263529277093532e-02	9.805671574272983193e+00	3.768077398568939022e-04	7.651413571287309914e-04	-2.086505036770864019e-01
1.530000000000000000e+02	-1.633085779930425967e-17	1.068968598289154678e-02	9.804658922953448652e+00	3.772272951131270223e-04	7.649161111668248024e-04	-2.086110026470637535e-01
1.535000000000000000e+02	-1.633095748079549128e-17	1.069580391315021542e-02	9.803651146445794495e+00	3.776709303702391091e-04	7.646765388285835805e-04	-2.085724575245633539e-01
1.540000000000000000e+02	-1.633105673191326836e-17	1.070100572211296619e-02	9.802648455009620676e+00	3.781384409092233877e-04	7.644225458777128852e-04	-2.085348856024196451e-01
1.545000000000000000e+02	-1.633115555234835127e-17	1.070530778208971662e-02	9.801650011405858010e+00	3.786296175868738493e-04	7.641540226678196230e-04	-2.084983039729990661e-01
1.550000000000000000e+02	-1.633125393992292923e-17	1.070872415498769388e-02	9.800655856798652366e+00	3.791442861906711378e-04	7.638708730616531814e-04	-2.084627288773164555e-01
1.555000000000000000e+02	-1.633135189384809512e-17	1.071127140857441526e-02	9.799666589857602972e+00	3.796822250507573822e-04	7.635729918719326914e-04	-2.084281764978541118e-01
1.560000000000000000e+02	-1.633144941258100648e-17	1.071296596902019879e-02	9.798683157049339343e+00	3.802432183177476672e-04	7.632602886294934412e-04	-2.083946621196486049e-01
1.565000000000000000e+02	-1.633154649784563256e-17	1.071382389652265205e-02	9.797705481527659188e+00	3.808270500831598734e-04	7.629326527472635958e-04	-2.083622013088896052e-01
1.570000000000000000e+02	-1.633164314698618683e-17	1.071386227998090586e-02	9.796735648137486763e+00	3.814334706317174407e-04	7.625900298196256659e-04	-2.083308086915814095e-01
1.575000000000000000e+02	-1.633173936240766582e-17	1.071309887233350307e-02	9.795770912413670928e+00	3.820622379258437019e-04	7.622323303938362618e-04	-2.083004989950656416e-01
1.580000000000000000e+02	-1.633183514310612079e-17	1.071154951196002028e-02	9.794811239822033500e+00	3.827131034736550659e-04	7.618594990741033718e-04	-2.082712861392691517e-01
1.585000000000000000e+02	-1.633193048881946194e-17	1.070923195048673060e-02	9.793857292203595577e+00	3.833858269520837715e-04	7.614714496232362134e-04	-2.082431838514278710e-01
1.590000000000000000e+02	-1.633202540295380576e-17	1.070616300117766331e-02	9.792911332474268704e+00	3.840801252493321414e-04	7.610681329754097075e-04	-2.082162062188925300e-01
1.595000000000000000e+02	-1.633211988360713775e-17	1.070236045931702122e-02	9.791970073303609468e+00	3.847957576054198640e-04	7.606494770524120739e-04	-2.081903655921012730e-01
1.600000000000000000e+02	-1.633221393492571698e-17	1.069784144047159109e-02	9.791035367194982797e+00	3.855324268359001287e-04	7.602154263332177100e-04	-2.081656761471236405e-01
1.605000000000000000e+02	-1.633230755606561944e-17	1.069262381621779653e-02	9.790107308154826882e+00	3.862898549691108629e-04	7.597659430520299411e-04	-2.081421497839732460e-01
1.610000000000000000e+02	-1.633240075169774910e-17	1.068672559896240680e-02	9.789185344866890404e+00	3.870677378180264008e-04	7.593009767187754904e-04	-2.081197995906247100e-01
1.615000000000000000e+02	-1.633249352088185156e-17	1.068016392472249596e-02	9.788269335027713680e+00	3.878657954343194729e-04	7.588204883402430287e-04	-2.080986374522212634e-01
1.620000000000000000e+02	-1.633258586907101101e-17	1.067295719187243488e-02	9.787359807864456585e+00	3.886836807693057469e-04	7.583244428081821562e-04	-2.080786760387453305e-01
1.625000000000000000e+02	-1.633267779543134601e-17	1.066512198142351153e-02	9.786457136105555676e+00	3.895211171261469293e-04	7.578128057887086131e-04	-2.080599267786072681e-01
1.630000000000000000e+02	-1.633276930647840392e-17	1.065667649107557985e-02	9.785561172734839275e+00	3.903777934744201406e-04	7.572855472129904264e-04	-2.080424019512890355e-01
1.635000000000000000e+02	-1.633286042717561720e-17	1.064763815009331024e-02	9.784673285798259457e+00	3.912533569762893381e-04	7.567426503790906705e-04	-2.080261130154820171e-01
1.640000000000000000e+02	-1.633295111157485181e-17	1.063802442772286173e-02	9.783791036424387855e+00	3.921474179802522685e-04	7.561840539436640116e-04	-2.080110715950406475e-01
1.645000000000000000e+02	-1.633304139083585159e-17	1.062785260122873360e-02	9.782914253862028175e+00	3.930596825245664516e-04	7.556097854310828794e-04	-2.079972890271018782e-01
1.650000000000000000e+02	-1.633313126579139789e-17	1.061714102300759764e-02	9.782041909881185049e+00	3.939898113744407502e-04	7.550198274650315013e-04	-2.079847761563725084e-01
1.655000000000000000e+02	-1.633322074205324072e-17	1.060590580237575666e-02	9.781173988014517207e+00	3.949374661050498916e-04	7.544141860722468210e-04	-2.079735440263762447e-01
1.660000000000000000e+02	-1.633330982181850255e-17	1.059416413325408278e-02	9.780311958273623318e+00	3.959023020663437857e-04	7.537928842306988427e-04	-2.079636033314651300e-01
1.665000000000000000e+02	-1.633339851260621108e-17	1.058193334312369262e-02	9.779454691058980131e+00	3.968839820017196337e-04	7.531559307457097062e-04	-2.079549651125403575e-01
1.670000000000000000e+02	-1.633348681608813823e-17	1.056922954523882227e-02	9.778601949988003028e+00	3.978821280494845999e-04	7.525033488753721288e-04	-2.079476395514594511e-01
1.675000000000000000e+02	-1.633357473910898970e-17	1.055606848854940757e-02	9.777756980996613834e+00	3.988963649731448432e-04	7.518351669793074026e-04	-2.079416372042252326e-01
1.680000000000000000e+02	-1.633366228542011034e-17	1.054246722484349606e-02	9.776919636993264717e+00	3.999263122557180196e-04	7.511513969306993872e-04	-2.079369681170976647e-01
1.685000000000000000e+02	-1.633374946151172382e-17	1.052844346591150400e-02	9.776086423309669371e+00	4.009715895476875986e-04	7.504520566719258094e-04	-2.079336423755973051e-01
1.690000000000000000e+02	-1.633383627102930121e-17	1.051401081587858242e-02	9.775258906351449895e+00	4.020318214375488545e-04	7.497371947629132569e-04	-2.079316697699231387e-01
1.695000000000000000e+02	-1.633392272141796998e-17	1.049918591145453453e-02	9.774436699123260297e+00	4.031066207826177741e-04	7.490068324463903344e-04	-2.079310601253374080e-01
1.700000000000000000e+02	-1.633400881715833991e-17	1.048398177115678238e-02	9.773618769980897625e+00	4.041955787395562125e-04	7.482610339301338327e-04	-2.079318227815733222e-01
1.705000000000000000e+02	-1.633409456363940333e-17	1.046841732602277024e-02	9.772806101674413881e+00	4.052983251667675976e-04	7.474998138090628835e-04	-2.079339667269009262e-01
1.710000000000000000e+02	-1.633417996837245034e-17	1.045250048697879061e-02	9.771998056355919005e+00	4.064144232367866705e-04	7.467232748244240952e-04	-2.079375016618612571e-01
1.715000000000000000e+02	-1.633426503818209536e-17	1.043625115547279492e-02	9.771195985022833597e+00	4.075434915702868741e-04	7.459314464682374052e-04	-2.079424361968379986e-01
1.720000000000000000e+02	-1.633434977763352267e-17	1.041968358014319987e-02	9.770399902959139737e+00	4.086851388434885129e-04	7.451243704606205168e-04	-2.079487788956682903e-01
1.725000000000000000e+02	-1.633443419336744041e-17	1.040281001193683712e-02	9.769608614002482483e+00	4.098389590016963480e-04	7.443021299425799878e-04	-2.079565381247656941e-01
1.730000000000000000e+02	-1.633451829299625771e-17	1.038563878790251492e-02	9.768821499357176918e+00	4.110045215403640884e-04	7.434648313736335603e-04	-2.079657221626921848e-01
1.735000000000000000e+02	-1.633460208332265187e-17	1.036818750621106705e-02	9.768037394353440206e+00	4.121814328221914611e-04	7.426125751503316825e-04	-2.079763389564785458e-01
1.740000000000000000e+02	-1.633468557029548461e-17	1.035046821114381406e-02	9.767256710552285170e+00	4.133692967446107825e-04	7.417453802108828860e-04	-2.079883959216942413e-01
1.745000000000000000e+02	-1.633476876203492954e-17	1.033249445049823530e-02	9.766480914904642319e+00	4.145676927214313949e-04	7.408633496559499437e-04	-2.080019007789659369e-01
1.750000000000000000e+02	-1.633485166473414568e-17	1.031427376821475277e-02	9.765710839492898643e+00	4.157761984395800603e-04	7.399665894678579851e-04	-2.080168604087629103e-01
1.755000000000000000e+02	-1.633493428581587348e-17	1.029581662198758053e-02	9.764946692764310043e+00	4.169943845690796645e-04	7.390552364084211233e-04	-2.080332816587299460e-01
1.760000000000000000e+02	-1.633501663362127855e-17	1.027713883264348010e-02	9.764190310200570266e+00	4.182218654066145670e-04	7.381293916762205571e-04	-2.080511710808694292e-01
1.765000000000000000e+02	-1.633509871492661137e-17	1.025824870377536370e-02	9.763441321310592613e+00	4.194582196855579882e-04	7.371891058038485033e-04	-2.080705348170445446e-01
1.770000000000000000e+02	-1.633518053682559884e-17	1.023915504812241209e-02	9.762698871780763454e+00	4.207030145544085413e-04	7.362345385097802779e-04	-2.080913788507840201e-01
1.775000000000000000e+02	-1.633526210788838886e-17	1.021986484770101393e-02	9.761963772165296760e+00	4.219558266614476904e-04	7.352657821408720628e-04	-2.081137087122313656e-01
1.780000000000000000e+02	-1.633534343484772130e-17	1.020038967667312620e-02	9.761233870261364132e+00	4.232162510686808955e-04	7.342829743454980023e-04	-2.081375296284260490e-01
1.785000000000000000e+02	-1.633542452651786260e-17	1.018073400532930155e-02	9.760510546147584066e+00	4.244838272311916632e-04	7.332862578936421910e-04	-2.081628465957452156e-01
1.790000000000000000e+02	-1.633550538943152398e-17	1.016090951524099319e-02	9.759793637571789304e+00	4.257581759717619409e-04	7.322757459901476978e-04	-2.081896640824651146e-01
1.795000000000000000e+02	-1.633558603329712110e-17	1.014092705667892468e-02	9.759083074104202282e+00	4.270388620809999832e-04	7.312515976544305390e-04	-2.082179864269055880e-01
1.800000000000000000e+02	-1.633566646463927626e-17	1.012078653817664875e-02	9.758378181883525571e+00	4.283254756372894992e-04	7.302139237362915156e-04	-2.082478173493824969e-01
1.805000000000000000e+02	-1.633574669200744826e-17	1.010049613261188028e-02	9.757677964666466863e+00	4.296175975409256787e-04	7.291628840587910127e-04	-2.082791604836465860e-01
1.810000000000000000e+02	-1.633582672299710113e-17	1.008006264274726414e-02	9.756982086729298231e+00	4.309148098837206490e-04	7.280986296892526114e-04	-2.083120188468459144e-01
1.815000000000000000e+02	-1.633590656694189842e-17	1.005948883243537942e-02	9.756291042725734997e+00	4.322166786705909950e-04	7.270213037229577039e-04	-2.083463953637720578e-01
1.820000000000000000e+02	-1.633598623072414309e-17	1.003878326159033871e-02	9.755603372050305921e+00	4.335228003645169451e-04	7.259310724042283098e-04	-2.083822923879766476e-01
1.825000000000000000e+02	-1.633606572294910583e-17	1.001794944638546500e-02	9.754919318493646685e+00	4.348327376100007613e-04	7.248280938032076667e-04	-2.084197120176569662e-01
1.830000000000000000e+02	-1.633614505208285729e-17	9.996989849271772227e-03	9.754239441573732350e+00	4.361461107188525379e-04	7.237125459638997938e-04	-2.084586559256798310e-01
1.835000000000000000e+02	-1.633622422685287381e-17	9.975906309165984143e-03	9.753566421952239551e+00	4.374625230491383508e-04	7.225845832973530917e-04	-2.084991254086157042e-01
1.840000000000000000e+02	-1.633630325392435828e-17	9.954703474450805542e-03	9.752900008647443997e+00	4.387815205817809290e-04	7.214443842908411326e-04	-2.085411214905302235e-01
1.845000000000000000e+02	-1.633638214272760663e-17	9.933382579884479993e-03	9.752238601662410744e+00	4.401027335541938916e-04	7.202921263118050718e-04	-2.085846447418673311e-01
1.850000000000000000e+02	-1.633646090108162020e-17	9.911947430708707360e-03	9.751582007425817267e+00	4.414257244148523328e-04	7.191279739806800313e-04	-2.086296954097304202e-01
1.855000000000000000e+02	-1.633653953796721368e-17	9.890398242065612244e-03	9.750931952052328100e+00	4.427500779321853373e-04	7.179521158533206434e-04	-2.086762733820884119e-01
1.860000000000000000e+02	-1.633661806067871886e-17	9.868733964072827838e-03	9.750287147266579524e+00	4.440754261905218315e-04	7.167647454365441402e-04	-2.087243781802681220e-01
1.865000000000000000e+02	-1.633669647857632784e-17	9.846955501958357809e-03	9.749646416836819540e+00	4.454013722253950380e-04	7.155660468321221098e-04	-2.087740089876121974e-01
1.870000000000000000e+02	-1.633677479844473744e-17	9.825062108380987203e-03	9.749010286469678377e+00	4.467275010455958083e-04	7.143562102462026929e-04	-2.088251646411693752e-01
1.875000000000000000e+02	-1.633685303008934695e-17	9.803055055318801378e-03	9.748377509699917454e+00	4.480534256332107117e-04	7.131354295100304557e-04	-2.088778436097235847e-01
1.880000000000000000e+02	-1.633693118106063069e-17	9.780933280518712761e-03	9.747748302741046089e+00	4.493787431937948146e-04	7.119038962897209942e-04	-2.089320440798438372e-01
1.885000000000000000e+02	-1.633700925354754824e-17	9.758691573935406038e-03	9.747122940010941150e+00	4.507029934224176604e-04	7.106618692866284838e-04	-2.089877639711428814e-01
1.890000000000000000e+02	-1.633708726791042084e-17	9.736329839244611470e-03	9.746501895410638383e+00	4.520256962017633906e-04	7.094095778355833477e-04	-2.090450008139219107e-01
1.895000000000000000e+02	-1.633716522586883584e-17	9.713843154125411869e-03	9.745886306989158143e+00	4.533466511000200155e-04	7.081471091296162677e-04	-2.091037516234620919e-01
1.900000000000000000e+02	-1.633724313594351099e-17	9.691229916131281069e-03	9.745274808478756157e+00	4.546654767917022413e-04	7.068746770620184519e-04	-2.091640133876695729e-01
1.905000000000000000e+02	-1.633732100599686270e-17	9.668486724619786490e-03	9.744669376016563689e+00	4.559817966166823926e-04	7.055924984298842829e-04	-2.092257826473788163e-01
1.910000000000000000e+02	-1.633739884399351107e-17	9.645609244494980986e-03	9.744068575184519077e+00	4.572952495783995375e-04	7.043007893838010985e-04	-2.092890557690502695e-01
1.915000000000000000e+02	-1.633747665926184726e-17	9.622592335567007465e-03	9.743472121875115022e+00	4.586054720348641629e-04	7.029997872923044247e-04	-2.093538286875017418e-01
1.920000000000000000e+02	-1.633755445843754731e-17	9.599428321542419554e-03	9.742879108088269291e+00	4.599120800931858649e-04	7.016896823670700986e-04	-2.094200971853567572e-01
1.925000000000000000e+02	-1.633763224974987570e-17	9.576114211114403890e-03	9.742290390656263455e+00	4.612147128988140299e-04	7.003707004663914512e-04	-2.094878567640588996e-01
1.930000000000000000e+02	-1.633771004084033388e-17	9.552641945302552118e-03	9.741706521600868030e+00	4.625129936037678858e-04	6.990430530191843071e-04	-2.095571025478877858e-01
1.935000000000000000e+02	-1.633778784031977620e-17	9.529008241295154266e-03	9.741127776661757665e+00	4.638065866113639602e-04	6.977069717948195058e-04	-2.096278296381958728e-01
1.940000000000000000e+02	-1.633786565483427875e-17	9.505203918379371078e-03	9.740552615195706920e+00	4.650951195179715337e-04	6.963626695794508702e-04	-2.097000326282616456e-01
1.945000000000000000e+02	-1.633794349308853643e-17	9.481221529444569529e-03	9.739980456214434312e+00	4.663782470233674587e-04	6.950103414937608155e-04	-2.097737062496877747e-01
1.950000000000000000e+02	-1.633802136246439220e-17	9.457051161890873275e-03	9.739410577663520030e+00	4.676556128054589184e-04	6.936502372238169531e-04	-2.098488444547025877e-01
1.955000000000000000e+02	-1.633809926994791505e-17	9.432685826643619556e-03	9.738845847398220457e+00	4.689268786403157671e-04	6.922825460769531977e-04	-2.099254415564369702e-01
1.960000000000000000e+02	-1.633817722401385615e-17	9.408116601070824411e-03	9.738286636846561706e+00	4.701917027221056691e-04	6.909074944994146594e-04	-2.100034913126543890e-01
1.965000000000000000e+02	-1.633825523115878397e-17	9.383334836165574400e-03	9.737731405455704703e+00	4.714497593941614642e-04	6.895253081700593182e-04	-2.100829874245956630e-01
1.970000000000000000e+02	-1.633833329960718666e-17	9.358329801253345223e-03	9.737180606805489802e+00	4.727007247901812660e-04	6.881362003551200809e-04	-2.101639235400762640e-01
1.975000000000000000e+02	-1.633841143626230589e-17	9.333094320372986932e-03	9.736634869155874838e+00	4.739442675838286987e-04	6.867404098266203681e-04	-2.102462926429845280e-01
1.980000000000000000e+02	-1.633848964859134183e-17	9.307614924477319862e-03	9.736093993952204428e+00	4.751800715549919806e-04	6.853381397509813663e-04	-2.103300880496501990e-01
1.985000000000000000e+02	-1.633856794346716808e-17	9.281881818571167952e-03	9.735558323052647012e+00	4.764078243770007259e-04	6.839296268142811474e-04	-2.104153028428799865e-01
1.990000000000000000e+02	-1.633864632744180139e-17	9.255879680821393896e-03	9.735027990482150173e+00	4.776272031072723197e-04	6.825150857897734720e-04	-2.105019296025232578e-01
1.995000000000000000e+02	-1.633872480815259245e-17	9.229601431838225373e-03	9.734502680611472059e+00	4.788379171087562029e-04	6.810947394901507900e-04	-2.105899612978394675e-01
2.000000000000000000e+02	-1.633880339308243237e-17	9.203035052467565050e-03	9.733982478916519909e+00	4.800396376252715684e-04	6.796688488156818302e-04	-2.106793902149549091e-01
2.005000000000000000e+02	-1.633888208818712854e-17	9.176166243628340949e-03	9.733466168202982161e+00	4.812320846308360879e-04	6.782375940765729199e-04	-2.107702089389613398e-01
2.010000000000000000e+02	-1.633896090082839872e-17	9.148982349186339513e-03	9.732954108832513995e+00	4.824149613968182950e-04	6.768011998982545116e-04	-2.108624097538100706e-01
2.015000000000000000e+02	-1.633903983705547486e-17	9.121470868290416575e-03	9.732445950450024696e+00	4.835879615398627090e-04	6.753599097146763611e-04	-2.109559848789310521e-01
2.020000000000000000e+02	-1.633911890411882991e-17	9.093616791791461068e-03	9.731940722722498549e+00	4.847508298091374656e-04	6.739138941708997009e-04	-2.110509262178681678e-01
2.025000000000000000e+02	-1.633919810850626550e-17	9.065408311332904395e-03	9.731439023877181071e+00	4.859032441713440997e-04	6.724634301274899292e-04	-2.111472259820889041e-01
2.030000000000000000e+02	-1.633927745558815871e-17	9.036830189668386068e-03	9.730941786618144462e+00	4.870449481976587983e-04	6.710087032165038641e-04	-2.112448758885931699e-01
2.035000000000000000e+02	-1.633935695224733941e-17	9.007868821302113596e-03	9.730448925168422747e+00	4.881756188929778080e-04	6.695499787746624163e-04	-2.113438676550977724e-01
2.040000000000000000e+02	-1.633943660578748247e-17	8.978506824830603805e-03	9.729959291279632438e+00	4.892950490089542810e-04	6.680874079297041647e-04	-2.114441932726154882e-01
2.045000000000000000e+02	-1.633951642050600628e-17	8.948729894246146635e-03	9.729474103077189184e+00	4.904029403708194332e-04	6.666212345287283059e-04	-2.115458440470947832e-01
2.050000000000000000e+02	-1.633959640352816445e-17	8.918522389586555632e-03	9.728993733987364223e+00	4.914990498003225620e-04	6.651516581434578114e-04	-2.116488117435432192e-01
2.055000000000000000e+02	-1.633967656135257772e-17	8.887871062632564378e-03	9.728517967922661214e+00	4.925830960027499086e-04	6.636789118616401350e-04	-2.117530878761819113e-01
2.060000000000000000e+02	-1.633975689837535837e-17	8.856758234509541292e-03	9.728046477207479725e+00	4.936548319069212262e-04	6.622031981524389987e-04	-2.118586637326482780e-01
2.065000000000000000e+02	-1.633983742238164833e-17	8.825165906320342826e-03	9.727579750545075399e+00	4.947140106136466197e-04	6.607247224353438725e-04	-2.119655308671048732e-01
2.070000000000000000e+02	-1.633991813707173218e-17	8.793079283179667735e-03	9.727117191598509294e+00	4.957603697114934451e-04	6.592437072983989982e-04	-2.120736803714796670e-01
2.075000000000000000e+02	-1.633999904901178612e-17	8.760478911817170741e-03	9.726658754785491467e+00	4.967937025653211720e-04	6.577603266213367115e-04	-2.121831036310464491e-01
2.080000000000000000e+02	-1.634008016303238756e-17	8.727347589584537324e-03	9.726203684665884808e+00	4.978137623857958232e-04	6.562747894088597714e-04	-2.122937918044555672e-01
2.085000000000000000e+02	-1.634016148567340296e-17	8.693670618312148574e-03	9.725751091155311556e+00	4.988203032698301179e-04	6.547873091164348050e-04	-2.124057363092244632e-01
2.090000000000000000e+02	-1.634024302180504075e-17	8.659430996818078680e-03	9.725302659656499316e+00	4.998130787317588445e-04	6.532981083113348006e-04	-2.125189279540262433e-01
2.095000000000000000e+02	-1.634032477699602106e-17	8.624607031802161011e-03	9.724859747435735002e+00	5.007918945627887501e-04	6.518073401257155853e-04	-2.126333581334201861e-01
2.100000000000000000e+02	-1.634040675480759791e-17	8.589183887197093803e-03	9.724421368888199524e+00	5.017565127401939565e-04	6.503152226357820399e-04	-2.127490177137718597e-01
2.105000000000000000e+02	-1.634048896180004025e-17	8.553137520305125960e-03	9.723986259767301021e+00	5.027067220713330722e-04	6.488219248569729617e-04	-2.128658977962139265e-01
2.110000000000000000e+02	-1.634057140216438429e-17	8.516452145458215661e-03	9.723554284010004878e+00	5.036423029818288622e-04	6.473276579821204534e-04	-2.129839894552304491e-01
2.115000000000000000e+02	-1.634065408230599875e-17	8.479110390602324562e-03	9.723127986965117486e+00	5.045630481666459922e-04	6.458325984532220293e-04	-2.131032838487654790e-01
2.120000000000000000e+02	-1.634073700496289967e-17	8.441092142068297097e-03	9.722706224653069995e+00	5.054687475869937404e-04	6.443369490929383740e-04	-2.132237716507137393e-01
2.125000000000000000e+02	-1.634082017559082441e-17	8.402378395415865259e-03	9.722287878293169427e+00	5.063591981597186228e-04	6.428408652485729765e-04	-2.133454440551847964e-01
2.130000000000000000e+02	-1.634090359944330003e-17	8.362947994013590972e-03	9.721874360600690324e+00	5.072341827215209268e-04	6.413445110284173543e-04	-2.134682918814369557e-01
2.135000000000000000e+02	-1.634098728044726377e-17	8.322779843909810724e-03	9.721466794481203877e+00	5.080935337535382639e-04	6.398481035804028712e-04	-2.135923062073395717e-01
2.140000000000000000e+02	-1.634107122508309397e-17	8.281857233261828363e-03	9.721063003565248550e+00	5.089370479533786773e-04	6.383517912743125666e-04	-2.137174781553908276e-01
2.145000000000000000e+02	-1.634115543431797724e-17	8.240157363488735329e-03	9.720662447648871662e+00	5.097645283081080969e-04	6.368557497790438377e-04	-2.138437983180956625e-01
2.150000000000000000e+02	-1.634123991859804974e-17	8.197658757959266559e-03	9.720265271544274555e+00	5.105758804277385097e-04	6.353601290104176529e-04	-2.139712575295437680e-01
2.155000000000000000e+02	-1.634132467338620570e-17	8.154345123461668315e-03	9.719871278809167237e+00	5.113710051195465445e-04	6.338649731549117310e-04	-2.140998470189554304e-01
2.160000000000000000e+02	-1.634140970586655517e-17	8.110191728168344300e-03	9.719480870421845609e+00	5.121495497231068166e-04	6.323706154886843704e-04	-2.142295576032194893e-01
2.165000000000000000e+02	-1.634149502133597866e-17	8.065179041150010927e-03	9.719092848163144893e+00	5.129112976210104197e-04	6.308771848851726666e-04	-2.143603801519004537e-01
2.170000000000000000e+02	-1.634158062462572536e-17	8.019285500547257417e-03	9.718708224175209409e+00	5.136561380355164240e-04	6.293848505956566031e-04	-2.144923059648255470e-01
2.175000000000000000e+02	-1.634166651712870791e-17	7.972489224192498905e-03	9.718327259101316784e+00	5.143838971949820293e-04	6.278937604025879287e-04	-2.146253255594928466e-01
2.180000000000000000e+02	-1.634175270518722317e-17	7.924770271322649495e-03	9.717950037285497444e+00	5.150943605907684110e-04	6.264040335923374636e-04	-2.147594303538679084e-01
2.185000000000000000e+02	-1.634183919076960852e-17	7.876103875164934195e-03	9.717577873568560065e+00	5.157873831241681058e-04	6.249158142620594471e-04	-2.148946109582435260e-01
2.190000000000000000e+02	-1.634192597859169601e-17	7.826470150475476131e-03	9.717208864639449217e+00	5.164627674088955204e-04	6.234292420101929157e-04	-2.150308585967572461e-01
2.195000000000000000e+02	-1.634201307149643868e-17	7.775846636918305743e-03	9.716843542123855926e+00	5.171203777216689746e-04	6.219444605417464829e-04	-2.151681642179915921e-01
2.200000000000000000e+02	-1.634210047421383108e-17	7.724213227121342305e-03	9.716481001094717129e+00	5.177601222633667786e-04	6.204615972351951040e-04	-2.153065189768057497e-01
2.205000000000000000e+02	-1.634218819032956036e-17	7.671545438214279200e-03	9.716122239705210717e+00	5.183817864749650645e-04	6.189807866396708144e-04	-2.154459140577998089e-01
2.210000000000000000e+02	-1.634227622145913044e-17	7.617820717734915745e-03	9.715767633376074741e+00	5.189852887471027446e-04	6.175021528833073842e-04	-2.155863401956122360e-01
2.215000000000000000e+02	-1.634236457214414298e-17	7.563015433177824529e-03	9.715416195662028187e+00	5.195703878726106719e-04	6.160258313300361402e-04	-2.157277887618511691e-01
2.220000000000000000e+02	-1.634245324515596494e-17	7.507108381842817965e-03	9.715068266785674922e+00	5.201369805189953515e-04	6.145519440688249242e-04	-2.158702509169412864e-01
2.225000000000000000e+02	-1.634254224413638194e-17	7.450077288997946495e-03	9.714723774611073281e+00	5.206849305225079959e-04	6.130806145273264918e-04	-2.160137178686396542e-01
2.230000000000000000e+02	-1.634263157264016146e-17	7.391899701154939183e-03	9.714382535298712540e+00	5.212141456082247919e-04	6.116119477526532362e-04	-2.161581807929295052e-01
2.235000000000000000e+02	-1.634272123277023718e-17	7.332549265201010295e-03	9.714044435986588510e+00	5.217244145632813756e-04	6.101460583045883665e-04	-2.163036309812128855e-01
2.240000000000000000e+02	-1.634281122973670259e-17	7.272005446503249093e-03	9.713710896698071195e+00	5.222156203515246255e-04	6.086830538450852370e-04	-2.164500600070020375e-01
2.245000000000000000e+02	-1.634290156359602903e-17	7.210243855009839699e-03	9.713381195342355667e+00	5.226876056885312091e-04	6.072230397832658168e-04	-2.165974588827794534e-01
2.250000000000000000e+02	-1.634299224021960345e-17	7.147241601136048415e-03	9.713054493062443839e+00	5.231402571423835130e-04	6.057661102833807217e-04	-2.167458194324151932e-01
2.255000000000000000e+02	-1.634308326020198969e-17	7.082974493599110931e-03	9.712730794279949009e+00	5.235734755405277961e-04	6.043123513489867668e-04	-2.168951327034049636e-01
2.260000000000000000e+02	-1.634317462775108277e-17	7.017418034353077767e-03	9.712410088774465322e+00	5.239870786885108492e-04	6.028618667946007226e-04	-2.170453904554704994e-01
2.265000000000000000e+02	-1.634326634504229604e-17	6.950549271885262011e-03	9.712092431403991810e+00	5.243809449825668784e-04	6.014147401414755454e-04	-2.171965842659472901e-01
2.270000000000000000e+02	-1.634335841641597919e-17	6.882344883197046188e-03	9.711780153155626039e+00	5.247549670168435510e-04	5.999710481041532891e-04	-2.173487059935194365e-01
2.275000000000000000e+02	-1.634345084246042215e-17	6.812780473628097730e-03	9.711471048449540788e+00	5.251089881436290293e-04	5.985308844478199990e-04	-2.175017468948959865e-01
2.280000000000000000e+02	-1.634354362698276011e-17	6.741830437656234909e-03	9.711165209731376535e+00	5.254429372019300912e-04	5.970943038717693805e-04	-2.176556990492271859e-01
2.285000000000000000e+02	-1.634363677197699922e-17	6.669471284098356552e-03	9.710861599646703368e+00	5.257566882785415273e-04	5.956613804623477580e-04	-2.178105542096543668e-01
2.290000000000000000e+02	-1.634373028082900754e-17	6.595677627179070274e-03	9.710560047250615057e+00	5.260500893696464690e-04	5.942321944043922003e-04	-2.179663043400797140e-01
2.295000000000000000e+02	-1.634382415612511793e-17	6.520427614141983443e-03	9.710259414987071125e+00	5.263229889774631489e-04	5.928068284705412770e-04	-2.181229413820874041e-01
2.300000000000000000e+02	-1.634391840015846584e-17	6.443695057661623024e-03	9.709959579688867137e+00	5.265753285696629519e-04	5.913853196946052514e-04	-2.182804574747963244e-01
2.305000000000000000e+02	-1.634401301701927041e-17	6.365454346786244243e-03	9.709662141880414765e+00	5.268069984687756471e-04	5.899677197531720454e-04	-2.184388448498354451e-01
2.310000000000000000e+02	-1.634410800679369004e-17	6.285681018038890254e-03	9.709365919879759943e+00	5.270178730059929756e-04	5.885540917308860467e-04	-2.185980955661429304e-01
2.315000000000000000e+02	-1.634420337355899547e-17	6.204349002413097995e-03	9.709070827908565349e+00	5.272078411619021991e-04	5.871444719050394065e-04	-2.187582019465980632e-01
2.320000000000000000e+02	-1.634429911939731110e-17	6.121436004561532640e-03	9.708780419083925750e+00	5.273767418521175783e-04	5.857389341483747918e-04	-2.189191565004170448e-01
2.325000000000000000e+02	-1.634439524697397605e-17	6.036915502172926842e-03	9.708493657537758281e+00	5.275244906343796135e-04	5.843375156626740051e-04	-2.190809516206095320e-01
2.329999999999999716e+02	-1.634449175846698599e-17	5.950760764354763761e-03	9.708209065864240372e+00	5.276510042979238539e-04	5.829402352578710172e-04	-2.192435799788843565e-01
2.335000000000000284e+02	-1.634458865788707923e-17	5.862948146967217680e-03	9.707926829096251709e+00	5.277561536978668186e-04	5.815471326195240532e-04	-2.194070342722392042e-01
2.340000000000000284e+02	-1.634468594556119549e-17	5.773450565468107518e-03	9.707647876194071657e+00	5.278398435991249081e-04	5.801582355359021946e-04	-2.195713071680579775e-01
2.345000000000000284e+02	-1.634478362464642389e-17	5.682244661897386216e-03	9.707370711544207609e+00	5.279019220040256444e-04	5.787735892205780192e-04	-2.197363915894361974e-01
2.350000000000000284e+02	-1.634488169783202517e-17	5.589302612203165752e-03	9.707095615871315530e+00	5.279422808979024806e-04	5.773932184772478417e-04	-2.199022804799599384e-01
2.355000000000000284e+02	-1.634498016747002200e-17	5.494595574870087852e-03	9.706823662327511926e+00	5.279608640829514107e-04	5.760171135677166028e-04	-2.200689669276934268e-01
2.360000000000000284e+02	-1.634507903603249184e-17	5.398101372424806907e-03	9.706554070960226710e+00	5.279575385348559378e-04	5.746453042449491512e-04	-2.202364441865473366e-01
2.365000000000000284e+02	-1.634517830609904682e-17	5.299795374036075056e-03	9.706287413895273275e+00	5.279322023590937284e-04	5.732778038917768970e-04	-2.204047054134816719e-01
2.370000000000000000e+02	-1.634527797954351202e-17	5.199649743811737661e-03	9.706023387150676029e+00	5.278847113958999278e-04	5.719146496979304103e-04	-2.205737440145121853e-01
2.375000000000000000e+02	-1.634537806075202186e-17	5.097636435887490172e-03	9.705761171030269807e+00	5.278150017163606156e-04	5.705558094447974729e-04	-2.207435537152933058e-01
2.380000000000000000e+02	-1.634547854879022914e-17	4.993726597788385180e-03	9.705500008116541011e+00	5.277229461743685639e-04	5.692012842245218213e-04	-2.209141277897480049e-01
2.385000000000000000e+02	-1.634557944877292617e-17	4.887896315661098036e-03	9.705240562676511473e+00	5.276084447335096161e-04	5.678510821497326222e-04	-2.210854602607592312e-01
2.390000000000000000e+02	-1.634568076230761425e-17	4.780122116350459145e-03	9.704983441343172146e+00	5.274713852337673632e-04	5.665052118323371782e-04	-2.212575447566728637e-01
2.395000000000000000e+02	-1.634578249246326122e-17	4.670372551707496420e-03	9.704728739258063897e+00	5.273116673078872586e-04	5.651636584764692427e-04	-2.214303753775679895e-01
2.400000000000000000e+02	-1.634588464120215241e-17	4.558622289958061922e-03	9.704477544378349307e+00	5.271291813964847344e-04	5.638264042827674386e-04	-2.216039462030628127e-01
2.405000000000000000e+02	-1.634598721031132277e-17	4.444838839990987792e-03	9.704229054193975301e+00	5.269238206747757459e-04	5.624934282029831183e-04	-2.217782512252735316e-01
2.410000000000000000e+02	-1.634609020522789441e-17	4.329001366512652549e-03	9.703982721757340002e+00	5.266954784265691792e-04	5.611647184881909901e-04	-2.219532851060435907e-01
2.415000000000000000e+02	-1.634619362345890356e-17	4.211079475551432819e-03	9.703738207003928196e+00	5.264440293447503064e-04	5.598402286251924877e-04	-2.221290418832685964e-01
2.420000000000000000e+02	-1.634629747195994942e-17	4.091045734125901313e-03	9.703496096251257086e+00	5.261693858695042601e-04	5.585199623694861275e-04	-2.223055164413692553e-01
2.425000000000000000e+02	-1.634640175119085164e-17	3.968871309439674089e-03	9.703256677481174819e+00	5.258714422434720070e-04	5.572038836254534448e-04	-2.224827032400146232e-01
2.430000000000000000e+02	-1.634650646516177537e-17	3.844527903215498414e-03	9.703019877998954712e+00	5.255500820528662999e-04	5.558919563382198588e-04	-2.226605972151535773e-01
2.435000000000000000e+02	-1.634661161487598529e-17	3.717986746903073625e-03	9.702786308031226881e+00	5.252051986920371583e-04	5.545841379007996133e-04	-2.228391932331884873e-01
2.440000000000000000e+02	-1.634671720431956782e-17	3.589220493619511756e-03	9.702555435742608481e+00	5.248366587731155813e-04	5.532803906678318128e-04	-2.230184863511120996e-01
2.445000000000000000e+02	-1.634682323528136058e-17	3.458200775884592935e-03	9.702328122582457581e+00	5.244443715842043736e-04	5.519806739979126950e-04	-2.231984717590904110e-01
2.450000000000000000e+02	-1.634692971300906046e-17	3.324897392694243278e-03	9.702103388129545536e+00	5.240282253030924308e-04	5.506849389206429097e-04	-2.233791448743359109e-01
2.454999999999999716e+02	-1.634703663641522577e-17	3.189279740075802450e-03	9.701881693789767169e+00	5.235881232788487877e-04	5.493931252533362569e-04	-2.235605009123863840e-01
2.459999999999999716e+02	-1.634714401311223792e-17	3.051321233412240558e-03	9.701663703653782278e+00	5.231239246339774692e-04	5.481051961975397799e-04	-2.237425356894412187e-01
2.464999999999999716e+02	-1.634725185205136321e-17	2.910990118817856180e-03	9.701449411563624281e+00	5.226355167689713914e-04	5.468210733574326108e-04	-2.239252445970884020e-01
2.469999999999999716e+02	-1.634736013860451354e-17	2.768257011405696362e-03	9.701237343723310147e+00	5.221228694712991844e-04	5.455406978566265013e-04	-2.241086234603298644e-01
2.474999999999999716e+02	-1.634746888305334140e-17	2.623090719625128815e-03	9.701028229806068381e+00	5.215858064943707179e-04	5.442640143174247739e-04	-2.242926682321848275e-01
2.479999999999999716e+02	-1.634757808954801320e-17	2.475466693365608369e-03	9.700821483662750211e+00	5.210241883730200134e-04	5.429910383042728860e-04	-2.244773750378451782e-01
2.485000000000000284e+02	-1.634768776292810740e-17	2.325347035653208428e-03	9.700615267909862283e+00	5.204379220533908923e-04	5.417215898891482697e-04	-2.246627402128679174e-01
2.490000000000000284e+02	-1.634779790275767665e-17	2.172700915589558662e-03	9.700411021779487442e+00	5.198268965516567334e-04	5.404556499758029044e-04	-2.248487599148464022e-01
2.495000000000000284e+02	-1.634790851635437653e-17	2.017502870008174454e-03	9.700209348833043421e+00	5.191909294704202208e-04	5.391931345050787186e-04	-2.250354308096195188e-01
2.500000000000000284e+02	-1.634801960405433881e-17	1.859716774102053265e-03	9.700010682436241538e+00	5.185299110226490246e-04	5.379338855836833045e-04	-2.252227492911490492e-01
2.505000000000000284e+02	-1.634813117065927046e-17	1.699313529014341052e-03	9.699814275910943806e+00	5.178436932188078051e-04	5.366778971293827702e-04	-2.254107121921371248e-01
2.510000000000000284e+02	-1.634824321934422569e-17	1.536260993816280585e-03	9.699619124500483025e+00	5.171321757958842599e-04	5.354250377457211172e-04	-2.255993163562455273e-01
2.515000000000000284e+02	-1.634835575292754875e-17	1.370524561201480604e-03	9.699426246506430260e+00	5.163952360144117952e-04	5.341753014954633751e-04	-2.257885586981283055e-01
2.520000000000000000e+02	-1.634846877583202220e-17	1.202073149752235903e-03	9.699235963808106931e+00	5.156327580617159649e-04	5.329285086183592392e-04	-2.259784363654399331e-01
2.525000000000000000e+02	-1.634858229074257420e-17	1.030874069881071832e-03	9.699048163926640598e+00	5.148445879566847282e-04	5.316846069868603379e-04	-2.261689465851539071e-01
2.530000000000000000e+02	-1.634869630085043984e-17	8.568915866064119157e-04	9.698862989733671114e+00	5.140306400074564925e-04	5.304434840957935248e-04	-2.263600866315529925e-01
2.535000000000000000e+02	-1.634881081091849011e-17	6.800961161581345858e-04	9.698680889932136395e+00	5.131907254825459567e-04	5.292050237163625727e-04	-2.265518540780769030e-01
2.540000000000000000e+02	-1.634892582459612805e-17	5.004544658942376885e-04	9.698503187450734586e+00	5.123247116249885196e-04	5.279691273741154729e-04	-2.267442465210972591e-01
2.545000000000000000e+02	-1.634904134640673755e-17	3.179266980744138715e-04	9.698329511298112493e+00	5.114325025555598080e-04	5.267357536915691883e-04	-2.269372616914633323e-01
2.550000000000000000e+02	-1.634915738020797480e-17	1.324818901596380792e-04	9.698159466019786734e+00	5.105139354159499761e-04	5.255047408988900793e-04	-2.271308974720668838e-01
2.555000000000000000e+02	-1.634927392912895825e-17	-5.591763394073386473e-05	9.697993837537449480e+00	5.095688662950523598e-04	5.242759813092922249e-04	-2.273251517877690198e-01
2.560000000000000000e+02	-1.634939099894585996e-17	-2.473012954090316644e-04	9.697832192944199292e+00	5.085971253324705942e-04	5.230493496814124467e-04	-2.275200228129336810e-01
2.565000000000000000e+02	-1.634950859103137186e-17	-4.417119354612419023e-04	9.697673921255212548e+00	5.075985875779116200e-04	5.218247500122005084e-04	-2.277155087333198324e-01
2.570000000000000000e+02	-1.634962671152043748e-17	-6.391770451561560457e-04	9.697518460719303235e+00	5.065730590832852103e-04	5.206020302452944422e-04	-2.279116079244895565e-01
2.575000000000000000e+02	-1.634974536485627272e-17	-8.397398479094211063e-04	9.697366734566381652e+00	5.055204291496524175e-04	5.193811022883384641e-04	-2.281083188988376198e-01
2.580000000000000000e+02	-1.634986455538694639e-17	-1.043438784645996879e-03	9.697218720863777008e+00	5.044405366052077391e-04	5.181618316981670977e-04	-2.283056402476241198e-01
2.585000000000000000e+02	-1.634998428771778531e-17	-1.250310674258020647e-03	9.697072848126197187e+00	5.033331935169842435e-04	5.169440716040128421e-04	-2.285035706754454388e-01
2.590000000000000000e+02	-1.635010456601363303e-17	-1.460385993550764906e-03	9.696928026509731069e+00	5.021982276487756223e-04	5.157276955601367268e-04	-2.287021090609319685e-01
2.595000000000000000e+02	-1.635022539669091157e-17	-1.673708474356223885e-03	9.696786711709886930e+00	5.010355068690783287e-04	5.145125808395037284e-04	-2.289012543967851587e-01
2.600000000000000000e+02	-1.635034678478937592e-17	-1.890316398661596314e-03	9.696649835523002636e+00	4.998448457864631579e-04	5.132985849099551369e-04	-2.291010057640718300e-01
2.605000000000000000e+02	-1.635046873339131520e-17	-2.110252997740947548e-03	9.696512953584216277e+00	4.986260826302591409e-04	5.120855650516042620e-04	-2.293013623673779977e-01
2.610000000000000000e+02	-1.635059124821685842e-17	-2.333554562284895998e-03	9.696377812892128745e+00	4.973790201643379146e-04	5.108733789529256927e-04	-2.295023235428687025e-01
2.615000000000000000e+02	-1.635071433817168437e-17	-2.560256983961002424e-03	9.696244425233262021e+00	4.961034983252140098e-04	5.096618913506087856e-04	-2.297038887728627687e-01
2.620000000000000000e+02	-1.635083800183708527e-17	-2.790405170637739324e-03	9.696113988515968174e+00	4.947993196435950978e-04	5.084509444111057685e-04	-2.299060575972052545e-01
2.625000000000000000e+02	-1.635096225029094545e-17	-3.024040905750113774e-03	9.695988489088977147e+00	4.934663108317644290e-04	5.072403959289518982e-04	-2.301088297372833880e-01
2.630000000000000000e+02	-1.635108708555357774e-17	-3.261203733285816895e-03	9.695869324524688082e+00	4.921042790662164684e-04	5.060300920345344854e-04	-2.303122050102102969e-01
2.635000000000000000e+02	-1.635121251633227782e-17	-3.501938699826607701e-03	9.695754384194124498e+00	4.907130286592736737e-04	5.048198787530710618e-04	-2.305161833324219089e-01
2.640000000000000000e+02	-1.635133854783455071e-17	-3.746287563317095715e-03	9.695642174384550671e+00	4.892923652597777227e-04	5.036096001534831395e-04	-2.307207647590659716e-01
2.645000000000000000e+02	-1.635146518573192732e-17	-3.994293498298389852e-03	9.695532470571047057e+00	4.878420863207801094e-04	5.023990968337212161e-04	-2.309259494555646608e-01
2.650000000000000000e+02	-1.635159243509994178e-17	-4.246002465611912330e-03	9.695424232622208649e+00	4.863619781451666304e-04	5.011882009392879542e-04	-2.311317376968105852e-01
2.655000000000000000e+02	-1.635172030327735476e-17	-4.501454742179682514e-03	9.695317300035931396e+00	4.848518503039142579e-04	4.999767590422890496e-04	-2.313381298956133925e-01
2.660000000000000000e+02	-1.635184879639371103e-17	-4.760698327113776010e-03	9.695211839259208375e+00	4.833114823119820142e-04	4.987646025114339304e-04	-2.315451265615863508e-01
2.665000000000000000e+02	-1.635197792132358208e-17	-5.023779378357051337e-03	9.695109640832887621e+00	4.817406646431446446e-04	4.975515664374405116e-04	-2.317527283313405018e-01
2.670000000000000000e+02	-1.635210768482501603e-17	-5.290745855477061929e-03	9.695010762092016066e+00	4.801391579800559899e-04	4.963374656448048478e-04	-2.319609359415024941e-01
2.675000000000000000e+02	-1.635223809516996520e-17	-5.561642217488822412e-03	9.694913966884238121e+00	4.785067575291540045e-04	4.951221414922392242e-04	-2.321697502303766980e-01
2.680000000000000000e+02	-1.635236915706086333e-17	-5.836517056262611157e-03	9.694819098907276000e+00	4.768432130454623632e-04	4.939054102672219915e-04	-2.323791721917146946e-01
2.685000000000000000e+02	-1.635250087906357197e-17	-6.115418992871747561e-03	9.694726367281038648e+00	4.751483156663960697e-04	4.926871051994588524e-04	-2.325892028933977951e-01
2.690000000000000000e+02	-1.635263326755116588e-17	-6.398398636005966228e-03	9.694637109777582751e+00	4.734218461276543978e-04	4.914670568534787280e-04	-2.327998435587440296e-01
2.695000000000000000e+02	-1.635276633132636824e-17	-6.685504330013025687e-03	9.694550270306482531e+00	4.716635147442446653e-04	4.902450504320532204e-04	-2.330110954607766682e-01
2.700000000000000000e+02	-1.635290008102627503e-17	-6.976786840884995761e-03	9.694469028707199953e+00	4.698731198913319888e-04	4.890209406469492792e-04	-2.332229599790728303e-01
2.705000000000000000e+02	-1.635303451810081875e-17	-7.272297995479721708e-03	9.694392855856813540e+00	4.680503868537472982e-04	4.877945121016708007e-04	-2.334354387117154039e-01
2.710000000000000000e+02	-1.635316965280961620e-17	-7.572091777269073301e-03	9.694319604892578823e+00	4.661950213708163353e-04	4.865655608593787433e-04	-2.336485333009680754e-01
2.715000000000000000e+02	-1.635330549518191828e-17	-7.876219428993061836e-03	9.694251422630223658e+00	4.643068306593075016e-04	4.853339394378266398e-04	-2.338622454421367403e-01
2.720000000000000000e+02	-1.635344205256164407e-17	-8.184735418992752226e-03	9.694188385878504732e+00	4.623855501117606678e-04	4.840994584080666476e-04	-2.340765770250075872e-01
2.725000000000000000e+02	-1.635357933322891492e-17	-8.497693269911241534e-03	9.694129604719487148e+00	4.604308888650103580e-04	4.828619084729760566e-04	-2.342915300044372262e-01
2.730000000000000000e+02	-1.635371734671931505e-17	-8.815149030005884484e-03	9.694075075300238709e+00	4.584425558109668443e-04	4.816210680589643909e-04	-2.345071064552574358e-01
2.735000000000000000e+02	-1.635385610122510332e-17	-9.137161640668479620e-03	9.694024708978442817e+00	4.564202716555231334e-04	4.803767468089819746e-04	-2.347233085677231379e-01
2.740000000000000000e+02	-1.635399560859215714e-17	-9.463784926319761606e-03	9.693978023282681988e+00	4.543637757985322947e-04	4.791287608120389633e-04	-2.349401385639100504e-01
2.745000000000000000e+02	-1.635413587452445237e-17	-9.795078377563340433e-03	9.693934120715114844e+00	4.522728020177037506e-04	4.778769565199236682e-04	-2.351575989223395058e-01
2.750000000000000000e+02	-1.635427691090020047e-17	-1.013109984193128095e-02	9.693895810342899821e+00	4.501470215100140644e-04	4.766210686820239787e-04	-2.353756920765508742e-01
2.755000000000000000e+02	-1.635441872682401801e-17	-1.047190915349247541e-02	9.693861711170074003e+00	4.479861208172670963e-04	4.753608664788466559e-04	-2.355944206666917284e-01
2.760000000000000000e+02	-1.635456133198684857e-17	-1.081757207746896800e-02	9.693832149459764125e+00	4.457898080360296177e-04	4.740961835400435377e-04	-2.358137873790173977e-01
2.765000000000000000e+02	-1.635470474001539225e-17	-1.116814624679847781e-02	9.693807160125354372e+00	4.435577731520127577e-04	4.728267924801579148e-04	-2.360337949508454769e-01
2.770000000000000000e+02	-1.635484895581093428e-17	-1.152369303220620797e-02	9.693786959426139660e+00	4.412897376888429905e-04	4.715525514926988127e-04	-2.362544464255104948e-01
2.775000000000000000e+02	-1.635499399478625753e-17	-1.188427806804534005e-02	9.693772161772763241e+00	4.389853435286720606e-04	4.702731783052341318e-04	-2.364757446893193948e-01
2.780000000000000000e+02	-1.635513985596326691e-17	-1.224996575306042459e-02	9.693763020863631397e+00	4.366442273799367403e-04	4.689884219415894049e-04	-2.366976928776149403e-01
2.785000000000000000e+02	-1.635528657110188457e-17	-1.262082320974513422e-02	9.693757434227606495e+00	4.342660308276537358e-04	4.676981222672360020e-04	-2.369202939584853507e-01
2.790000000000000000e+02	-1.635543414053253539e-17	-1.299692304377393810e-02	9.693754618949327551e+00	4.318504913100163867e-04	4.664020759633289272e-04	-2.371435515100014657e-01
2.795000000000000000e+02	-1.635558257669264382e-17	-1.337832342541004499e-02	9.693754847212323611e+00	4.293973137094199140e-04	4.651000912461732985e-04	-2.373674689117739045e-01
2.800000000000000000e+02	-1.635573189458488367e-17	-1.376509584086514117e-02	9.693757278836848457e+00	4.269060944430816190e-04	4.637918733556204809e-04	-2.375920496013102234e-01
2.805000000000000000e+02	-1.635588210239793619e-17	-1.415731386472728580e-02	9.693762685464918150e+00	4.243764599485720310e-04	4.624772311529580862e-04	-2.378172972591577894e-01
2.810000000000000000e+02	-1.635603321429179609e-17	-1.455504783762522417e-02	9.693772898516899161e+00	4.218080645878795570e-04	4.611559414819144413e-04	-2.380432155403160444e-01
2.815000000000000000e+02	-1.635618524073005616e-17	-1.495836774948778626e-02	9.693788502786242489e+00	4.192004761146127397e-04	4.598276929980498959e-04	-2.382698083528735633e-01
2.820000000000000000e+02	-1.635633819692162186e-17	-1.536735268703089650e-02	9.693808905399771803e+00	4.165533357846306316e-04	4.584923267077796591e-04	-2.384970794848941811e-01
2.825000000000000000e+02	-1.635649209552783396e-17	-1.578207774093659185e-02	9.693833098423267458e+00	4.138662877766973130e-04	4.571496276352709142e-04	-2.387250329798103476e-01
2.830000000000000000e+02	-1.635664695387523340e-17	-1.620261484039254088e-02	9.693862705101894406e+00	4.111389379565533750e-04	4.557993264665716085e-04	-2.389536727827613338e-01
2.835000000000000000e+02	-1.635680278012532271e-17	-1.662904349474560867e-02	9.693897709353960224e+00	4.083709149636848088e-04	4.544411674698153403e-04	-2.391830032310484910e-01
2.840000000000000000e+02	-1.635695959416011766e-17	-1.706144335420749572e-02	9.693939231538855950e+00	4.055617941751555721e-04	4.530749510155735078e-04	-2.394130284187506730e-01
2.845000000000000000e+02	-1.635711740388763452e-17	-1.749989306644542802e-02	9.693985330277078205e+00	4.027111235036357449e-04	4.517003884715109561e-04	-2.396437528904210856e-01
2.850000000000000000e+02	-1.635727622821740535e-17	-1.794447714202657140e-02	9.694038642779027271e+00	3.998185416023836820e-04	4.503172995376823556e-04	-2.398751809671120783e-01
2.855000000000000000e+02	-1.635743608370305072e-17	-1.839527788417890872e-02	9.694098884581251241e+00	3.968836418699435366e-04	4.489254213998372547e-04	-2.401073171535141049e-01
2.860000000000000000e+02	-1.635759698597304838e-17	-1.885237809597881120e-02	9.694165066443197531e+00	3.939059680332158194e-04	4.475245136866251713e-04	-2.403401660419175190e-01
2.865000000000000000e+02	-1.635775894701294110e-17	-1.931586747359762685e-02	9.694238142107151290e+00	3.908850957161683309e-04	4.461142976773352061e-04	-2.405737324484266693e-01
2.870000000000000000e+02	-1.635792198703036855e-17	-1.978582882792721473e-02	9.694316605387221841e+00	3.878205434086566517e-04	4.446945474731116938e-04	-2.408080210422975653e-01
2.875000000000000000e+02	-1.635808611839114758e-17	-2.026235266996248910e-02	9.694400889443652858e+00	3.847118565170046570e-04	4.432650012688655792e-04	-2.410430368060911266e-01
2.880000000000000000e+02	-1.635825136353883625e-17	-2.074553144628737272e-02	9.694491651925360998e+00	3.815586018166606283e-04	4.418254338268730991e-04	-2.412787845557307631e-01
2.885000000000000000e+02	-1.635841773583876899e-17	-2.123545535116990596e-02	9.694589408400576147e+00	3.783602806851499301e-04	4.403755678385693623e-04	-2.415152694145908108e-01
2.890000000000000000e+02	-1.635858525490074293e-17	-2.173221810098008647e-02	9.694693381741407379e+00	3.751164237996001678e-04	4.389151601035675104e-04	-2.417524964420006972e-01
2.895000000000000000e+02	-1.635875393663952147e-17	-2.223591996636726034e-02	9.694803893186556110e+00	3.718265318395306000e-04	4.374439230034877471e-04	-2.419904709058798564e-01
2.900000000000000000e+02	-1.635892380166056129e-17	-2.274665143828930730e-02	9.694920639148950414e+00	3.684901004473626848e-04	4.359616146524458117e-04	-2.422291979994384559e-01
2.905000000000000000e+02	-1.635909486827637159e-17	-2.326451050855472477e-02	9.695046212050399959e+00	3.651066212184353324e-04	4.344679672861385153e-04	-2.424686831022555278e-01
2.910000000000000000e+02	-1.635926715549527079e-17	-2.378960086264216706e-02	9.695180423447444795e+00	3.616756054145819606e-04	4.329627423637416117e-04	-2.427089316622695059e-01
2.915000000000000000e+02	-1.635944068758086696e-17	-2.432202014643364621e-02	9.695321849899702471e+00	3.581965241861881865e-04	4.314456552645478901e-04	-2.429499490150746066e-01
2.920000000000000000e+02	-1.635961547721294976e-17	-2.486188607278342483e-02	9.695471282642376565e+00	3.546688235913821453e-04	4.299164426164642813e-04	-2.431917409441514966e-01
2.925000000000000000e+02	-1.635979154956708438e-17	-2.540928983762836060e-02	9.695627080975510736e+00	3.510919691776413971e-04	4.283748175320823705e-04	-2.434343129659448934e-01
2.930000000000000000e+02	-1.635996892745506359e-17	-2.596434555686857534e-02	9.695789071295731532e+00	3.474654233674747935e-04	4.268205373685331986e-04	-2.436776707363756400e-01
2.935000000000000000e+02	-1.636014762672629244e-17	-2.652715598414707998e-02	9.695958827753335285e+00	3.437886183285230224e-04	4.252532970709223346e-04	-2.439218202168934313e-01
2.940000000000000000e+02	-1.636032767562628076e-17	-2.709783988919128167e-02	9.696134682963601037e+00	3.400609957285051759e-04	4.236728639894410723e-04	-2.441667670667063972e-01
2.945000000000000000e+02	-1.636050909085750346e-17	-2.767650506143078462e-02	9.696317091314368142e+00	3.362819686794412538e-04	4.220789241251014681e-04	-2.444125173594737521e-01
2.950000000000000000e+02	-1.636069189704925495e-17	-2.826327409322247283e-02	9.696505593037041848e+00	3.324509465427121879e-04	4.204712385114490959e-04	-2.446590770577719010e-01
2.955000000000000000e+02	-1.636087611968734462e-17	-2.885826059755130027e-02	9.696700142457505223e+00	3.285673312180615365e-04	4.188495006300491357e-04	-2.449064521435115882e-01
2.960000000000000000e+02	-1.636106178970721788e-17	-2.946157801749522617e-02	9.696900363223031505e+00	3.246305538646046930e-04	4.172134527647069569e-04	-2.451546485538997067e-01
2.965000000000000000e+02	-1.636124891634861453e-17	-3.007336679777980817e-02	9.697107269458991041e+00	3.206398909448135892e-04	4.155627552011870304e-04	-2.454036728139072920e-01
2.970000000000000000e+02	-1.636143753319134034e-17	-3.069372993629719548e-02	9.697319401609703959e+00	3.165948177115141264e-04	4.138971626658103850e-04	-2.456535309775606246e-01
2.975000000000000000e+02	-1.636162766476016258e-17	-3.132280402839628108e-02	9.697537096068941764e+00	3.124946622491022569e-04	4.122163912296117750e-04	-2.459042293568279858e-01
2.980000000000000000e+02	-1.636181934025108835e-17	-3.196071267111975922e-02	9.697761074775971935e+00	3.083387759253643397e-04	4.105201495525416218e-04	-2.461557742305071905e-01
2.985000000000000000e+02	-1.636201258257540244e-17	-3.260758640721839879e-02	9.697993333769735713e+00	3.041265183174317755e-04	4.088081498698737607e-04	-2.464081720901695471e-01
2.990000000000000000e+02	-1.636220742045433478e-17	-3.326356672286644861e-02	9.698231736486114585e+00	2.998571891068440610e-04	4.070801075162499031e-04	-2.466614293643449030e-01
2.995000000000000000e+02	-1.636240388334395158e-17	-3.392878468930330543e-02	9.698478093421249113e+00	2.955301030560512259e-04	4.053356919984605353e-04	-2.469155525041185906e-01
3.000000000000000000e+02	-1.636260200277461955e-17	-3.460337624179010002e-02	9.698730503083657695e+00	2.911446008715164050e-04	4.035746454665393437e-04	-2.471705480019572854e-01
3.005000000000000000e+02	-1.636280179938020360e-17	-3.528748071826817712e-02	9.698989464185558518e+00	2.866999528208560833e-04	4.017966160023779044e-04	-2.474264226727091454e-01
3.010000000000000000e+02	-1.636300331065044312e-17	-3.598123968528480626e-02	9.699256331389797481e+00	2.821954918254040295e-04	4.000013579877789954e-04	-2.476831829979995736e-01
3.015000000000000000e+02	-1.636320656480716670e-17	-3.668480086827816816e-02	9.699529501137865495e+00	2.776304604188245496e-04	3.981885401640937417e-04	-2.479408357109466610e-01
3.020000000000000000e+02	-1.636341159073770573e-17	-3.739831726224894515e-02	9.699808944195472904e+00	2.730041203514543108e-04	3.963578825146807589e-04	-2.481993876341211658e-01
3.025000000000000000e+02	-1.636361842477299066e-17	-3.812193478174201455e-02	9.700096260543430660e+00	2.683157308401941171e-04	3.945090563663305214e-04	-2.484588454277325831e-01
3.030000000000000000e+02	-1.636382709718714876e-17	-3.885580899738275834e-02	9.700391678752575686e+00	2.635645117264794816e-04	3.926417430685118833e-04	-2.487192159695786331e-01
3.035000000000000000e+02	-1.636403764124799749e-17	-3.960009211616483116e-02	9.700696834458954143e+00	2.587497288723862327e-04	3.907556367464636157e-04	-2.489805061359904315e-01
3.040000000000000000e+02	-1.636425009565840254e-17	-4.035494546086212247e-02	9.701010068236325168e+00	2.538705944479087645e-04	3.888504382826476341e-04	-2.492427227122463174e-01
3.045000000000000000e+02	-1.636446449116700643e-17	-4.112052897725169270e-02	9.701330448274905649e+00	2.489263263509131530e-04	3.869258177792619913e-04	-2.495058727077616167e-01
3.050000000000000000e+02	-1.636468086373721981e-17	-4.189701572683773856e-02	9.701659149253931247e+00	2.439160682789032024e-04	3.849814804377175558e-04	-2.497699630837760809e-01
3.055000000000000000e+02	-1.636489925022307416e-17	-4.268456960460596111e-02	9.701997539132948489e+00	2.388390024301590960e-04	3.830170777162956205e-04	-2.500350007996338109e-01
3.060000000000000000e+02	-1.636511969363089637e-17	-4.348335673929067807e-02	9.702345792099331234e+00	2.336943513980806121e-04	3.810322998762884672e-04	-2.503009927712005478e-01
3.065000000000000000e+02	-1.636534224662027651e-17	-4.429354457752111840e-02	9.702703488542359977e+00	2.284813079366141385e-04	3.790268316423441009e-04	-2.505679456827792362e-01
3.070000000000000000e+02	-1.636556690168701496e-17	-4.511533239909046311e-02	9.703069585707135403e+00	2.231988886940462497e-04	3.770003039369647911e-04	-2.508358674884970663e-01
3.075000000000000000e+02	-1.636579373532263654e-17	-4.594888806611571730e-02	9.703446485788310483e+00	2.178462987406412209e-04	3.749524300150736903e-04	-2.511047646199338068e-01
3.080000000000000000e+02	-1.636602277298427432e-17	-4.679439622082856576e-02	9.703833995934564527e+00	2.124226330059274671e-04	3.728828532276959058e-04	-2.513746445081135317e-01
3.085000000000000000e+02	-1.636625406462835087e-17	-4.765204781735510320e-02	9.704231266136678968e+00	2.069269855031184192e-04	3.707912682075800953e-04	-2.516455140486965614e-01
3.090000000000000000e+02	-1.636648766328808664e-17	-4.852202201454473840e-02	9.704637817719829584e+00	2.013585040225589922e-04	3.686773107757681102e-04	-2.519173801839797444e-01
3.095000000000000000e+02	-1.636672359660929079e-17	-4.940452422220916601e-02	9.705050598399827422e+00	1.957162057409393891e-04	3.665406595129326530e-04	-2.521902503063689904e-01
3.100000000000000000e+02	-1.636696190463188046e-17	-5.029976355270158322e-02	9.705469083402961772e+00	1.899991530977109900e-04	3.643809605663952283e-04	-2.524641316314117367e-01
3.105000000000000000e+02	-1.636720265088490744e-17	-5.120791770141947669e-02	9.705896021374359250e+00	1.842064299165356578e-04	3.621978737097720407e-04	-2.527390310190657519e-01
3.110000000000000000e+02	-1.636744587539980553e-17	-5.212920548231674001e-02	9.706331561023263887e+00	1.783370610020553056e-04	3.599910643078000684e-04	-2.530149556810983857e-01
3.115000000000000000e+02	-1.636769161972894160e-17	-5.306382826190502583e-02	9.706774223801957646e+00	1.723900455821965132e-04	3.577601256556222904e-04	-2.532919128959877919e-01
3.120000000000000000e+02	-1.636793995005463023e-17	-5.401200340079378298e-02	9.707221533612143460e+00	1.663644336504775418e-04	3.555047808470097491e-04	-2.535699094441465351e-01
3.125000000000000000e+02	-1.636819089424799280e-17	-5.497394559226533722e-02	9.707675031497309703e+00	1.602591393120012236e-04	3.532246497837889681e-04	-2.538489528498666936e-01
3.130000000000000000e+02	-1.636844451610822280e-17	-5.594988245337693261e-02	9.708135983173157513e+00	1.540732026194058051e-04	3.509194000892386410e-04	-2.541290499772069222e-01
3.135000000000000000e+02	-1.636870086601029207e-17	-5.694003448013829072e-02	9.708607787195658645e+00	1.478055729461890940e-04	3.485886506612751747e-04	-2.544102079629299018e-01
3.140000000000000000e+02	-1.636895999896255622e-17	-5.794463203318245270e-02	9.709088672578136681e+00	1.414552042089736446e-04	3.462320082949891273e-04	-2.546924338373636743e-01
3.145000000000000000e+02	-1.636922196877609879e-17	-5.896390287519141793e-02	9.709578577313521919e+00	1.350209879321683285e-04	3.438491157404129344e-04	-2.549757346732260399e-01
3.150000000000000000e+02	-1.636948683286208713e-17	-5.999808800700124484e-02	9.710077827786930627e+00	1.285018612952615335e-04	3.414396611402890761e-04	-2.552601174587744159e-01
3.155000000000000000e+02	-1.636975466427566629e-17	-6.104742292613675458e-02	9.710585506305479342e+00	1.218967598816577460e-04	3.390032334671737009e-04	-2.555455889283563820e-01
3.160000000000000000e+02	-1.637002548830763368e-17	-6.211217310118052198e-02	9.711101253229998065e+00	1.152045506747461083e-04	3.365395107162102734e-04	-2.558321564648397550e-01
3.165000000000000000e+02	-1.637029939568683875e-17	-6.319257078012682771e-02	9.711625840152230182e+00	1.084241114652596068e-04	3.340480983635650525e-04	-2.561198265812142938e-01
3.170000000000000000e+02	-1.637057642433234302e-17	-6.428888092450829594e-02	9.712159757851123842e+00	1.015542172577215758e-04	3.315284815075785342e-04	-2.564086064321256520e-01
3.175000000000000000e+02	-1.637085665295586795e-17	-6.540136029272207441e-02	9.712702255814420482e+00	9.459377811341379701e-05	3.289804670905777345e-04	-2.566985026374863921e-01
3.180000000000000000e+02	-1.637114014425359151e-17	-6.653027513007117588e-02	9.713253136794035569e+00	8.754161107860601847e-05	3.264036219629083799e-04	-2.569895219730094493e-01
3.185000000000000000e+02	-1.637142698377702590e-17	-6.767588820334018151e-02	9.713812789080705556e+00	8.039649968128465148e-05	3.237975116270586074e-04	-2.572816709726973849e-01
3.190000000000000000e+02	-1.637171719788938796e-17	-6.883848883811008457e-02	9.714379945748436995e+00	7.315706673818753126e-05	3.211617465235711878e-04	-2.575749566270653101e-01
3.195000000000000000e+02	-1.637201087147228365e-17	-7.001835318088316107e-02	9.714956544651865755e+00	6.582232158748905441e-05	3.184959699364375016e-04	-2.578693853696108484e-01
3.200000000000000000e+02	-1.637230808376644887e-17	-7.121576058787076891e-02	9.715542161652839681e+00	5.839095455276772267e-05	3.157997902572763551e-04	-2.581649635751604444e-01
3.205000000000000000e+02	-1.637260890343452170e-17	-7.243100600088669960e-02	9.716139728157878963e+00	5.086171352305053275e-05	3.130728289853531958e-04	-2.584616977191196430e-01
3.210000000000000000e+02	-1.637291341320617257e-17	-7.366438158685412185e-02	9.716747972635326747e+00	4.323333233542109565e-05	3.103147021306878572e-04	-2.587595940382145243e-01
3.215000000000000000e+02	-1.637322167432033769e-17	-7.491619509107944053e-02	9.717366174066418338e+00	3.550444830103614277e-05	3.075250324222630156e-04	-2.590586588590783612e-01
3.220000000000000000e+02	-1.637353377251176685e-17	-7.618675000012238574e-02	9.717997425445409121e+00	2.767381071366159908e-05	3.047033743350461145e-04	-2.593588982932634179e-01
3.225000000000000000e+02	-1.637384978014526856e-17	-7.747636149960610008e-02	9.718640402219104857e+00	1.974007436303637961e-05	3.018493540908293873e-04	-2.596603184751706261e-01
3.230000000000000000e+02	-1.637416978788426307e-17	-7.878534553365974802e-02	9.719295653026682302e+00	1.170190215513741587e-05	2.989625045359895405e-04	-2.599629252426484682e-01
3.235000000000000000e+02	-1.637449387956000344e-17	-8.011403217408448463e-02	9.719963706758148803e+00	3.557774151523925867e-06	2.960423284456117953e-04	-2.602667245798852003e-01
3.240000000000000000e+02	-1.637482212978263053e-17	-8.146274815183382478e-02	9.720643377854921496e+00	-4.693826846375006087e-06	2.930883403890168827e-04	-2.605717223909910230e-01
3.245000000000000000e+02	-1.637515464821329191e-17	-8.283182450452518386e-02	9.721335739841427070e+00	-1.305392350969386664e-05	2.901003758644793017e-04	-2.608779237915310190e-01
3.250000000000000000e+02	-1.637549149484688703e-17	-8.422160998509747865e-02	9.722041224019319472e+00	-2.152398906492095798e-05	2.870780256668610162e-04	-2.611853344889272788e-01
3.255000000000000000e+02	-1.637583278257387035e-17	-8.563245183264338312e-02	9.722759568508790196e+00	-3.010545725986577193e-05	2.840208156593596153e-04	-2.614939596094222329e-01
3.260000000000000000e+02	-1.637617859116136369e-17	-8.706471759673325983e-02	9.723491566383014373e+00	-3.879982845793710487e-05	2.809282905896219227e-04	-2.618038044294952460e-01
3.265000000000000000e+02	-1.637652895627506586e-17	-8.851875589602203886e-02	9.724235601197143808e+00	-4.760874821103235164e-05	2.777999139986930973e-04	-2.621148741351196354e-01
3.270000000000000000e+02	-1.637688414674372647e-17	-8.999492418558946438e-02	9.724991589325002295e+00	-5.653362933834144553e-05	2.746352739474565863e-04	-2.624271733547847707e-01
3.275000000000000000e+02	-1.637724413564255523e-17	-9.149362746814364289e-02	9.725758951077235537e+00	-6.557581838089378160e-05	2.714341267243756527e-04	-2.627407067883185121e-01
3.280000000000000000e+02	-1.637760903672303904e-17	-9.301522922923280423e-02	9.726537999943294821e+00	-7.473683658299775214e-05	2.681960407853874423e-04	-2.630554789579281350e-01
3.285000000000000000e+02	-1.637797895405598868e-17	-9.456013108802861777e-02	9.727325989622229940e+00	-8.401824712554250370e-05	2.649205190203549921e-04	-2.633714941012632593e-01
3.290000000000000000e+02	-1.637835403381587851e-17	-9.612872012266884814e-02	9.728125161861591153e+00	-9.342191461193268378e-05	2.616068994340341983e-04	-2.636887566380835546e-01
3.295000000000000000e+02	-1.637873438215203533e-17	-9.772139469454137195e-02	9.728938389650352292e+00	-1.029490708428396713e-04	2.582549998691185695e-04	-2.640072701177125225e-01
3.300000000000000000e+02	-1.637912007029399513e-17	-9.933859586025024779e-02	9.729765144622662731e+00	-1.126013702137146664e-04	2.548643610120773198e-04	-2.643270383459057071e-01
3.305000000000000000e+02	-1.637951130867934377e-17	-1.009807116506488689e-01	9.730602976558145656e+00	-1.223804829059821331e-04	2.514344693456630072e-04	-2.646480647982897838e-01
3.310000000000000000e+02	-1.637990807285741146e-17	-1.026481774322134111e-01	9.731456173770693496e+00	-1.322879583830388660e-04	2.479649462305636700e-04	-2.649703526984193980e-01
3.315000000000000000e+02	-1.638031057917948907e-17	-1.043414233119940304e-01	9.732323843609776759e+00	-1.423253503583296728e-04	2.444553955613485720e-04	-2.652939049000331839e-01
3.320000000000000000e+02	-1.638071896629143058e-17	-1.060609055587490995e-01	9.733202508447584833e+00	-1.524944839472271618e-04	2.409052570900111975e-04	-2.656187241623141904e-01
3.325000000000000000e+02	-1.638113326528620397e-17	-1.078070826071674260e-01	9.734097825965667639e+00	-1.627969437852337935e-04	2.373141657154765498e-04	-2.659448130263958876e-01
3.330000000000000000e+02	-1.638155369380354109e-17	-1.095803804670934384e-01	9.735011355668410360e+00	-1.732343425213523475e-04	2.336817047600781103e-04	-2.662721736895877767e-01
3.335000000000000000e+02	-1.638198032914084981e-17	-1.113813013095038412e-01	9.735938442437200635e+00	-1.838084856760196508e-04	2.300074001778374365e-04	-2.666008081626602411e-01
3.340000000000000000e+02	-1.638241333699129741e-17	-1.132102925392138720e-01	9.736884494536315771e+00	-1.945210195822941093e-04	2.262908221154675843e-04	-2.669307181719566269e-01
3.345000000000000000e+02	-1.638285286357562371e-17	-1.150678484460279927e-01	9.737851266338475753e+00	-2.053737130003164082e-04	2.225314622469924881e-04	-2.672619050335718893e-01
3.350000000000000000e+02	-1.638329916307632790e-17	-1.169544582803003496e-01	9.738833462671806274e+00	-2.163683885953481597e-04	2.187286313275308997e-04	-2.675943697807312005e-01
3.355000000000000000e+02	-1.638375213716904410e-17	-1.188706431974382166e-01	9.739834082397569759e+00	-2.275068330980425783e-04	2.148820639495398980e-04	-2.679281131633541313e-01
3.360000000000000000e+02	-1.638421207192406924e-17	-1.208168925611884104e-01	9.740851298803894665e+00	-2.387907307975687364e-04	2.109914820879247829e-04	-2.682631356596876793e-01
3.365000000000000000e+02	-1.638467910269793841e-17	-1.227937414953940154e-01	9.741886611052873235e+00	-2.502219473559863169e-04	2.070563566699707434e-04	-2.685994373683858183e-01
3.370000000000000000e+02	-1.638515340708770224e-17	-1.248017036736312479e-01	9.742938618576099330e+00	-2.618022400998830075e-04	2.030762773895257965e-04	-2.689370179305688446e-01
3.375000000000000000e+02	-1.638563507354963749e-17	-1.268413254893005215e-01	9.744007458891278617e+00	-2.735334602181810674e-04	1.990507078145404998e-04	-2.692758767163285771e-01
3.380000000000000000e+02	-1.638612437741106211e-17	-1.289131574213652487e-01	9.745092669084346682e+00	-2.854174101374421240e-04	1.949790628073321073e-04	-2.696160125360265170e-01
3.385000000000000000e+02	-1.638662144784757646e-17	-1.310177536789427499e-01	9.746197079577772371e+00	-2.974560343161182854e-04	1.908611456036733115e-04	-2.699574241169870881e-01
3.390000000000000000e+02	-1.638712643402667638e-17	-1.331556868167778906e-01	9.747321686114231554e+00	-3.096512268452682984e-04	1.866964561513297105e-04	-2.703001096010966831e-01
3.395000000000000000e+02	-1.638763953028582358e-17	-1.353275331537455994e-01	9.748465365009652217e+00	-3.220048901684632761e-04	1.824846164924395461e-04	-2.706440666925538086e-01
3.400000000000000000e+02	-1.638816094485727856e-17	-1.375338689516052149e-01	9.749628834075485528e+00	-3.345188527835679486e-04	1.782252214353032623e-04	-2.709892926251357137e-01
3.405000000000000000e+02	-1.638869081171736567e-17	-1.397753086961190938e-01	9.750813842620482674e+00	-3.471951156679021350e-04	1.739177703298291086e-04	-2.713357841773371693e-01
3.410000000000000000e+02	-1.638922940738101752e-17	-1.420524577156043189e-01	9.752021825563570445e+00	-3.600356039536977402e-04	1.695619430129810014e-04	-2.716835377724315381e-01
3.415000000000000000e+02	-1.638977678718217358e-17	-1.443659337525609321e-01	9.753252126053647331e+00	-3.730422419483197475e-04	1.651574337556521146e-04	-2.720325493208493595e-01
3.420000000000000000e+02	-1.639033323076600967e-17	-1.467163634277418027e-01	9.754505100595313394e+00	-3.862169341135931067e-04	1.607035761951868013e-04	-2.723828140665994768e-01
3.425000000000000000e+02	-1.639089897541218248e-17	-1.491043776935191134e-01	9.755778387098922977e+00	-3.995616076216171840e-04	1.562000340162685366e-04	-2.727343269244336121e-01
3.430000000000000000e+02	-1.639147414530141003e-17	-1.515306502848283166e-01	9.757070245072533510e+00	-4.130783540422813772e-04	1.516463128944959757e-04	-2.730870818458868143e-01
3.435000000000000000e+02	-1.639205888666031776e-17	-1.539958298974181405e-01	9.758386419332383710e+00	-4.267690248797315956e-04	1.470423786447396734e-04	-2.734410729446499766e-01
3.440000000000000000e+02	-1.639265366581722279e-17	-1.565005875988563777e-01	9.759728416822094132e+00	-4.406355954749573600e-04	1.423876683365666760e-04	-2.737962934317924590e-01
3.445000000000000000e+02	-1.639325854806749811e-17	-1.590456229322746717e-01	9.761091002775811987e+00	-4.546801988363620927e-04	1.376817720355939681e-04	-2.741527355650951181e-01
3.450000000000000000e+02	-1.639387375371794341e-17	-1.616316377166563678e-01	9.762478429644168898e+00	-4.689048195388272316e-04	1.329242435252837092e-04	-2.745103913985416644e-01
3.455000000000000000e+02	-1.639449959660797666e-17	-1.642593109868251688e-01	9.763890658287738944e+00	-4.833114770350811361e-04	1.281147238479377255e-04	-2.748692525573668832e-01
3.460000000000000000e+02	-1.639513617550092168e-17	-1.669293887318281655e-01	9.765329280317150307e+00	-4.979022402792509681e-04	1.232528450642019293e-04	-2.752293095860059435e-01
3.465000000000000000e+02	-1.639578390575090685e-17	-1.696425855544298478e-01	9.766788556102143914e+00	-5.126791359241147797e-04	1.183383013217503382e-04	-2.755905526709727660e-01
3.470000000000000000e+02	-1.639644287251669950e-17	-1.723996514300651095e-01	9.768272418639794452e+00	-5.276441125577943213e-04	1.133707754406539157e-04	-2.759529712865456674e-01
3.475000000000000000e+02	-1.639711348891006006e-17	-1.752013541820261200e-01	9.769780643098034290e+00	-5.427992763681145421e-04	1.083499627310702815e-04	-2.763165539738252074e-01
3.480000000000000000e+02	-1.639779597569156198e-17	-1.780484479243853446e-01	9.771318771664116554e+00	-5.581463812155766082e-04	1.032757319739402576e-04	-2.766812889891133165e-01
3.485000000000000000e+02	-1.639849056443199269e-17	-1.809417217737114558e-01	9.772879442571026587e+00	-5.736877623689000220e-04	9.814749666359736866e-05	-2.770471634187909316e-01
3.490000000000000000e+02	-1.639919764906372231e-17	-1.838819632661078951e-01	9.774463339001528084e+00	-5.894251882874996075e-04	9.296528655035619904e-05	-2.774141638532705012e-01
3.495000000000000000e+02	-1.639991727695082551e-17	-1.868699844588011250e-01	9.776068965657071175e+00	-6.053608574669420593e-04	8.772863752915019658e-05	-2.777822758687052418e-01
3.500000000000000000e+02	-1.640064988073819244e-17	-1.899065951711584599e-01	9.777703175092090859e+00	-6.214966518457133932e-04	8.243738379786781905e-05	-2.781514846130752061e-01
3.505000000000000000e+02	-1.640139579588207905e-17	-1.929926085525060786e-01	9.779365834613079400e+00	-6.378345652540730326e-04	7.709121801224409233e-05	-2.785217744852356292e-01
3.510000000000000000e+02	-1.640215519482338085e-17	-1.961289064725671438e-01	9.781054738298855966e+00	-6.543767848557981073e-04	7.168979373088209760e-05	-2.788931280887248509e-01
3.515000000000000000e+02	-1.640292845072821310e-17	-1.993163419283508486e-01	9.782765645596226634e+00	-6.711251787838264571e-04	6.623288822428927060e-05	-2.792655281176304460e-01
3.520000000000000000e+02	-1.640371589881326765e-17	-2.025557653217172627e-01	9.784503244019413515e+00	-6.880818167794707733e-04	6.072033314863086242e-05	-2.796389564929455673e-01
3.525000000000000000e+02	-1.640451784570077265e-17	-2.058480641812048817e-01	9.786270193025288222e+00	-7.052486315163348932e-04	5.515184375964812276e-05	-2.800133938290075286e-01
3.530000000000000000e+02	-1.640533461534696054e-17	-2.091941356850910982e-01	9.788063251477698401e+00	-7.226275522847568729e-04	4.952732583905480255e-05	-2.803888199054833663e-01
3.535000000000000000e+02	-1.640616657245125965e-17	-2.125948829190830724e-01	9.789884311177470266e+00	-7.402205468250433462e-04	4.384672303902846377e-05	-2.807652137710654472e-01
3.540000000000000000e+02	-1.640701392855294015e-17	-2.160512334174447824e-01	9.791725930103954312e+00	-7.580295603166719827e-04	3.810968066770570870e-05	-2.811425531225291152e-01
3.545000000000000000e+02	-1.640787729748983584e-17	-2.195641088152291975e-01	9.793593760983711149e+00	-7.760564339358039677e-04	3.231627880133825133e-05	-2.815208151960655880e-01
3.550000000000000000e+02	-1.640875684878512612e-17	-2.231344855304691066e-01	9.795490078798160027e+00	-7.943030890637220020e-04	2.646656357953028002e-05	-2.818999753140108422e-01
3.555000000000000000e+02	-1.640965294136457254e-17	-2.267633165022369113e-01	9.797416683272365034e+00	-8.127713854209505815e-04	2.056024409028171866e-05	-2.822800084614721650e-01
3.560000000000000000e+02	-1.641056604624111495e-17	-2.304515637539447104e-01	9.799372884178888299e+00	-8.314630758907101162e-04	1.459751105669566803e-05	-2.826608889934473234e-01
3.565000000000000000e+02	-1.641149650059718489e-17	-2.342002251296363968e-01	9.801362636947521523e+00	-8.503799758069978789e-04	8.578523858133968474e-06	-2.830425895370505818e-01
3.570000000000000000e+02	-1.641244479321015491e-17	-2.380103011872272967e-01	9.803384344877342116e+00	-8.695237849952870647e-04	2.502916787911199730e-06	-2.834250814565350551e-01
3.575000000000000000e+02	-1.641341120873447067e-17	-2.418827775820907022e-01	9.805440746379877837e+00	-8.888962180171288948e-04	-3.628921537634351639e-06	-2.838083363741683018e-01
3.580000000000000000e+02	-1.641439616147187697e-17	-2.458187199833062886e-01	9.807532812866250893e+00	-9.084990976209520157e-04	-9.816781093225988069e-06	-2.841923223782205077e-01
3.585000000000000000e+02	-1.641540007580161021e-17	-2.498191482066798863e-01	9.809664031917268545e+00	-9.283338956507232280e-04	-1.606091488563520222e-05	-2.845770083252692761e-01
3.590000000000000000e+02	-1.641642342444313518e-17	-2.538851091956393358e-01	9.811830460680102561e+00	-9.484022812258030522e-04	-2.236075786582770726e-05	-2.849623618083609866e-01
3.595000000000000000e+02	-1.641746657607875264e-17	-2.580176888206679453e-01	9.814027232194206363e+00	-9.687058817962315629e-04	-2.871594494707074111e-05	-2.853483482299327134e-01
3.600000000000000000e+02	-1.641852997525616987e-17	-2.622179866010059812e-01	9.816259596473596361e+00	-9.892462196292542854e-04	-3.512678228475473114e-05	-2.857349318990433096e-01
3.605000000000000000e+02	-1.641961420010077257e-17	-2.664870203010054617e-01	9.818529429167728750e+00	-1.010024612540264596e-03	-4.159243920838528227e-05	-2.861220781992701023e-01
3.610000000000000000e+02	-1.642071955960430826e-17	-2.708259655072290384e-01	9.820835989605100735e+00	-1.031042503099095396e-03	-4.811244165635924683e-05	-2.865097476221006856e-01
3.615000000000000000e+02	-1.642184658459716263e-17	-2.752359036193500197e-01	9.823179877567996598e+00	-1.052301231859815696e-03	-5.468651226344278977e-05	-2.868979018844791673e-01
3.620000000000000000e+02	-1.642299577388504394e-17	-2.797179638281075964e-01	9.825567925621026433e+00	-1.073802197698969178e-03	-6.131464099714168010e-05	-2.872865007847974494e-01
3.625000000000000000e+02	-1.642416768489696807e-17	-2.842732709339415575e-01	9.828003914786048512e+00	-1.095546364209074985e-03	-6.799569668575182891e-05	-2.876755034037091763e-01
3.630000000000000000e+02	-1.642536269807309970e-17	-2.889030084233218942e-01	9.830482364564140596e+00	-1.117534958741685540e-03	-7.472906274154977120e-05	-2.880648654806912679e-01
3.635000000000000000e+02	-1.642658125193426113e-17	-2.936083388076036749e-01	9.833002015082756841e+00	-1.139769187817089033e-03	-8.151476610317257834e-05	-2.884545432962172806e-01
3.640000000000000000e+02	-1.642782419051020633e-17	-2.983903833526543870e-01	9.835567278450561446e+00	-1.162249742335086378e-03	-8.835155510460065411e-05	-2.888444924042524176e-01
3.645000000000000000e+02	-1.642909176687693379e-17	-3.032503815089058752e-01	9.838175432250414687e+00	-1.184977524506028923e-03	-9.523856613299872833e-05	-2.892346638028643890e-01
3.650000000000000000e+02	-1.643038464129994633e-17	-3.081894728106095438e-01	9.840828452000556226e+00	-1.207953364616990571e-03	-1.021750191879800251e-04	-2.896250113626811507e-01
3.655000000000000000e+02	-1.643170333500190776e-17	-3.132089190083888752e-01	9.843529906342494584e+00	-1.231178141293689729e-03	-1.091606416679089572e-04	-2.900154833094262807e-01
3.660000000000000000e+02	-1.643304842878102785e-17	-3.183099038816049053e-01	9.846275645065999171e+00	-1.254652230836485758e-03	-1.161936773127427336e-04	-2.904060291895554369e-01
3.665000000000000000e+02	-1.643442048113032328e-17	-3.234936525076305136e-01	9.849063385799023962e+00	-1.278376155813632301e-03	-1.232732185716564036e-04	-2.907965963235631390e-01
3.670000000000000000e+02	-1.643582017258166661e-17	-3.287613660950252648e-01	9.851897456899388672e+00	-1.302350315544281104e-03	-1.303982932953799201e-04	-2.911871316385629127e-01
3.675000000000000000e+02	-1.643724794265609104e-17	-3.341143268925845233e-01	9.854780236323220421e+00	-1.326574969560961100e-03	-1.375680263516727104e-04	-2.915775783104513352e-01
3.680000000000000000e+02	-1.643870448426399712e-17	-3.395537637291416999e-01	9.857708194428017379e+00	-1.351050285019940282e-03	-1.447807369327488796e-04	-2.919678798020409749e-01
3.685000000000000000e+02	-1.644019036698925275e-17	-3.450809419468059414e-01	9.860681613114598676e+00	-1.375776355673547684e-03	-1.520350907337758161e-04	-2.923579772711396574e-01
3.690000000000000000e+02	-1.644170640134310617e-17	-3.506970696736684823e-01	9.863701726507674294e+00	-1.400753059569799638e-03	-1.593296979241202625e-04	-2.927478128488252285e-01
3.695000000000000000e+02	-1.644325309118935240e-17	-3.564034960295442422e-01	9.866772006555191155e+00	-1.425980244493701629e-03	-1.666630430379865589e-04	-2.931373214822177165e-01
3.700000000000000000e+02	-1.644483089973088478e-17	-3.622014368688327157e-01	9.869895254569222232e+00	-1.451457363648343390e-03	-1.740336801122445768e-04	-2.935264430306116501e-01
3.705000000000000000e+02	-1.644644078586737020e-17	-3.680921574101328475e-01	9.873056736010974888e+00	-1.477184104873766231e-03	-1.814397921226307080e-04	-2.939151139003741142e-01
3.710000000000000000e+02	-1.644808316325280928e-17	-3.740769931621730215e-01	9.876261403826639196e+00	-1.503159803898900361e-03	-1.888794987709497587e-04	-2.943032655059519831e-01
3.715000000000000000e+02	-1.644975900165316904e-17	-3.801571785035720019e-01	9.879515273793385788e+00	-1.529383739604840741e-03	-1.963509660191645114e-04	-2.946908329033356977e-01
3.720000000000000000e+02	-1.645146876309044886e-17	-3.863339970659326883e-01	9.882814990806565447e+00	-1.555854834535388455e-03	-2.038523107087317459e-04	-2.950777471064726654e-01
3.725000000000000000e+02	-1.645321318726645098e-17	-3.926087544919470984e-01	9.886166555958006086e+00	-1.582572035956143200e-03	-2.113813917903033940e-04	-2.954639371069337495e-01
3.730000000000000000e+02	-1.645499306036639693e-17	-3.989827243229517872e-01	9.889574150637050920e+00	-1.609534095719672344e-03	-2.189360807140256111e-04	-2.958493317846000448e-01
3.735000000000000000e+02	-1.645680903761577876e-17	-4.054571979985340247e-01	9.893034905622862141e+00	-1.636739606189320864e-03	-2.265141098963726349e-04	-2.962338572781645918e-01
3.740000000000000000e+02	-1.645866186434837253e-17	-4.120334740928190964e-01	9.896549202720018812e+00	-1.664186961875792565e-03	-2.341131990105427860e-04	-2.966174389880781859e-01
3.745000000000000000e+02	-1.646055226505375319e-17	-4.187128281155905740e-01	9.900120002401340713e+00	-1.691874349751943231e-03	-2.417308279430887402e-04	-2.970000008637001532e-01
3.750000000000000000e+02	-1.646248106782884452e-17	-4.254965117565672750e-01	9.903744326312885704e+00	-1.719799745360538201e-03	-2.493643345144072425e-04	-2.973814667338479101e-01
3.755000000000000000e+02	-1.646444908980952987e-17	-4.323858035749607032e-01	9.907416365488391108e+00	-1.747960967483150243e-03	-2.570109175295649741e-04	-2.977617586813306461e-01
3.760000000000000000e+02	-1.646645684419298122e-17	-4.393820043589599655e-01	9.911141283672924018e+00	-1.776355522269432857e-03	-2.646675605065195672e-04	-2.981407946189244540e-01
3.765000000000000000e+02	-1.646850549246776912e-17	-4.464863235138956110e-01	9.914918440869248784e+00	-1.804980855926614823e-03	-2.723312785801545012e-04	-2.985184964635684834e-01
3.770000000000000000e+02	-1.647059557913266569e-17	-4.537000588631904252e-01	9.918748313739845557e+00	-1.833834113939297131e-03	-2.799988915167259465e-04	-2.988947798300822245e-01
3.775000000000000000e+02	-1.647272784444391296e-17	-4.610244468596120249e-01	9.922614429970526118e+00	-1.862912172998585063e-03	-2.876671304982617418e-04	-2.992695614620888289e-01
3.780000000000000000e+02	-1.647490349874426506e-17	-4.684606560617167736e-01	9.926527118181308396e+00	-1.892211937800602128e-03	-2.953328802620141971e-04	-2.996427614914771165e-01
3.785000000000000000e+02	-1.647712277009335731e-17	-4.760100035233384430e-01	9.930493787743502665e+00	-1.921729565042577890e-03	-3.029923190527449733e-04	-3.000142876825339644e-01
3.790000000000000000e+02	-1.647938679024779608e-17	-4.836736522159633678e-01	9.934509302783256501e+00	-1.951461427138179465e-03	-3.106419777279756313e-04	-3.003840573360150312e-01
3.795000000000000000e+02	-1.648169662752700440e-17	-4.914527318170927583e-01	9.938578669223781858e+00	-1.981403623549186314e-03	-3.182781127791859104e-04	-3.007519851756592089e-01
3.800000000000000000e+02	-1.648405268652374444e-17	-4.993485131965935686e-01	9.942699152886175895e+00	-2.011551648039061092e-03	-3.258964633732778973e-04	-3.011179774293527012e-01
3.805000000000000000e+02	-1.648645601148420852e-17	-5.073620877531033191e-01	9.946867635791583950e+00	-2.041901140631693402e-03	-3.334930992045068870e-04	-3.014819480290708564e-01
3.810000000000000000e+02	-1.648890757034567623e-17	-5.154945810874794754e-01	9.951096117583841050e+00	-2.072447311390872553e-03	-3.410638116181497598e-04	-3.018438070383773209e-01
3.815000000000000000e+02	-1.649140796717387136e-17	-5.237471451223645325e-01	9.955372146049342064e+00	-2.103184891062815677e-03	-3.486040419682199945e-04	-3.022034609531693561e-01
3.820000000000000000e+02	-1.649395832022598724e-17	-5.321208246253400498e-01	9.959702750995832687e+00	-2.134108670931761549e-03	-3.561093484228360626e-04	-3.025608206556815727e-01
3.825000000000000000e+02	-1.649655927426122683e-17	-5.406167134493918836e-01	9.964085313972956826e+00	-2.165212807262077190e-03	-3.635748871176690093e-04	-3.029157916781457516e-01
3.830000000000000000e+02	-1.649921211615993731e-17	-5.492357804503902319e-01	9.968527349827420281e+00	-2.196491590692909151e-03	-3.709960200230101156e-04	-3.032682854647878457e-01
3.835000000000000000e+02	-1.650191714647179111e-17	-5.579791248486363209e-01	9.973029734355163711e+00	-2.227938395008637398e-03	-3.783673863245468473e-04	-3.036182028431004265e-01
3.840000000000000000e+02	-1.650467550377960835e-17	-5.668476755458597971e-01	9.977603994943031296e+00	-2.259546752665380406e-03	-3.856839842204815906e-04	-3.039654533324512853e-01
3.845000000000000000e+02	-1.650748810306025752e-17	-5.758423632878341136e-01	9.982237462734218525e+00	-2.291309812220038676e-03	-3.929404751930496657e-04	-3.043099439280985141e-01
3.850000000000000000e+02	-1.651035581896031522e-17	-5.849640918150514901e-01	9.986927062781813191e+00	-2.323220354539452023e-03	-4.001313659719637475e-04	-3.046515809066284164e-01
3.855000000000000000e+02	-1.651327973855073017e-17	-5.942136993816232726e-01	9.991673359773830754e+00	-2.355271008518458869e-03	-4.072511514546339035e-04	-3.049902725457397379e-01
3.860000000000000000e+02	-1.651626032125136087e-17	-6.035920699255357125e-01	9.996476555224129257e+00	-2.387453605349052019e-03	-4.142937271905796563e-04	-3.053259213226147128e-01
3.865000000000000000e+02	-1.651929871228557530e-17	-6.130999596938181417e-01	1.000133729573446217e+01	-2.419760120525390416e-03	-4.212533639372011357e-04	-3.056584367821484349e-01
3.870000000000000000e+02	-1.652239576589067633e-17	-6.227381048877199676e-01	1.000626620112339360e+01	-2.452181990998166666e-03	-4.281239222535600675e-04	-3.059877261874253129e-01
3.875000000000000000e+02	-1.652555249055245715e-17	-6.325071813779883367e-01	1.001126287558605377e+01	-2.484710450957610013e-03	-4.348992230765461519e-04	-3.063136985319927508e-01
3.880000000000000000e+02	-1.652876952781591314e-17	-6.424078775539794339e-01	1.001632262318739919e+01	-2.517336063786938631e-03	-4.415727495718557499e-04	-3.066362599576585857e-01
3.885000000000000000e+02	-1.653204778800625272e-17	-6.524407640068530245e-01	1.002143242921091471e+01	-2.550049274023868679e-03	-4.481379288089909637e-04	-3.069553207882935175e-01
3.890000000000000000e+02	-1.653538833921043454e-17	-6.626063705942403237e-01	1.002659740932565136e+01	-2.582840310712442196e-03	-4.545882380481466975e-04	-3.072707931697166717e-01
3.895000000000000000e+02	-1.653879176870729320e-17	-6.729052055486799411e-01	1.003181642005189111e+01	-2.615698608731646755e-03	-4.609166381787405554e-04	-3.075825866760904526e-01
3.900000000000000000e+02	-1.654225918697563473e-17	-6.833376757313713856e-01	1.003708581722021798e+01	-2.648613748111360369e-03	-4.671163779154423258e-04	-3.078906161381089746e-01
3.905000000000000000e+02	-1.654579137287652624e-17	-6.939041551712491485e-01	1.004241291506032141e+01	-2.681574620689900455e-03	-4.731802912932287614e-04	-3.081947957698564222e-01
3.910000000000000000e+02	-1.654938886741847101e-17	-7.046049916955027248e-01	1.004779703594042672e+01	-2.714569507650824599e-03	-4.791010316199738979e-04	-3.084950394481368874e-01
3.915000000000000000e+02	-1.655305274825975716e-17	-7.154403821623267490e-01	1.005324375719592211e+01	-2.747586875331608190e-03	-4.848713552792477529e-04	-3.087912676506149312e-01
3.920000000000000000e+02	-1.655678404571336750e-17	-7.264104779641089582e-01	1.005874812107151683e+01	-2.780614821901812063e-03	-4.904839734311525245e-04	-3.090834016275879614e-01
3.925000000000000000e+02	-1.656058309107894205e-17	-7.375154396910832411e-01	1.006429771808154783e+01	-2.813640311235708711e-03	-4.959309993730685699e-04	-3.093713607771435004e-01
3.930000000000000000e+02	-1.656445087377020577e-17	-7.487552738719308598e-01	1.006990810650783708e+01	-2.846650643154706624e-03	-5.012049181350776168e-04	-3.096550714485156175e-01
3.935000000000000000e+02	-1.656838822459220189e-17	-7.601299343339060766e-01	1.007557374066672295e+01	-2.879632599460016807e-03	-5.062980247259607231e-04	-3.099344616093792082e-01
3.940000000000000000e+02	-1.657239589795745704e-17	-7.716392991932502499e-01	1.008129979026911727e+01	-2.912572588350463825e-03	-5.112024826106241959e-04	-3.102094613855466143e-01
3.945000000000000000e+02	-1.657647476973483231e-17	-7.832831638177870648e-01	1.008707393756548143e+01	-2.945456566973599956e-03	-5.159103883418397632e-04	-3.104800047150000353e-01
3.950000000000000000e+02	-1.658062502144856519e-17	-7.950613033468090229e-01	1.009290329318952217e+01	-2.978269565169268992e-03	-5.204134260295244360e-04	-3.107460252752599073e-01
3.955000000000000000e+02	-1.658484788167992015e-17	-8.069732949136257938e-01	1.009877788219414363e+01	-3.010997415209865254e-03	-5.247039440141547774e-04	-3.110074663328774580e-01
3.960000000000000000e+02	-1.658914357568992518e-17	-8.190187468546492600e-01	1.010470742156360657e+01	-3.043624477493922856e-03	-5.287734800477169239e-04	-3.112642695456505626e-01
3.965000000000000000e+02	-1.659351286221154400e-17	-8.311970956396430577e-01	1.011069784298975449e+01	-3.076135326834688894e-03	-5.326140637450517109e-04	-3.115163835746102006e-01
3.970000000000000000e+02	-1.659795670840668297e-17	-8.435076951161131209e-01	1.011675062457819507e+01	-3.108514594160732489e-03	-5.362177044907969359e-04	-3.117637612840597483e-01
3.975000000000000000e+02	-1.660247514148540110e-17	-8.559498750022032088e-01	1.012285292239162260e+01	-3.140745302566232394e-03	-5.395758948673110402e-04	-3.120063571497903032e-01
3.980000000000000000e+02	-1.660706929811510259e-17	-8.685227850283319118e-01	1.012900657816841665e+01	-3.172811605916705472e-03	-5.426808093820746290e-04	-3.122441335699305265e-01
3.985000000000000000e+02	-1.661173912644208352e-17	-8.812255723665453067e-01	1.013521065276546906e+01	-3.204695952790568257e-03	-5.455239144918251626e-04	-3.124770547521095176e-01
3.990000000000000000e+02	-1.661648534793842724e-17	-8.940572130931091488e-01	1.014145750238730770e+01	-3.236381260833256449e-03	-5.480972486120458745e-04	-3.127050922491411145e-01
3.995000000000000000e+02	-1.662130846888204962e-17	-9.070165928900095764e-01	1.014775622310768632e+01	-3.267849942195850607e-03	-5.503927183863598646e-04	-3.129282222615178410e-01
4.000000000000000000e+02	-1.662620892374529871e-17	-9.201025220120804260e-01	1.015409871553421439e+01	-3.299084054897428488e-03	-5.524022564508150254e-04	-3.131464259188761479e-01
4.005000000000000000e+02	-1.663118702198566739e-17	-9.333136986843766358e-01	1.016047823831547525e+01	-3.330065146287018631e-03	-5.541178455489000152e-04	-3.133596905060649362e-01
4.010000000000000000e+02	-1.663624295514133210e-17	-9.466487468495757840e-01	1.016689555572447823e+01	-3.360774391048244967e-03	-5.555314353185258599e-04	-3.135680091977540163e-01
4.015000000000000000e+02	-1.664137722310517472e-17	-9.601061297897361957e-01	1.017334912783965706e+01	-3.391193074710285079e-03	-5.566353801547479444e-04	-3.137713816234283248e-01
4.020000000000000000e+02	-1.664658997270312694e-17	-9.736842459623781254e-01	1.017983333913048227e+01	-3.421301789939374186e-03	-5.574219308628696433e-04	-3.139698134598744583e-01
4.025000000000000000e+02	-1.665188131740766849e-17	-9.873813629605422415e-01	1.018634301708924994e+01	-3.451080804425261678e-03	-5.578834635344312280e-04	-3.141633175910837905e-01
4.030000000000000000e+02	-1.665725174086649603e-17	-1.001195649911514440e+00	1.019289061252442252e+01	-3.480510825533432440e-03	-5.580127361991009047e-04	-3.143519126385448947e-01
4.035000000000000000e+02	-1.666270095601026654e-17	-1.015125205539633590e+00	1.019946017788796055e+01	-3.509571209214468624e-03	-5.578022891434917391e-04	-3.145356252255874230e-01
4.040000000000000000e+02	-1.666822917824370251e-17	-1.029167967391678262e+00	1.020605479687733741e+01	-3.538241774167931279e-03	-5.572451705168880937e-04	-3.147144892155173679e-01
4.045000000000000000e+02	-1.667383630193668632e-17	-1.043321793695408228e+00	1.021267876621810622e+01	-3.566501731670176402e-03	-5.563344716813050338e-04	-3.148885463144774355e-01
4.050000000000000000e+02	-1.667952245118990971e-17	-1.057584399382156981e+00	1.021933817933558508e+01	-3.594330525597580830e-03	-5.550636559327699676e-04	-3.150578444226376784e-01
4.055000000000000000e+02	-1.668528735447318127e-17	-1.071953429928451218e+00	1.022603712033409984e+01	-3.621706821186699080e-03	-5.534262584697312781e-04	-3.152224411452616559e-01
4.060000000000000000e+02	-1.669113095866147375e-17	-1.086426399562754552e+00	1.023273826461761971e+01	-3.648609544232974365e-03	-5.514162221729224144e-04	-3.153824006366571231e-01
4.065000000000000000e+02	-1.669705298576078963e-17	-1.101000722535315335e+00	1.023944492891266300e+01	-3.675017147372358281e-03	-5.490276864193544080e-04	-3.155377959605589755e-01
4.070000000000000000e+02	-1.670305333522799932e-17	-1.115673695787564146e+00	1.024615480913672805e+01	-3.700908304834576133e-03	-5.462551896566386405e-04	-3.156887070541746221e-01
4.075000000000000000e+02	-1.670913126085390069e-17	-1.130442539168998506e+00	1.025286491997383997e+01	-3.726260532561431055e-03	-5.430933143379107616e-04	-3.158352261085127788e-01
4.080000000000000000e+02	-1.671528660444999751e-17	-1.145304319507238988e+00	1.025955930036620423e+01	-3.751052330264657148e-03	-5.395373321607931007e-04	-3.159774500540087350e-01
4.085000000000000000e+02	-1.672151908079081976e-17	-1.160256014485654630e+00	1.026626452906590892e+01	-3.775261964117175226e-03	-5.355827373518068325e-04	-3.161154842286130751e-01
4.090000000000000000e+02	-1.672782762406734943e-17	-1.175294521449567142e+00	1.027295821513739149e+01	-3.798866359785366131e-03	-5.312252653865788933e-04	-3.162494494642723031e-01
4.095000000000000000e+02	-1.673421211236200259e-17	-1.190416600712203676e+00	1.027964941659094933e+01	-3.821844121520446072e-03	-5.264612516766870726e-04	-3.163794661241028372e-01
4.100000000000000000e+02	-1.674067153704562905e-17	-1.205618931187209197e+00	1.028633158736720254e+01	-3.844172317581945851e-03	-5.212872737423332155e-04	-3.165056721540668305e-01
4.105000000000000000e+02	-1.674720531700173216e-17	-1.220898081327416174e+00	1.029298412950230990e+01	-3.865828882193241608e-03	-5.157004304541583329e-04	-3.166282090590150644e-01
4.110000000000000000e+02	-1.675381251527293438e-17	-1.236250529073936733e+00	1.029961496040267477e+01	-3.886791164708983982e-03	-5.096982183945031634e-04	-3.167472313287103547e-01
4.115000000000000000e+02	-1.676049251885917836e-17	-1.251672622527898904e+00	1.030622946834819587e+01	-3.907037340400053120e-03	-5.032786951750833123e-04	-3.168628968355197695e-01
4.120000000000000000e+02	-1.676724406455667690e-17	-1.267160661634444629e+00	1.031280799681583282e+01	-3.926544487949599690e-03	-4.964403141958998854e-04	-3.169753808964290154e-01
4.125000000000000000e+02	-1.677406644308605165e-17	-1.282710834253186105e+00	1.031934126693527531e+01	-3.945290909591648264e-03	-4.891819950422018372e-04	-3.170848587787845063e-01
4.130000000000000000e+02	-1.678095834640544118e-17	-1.298319244124265692e+00	1.032581765618616210e+01	-3.963253962061642939e-03	-4.815032027729270717e-04	-3.171915234529083527e-01
4.135000000000000000e+02	-1.678791836857562920e-17	-1.313981959456709259e+00	1.033224316254909070e+01	-3.980411007527238920e-03	-4.734038754105818680e-04	-3.172955783634447413e-01
4.140000000000000000e+02	-1.679494626191950420e-17	-1.329694762303899491e+00	1.033861839915762459e+01	-3.996742129366614819e-03	-4.648845733354931660e-04	-3.173972117368536461e-01
4.145000000000000000e+02	-1.680203925201702194e-17	-1.345453721964244176e+00	1.034495920423093551e+01	-4.012222450410430491e-03	-4.559463444039938101e-04	-3.174966693969407117e-01
4.150000000000000000e+02	-1.680919670112400827e-17	-1.361254501079573576e+00	1.035125159368872438e+01	-4.026831737227927824e-03	-4.465907931460061939e-04	-3.175941638608830164e-01
4.155000000000000000e+02	-1.681641717364593785e-17	-1.377092793444640639e+00	1.035747694195077173e+01	-4.040548578899550401e-03	-4.368200592167229782e-04	-3.176899294273756169e-01
4.160000000000000000e+02	-1.682369895975890464e-17	-1.392964235378394422e+00	1.036366224021770499e+01	-4.053351299906794020e-03	-4.266369578935384549e-04	-3.177842147778825455e-01
4.165000000000000000e+02	-1.683104058730934264e-17	-1.408864396616641645e+00	1.036976771806666342e+01	-4.065219187721845137e-03	-4.160447246771150991e-04	-3.178772692583524129e-01
4.170000000000000000e+02	-1.683844035024928093e-17	-1.424788811408652878e+00	1.037576926155148627e+01	-4.076131443312889201e-03	-4.050472503786503348e-04	-3.179693545844108349e-01
4.175000000000000000e+02	-1.684589638237842933e-17	-1.440732868987706583e+00	1.038169281108472397e+01	-4.086068012262698661e-03	-3.936489510114958676e-04	-3.180607357739514973e-01
4.180000000000000000e+02	-1.685340701586906615e-17	-1.456692071554661183e+00	1.038750944751750893e+01	-4.095008048628849887e-03	-3.818550361366874557e-04	-3.181517017605229314e-01
4.185000000000000000e+02	-1.686097031571415735e-17	-1.472661701166129822e+00	1.039325482339468643e+01	-4.102932318680169166e-03	-3.696711345888191121e-04	-3.182425321346005198e-01
4.190000000000000000e+02	-1.686858429985461957e-17	-1.488637073013555856e+00	1.039892105951659929e+01	-4.109821436226596993e-03	-3.571035082882727989e-04	-3.183335212177001994e-01
4.195000000000000000e+02	-1.687624697292031542e-17	-1.504613454767540270e+00	1.040445781818724313e+01	-4.115656584589185742e-03	-3.441589549773470453e-04	-3.184249685190941870e-01
4.200000000000000000e+02	-1.688395617435255851e-17	-1.520586079521206280e+00	1.040988909438212850e+01	-4.120419128474876735e-03	-3.308449656275674953e-04	-3.185171851317093461e-01
4.205000000000000000e+02	-1.689170984496465377e-17	-1.536550130510251355e+00	1.041522108168392080e+01	-4.124091384543356227e-03	-3.171694040393849149e-04	-3.186104809468118804e-01
4.210000000000000000e+02	-1.689950567567708461e-17	-1.552500850585280867e+00	1.042043901940598971e+01	-4.126655654153133478e-03	-3.031409812351699138e-04	-3.187051820459815832e-01
4.215000000000000000e+02	-1.690734138403569658e-17	-1.568433357917390136e+00	1.042556167424892166e+01	-4.128095041517656529e-03	-2.887688442853036811e-04	-3.188016163457545460e-01
4.220000000000000000e+02	-1.691521464273399367e-17	-1.584342800923531636e+00	1.043057545604760605e+01	-4.128393270020474896e-03	-2.740626798849861933e-04	-3.189001168115717100e-01
4.225000000000000000e+02	-1.692312305747612365e-17	-1.600224312143215144e+00	1.043546874650288281e+01	-4.127534662576429897e-03	-2.590327839962537366e-04	-3.190010230351061904e-01
4.230000000000000000e+02	-1.693106418094867393e-17	-1.616073025602287494e+00	1.044019365085767603e+01	-4.125504187181460759e-03	-2.436899560574899075e-04	-3.191046790972072444e-01
4.235000000000000000e+02	-1.693903556169308526e-17	-1.631884040241854184e+00	1.044477094993850130e+01	-4.122287679610100487e-03	-2.280453400274110834e-04	-3.192114285969538390e-01
4.240000000000000000e+02	-1.694703457874863781e-17	-1.647652535533148832e+00	1.044919883311646025e+01	-4.117871198642306975e-03	-2.121110432012173050e-04	-3.193216324547680784e-01
4.245000000000000000e+02	-1.695505869420579846e-17	-1.663373627926914011e+00	1.045347252806864091e+01	-4.112242037727972983e-03	-1.958991778351100031e-04	-3.194356413978216014e-01
4.250000000000000000e+02	-1.696310524128942526e-17	-1.679042490581730496e+00	1.045758817117429018e+01	-4.105387966078496119e-03	-1.794226467529123111e-04	-3.195538184726438580e-01
4.255000000000000000e+02	-1.697117154766348619e-17	-1.694654337450956838e+00	1.046154423164321123e+01	-4.097297528560364492e-03	-1.626948122270861915e-04	-3.196765297869238465e-01
4.260000000000000000e+02	-1.697925491647688865e-17	-1.710204343497575552e+00	1.046532251286346593e+01	-4.087960360671010276e-03	-1.457292310033646439e-04	-3.198041367805511959e-01
4.265000000000000000e+02	-1.698735260398602858e-17	-1.725687742574096628e+00	1.046893886954745412e+01	-4.077366823807784812e-03	-1.285399783974502941e-04	-3.199370060804164750e-01
4.270000000000000000e+02	-1.699546184208600760e-17	-1.741099767336685256e+00	1.047238535996971720e+01	-4.065508267692512050e-03	-1.111413201104511657e-04	-3.200755002374165437e-01
4.275000000000000000e+02	-1.700357955343321086e-17	-1.756435856087817493e+00	1.047566661220073492e+01	-4.052376517539963037e-03	-9.354868862800106387e-05	-3.202200032805258001e-01
4.280000000000000000e+02	-1.701170348759755118e-17	-1.771691264757530693e+00	1.047877416445351884e+01	-4.037965030198842689e-03	-7.577675545219345120e-05	-3.203708715237890692e-01
4.285000000000000000e+02	-1.701983051780108456e-17	-1.786861433718888170e+00	1.048168934485739179e+01	-4.022267807592824589e-03	-5.784119873439369850e-05	-3.205284783305180074e-01
4.290000000000000000e+02	-1.702795784305895587e-17	-1.801941895951138850e+00	1.048438832206201710e+01	-4.005279861853572494e-03	-3.975800679521148263e-05	-3.206931973406778047e-01
4.295000000000000000e+02	-1.703608251908910105e-17	-1.816928064709411483e+00	1.048687721874168055e+01	-3.986997364868532026e-03	-2.154276471307953303e-05	-3.208653844241576292e-01
4.300000000000000000e+02	-1.704420181098700385e-17	-1.831815661956933461e+00	1.048915792903198430e+01	-3.967417331354862811e-03	-3.212349972036267985e-06	-3.210454188608525272e-01
4.305000000000000000e+02	-1.705231276536781095e-17	-1.846600259726423277e+00	1.049121445551764786e+01	-3.946538011239352634e-03	1.521718809456500229e-05	-3.212336531991821231e-01
4.310000000000000000e+02	-1.706041260286423554e-17	-1.861277657205422376e+00	1.049305265638979456e+01	-3.924358666319048734e-03	3.372888582905856985e-05	-3.214304529217588691e-01
4.315000000000000000e+02	-1.706849837118966658e-17	-1.875843598688420322e+00	1.049466293487320989e+01	-3.900879736654539777e-03	5.230632619580826293e-05	-3.216361665343318021e-01
4.320000000000000000e+02	-1.707656734563963946e-17	-1.890294046872647460e+00	1.049603369807391395e+01	-3.876102798721473702e-03	7.093232498201963883e-05	-3.218511520224198175e-01
4.325000000000000000e+02	-1.708461649473444399e-17	-1.904624869831622158e+00	1.049717724781426398e+01	-3.850030433570783821e-03	8.959037643454752903e-05	-3.220757452791482289e-01
4.330000000000000000e+02	-1.709264341874727188e-17	-1.918832321312788469e+00	1.049810852477495082e+01	-3.822666735138738683e-03	1.082625249111572255e-04	-3.223103073480038661e-01
4.335000000000000000e+02	-1.710064520400436752e-17	-1.932912475279711551e+00	1.049879644360708930e+01	-3.794016681081400794e-03	1.269321088198977648e-04	-3.225551631007614328e-01
4.340000000000000000e+02	-1.710861885996469387e-17	-1.946861530928205131e+00	1.049922143669097174e+01	-3.764086527231817487e-03	1.455824064688403599e-04	-3.228106343793072930e-01
4.345000000000000000e+02	-1.711656194870366978e-17	-1.960675938197923740e+00	1.049937626926151069e+01	-3.732883973285348791e-03	1.641960585175765517e-04	-3.230770522223148644e-01
4.350000000000000000e+02	-1.712447152692931015e-17	-1.974352042023004294e+00	1.049923721658666942e+01	-3.700417360393015893e-03	1.827566098475055941e-04	-3.233547209376407272e-01
4.355000000000000000e+02	-1.713234548389172018e-17	-1.987886600803464576e+00	1.049880370021966414e+01	-3.666697164779999987e-03	2.012463738882583298e-04	-3.236439629310721156e-01
4.360000000000000000e+02	-1.714018079567851661e-17	-2.001276126111792841e+00	1.049806282823411863e+01	-3.631733986086647936e-03	2.196494158344059009e-04	-3.239450605724052967e-01
4.365000000000000000e+02	-1.714797520427845558e-17	-2.014517506617382381e+00	1.049704937850978403e+01	-3.595540510023690316e-03	2.379487824144082794e-04	-3.242583091329161449e-01
4.370000000000000000e+02	-1.715572608038150112e-17	-2.027607579320873210e+00	1.049573206509975520e+01	-3.558130120357927244e-03	2.561283875256817355e-04	-3.245839819348156907e-01
4.375000000000000000e+02	-1.716343127565484407e-17	-2.040543469554981115e+00	1.049412587077329029e+01	-3.519518051146451349e-03	2.741717361987300447e-04	-3.249223521761919198e-01
4.380000000000000000e+02	-1.717108831735192510e-17	-2.053322174964261393e+00	1.049222026198563817e+01	-3.479719781728872648e-03	2.920633804244815879e-04	-3.252736684887936325e-01
4.385000000000000000e+02	-1.717869484099700206e-17	-2.065941078648585894e+00	1.049002404117131348e+01	-3.438753301854664650e-03	3.097872451835540766e-04	-3.256381834886836746e-01
4.390000000000000000e+02	-1.718624883067322945e-17	-2.078397532685463123e+00	1.048752015078618705e+01	-3.396637027922293477e-03	3.273281301029415977e-04	-3.260161292928159260e-01
4.395000000000000000e+02	-1.719374805344580329e-17	-2.090689024564883258e+00	1.048467376115028316e+01	-3.353390580951646528e-03	3.446711240276601656e-04	-3.264077248708627810e-01
4.400000000000000000e+02	-1.720119063827955116e-17	-2.102813230171873382e+00	1.048148705082705412e+01	-3.309035128772893925e-03	3.618013725734799623e-04	-3.268131810021653316e-01
4.405000000000000000e+02	-1.720857456627141615e-17	-2.114767906456452629e+00	1.047793300068671485e+01	-3.263592754798711002e-03	3.787046161246861533e-04	-3.272326917362567422e-01
4.410000000000000000e+02	-1.721589772072897729e-17	-2.126550870000825544e+00	1.047402934280288456e+01	-3.217086249634518429e-03	3.953671995874135292e-04	-3.276664363164047966e-01
4.415000000000000000e+02	-1.722315878261848387e-17	-2.138160266094224493e+00	1.046980456156142658e+01	-3.169540819085937735e-03	4.117750944036623170e-04	-3.281145878564599161e-01
4.420000000000000000e+02	-1.723035591500855778e-17	-2.149594214814120274e+00	1.046524506922243880e+01	-3.120981841687815901e-03	4.279153002840629266e-04	-3.285772974765313603e-01
4.425000000000000000e+02	-1.723748763873052101e-17	-2.160851013179493130e+00	1.046035219820744899e+01	-3.071436134392821395e-03	4.437750461629622186e-04	-3.290547046952578270e-01
4.430000000000000000e+02	-1.724455202518751849e-17	-2.171929004348746695e+00	1.045512200079715370e+01	-3.020930693186733504e-03	4.593423803647049639e-04	-3.295469298432126548e-01
4.435000000000000000e+02	-1.725154842245043673e-17	-2.182826892076544123e+00	1.044952568387210512e+01	-2.969495578283138770e-03	4.746049533447989355e-04	-3.300540865557500814e-01
4.440000000000000000e+02	-1.725847496145304463e-17	-2.193543251238069036e+00	1.044356662986226780e+01	-2.917159589330041262e-03	4.895518311119942921e-04	-3.305762636722909820e-01
4.445000000000000000e+02	-1.726533080082814789e-17	-2.204076985121077303e+00	1.043724038542997512e+01	-2.863954184884982476e-03	5.041719012468821176e-04	-3.311135395761769518e-01
4.450000000000000000e+02	-1.727211481297284405e-17	-2.214427030093782278e+00	1.043054985504297427e+01	-2.809910983194010680e-03	5.184548245314132050e-04	-3.316659744330530124e-01
4.455000000000000000e+02	-1.727882552106493113e-17	-2.224592394001291051e+00	1.042349932869331575e+01	-2.755061576906035151e-03	5.323910270217927952e-04	-3.322336118993695631e-01
4.460000000000000000e+02	-1.728546275771616773e-17	-2.234572416289859031e+00	1.041609800225001159e+01	-2.699440770584446078e-03	5.459707226050539240e-04	-3.328164817776466666e-01
4.465000000000000000e+02	-1.729202551683065787e-17	-2.244366431145604412e+00	1.040835132703349331e+01	-2.643082387155888668e-03	5.591852039419575263e-04	-3.334145945170663428e-01
4.470000000000000000e+02	-1.729851300804457766e-17	-2.253973909111362417e+00	1.040023544889509033e+01	-2.586021218132696347e-03	5.720261463449453866e-04	-3.340279444599650871e-01
4.475000000000000000e+02	-1.730492504407845935e-17	-2.263394570592059285e+00	1.039175644802643816e+01	-2.528293838086714210e-03	5.844855327930828038e-04	-3.346565080348423149e-01
4.480000000000000000e+02	-1.731126065917274168e-17	-2.272628060758339785e+00	1.038292169557389677e+01	-2.469935550990941166e-03	5.965562641915305624e-04	-3.353002468208431952e-01
4.485000000000000000e+02	-1.731752002234913508e-17	-2.281674358764786525e+00	1.037372389328959876e+01	-2.410984434531618283e-03	6.082313118179271489e-04	-3.359591030507778076e-01
4.490000000000000000e+02	-1.732370242013408189e-17	-2.290533438821141576e+00	1.036419024708022008e+01	-2.351477566206405367e-03	6.195045155732037010e-04	-3.366330034283061545e-01
4.495000000000000000e+02	-1.732980837562833887e-17	-2.299205519471875458e+00	1.035430302732440744e+01	-2.291453944140286070e-03	6.303700678507089894e-04	-3.373218547437866199e-01
4.500000000000000000e+02	-1.733583711085694233e-17	-2.307690794861996242e+00	1.034405842640830464e+01	-2.230950572451100618e-03	6.408227419222881300e-04	-3.380255526538926691e-01
4.505000000000000000e+02	-1.734178948066771491e-17	-2.315989810078067368e+00	1.033345403033606402e+01	-2.170008195194462770e-03	6.508575104116475375e-04	-3.387439665707663305e-01
4.510000000000000000e+02	-1.734766512555556611e-17	-2.324102991022622522e+00	1.032248410828829144e+01	-2.108665378834014090e-03	6.604703183666099002e-04	-3.394769568167919638e-01
4.515000000000000000e+02	-1.735346449089925893e-17	-2.332031045591787866e+00	1.031115727507857294e+01	-2.046961565986007547e-03	6.696572587664857126e-04	-3.402243638620179866e-01
4.520000000000000000e+02	-1.735918803517469352e-17	-2.339774759827631723e+00	1.029947631413652864e+01	-1.984936706296278053e-03	6.784149696941356575e-04	-3.409860113895302192e-01
4.525000000000000000e+02	-1.736483577449205198e-17	-2.347335015716521145e+00	1.028745872066320644e+01	-1.922630497850703196e-03	6.867406326794370805e-04	-3.417617095094618307e-01
4.530000000000000000e+02	-1.737040865704537911e-17	-2.354712882391672313e+00	1.027509732787395613e+01	-1.860083670844619660e-03	6.946317744547822297e-04	-3.425512449397938308e-01
4.535000000000000000e+02	-1.737590769476090007e-17	-2.361909534397832466e+00	1.026238791770312453e+01	-1.797337118620298243e-03	7.020863564176952568e-04	-3.433543879847771874e-01
4.540000000000000000e+02	-1.738133284546270582e-17	-2.368926156788029758e+00	1.024933193169890977e+01	-1.734429633742840546e-03	7.091029686467242204e-04	-3.441709050869667386e-01
4.545000000000000000e+02	-1.738668508877972178e-17	-2.375764155543000911e+00	1.023596038223687543e+01	-1.671401727140653989e-03	7.156804773571669295e-04	-3.450005371158802459e-01
4.550000000000000000e+02	-1.739196596832689802e-17	-2.382425048552655689e+00	1.022227311518795112e+01	-1.608294689653144618e-03	7.218182459554236098e-04	-3.458430012637525586e-01
4.555000000000000000e+02	-1.739717595121945580e-17	-2.388910445143817007e+00	1.020825888388365321e+01	-1.545147073121252513e-03	7.275161822888576114e-04	-3.466980148201761480e-01
4.560000000000000000e+02	-1.740231589549241613e-17	-2.395222011781139138e+00	1.019391898572912680e+01	-1.481997738488852190e-03	7.327745653915682545e-04	-3.475652767549530231e-01
4.565000000000000000e+02	-1.740738737198993646e-17	-2.401361602711035825e+00	1.017926196949494155e+01	-1.418887140955582462e-03	7.375938841394382404e-04	-3.484444627114627879e-01
4.570000000000000000e+02	-1.741239139805875791e-17	-2.407331108450170287e+00	1.016430344936424390e+01	-1.355854557902944416e-03	7.419749009320285868e-04	-3.493352422602981622e-01
4.575000000000000000e+02	-1.741732926377070621e-17	-2.413132542889276699e+00	1.014905014656772764e+01	-1.292939030617449225e-03	7.459188012680982409e-04	-3.502372695723581786e-01
4.580000000000000000e+02	-1.742220191370656894e-17	-2.418768046035741914e+00	1.013351312633541212e+01	-1.230179039882076455e-03	7.494269731632548183e-04	-3.511501860887052962e-01
4.585000000000000000e+02	-1.742701106856296486e-17	-2.424239837178656654e+00	1.011767711366152511e+01	-1.167612351863222967e-03	7.525012141824448213e-04	-3.520736153359226295e-01
4.590000000000000000e+02	-1.743175783571944112e-17	-2.429550161824083787e+00	1.010155698012725445e+01	-1.105274872242107157e-03	7.551438350822291734e-04	-3.530071805628894888e-01
4.595000000000000000e+02	-1.743644394989147287e-17	-2.434701469263647500e+00	1.008516432295348508e+01	-1.043204052061949636e-03	7.573573863738499671e-04	-3.539504750055640359e-01
4.600000000000000000e+02	-1.744107068154372955e-17	-2.439696217352374852e+00	1.006850405144485627e+01	-9.814354037572653715e-04	7.591446449661861523e-04	-3.549030953153399226e-01
4.605000000000000000e+02	-1.744563991503674495e-17	-2.444536954640138759e+00	1.005158054780956967e+01	-9.200048160286943607e-04	7.605087373294433951e-04	-3.558646132265839146e-01
4.610000000000000000e+02	-1.745015274831091412e-17	-2.449226332350593172e+00	1.003440175774069054e+01	-8.589461716254630534e-04	7.614530032038054281e-04	-3.568346054420280522e-01
4.615000000000000000e+02	-1.745461112991912831e-17	-2.453767083116597192e+00	1.001698438860131368e+01	-7.982933140194640185e-04	7.619809602636899541e-04	-3.578126316367035709e-01
4.620000000000000000e+02	-1.745901649639530445e-17	-2.458161981615728298e+00	9.999328361409700605e+00	-7.380794603953937843e-04	7.620962509407170748e-04	-3.587982377251398569e-01
4.625000000000000000e+02	-1.746337098056515680e-17	-2.462413902891618100e+00	9.981453087001792568e+00	-6.783369452375304781e-04	7.618027798078055770e-04	-3.597909627378329533e-01
4.630000000000000000e+02	-1.746767592600203451e-17	-2.466525763967644114e+00	9.963359163567808707e+00	-6.190965821367840592e-04	7.611045068213219671e-04	-3.607903446535179470e-01
4.635000000000000000e+02	-1.747193282108664358e-17	-2.470500561609422441e+00	9.945050865641132276e+00	-5.603887151591311223e-04	7.600056498638865657e-04	-3.617959136473025694e-01
4.640000000000000000e+02	-1.747614387298611181e-17	-2.474341334487133448e+00	9.926545634970747045e+00	-5.022432957432227535e-04	7.585107376247332122e-04	-3.628071756387014069e-01
4.645000000000000000e+02	-1.748031045808418973e-17	-2.478051219893778523e+00	9.907843200805949380e+00	-4.446893622214094532e-04	7.566242911192929636e-04	-3.638236458811767715e-01
4.650000000000000000e+02	-1.748443440872184920e-17	-2.481633373517482255e+00	9.888967169971467186e+00	-3.877543963829493869e-04	7.543509888164403893e-04	-3.648448316333488539e-01
4.655000000000000000e+02	-1.748851729162292858e-17	-2.485091013882827493e+00	9.869922974002996341e+00	-3.314644908921584210e-04	7.516955311508883870e-04	-3.658702434591620256e-01
4.659999999999999432e+02	-1.749256109435876307e-17	-2.488427404149157862e+00	9.850713842605740567e+00	-2.758459051231999543e-04	7.486629421216163798e-04	-3.668993664493894746e-01
4.665000000000000000e+02	-1.749656762818220518e-17	-2.491645803171163021e+00	9.831340814795925809e+00	-2.209232983452765560e-04	7.452582026590546301e-04	-3.679316902053469396e-01
4.670000000000000568e+02	-1.750053839931850302e-17	-2.494749603472802502e+00	9.811827147285205442e+00	-1.667205741878440299e-04	7.414862949617828311e-04	-3.689667084864985402e-01
4.675000000000000000e+02	-1.750447541587237556e-17	-2.497742169050729100e+00	9.792177465072359865e+00	-1.132601522045582253e-04	7.373524166154830353e-04	-3.700039028767725391e-01
4.680000000000000568e+02	-1.750838035038787885e-17	-2.500626917862716958e+00	9.772407786146498410e+00	-6.056358325188358765e-05	7.328616689518967133e-04	-3.710427621901154494e-01
4.685000000000000000e+02	-1.751225455447160383e-17	-2.503407296770626900e+00	9.752521181468772227e+00	-8.650459566308024893e-06	7.280190017701601872e-04	-3.720827863784457734e-01
4.690000000000000568e+02	-1.751610054733020226e-17	-2.506086740650024236e+00	9.732537740937207360e+00	4.245864653823480049e-05	7.228299523169836541e-04	-3.731234270304290557e-01
4.695000000000000000e+02	-1.751991942483236328e-17	-2.508668725306248959e+00	9.712455268826634125e+00	9.274586379901330908e-05	7.172995381713186168e-04	-3.741641767494274795e-01
4.700000000000000568e+02	-1.752371313795792414e-17	-2.511156749183842241e+00	9.692288578838958557e+00	1.421941628948334736e-04	7.114328831406101358e-04	-3.752045244119960321e-01
4.705000000000000000e+02	-1.752748302536313147e-17	-2.513554348556743534e+00	9.672050940539229202e+00	1.907871927049410764e-04	7.052352756769152348e-04	-3.762439560937982930e-01
4.710000000000000568e+02	-1.753123095368325517e-17	-2.515865031338070157e+00	9.651749724909446826e+00	2.385095935157249868e-04	6.987119637012335861e-04	-3.772819535231112242e-01
4.715000000000000000e+02	-1.753495849703410539e-17	-2.518092314035711876e+00	9.631396061701424927e+00	2.853473119990915783e-04	6.918680226075439805e-04	-3.783180097341601877e-01
4.720000000000000568e+02	-1.753866710936125376e-17	-2.520239765789303199e+00	9.610998978946621918e+00	3.312874853801504480e-04	6.847086724352938799e-04	-3.793516305089945639e-01
4.725000000000000000e+02	-1.754235869253280008e-17	-2.522310810121984215e+00	9.590565220862007578e+00	3.763175009760351061e-04	6.772390909372424895e-04	-3.803822882419545803e-01
4.730000000000000568e+02	-1.754603455757895573e-17	-2.524309021016220456e+00	9.570115788656035960e+00	4.204266146851610639e-04	6.694642915530012910e-04	-3.814094968794565776e-01
4.735000000000000000e+02	-1.754969625603851974e-17	-2.526237909228760792e+00	9.549653068950131996e+00	4.636048079268039650e-04	6.613892918176182125e-04	-3.824327633153368766e-01
4.740000000000000000e+02	-1.755334528228735607e-17	-2.528100945084675644e+00	9.529196813271667565e+00	5.058429341978688560e-04	6.530190460728569181e-04	-3.834515899074272260e-01
4.745000000000000000e+02	-1.755698317659466772e-17	-2.529901637326974484e+00	9.508753189485783963e+00	5.471331149634315640e-04	6.443582606260499701e-04	-3.844655043768169245e-01
4.750000000000000000e+02	-1.756061133667708717e-17	-2.531643408000103346e+00	9.488321208639311166e+00	5.874682472944026818e-04	6.354118222163430843e-04	-3.854740248182983997e-01
4.754999999999999432e+02	-1.756423115795300237e-17	-2.533329674295615952e+00	9.467908258722749437e+00	6.268423429503951465e-04	6.261844179507556089e-04	-3.864766828832235657e-01
4.760000000000000000e+02	-1.756784396856259864e-17	-2.534963898747121025e+00	9.447526473734832564e+00	6.652502867647772230e-04	6.166805911488894808e-04	-3.874730226299615832e-01
4.764999999999999432e+02	-1.757145109477219310e-17	-2.536549445252393564e+00	9.427186519476713045e+00	7.026879043573637518e-04	6.069047961700351889e-04	-3.884625933084414062e-01
4.770000000000000000e+02	-1.757505385044650381e-17	-2.538089648064404624e+00	9.406906476917718862e+00	7.391519018846719365e-04	5.968614337490631052e-04	-3.894449499452549146e-01
4.774999999999999432e+02	-1.757865342149471733e-17	-2.539587807632532446e+00	9.386683212356953021e+00	7.746398513709494690e-04	5.865547236220471387e-04	-3.904196572952515765e-01
4.780000000000000000e+02	-1.758225122365694413e-17	-2.541047162664956893e+00	9.366537825803948891e+00	8.091502319101502800e-04	5.759888114382067086e-04	-3.913862902359505624e-01
4.784999999999999432e+02	-1.758584835597276754e-17	-2.542470952010036367e+00	9.346473321881083152e+00	8.426823827595304305e-04	5.651679066864017309e-04	-3.923444345702348790e-01
4.790000000000000000e+02	-1.758944595905665113e-17	-2.543862390667943618e+00	9.326504570681688477e+00	8.752364443342080386e-04	5.540959308310735697e-04	-3.932936908470781034e-01
4.794999999999999432e+02	-1.759304518381533904e-17	-2.545224581972437061e+00	9.306639989690298265e+00	9.068133587414069349e-04	5.427767940665990639e-04	-3.942336616949151384e-01
4.800000000000000000e+02	-1.759664712443462433e-17	-2.546560576027674383e+00	9.286891852340547260e+00	9.374149627420696801e-04	5.312142307062222603e-04	-3.951639641937663705e-01
4.804999999999999432e+02	-1.760025283543462039e-17	-2.547873405774977229e+00	9.267259358549663872e+00	9.670437961203677676e-04	5.194118887749708336e-04	-3.960842278959579299e-01
4.810000000000000000e+02	-1.760386332655512577e-17	-2.549166057678461605e+00	9.247755862974056384e+00	9.957031381569900978e-04	5.073732614935810023e-04	-3.969940976986678915e-01
4.814999999999999432e+02	-1.760747959219120469e-17	-2.550441388463621006e+00	9.228363836805947074e+00	1.023397076783644222e-03	4.951017946569299553e-04	-3.978932237268268945e-01
4.820000000000000000e+02	-1.761110257311772365e-17	-2.551702304107961616e+00	9.209102211393783932e+00	1.050130232222994120e-03	4.826008005815895954e-04	-3.987812757888157256e-01
4.825000000000000568e+02	-1.761473317858011924e-17	-2.552951653274268651e+00	9.189981022164587898e+00	1.075907887359501495e-03	4.698734212341187585e-04	-3.996579403905985983e-01
4.830000000000000000e+02	-1.761837230569885720e-17	-2.554192008184198670e+00	9.171011037925751452e+00	1.100736315012867733e-03	4.569229371187258945e-04	-4.005228957304852178e-01
4.835000000000000568e+02	-1.762202079580080751e-17	-2.555426197356715168e+00	9.152189458734454774e+00	1.124621889224088371e-03	4.437521970528490842e-04	-4.013758626159476539e-01
4.840000000000000000e+02	-1.762567946124318681e-17	-2.556656615891691686e+00	9.133523035693700720e+00	1.147572269469539046e-03	4.303643009629973910e-04	-4.022165457121450460e-01
4.845000000000000568e+02	-1.762934908339836394e-17	-2.557885885189190578e+00	9.115014959172530240e+00	1.169595118658940365e-03	4.167620097655560314e-04	-4.030446848859033926e-01
4.850000000000000000e+02	-1.763303041369992335e-17	-2.559116459576511016e+00	9.096663983053623781e+00	1.190698868250104642e-03	4.029481068147481053e-04	-4.038600266163303587e-01
4.855000000000000568e+02	-1.763672415287299905e-17	-2.560350650424052521e+00	9.078486417995122792e+00	1.210892611359817243e-03	3.889253372330033300e-04	-4.046623265562482863e-01
4.860000000000000000e+02	-1.764043100264275724e-17	-2.561590832050233857e+00	9.060497741328731536e+00	1.230185698659989630e-03	3.746962769466815084e-04	-4.054513640262972785e-01
4.865000000000000568e+02	-1.764415159332800926e-17	-2.562839161583171155e+00	9.042711114793249294e+00	1.248588305536557988e-03	3.602635401770489139e-04	-4.062269220224102861e-01
4.870000000000000000e+02	-1.764788654751427979e-17	-2.564097782088716304e+00	9.025131522336478085e+00	1.266110923046807370e-03	3.456296180311824585e-04	-4.069888039413044334e-01
4.875000000000000568e+02	-1.765163646722399806e-17	-2.565368809895245406e+00	9.007751326444966011e+00	1.282764383961407413e-03	3.307969316304179477e-04	-4.077368273659399134e-01
4.880000000000000000e+02	-1.765540197075139636e-17	-2.566654213641707649e+00	8.990589400208916615e+00	1.298560239368074876e-03	3.157680289584902989e-04	-4.084708205690522620e-01
4.885000000000000568e+02	-1.765918348083893257e-17	-2.567956003144265864e+00	8.973654174974502240e+00	1.313510113605139340e-03	3.005452327376417028e-04	-4.091906308714038376e-01
4.890000000000000000e+02	-1.766298155408832317e-17	-2.569275855997933622e+00	8.956935230383194835e+00	1.327626835636510662e-03	2.851308221464727839e-04	-4.098961114915336545e-01
4.895000000000000000e+02	-1.766679656357617546e-17	-2.570615566672699970e+00	8.940437300090016137e+00	1.340922376620157404e-03	2.695270331014870831e-04	-4.105871349584327978e-01
4.900000000000000000e+02	-1.767062899097631436e-17	-2.571976846975911890e+00	8.924158904606025899e+00	1.353410109237740801e-03	2.537362535186477638e-04	-4.112635890760469315e-01
4.905000000000000000e+02	-1.767447927769239579e-17	-2.573361405871779528e+00	8.908112224536708368e+00	1.365103072505375074e-03	2.377607907979502355e-04	-4.119253749730865111e-01
4.909999999999999432e+02	-1.767834778912753666e-17	-2.574770559037267592e+00	8.892289253127612980e+00	1.376014439332915590e-03	2.216029180668528968e-04	-4.125724024387567024e-01
4.915000000000000000e+02	-1.768223492142925319e-17	-2.576205742943066479e+00	8.876699259364979611e+00	1.386158273043219293e-03	2.052652190380825333e-04	-4.132045985808833755e-01
4.919999999999999432e+02	-1.768614106642645799e-17	-2.577668520034462674e+00	8.861334252782969045e+00	1.395546399968497020e-03	1.887493958937979874e-04	-4.138219057960283442e-01
4.925000000000000000e+02	-1.769006642598587103e-17	-2.579159965818136335e+00	8.846187524509474542e+00	1.404194258997783391e-03	1.720578933033348233e-04	-4.144242753145239155e-01
4.929999999999999432e+02	-1.769401137223031131e-17	-2.580681447873307111e+00	8.831264952887101671e+00	1.412116542076892857e-03	1.551933266258858463e-04	-4.150116749659295556e-01
4.935000000000000000e+02	-1.769797612938543919e-17	-2.582233981206451645e+00	8.816579708778442992e+00	1.419328211774027867e-03	1.381580965185857544e-04	-4.155840832662661133e-01
4.939999999999999432e+02	-1.770196093877023050e-17	-2.583818639994878374e+00	8.802109037226992783e+00	1.425844346258772202e-03	1.209546517016926324e-04	-4.161414921052328242e-01
4.945000000000000000e+02	-1.770596595297115661e-17	-2.585436403914070702e+00	8.787866988318063122e+00	1.431679819060907577e-03	1.035852596456291261e-04	-4.166839054012060894e-01
4.949999999999999432e+02	-1.770999149110611642e-17	-2.587088186425765990e+00	8.773857338175506726e+00	1.436849779373412621e-03	8.605251603593777187e-05	-4.172113396548737807e-01
4.955000000000000000e+02	-1.771403770329885311e-17	-2.588774738953251386e+00	8.760088354502469699e+00	1.441369701041456293e-03	6.835922630594897019e-05	-4.177238239831881916e-01
4.959999999999999432e+02	-1.771810461212641786e-17	-2.590496867627411604e+00	8.746566656286825392e+00	1.445254864887178785e-03	5.050807285971322210e-05	-4.182213986919692261e-01
4.965000000000000000e+02	-1.772219242920012911e-17	-2.592255252316340908e+00	8.733312328330478991e+00	1.448520460905815700e-03	3.250156432995445654e-05	-4.187041151459251487e-01
4.970000000000000568e+02	-1.772630125795394350e-17	-2.594050479256819308e+00	8.720341146682009992e+00	1.451181915213985716e-03	1.434247304351357815e-05	-4.191720360255045685e-01
4.975000000000000000e+02	-1.773043120733015907e-17	-2.595883113658250974e+00	8.707642137303793106e+00	1.453254636102484882e-03	-3.966313518907404110e-06	-4.196252347415558859e-01
4.980000000000000568e+02	-1.773458226630277452e-17	-2.597753464190955874e+00	8.695168280580928055e+00	1.454754463717565158e-03	-2.242176116553196532e-05	-4.200637976475655733e-01
4.985000000000000000e+02	-1.773875464488545850e-17	-2.599662206752854754e+00	8.682925691294238746e+00	1.455696314150502083e-03	-4.102088478433379493e-05	-4.204878152741023944e-01
4.990000000000000568e+02	-1.774294818022114966e-17	-2.601609372288010036e+00	8.670977496960302844e+00	1.456096509151547569e-03	-5.976034261869303012e-05	-4.208973972859634261e-01
4.995000000000000000e+02	-1.774716302732010684e-17	-2.603595426874369068e+00	8.659294117140113656e+00	1.455970062043003338e-03	-7.863696246521300758e-05	-4.212926545034643699e-01
5.000000000000000568e+02	-1.775139917904965927e-17	-2.605620549911905837e+00	8.647848705590346796e+00	1.455332468675998338e-03	-9.764737811682046938e-05	-4.216737100650370662e-01
5.005000000000000000e+02	-1.775565654445953412e-17	-2.607684803398544915e+00	8.636643815831876125e+00	1.454199471958840051e-03	-1.167880257521288981e-04	-4.220406991442147704e-01
5.010000000000000568e+02	-1.775993510849062013e-17	-2.609788238665915916e+00	8.625682693989089600e+00	1.452586380291058911e-03	-1.360553100325551004e-04	-4.223937627105568415e-01
5.015000000000000000e+02	-1.776423491237781389e-17	-2.611930951225544639e+00	8.614978101343711003e+00	1.450508458599551222e-03	-1.554455115069417154e-04	-4.227330494357727231e-01
5.020000000000000568e+02	-1.776855577379023067e-17	-2.614112932977830539e+00	8.604533966095614161e+00	1.447981408110141695e-03	-1.749546355277109479e-04	-4.230587163982931220e-01
5.025000000000000000e+02	-1.777289770376520241e-17	-2.616334082109120107e+00	8.594343562654282564e+00	1.445019591301389440e-03	-1.945790755181101386e-04	-4.233709279997398545e-01
5.030000000000000568e+02	-1.777726048315251969e-17	-2.618594142275072922e+00	8.584396055229154499e+00	1.441638320195464621e-03	-2.143147041652891020e-04	-4.236698618832012153e-01
5.035000000000000000e+02	-1.778164407046539585e-17	-2.620892957864330963e+00	8.574676533348734253e+00	1.437852131342444179e-03	-2.341574277699241119e-04	-4.239556954195235483e-01
5.040000000000000000e+02	-1.778604835346883665e-17	-2.623230296052790678e+00	8.565211698501375537e+00	1.433675644821181833e-03	-2.541029518582170032e-04	-4.242286149045155774e-01
5.045000000000000000e+02	-1.779047330474845268e-17	-2.625606016471485393e+00	8.555985407606058857e+00	1.429122971075410739e-03	-2.741469942614587689e-04	-4.244888082570156818e-01
5.050000000000000000e+02	-1.779491852528224493e-17	-2.628019398667286843e+00	8.546987964526438830e+00	1.424209222971105186e-03	-2.942847598265893594e-04	-4.247364847516703068e-01
5.054999999999999432e+02	-1.779938400371721382e-17	-2.630470316248819440e+00	8.538245544536305687e+00	1.418948019825494716e-03	-3.145117860190603434e-04	-4.249718429104298312e-01
5.060000000000000000e+02	-1.780386960496426043e-17	-2.632958329142909282e+00	8.529774514203253943e+00	1.413353198291027266e-03	-3.348233543620277204e-04	-4.251950908140385565e-01
5.064999999999999432e+02	-1.780837500852938271e-17	-2.635482860231248559e+00	8.521544313299644458e+00	1.407438846444802058e-03	-3.552144841798704229e-04	-4.254064494962406240e-01
5.070000000000000000e+02	-1.781290014921484770e-17	-2.638043488381164980e+00	8.513539869042626052e+00	1.401218127927322246e-03	-3.756803218972067874e-04	-4.256061325507546900e-01
5.074999999999999432e+02	-1.781744467833998761e-17	-2.640639504147126004e+00	8.505778241418701313e+00	1.394704724959074408e-03	-3.962156581748779347e-04	-4.257943706997705524e-01
5.080000000000000000e+02	-1.782200847959004455e-17	-2.643270431027135547e+00	8.498271168154303723e+00	1.387911414621647048e-03	-4.168154042672097279e-04	-4.259713871196698642e-01
5.084999999999999432e+02	-1.782659136462773763e-17	-2.645935707751502886e+00	8.490980081822334213e+00	1.380850868320952990e-03	-4.374743399424765454e-04	-4.261374108915136349e-01
5.090000000000000000e+02	-1.783119304497290153e-17	-2.648634610326872529e+00	8.483909105791907379e+00	1.373535811830968716e-03	-4.581870264461595350e-04	-4.262926795346032582e-01
5.094999999999999432e+02	-1.783581315100621667e-17	-2.651366361358228119e+00	8.477065711008659576e+00	1.365978839623184678e-03	-4.789478466728294692e-04	-4.264374373431191190e-01
5.100000000000000000e+02	-1.784045157731272105e-17	-2.654130337153661756e+00	8.470454288832739209e+00	1.358191637381551964e-03	-4.997513963108225852e-04	-4.265719174637490063e-01
5.104999999999999432e+02	-1.784510800598903492e-17	-2.656925778902933910e+00	8.464091083207035737e+00	1.350186102099414824e-03	-5.205919541116218931e-04	-4.266963657951031164e-01
5.110000000000000000e+02	-1.784978209113106209e-17	-2.659751780347566985e+00	8.457965309807553567e+00	1.341973944848465520e-03	-5.414636801715222436e-04	-4.268110316839754947e-01
5.114999999999999432e+02	-1.785447360901585304e-17	-2.662607670259910186e+00	8.452019614576540718e+00	1.333566218687767769e-03	-5.623607893601050879e-04	-4.269161591433393577e-01
5.120000000000000000e+02	-1.785918232571445935e-17	-2.665492670936083996e+00	8.446256144527248821e+00	1.324973759622894874e-03	-5.832774619026823279e-04	-4.270119940821998084e-01
5.125000000000000000e+02	-1.786390772928594226e-17	-2.668405751878552223e+00	8.440684110602287404e+00	1.316207716082219139e-03	-6.042073886364755916e-04	-4.270987983530674104e-01
5.130000000000000000e+02	-1.786864969845026847e-17	-2.671346219027143309e+00	8.435328268081320857e+00	1.307278066174234754e-03	-6.251447773261657867e-04	-4.271768132876261337e-01
5.135000000000000000e+02	-1.787340780172520862e-17	-2.674313068474586164e+00	8.430194819893527480e+00	1.298195185423819996e-03	-6.460833486022919854e-04	-4.272462973444808298e-01
5.140000000000000000e+02	-1.787818178183259460e-17	-2.677305483113159745e+00	8.425293867393659042e+00	1.288968729147343126e-03	-6.670169843075636094e-04	-4.273074996624616761e-01
5.145000000000000000e+02	-1.788297122388249029e-17	-2.680322441821825663e+00	8.420617698827742359e+00	1.279608409032045218e-03	-6.879393191065785512e-04	-4.273606783179495494e-01
5.150000000000000000e+02	-1.788777587303242808e-17	-2.683363101484271152e+00	8.416149881641917574e+00	1.270123964121233759e-03	-7.088437060846729514e-04	-4.274060843525490094e-01
5.155000000000000000e+02	-1.789259533822815369e-17	-2.686426561101475929e+00	8.411859019216741729e+00	1.260523986006476709e-03	-7.297241606026187233e-04	-4.274439674273004530e-01
5.160000000000000000e+02	-1.789742934144196428e-17	-2.689511888346574953e+00	8.407766230466267032e+00	1.250816607296749644e-03	-7.505746281579743669e-04	-4.274745788450781681e-01
5.165000000000000000e+02	-1.790227726260718653e-17	-2.692617876084963502e+00	8.403868899843242701e+00	1.241010787549868275e-03	-7.713881966882977234e-04	-4.274981862737142202e-01
5.170000000000000000e+02	-1.790713886354781131e-17	-2.695743656954071366e+00	8.400167265628068591e+00	1.231114366156085002e-03	-7.921586091272717891e-04	-4.275150340044770458e-01
5.175000000000000000e+02	-1.791201383331223088e-17	-2.698888340623051274e+00	8.396687028349317572e+00	1.221134976858246008e-03	-8.128794356704460841e-04	-4.275253688351576264e-01
5.180000000000000000e+02	-1.791690173668122154e-17	-2.702050885157884164e+00	8.393415546155353013e+00	1.211080203890243243e-03	-8.335440714642950669e-04	-4.275294430636406573e-01
5.185000000000000000e+02	-1.792180215981743104e-17	-2.705230270165673634e+00	8.390336776094647675e+00	1.200957328953014243e-03	-8.541459385416974321e-04	-4.275275067586026267e-01
5.190000000000000000e+02	-1.792671473189603707e-17	-2.708425538084501483e+00	8.387434008907316496e+00	1.190773241837458267e-03	-8.746785212011119357e-04	-4.275198050051008947e-01
5.195000000000000000e+02	-1.793163901871095677e-17	-2.711635632384006733e+00	8.384689117780018464e+00	1.180534693265815642e-03	-8.951352421062894714e-04	-4.275065851127965999e-01
5.200000000000000000e+02	-1.793657463618781411e-17	-2.714859585599049829e+00	8.382066852389753464e+00	1.170247961075142774e-03	-9.155095992619038860e-04	-4.274880887398512241e-01
5.205000000000000000e+02	-1.794152124222646800e-17	-2.718096478415364281e+00	8.379591683943086622e+00	1.159919036252260232e-03	-9.357951856600168821e-04	-4.274645522289765021e-01
5.210000000000000000e+02	-1.794647829827097755e-17	-2.721345182991858902e+00	8.377292675323374738e+00	1.149553931877935701e-03	-9.559852772527949573e-04	-4.274362225235091017e-01
5.215000000000000000e+02	-1.795144547401366145e-17	-2.724604785114596250e+00	8.375210143406260244e+00	1.139158068025624554e-03	-9.760735540738893533e-04	-4.274033303565031860e-01
5.220000000000000000e+02	-1.795642231719486198e-17	-2.727874251237199843e+00	8.373288042558447941e+00	1.128736773088271110e-03	-9.960535319149990251e-04	-4.273661112218523073e-01
5.225000000000000000e+02	-1.796140835989055358e-17	-2.731152565702403834e+00	8.371518908390621405e+00	1.118295097452363723e-03	-1.015918684856538436e-03	-4.273247995784122955e-01
5.230000000000000000e+02	-1.796640320700685469e-17	-2.734438775460954041e+00	8.369966900032753898e+00	1.107837722896578073e-03	-1.035662665847429838e-03	-4.272796215474600756e-01
5.235000000000000000e+02	-1.797140644879975684e-17	-2.737731924361831215e+00	8.368588735286511593e+00	1.097369159015196792e-03	-1.055279194544273382e-03	-4.272308011914164316e-01
5.240000000000000000e+02	-1.797641755703854697e-17	-2.741030941576556579e+00	8.367358693417962456e+00	1.086893764409628711e-03	-1.074761741651577424e-03	-4.271785676796794884e-01
5.245000000000000000e+02	-1.798143614891254570e-17	-2.744334912683036531e+00	8.366241518344571304e+00	1.076415507794186528e-03	-1.094104196805051462e-03	-4.271231368362707892e-01
5.250000000000000000e+02	-1.798646175646881385e-17	-2.747642851797680752e+00	8.365247219107272869e+00	1.065938172664886293e-03	-1.113300293396528220e-03	-4.270647271533164480e-01
5.255000000000000000e+02	-1.799149402176699426e-17	-2.750953916729212079e+00	8.364415908904943464e+00	1.055465217360388808e-03	-1.132344059564705354e-03	-4.270035454794125496e-01
5.260000000000000000e+02	-1.799653233974604872e-17	-2.754266980745986082e+00	8.363694584150595190e+00	1.045000081903689265e-03	-1.151229087486016186e-03	-4.269398133122614958e-01
5.265000000000000000e+02	-1.800157636071497582e-17	-2.757581220931186738e+00	8.363073139484043850e+00	1.034545803774079842e-03	-1.169949568213995593e-03	-4.268737299968528576e-01
5.270000000000000000e+02	-1.800662557371556955e-17	-2.760895651038305587e+00	8.362581745500021313e+00	1.024105373785144093e-03	-1.188499417452778921e-03	-4.268055033689532873e-01
5.275000000000000000e+02	-1.801167959028444443e-17	-2.764209435606696630e+00	8.362244926212786922e+00	1.013681354078062227e-03	-1.206872965352684401e-03	-4.267353279125496446e-01
5.280000000000000000e+02	-1.801673789884983629e-17	-2.767521603069769132e+00	8.361999878969873734e+00	1.003276531754649639e-03	-1.225064075576515633e-03	-4.266634048165437454e-01
5.285000000000000000e+02	-1.802180006531613363e-17	-2.770831308069734433e+00	8.361884861026281257e+00	9.928934640224006992e-04	-1.243066702145954796e-03	-4.265899227169130947e-01
5.290000000000000000e+02	-1.802686560315583216e-17	-2.774137618956128648e+00	8.361873615040723351e+00	9.825336306774339491e-04	-1.260876035442492441e-03	-4.265150742021132646e-01
5.295000000000000000e+02	-1.803193407664865210e-17	-2.777439707171799999e+00	8.362009286767751348e+00	9.721989872739118929e-04	-1.278486589281195140e-03	-4.264390424058439599e-01
5.300000000000000000e+02	-1.803700505749486625e-17	-2.780736779402053216e+00	8.362255897598849685e+00	9.618912151844789425e-04	-1.295893066166591305e-03	-4.263620058125159318e-01
5.305000000000000000e+02	-1.804207801442655153e-17	-2.784027894691812222e+00	8.362583248802392788e+00	9.516119432893328138e-04	-1.313089973741336401e-03	-4.262841481488455209e-01
5.310000000000000000e+02	-1.804715254234101193e-17	-2.787312306294379205e+00	8.362991846159649967e+00	9.413625225644756903e-04	-1.330072253028052138e-03	-4.262056383040118135e-01
5.315000000000000000e+02	-1.805222815839565420e-17	-2.790589144808509836e+00	8.363532204789505542e+00	9.311442078234976293e-04	-1.346834761262364439e-03	-4.261266481301839715e-01
5.320000000000000000e+02	-1.805730438908291686e-17	-2.793857604977661779e+00	8.364222166061027863e+00	9.209581577249099970e-04	-1.363372509307958502e-03	-4.260473450982890098e-01
5.325000000000000000e+02	-1.806238085105925114e-17	-2.797117050250962134e+00	8.365029311748733321e+00	9.108052479464883106e-04	-1.379680920413427648e-03	-4.259678836079702213e-01
5.330000000000000000e+02	-1.806745697805570593e-17	-2.800366537978969728e+00	8.365942354142061888e+00	9.006864196422808199e-04	-1.395754983369374780e-03	-4.258884330185530032e-01
5.335000000000000000e+02	-1.807253239199801206e-17	-2.803605446397505307e+00	8.366951474253729870e+00	8.906022742188072702e-04	-1.411590384304090831e-03	-4.258091393300844074e-01
5.340000000000000000e+02	-1.807760660791942966e-17	-2.806832952870787157e+00	8.368095146052775490e+00	8.805533765489173288e-04	-1.427182609920969779e-03	-4.257301564211564693e-01
5.345000000000000000e+02	-1.808267919404636852e-17	-2.810048408370549033e+00	8.369328853984105976e+00	8.705401791526595550e-04	-1.442527467883230729e-03	-4.256516279814296921e-01
5.350000000000000000e+02	-1.808774968265175329e-17	-2.813251051374867195e+00	8.370656424497576964e+00	8.605630080472621369e-04	-1.457620761393316200e-03	-4.255736988912877661e-01
5.355000000000000000e+02	-1.809281764094987907e-17	-2.816440273076898038e+00	8.372093719120242028e+00	8.506220711296216038e-04	-1.472458565904244529e-03	-4.254965055005548447e-01
5.360000000000000000e+02	-1.809788245312963507e-17	-2.819615419716666960e+00	8.373602330525306670e+00	8.407175774675258858e-04	-1.487036901210184994e-03	-4.254201804851243662e-01
5.365000000000000000e+02	-1.810294402817848081e-17	-2.822775818764413636e+00	8.375169021976342165e+00	8.308498474045146551e-04	-1.501351515898832279e-03	-4.253448564695387346e-01
5.370000000000000000e+02	-1.810800174259665728e-17	-2.825920777087873592e+00	8.376798959450965754e+00	8.210183073461687709e-04	-1.515399686648955533e-03	-4.252706612929944008e-01
5.375000000000000000e+02	-1.811305517124653693e-17	-2.829049691131244604e+00	8.378503786895176830e+00	8.112227932655284666e-04	-1.529178028508184489e-03	-4.251977163005857263e-01
5.380000000000000000e+02	-1.811810388809663268e-17	-2.832162058696767737e+00	8.380266211741689730e+00	8.014630765138378889e-04	-1.542683316507466491e-03	-4.251261390489463610e-01
5.385000000000000000e+02	-1.812314746270807924e-17	-2.835257237969793565e+00	8.382092579532960386e+00	7.917388414193988382e-04	-1.555912432030997789e-03	-4.250560450861923245e-01
5.390000000000000000e+02	-1.812818547062288047e-17	-2.838334678221337448e+00	8.383986551016510802e+00	7.820497164293893850e-04	-1.568862394954531397e-03	-4.249875473540207782e-01
5.395000000000000000e+02	-1.813321749826846404e-17	-2.841393843530311436e+00	8.385918309806660531e+00	7.723952973084801830e-04	-1.581530464303516469e-03	-4.249207508892032248e-01
5.400000000000000000e+02	-1.813824312528210660e-17	-2.844434235359133201e+00	8.387901151212776796e+00	7.627751272641203990e-04	-1.593914054143187424e-03	-4.248557586811677056e-01
5.405000000000000000e+02	-1.814326194656722269e-17	-2.847455225565939774e+00	8.389948155143862607e+00	7.531887014574492134e-04	-1.606010628307310640e-03	-4.247926734641357949e-01
5.410000000000000000e+02	-1.814827356055129964e-17	-2.850456403577125375e+00	8.392084227743577429e+00	7.436354564859047177e-04	-1.617818038426261989e-03	-4.247315887558356096e-01
5.415000000000000000e+02	-1.815327757788227554e-17	-2.853437295782835559e+00	8.394267969621115100e+00	7.341147412408879089e-04	-1.629334248152108748e-03	-4.246725970366717617e-01
5.420000000000000000e+02	-1.815827360844042511e-17	-2.856397472277036886e+00	8.396510261136892694e+00	7.246258413264804969e-04	-1.640557420537909353e-03	-4.246157868323011675e-01
5.425000000000000000e+02	-1.816326126607070856e-17	-2.859336480341747588e+00	8.398832574205524537e+00	7.151680013264937862e-04	-1.651485822234001217e-03	-4.245612436025418823e-01
5.430000000000000000e+02	-1.816824016233407185e-17	-2.862253854182803980e+00	8.401176091983597161e+00	7.057404307332271372e-04	-1.662117870516175051e-03	-4.245090489442407411e-01
5.435000000000000000e+02	-1.817320993225154332e-17	-2.865149164986615649e+00	8.403591159945786870e+00	6.963423174332152065e-04	-1.672452080383112979e-03	-4.244592822157544632e-01
5.440000000000000000e+02	-1.817817017565252706e-17	-2.868022120740584491e+00	8.406098834452802038e+00	6.869728901057474586e-04	-1.682487263430165790e-03	-4.244120149010278675e-01
5.445000000000000000e+02	-1.818312056624309687e-17	-2.870872224836942710e+00	8.408704163237391782e+00	6.776313214027439823e-04	-1.692222299544227484e-03	-4.243673208774084715e-01
5.450000000000000000e+02	-1.818806073284865382e-17	-2.873699229979418845e+00	8.411396633400341827e+00	6.683168614356513977e-04	-1.701656279665165550e-03	-4.243252658560585644e-01
5.455000000000000000e+02	-1.819299034541746806e-17	-2.876502732238698457e+00	8.414081162135092384e+00	6.590286869605412740e-04	-1.710788487567936524e-03	-4.242859149044900802e-01
5.460000000000000000e+02	-1.819790907588270398e-17	-2.879282403141781632e+00	8.416788855734900210e+00	6.497659677047073383e-04	-1.719618346582639122e-03	-4.242493290983325727e-01
5.465000000000000000e+02	-1.820281656909093906e-17	-2.882037963508064848e+00	8.419499918596159205e+00	6.405278463911611526e-04	-1.728145508868532756e-03	-4.242155651701481345e-01
5.470000000000000000e+02	-1.820771251417888409e-17	-2.884769080516679463e+00	8.422237890551704353e+00	6.313134384866481326e-04	-1.736369763188744166e-03	-4.241846780789891302e-01
5.475000000000000000e+02	-1.821259658250019883e-17	-2.887475504111169045e+00	8.424964165403725502e+00	6.221218670800125012e-04	-1.744291065682917682e-03	-4.241567187258636906e-01
5.480000000000000000e+02	-1.821746836535394922e-17	-2.890156999258006287e+00	8.427663145539169065e+00	6.129523396613944380e-04	-1.751909470631533156e-03	-4.241317348667276721e-01
5.485000000000000000e+02	-1.822232773554699473e-17	-2.892813316578249250e+00	8.430376976960932467e+00	6.038043737591132802e-04	-1.759224891393678910e-03	-4.241097719645215425e-01
5.490000000000000000e+02	-1.822717433625996497e-17	-2.895444140745926820e+00	8.433092799235467396e+00	5.946766785698910695e-04	-1.766238370682824983e-03	-4.240908726506212312e-01
5.495000000000000000e+02	-1.823200785678705015e-17	-2.898049327230122874e+00	8.435832545080433675e+00	5.855683960779206393e-04	-1.772950584981198164e-03	-4.240750753859534039e-01
5.500000000000000000e+02	-1.823682803444753130e-17	-2.900628602715866755e+00	8.438581814855774965e+00	5.764787127529247745e-04	-1.779362339629376099e-03	-4.240624165801512579e-01
5.505000000000000000e+02	-1.824163458179796349e-17	-2.903181832852340438e+00	8.441346575905340543e+00	5.674068265945545310e-04	-1.785474609219778143e-03	-4.240529292818301932e-01
5.510000000000000000e+02	-1.824642721531423090e-17	-2.905708878813086038e+00	8.444127141335808773e+00	5.583519774817004072e-04	-1.791288456780196605e-03	-4.240466437967144175e-01
5.515000000000000000e+02	-1.825120571668892028e-17	-2.908209509740110832e+00	8.446962209780037867e+00	5.493133939549987811e-04	-1.796805192597127976e-03	-4.240435884184423077e-01
5.520000000000000000e+02	-1.825596983590702605e-17	-2.910683613438082240e+00	8.449811614305486884e+00	5.402903526002926244e-04	-1.802026203289061558e-03	-4.240437880687259464e-01
5.525000000000000000e+02	-1.826071933417804418e-17	-2.913130993270245828e+00	8.452675318203612065e+00	5.312821431378431580e-04	-1.806953128822209658e-03	-4.240472651396569037e-01
5.530000000000000000e+02	-1.826545390679421331e-17	-2.915551673240514230e+00	8.455537755081323326e+00	5.222880900004107539e-04	-1.811587632679505493e-03	-4.240540389858806214e-01
5.535000000000000000e+02	-1.827017345948627317e-17	-2.917945347959107316e+00	8.458436759692254725e+00	5.133074938062287193e-04	-1.815931732552713380e-03	-4.240641278729471719e-01
5.540000000000000000e+02	-1.827487770338185284e-17	-2.920312060965169376e+00	8.461325803144053026e+00	5.043397322161029869e-04	-1.819987380663158670e-03	-4.240775460438432343e-01
5.545000000000000000e+02	-1.827956640531067549e-17	-2.922651722401005792e+00	8.464233558648512457e+00	4.953841968289532816e-04	-1.823756748563828056e-03	-4.240943059352216271e-01
5.550000000000000000e+02	-1.828423943579715788e-17	-2.924964180278263104e+00	8.467143645020378528e+00	4.864402784015673547e-04	-1.827242213413788133e-03	-4.241144178714842394e-01
5.555000000000000000e+02	-1.828889651184671014e-17	-2.927249518559231323e+00	8.470041109463362972e+00	4.775074258634863012e-04	-1.830446147074883852e-03	-4.241378893910433545e-01
5.560000000000000000e+02	-1.829353750275984677e-17	-2.929507577493629000e+00	8.472931925021773836e+00	4.685851071728568931e-04	-1.833371176548099796e-03	-4.241647265036204151e-01
5.565000000000000000e+02	-1.829816231779946609e-17	-2.931738262797645600e+00	8.475783078256853287e+00	4.596727946078692489e-04	-1.836020074528479798e-03	-4.241949324270966604e-01
5.570000000000000000e+02	-1.830277070860645552e-17	-2.933941610407662104e+00	8.478609554773427703e+00	4.507700385934181432e-04	-1.838395610335505489e-03	-4.242285082250202843e-01
5.575000000000000000e+02	-1.830736257635358119e-17	-2.936117621757513341e+00	8.481430485589122270e+00	4.418763799043186249e-04	-1.840500773773296860e-03	-4.242654530448022321e-01
5.580000000000000000e+02	-1.831193770867710541e-17	-2.938266305817580193e+00	8.484247019303873927e+00	4.329914293712736452e-04	-1.842338572878511561e-03	-4.243057640346757919e-01
5.585000000000000000e+02	-1.831649601272556668e-17	-2.940387594419988204e+00	8.487114832834901534e+00	4.241148077054392195e-04	-1.843912226628946797e-03	-4.243494362900211980e-01
5.590000000000000000e+02	-1.832103731669808218e-17	-2.942481569250543938e+00	8.489968734267822725e+00	4.152461900303533525e-04	-1.845224977951041238e-03	-4.243964632818768568e-01
5.595000000000000000e+02	-1.832556153118690722e-17	-2.944548222771147916e+00	8.492807541467380261e+00	4.063852637656577998e-04	-1.846280248360551582e-03	-4.244468363599199767e-01
5.600000000000000000e+02	-1.833006848482188630e-17	-2.946587636347124395e+00	8.495609386025231302e+00	3.975317622874304023e-04	-1.847081465472600985e-03	-4.245005453643285742e-01
5.605000000000000000e+02	-1.833455821896621992e-17	-2.948599757146187716e+00	8.498420423140917279e+00	3.886854281172266701e-04	-1.847632368058300294e-03	-4.245575777527634265e-01
5.610000000000000000e+02	-1.833903044048186427e-17	-2.950584792817119606e+00	8.501212182401406636e+00	3.798460844397825672e-04	-1.847936433128112696e-03	-4.246179204441286048e-01
5.615000000000000000e+02	-1.834348522742781694e-17	-2.952542637391728064e+00	8.503987679087931184e+00	3.710135348709547713e-04	-1.847997587165808473e-03	-4.246815575168554902e-01
5.620000000000000000e+02	-1.834792242788580871e-17	-2.954473374744674086e+00	8.506760070626734560e+00	3.621876861261535941e-04	-1.847819614327672827e-03	-4.247484722837746030e-01
5.625000000000000000e+02	-1.835234193093426179e-17	-2.956377193144466009e+00	8.509531922849980390e+00	3.533684186938369884e-04	-1.847406403261810885e-03	-4.248186465685144242e-01
5.630000000000000000e+02	-1.835674377179332882e-17	-2.958254040419914688e+00	8.512294255630346029e+00	3.445556952789684290e-04	-1.846762067522243062e-03	-4.248920599274146337e-01
5.635000000000000000e+02	-1.836112773316763423e-17	-2.960104197570889273e+00	8.515018507395826219e+00	3.357494525432797462e-04	-1.845890495145944199e-03	-4.249686921269428819e-01
5.640000000000000000e+02	-1.836549396288387532e-17	-2.961927566623515862e+00	8.517672514767879122e+00	3.269496999701472636e-04	-1.844796037091297374e-03	-4.250485193988119970e-01
5.645000000000000000e+02	-1.836984224002772471e-17	-2.963724405170881315e+00	8.520320980945131240e+00	3.181565112458153164e-04	-1.843482692339608190e-03	-4.251315189554408236e-01
5.650000000000000000e+02	-1.837417262735064845e-17	-2.965494706919203693e+00	8.522941078463876607e+00	3.093699599485395346e-04	-1.841954810152581987e-03	-4.252176651333601787e-01
5.655000000000000000e+02	-1.837848506965500747e-17	-2.967238626156423198e+00	8.525522226733428965e+00	3.005901830107823034e-04	-1.840216660855848547e-03	-4.253069320368589867e-01
5.660000000000000000e+02	-1.838277955145637430e-17	-2.968956287449602716e+00	8.528084005712392113e+00	2.918173114087222017e-04	-1.838272595718058603e-03	-4.253992921265370986e-01
5.665000000000000000e+02	-1.838705616006709421e-17	-2.970647817713337080e+00	8.530638276590542191e+00	2.830516395485715834e-04	-1.836126981471642447e-03	-4.254947168100163268e-01
5.670000000000000000e+02	-1.839131469482249252e-17	-2.972313403229726259e+00	8.533158613377295865e+00	2.742937498387832936e-04	-1.833784049130544663e-03	-4.255931770039016460e-01
5.675000000000000000e+02	-1.839555523078360263e-17	-2.973953131787741455e+00	8.535634932531040775e+00	2.655434063932969732e-04	-1.831248530354497028e-03	-4.256946424825355790e-01
5.680000000000000000e+02	-1.839977772457442696e-17	-2.975567263435609622e+00	8.538050496363371877e+00	2.568008601228160236e-04	-1.828524839990047779e-03	-4.257990823287919890e-01
5.685000000000000000e+02	-1.840398231295078579e-17	-2.977155717503253918e+00	8.540404960870340290e+00	2.480665011488473754e-04	-1.825617597790143640e-03	-4.259064635812228050e-01
5.690000000000000000e+02	-1.840816896066903628e-17	-2.978718774284614401e+00	8.542693384518079469e+00	2.393406479917556265e-04	-1.822531251539316350e-03	-4.260167537806806015e-01
5.695000000000000000e+02	-1.841233766019584027e-17	-2.980256643057086041e+00	8.544921952234524554e+00	2.306236893766062598e-04	-1.819270282197303721e-03	-4.261299195062409617e-01
5.700000000000000000e+02	-1.841648848750104518e-17	-2.981769440996000942e+00	8.547081646082933304e+00	2.219160602783175286e-04	-1.815839259084848275e-03	-4.262459261428921398e-01
5.705000000000000000e+02	-1.842062142189551958e-17	-2.983257360907665579e+00	8.549175113296088924e+00	2.132182778083392574e-04	-1.812242679799291227e-03	-4.263647392144683801e-01
5.710000000000000000e+02	-1.842473650667751514e-17	-2.984720573101656171e+00	8.551218441130499670e+00	2.045308466246395843e-04	-1.808485089667931584e-03	-4.264863233937342679e-01
5.715000000000000000e+02	-1.842883380458489003e-17	-2.986159254520603046e+00	8.553252305025278446e+00	1.958542899341559739e-04	-1.804571051077088345e-03	-4.266106424759883442e-01
5.720000000000000000e+02	-1.843291343387562542e-17	-2.987573481577217027e+00	8.555280499836115382e+00	1.871891800266590664e-04	-1.800505182191723718e-03	-4.267376594301214854e-01
5.725000000000000000e+02	-1.843697541715165858e-17	-2.988963535740052802e+00	8.557273944352848716e+00	1.785360740331545521e-04	-1.796291963559004711e-03	-4.268673375716867668e-01
5.730000000000000000e+02	-1.844101965486356581e-17	-2.990329757629717200e+00	8.559256666853553241e+00	1.698956314151125633e-04	-1.791935795566295710e-03	-4.269996409761245282e-01
5.735000000000000000e+02	-1.844504650189511170e-17	-2.991671964992257848e+00	8.561243033494571719e+00	1.612685551972857978e-04	-1.787441455356749776e-03	-4.271345297923948015e-01
5.740000000000000000e+02	-1.844905577157890753e-17	-2.992990709914196135e+00	8.563196865915418954e+00	1.526554580765288787e-04	-1.782813181098747172e-03	-4.272719680636989925e-01
5.745000000000000000e+02	-1.845304777044395103e-17	-2.994285830213156085e+00	8.565086841754997238e+00	1.440571260548390454e-04	-1.778055664227022733e-03	-4.274119158624877235e-01
5.750000000000000000e+02	-1.845702235493518666e-17	-2.995557866920972589e+00	8.566928858908799072e+00	1.354742495025230368e-04	-1.773173118062792682e-03	-4.275543365666968354e-01
5.755000000000000000e+02	-1.846097980247053393e-17	-2.996806781066704950e+00	8.568726220876577315e+00	1.269075834215233284e-04	-1.768170084507473183e-03	-4.276991902018889569e-01
5.760000000000000000e+02	-1.846492007642841337e-17	-2.998032901581868970e+00	8.570464142987544776e+00	1.183579660240405241e-04	-1.763050841637447616e-03	-4.278464391691688129e-01
5.765000000000000000e+02	-1.846884336644921474e-17	-2.999236289047893855e+00	8.572127924214616002e+00	1.098262739639927290e-04	-1.757819807728375813e-03	-4.279960439548757267e-01
5.770000000000000000e+02	-1.847274961425460299e-17	-3.000417391862245875e+00	8.573730201246041460e+00	1.013132757697582630e-04	-1.752481100383935717e-03	-4.281479672820892590e-01
5.775000000000000000e+02	-1.847663913157937991e-17	-3.001576077448945057e+00	8.575275601214753962e+00	9.281993132915129796e-05	-1.747039152421236800e-03	-4.283021687405913491e-01
5.780000000000000000e+02	-1.848051181076473338e-17	-3.002712895337194876e+00	8.576768841877004945e+00	8.434708800988971076e-05	-1.741497957447287739e-03	-4.284586114833659476e-01
5.785000000000000000e+02	-1.848436793417305520e-17	-3.003827778224526845e+00	8.578197755597862795e+00	7.589570351548447923e-05	-1.735861801174359278e-03	-4.286172556530806754e-01
5.790000000000000000e+02	-1.848820757266981899e-17	-3.004920997927976511e+00	8.579569156135478991e+00	6.746673783907603179e-05	-1.730134732993743318e-03	-4.287780632399628145e-01
5.795000000000000000e+02	-1.849203076865384861e-17	-3.005992861352485779e+00	8.580904403353670773e+00	5.906119440250161317e-05	-1.724320747261881819e-03	-4.289409968097471215e-01
5.800000000000000000e+02	-1.849583770833728917e-17	-3.007043477407746579e+00	8.582204615188503638e+00	5.068004746784201728e-05	-1.718423861368565406e-03	-4.291060178182866669e-01
5.805000000000000000e+02	-1.849962856683355825e-17	-3.008072943144115996e+00	8.583462792922537332e+00	4.232437622077434540e-05	-1.712448052458954159e-03	-4.292730882287830174e-01
5.810000000000000000e+02	-1.850340335991415471e-17	-3.009081659421806609e+00	8.584635461828733938e+00	3.399516378133483722e-05	-1.706397080368862729e-03	-4.294421715205058443e-01
5.815000000000000000e+02	-1.850716228930864151e-17	-3.010069714552002118e+00	8.585742878482669482e+00	2.569349193247943812e-05	-1.700274797933516236e-03	-4.296132301916387175e-01
5.820000000000000000e+02	-1.851090546136118790e-17	-3.011037347979202305e+00	8.586769988965743394e+00	1.742045660488581439e-05	-1.694084926882729854e-03	-4.297862277645762563e-01
5.825000000000000000e+02	-1.851463297864376898e-17	-3.011984812586876448e+00	8.587724334885956878e+00	9.177158928788763087e-06	-1.687831111573154024e-03	-4.299611282829545744e-01
5.830000000000000000e+02	-1.851834504713456147e-17	-3.012912183709743896e+00	8.588622533519504998e+00	9.647256894093815741e-07	-1.681516991540412363e-03	-4.301378955586634412e-01
5.835000000000000000e+02	-1.852204169569778253e-17	-3.013819872397970556e+00	8.589441285218232025e+00	-7.215731583006360489e-06	-1.675146024466644392e-03	-4.303164950905667419e-01
5.840000000000000000e+02	-1.852572311876972336e-17	-3.014707970286053751e+00	8.590189395573842646e+00	-1.536305078360851800e-05	-1.668721702025292245e-03	-4.304968918205679396e-01
5.845000000000000000e+02	-1.852938951318820195e-17	-3.015576588829000482e+00	8.590866991099909811e+00	-2.347605335240159164e-05	-1.662247448982591934e-03	-4.306790512223829248e-01
5.850000000000000000e+02	-1.853304089714045269e-17	-3.016426174367727420e+00	8.591507512001241409e+00	-3.155358627576736191e-05	-1.655726483639134543e-03	-4.308629406543487139e-01
5.855000000000000000e+02	-1.853667760388385264e-17	-3.017256573038261891e+00	8.592105546547767148e+00	-3.959441735385172854e-05	-1.649162174344089103e-03	-4.310485257640537804e-01
5.860000000000000000e+02	-1.854029972149405011e-17	-3.018068094184075623e+00	8.592622165859918226e+00	-4.759735136485954230e-05	-1.642557631425557024e-03	-4.312357745961709621e-01
5.865000000000000000e+02	-1.854390747215824576e-17	-3.018860975075368103e+00	8.593075641527464725e+00	-5.556066856677339819e-05	-1.635916074355540451e-03	-4.314246556276812306e-01
5.870000000000000000e+02	-1.854750079513177098e-17	-3.019635449694623830e+00	8.593480702077620492e+00	-6.348363614341961351e-05	-1.629240435541822341e-03	-4.316151378838823383e-01
5.875000000000000000e+02	-1.855107993408066306e-17	-3.020391757300162627e+00	8.593841632053786483e+00	-7.136509913577863886e-05	-1.622533624020680619e-03	-4.318071912602497453e-01
5.880000000000000000e+02	-1.855464505461049800e-17	-3.021130045605209258e+00	8.594150890329460779e+00	-7.920381787899234943e-05	-1.615798488429582474e-03	-4.320007861224027801e-01
5.885000000000000000e+02	-1.855819638764416806e-17	-3.021850391480710663e+00	8.594385013784064498e+00	-8.699853492393688824e-05	-1.609037841775248041e-03	-4.321958933006845860e-01
5.890000000000000000e+02	-1.856173409419447330e-17	-3.022552963324594000e+00	8.594577933496589495e+00	-9.474799762266966077e-05	-1.602254348023513658e-03	-4.323924848495050988e-01
5.895000000000000000e+02	-1.856525828127259263e-17	-3.023238055865121954e+00	8.594699166706607940e+00	-1.024509409482497741e-04	-1.595450624816170584e-03	-4.325905338605805506e-01
5.900000000000000000e+02	-1.856876894071345821e-17	-3.023906222698458102e+00	8.594718783161036768e+00	-1.101061608620992004e-04	-1.588629124693092479e-03	-4.327900148637016664e-01
5.905000000000000000e+02	-1.857226663696078809e-17	-3.024556809008873248e+00	8.594652842851182584e+00	-1.177122717335909378e-04	-1.581792510379141994e-03	-4.329909006717663766e-01
5.910000000000000000e+02	-1.857575133842611411e-17	-3.025190445450329779e+00	8.594466717082182683e+00	-1.252680765137728506e-04	-1.574943093947496139e-03	-4.331931675418004835e-01
5.915000000000000000e+02	-1.857922318281371387e-17	-3.025807362899554320e+00	8.594190812997162254e+00	-1.327723261669398335e-04	-1.568083172573705606e-03	-4.333967919028060556e-01
5.920000000000000000e+02	-1.858268242928669546e-17	-3.026407572548030611e+00	8.593825906899823508e+00	-1.402237524960294932e-04	-1.561215041894983054e-03	-4.336017506047603609e-01
5.925000000000000000e+02	-1.858612918279840475e-17	-3.026991371730728630e+00	8.593371808741625983e+00	-1.476211087342684848e-04	-1.554340840978503608e-03	-4.338080221243880152e-01
5.930000000000000000e+02	-1.858956368055836066e-17	-3.027558791530283511e+00	8.592811162582300710e+00	-1.549631094003734041e-04	-1.547462699303117683e-03	-4.340155853263735763e-01
5.935000000000000000e+02	-1.859298603367924257e-17	-3.028110178144581610e+00	8.592173751872772769e+00	-1.622485490663020638e-04	-1.540582636056323255e-03	-4.342244205284985781e-01
5.940000000000000000e+02	-1.859639648844597039e-17	-3.028645570849135549e+00	8.591466745699777974e+00	-1.694762001303787692e-04	-1.533702623451206745e-03	-4.344345086464794226e-01
5.945000000000000000e+02	-1.859979517386834812e-17	-3.029165232396799912e+00	8.590685490043426853e+00	-1.766448416786436362e-04	-1.526824507105583630e-03	-4.346458318349261107e-01
5.950000000000000000e+02	-1.860318236775165679e-17	-3.029669137383748545e+00	8.589799101668269543e+00	-1.837532734581422394e-04	-1.519950121592637815e-03	-4.348583728345997157e-01
5.955000000000000000e+02	-1.860655826106376959e-17	-3.030157407395189129e+00	8.588844076088115287e+00	-1.908002243826697553e-04	-1.513081176888981215e-03	-4.350721157010747353e-01
5.960000000000000000e+02	-1.860992283235974315e-17	-3.030630705960674298e+00	8.587809725459724319e+00	-1.977845958294300948e-04	-1.506219309512152283e-03	-4.352870460292260213e-01
5.965000000000000000e+02	-1.861327660909964124e-17	-3.031088446649879753e+00	8.586680878664006755e+00	-2.047051126942937968e-04	-1.499366192618960085e-03	-4.355031491311694425e-01
5.970000000000000000e+02	-1.861661960732372084e-17	-3.031531180396351388e+00	8.585452514476708430e+00	-2.115606850997519542e-04	-1.492523296448783864e-03	-4.357204124649885491e-01
5.975000000000000000e+02	-1.861995212197517678e-17	-3.031959212249030422e+00	8.584157118847212331e+00	-2.183497496479562387e-04	-1.485692283705575571e-03	-4.359388245179418031e-01
5.980000000000000000e+02	-1.862327422882068166e-17	-3.032372206983507734e+00	8.582760368264926498e+00	-2.250713713662666233e-04	-1.478874513452374181e-03	-4.361583739401060922e-01
5.985000000000000000e+02	-1.862658614702116539e-17	-3.032770674007410072e+00	8.581259650612917511e+00	-2.317246717276855931e-04	-1.472071156442723719e-03	-4.363790511125573146e-01
5.990000000000000000e+02	-1.862988813051226916e-17	-3.033154682091872445e+00	8.579650200572963570e+00	-2.383085726044469131e-04	-1.465283487741349429e-03	-4.366008472650484418e-01
5.995000000000000000e+02	-1.863318036281222739e-17	-3.033524413068604542e+00	8.577957762394714081e+00	-2.448219765142995363e-04	-1.458512669821582881e-03	-4.368237546298800456e-01
6.000000000000000000e+02	-1.863646326586948788e-17	-3.033879510873622731e+00	8.576160180725491244e+00	-2.512638634689031455e-04	-1.451759873484650661e-03	-4.370477662909892924e-01
6.005000000000000000e+02	-1.863973676196262078e-17	-3.034220803464123595e+00	8.574246637400076310e+00	-2.576331590173877497e-04	-1.445026100852076769e-03	-4.372728768607960226e-01
6.010000000000000000e+02	-1.864300138916120034e-17	-3.034547698136673688e+00	8.572224055524213071e+00	-2.639288257182332881e-04	-1.438312412647486677e-03	-4.374990813898840258e-01
6.015000000000000000e+02	-1.864625707180069914e-17	-3.034861052511328428e+00	8.570095905853198914e+00	-2.701499446264164946e-04	-1.431619748753222478e-03	-4.377263764149739722e-01
6.020000000000000000e+02	-1.864950432130741047e-17	-3.035160341704914888e+00	8.567848884100241591e+00	-2.762954705192486953e-04	-1.424949047565972869e-03	-4.379547591220519509e-01
6.025000000000000000e+02	-1.865274326809417982e-17	-3.035445926264614958e+00	8.565511329496663606e+00	-2.823645556945927264e-04	-1.418301160877887034e-03	-4.381842278784450206e-01
6.030000000000000000e+02	-1.865597414936728134e-17	-3.035717927910119851e+00	8.563088789218111785e+00	-2.883562643436724687e-04	-1.411676874014263254e-03	-4.384147819353551023e-01
6.035000000000000000e+02	-1.865919708646766935e-17	-3.035976788686294281e+00	8.560572970813201010e+00	-2.942697444441329637e-04	-1.405076938959185688e-03	-4.386464215057584437e-01
6.040000000000000000e+02	-1.866241265739772888e-17	-3.036221779725499115e+00	8.557957895379296076e+00	-3.001041018159013437e-04	-1.398502041605953093e-03	-4.388791477985368172e-01
6.045000000000000000e+02	-1.866562093472178863e-17	-3.036453544333583388e+00	8.555189241608545103e+00	-3.058585384927792823e-04	-1.391952864997300253e-03	-4.391129628430034959e-01
6.050000000000000000e+02	-1.866882221503169496e-17	-3.036672069879831959e+00	8.552287034134446131e+00	-3.115322922586058235e-04	-1.385429989416520373e-03	-4.393478695541636614e-01
6.055000000000000000e+02	-1.867201677566740572e-17	-3.036877484560820850e+00	8.549277775850612215e+00	-3.171246429145255534e-04	-1.378933988582785233e-03	-4.395838717449183086e-01
6.060000000000000000e+02	-1.867520494164066157e-17	-3.037069715289915983e+00	8.546151568127060116e+00	-3.226349020100325584e-04	-1.372465327853308534e-03	-4.398209740608715612e-01
6.065000000000000000e+02	-1.867838694497975227e-17	-3.037248999615647982e+00	8.542907582501342745e+00	-3.280623052587562107e-04	-1.366024455002513068e-03	-4.400591818738698313e-01
6.070000000000000000e+02	-1.868156328344068956e-17	-3.037415335865417898e+00	8.539518768634533075e+00	-3.334055947508186867e-04	-1.359612025358473628e-03	-4.402985014275397901e-01
6.075000000000000000e+02	-1.868473393176241543e-17	-3.037568820637116307e+00	8.536009973455927380e+00	-3.386647859446614795e-04	-1.353228237350935503e-03	-4.405389395551224108e-01
6.080000000000000000e+02	-1.868789943522785135e-17	-3.037709363921942796e+00	8.532385652309088186e+00	-3.438394214234610411e-04	-1.346873421575271170e-03	-4.407805038699416644e-01
6.085000000000000000e+02	-1.869105993205071264e-17	-3.037837465522737368e+00	8.528621038744196525e+00	-3.489289121616873600e-04	-1.340547796944893417e-03	-4.410232023532311696e-01
6.090000000000000000e+02	-1.869421601264019731e-17	-3.037952511608955852e+00	8.524746972930328681e+00	-3.539327652618519870e-04	-1.334251565815082778e-03	-4.412670440062526067e-01
6.095000000000000000e+02	-1.869736769209948496e-17	-3.038055420577769450e+00	8.520760534055964897e+00	-3.588504825654538727e-04	-1.327985012003799706e-03	-4.415120377389612494e-01
6.100000000000000000e+02	-1.870051581876782120e-17	-3.038144938495189518e+00	8.516650649941883700e+00	-3.636815414769513605e-04	-1.321748242514095804e-03	-4.417581938020624377e-01
6.105000000000000000e+02	-1.870366044152991178e-17	-3.038221921608462051e+00	8.512402412449718625e+00	-3.684256047684359293e-04	-1.315541477773071689e-03	-4.420055219721951700e-01
6.110000000000000000e+02	-1.870680174013112822e-17	-3.038286873818476508e+00	8.507996114135647048e+00	-3.730823127875414766e-04	-1.309364776014015777e-03	-4.422540324312560500e-01
6.115000000000000000e+02	-1.870994059369142465e-17	-3.038338566192210433e+00	8.503422237191603728e+00	-3.776513240482884263e-04	-1.303218250107665782e-03	-4.425037364350181690e-01
6.120000000000000000e+02	-1.871307699482541131e-17	-3.038378004128877929e+00	8.498722450678529938e+00	-3.821323271041309247e-04	-1.297101954348692243e-03	-4.427546443533692533e-01
6.125000000000000000e+02	-1.871621162390163573e-17	-3.038404516122788834e+00	8.493899236281071907e+00	-3.865250622893709031e-04	-1.291015896573964985e-03	-4.430067674264423494e-01
6.130000000000000000e+02	-1.871934465274265898e-17	-3.038418721604781769e+00	8.488938791474918588e+00	-3.908293377133927136e-04	-1.284960141414954104e-03	-4.432601162721744870e-01
6.135000000000000000e+02	-1.872247662593632666e-17	-3.038420316492115525e+00	8.483820607259037416e+00	-3.950449598597787306e-04	-1.278934637804402192e-03	-4.435147018175964462e-01
6.140000000000000000e+02	-1.872560810444791780e-17	-3.038408968863549831e+00	8.478526190965814280e+00	-3.991718638440931309e-04	-1.272939364237028618e-03	-4.437705347321695415e-01
6.145000000000000000e+02	-1.872873936902978993e-17	-3.038385092962212486e+00	8.473093755781185621e+00	-4.032098879715679879e-04	-1.266974219830469504e-03	-4.440276250958841153e-01
6.150000000000000000e+02	-1.873187109873064615e-17	-3.038347974872487534e+00	8.467509031406832420e+00	-4.071584494503115701e-04	-1.261039135933738047e-03	-4.442859828026286539e-01
6.155000000000000000e+02	-1.873500368672745452e-17	-3.038298051339789030e+00	8.461782314827944518e+00	-4.110176315396013884e-04	-1.255134084847638661e-03	-4.445456168993210389e-01
6.160000000000000000e+02	-1.873813715918858631e-17	-3.038236317848411083e+00	8.455924867211280116e+00	-4.147880773447210415e-04	-1.249258872761817513e-03	-4.448065356638506995e-01
6.165000000000000000e+02	-1.874127294168681013e-17	-3.038160369541030192e+00	8.449918437050119024e+00	-4.184697460101077272e-04	-1.243413238713287489e-03	-4.450687473263346683e-01
6.170000000000000000e+02	-1.874441114811829178e-17	-3.038071144795844614e+00	8.443752437634520547e+00	-4.220627532024269274e-04	-1.237597116408043797e-03	-4.453322581827782178e-01
6.175000000000000000e+02	-1.874755229077277289e-17	-3.037968620421532151e+00	8.437456369713492776e+00	-4.255672403800262816e-04	-1.231810287444425316e-03	-4.455970736028641577e-01
6.180000000000000000e+02	-1.875069696388081384e-17	-3.037852544210295935e+00	8.431025960021418797e+00	-4.289834012080117145e-04	-1.226052547222513658e-03	-4.458631975745384612e-01
6.185000000000000000e+02	-1.875384560652699824e-17	-3.037723118699418912e+00	8.424442583534544227e+00	-4.323113903849099470e-04	-1.220323672565792276e-03	-4.461306325173412524e-01
6.190000000000000000e+02	-1.875699895246268270e-17	-3.037579796799283027e+00	8.417678272559131258e+00	-4.355514894130299098e-04	-1.214623535289929314e-03	-4.463993791700230362e-01
6.195000000000000000e+02	-1.876015772199632530e-17	-3.037422099570778578e+00	8.410744481138065609e+00	-4.387039874913573252e-04	-1.208951862543051949e-03	-4.466694362140762320e-01
6.200000000000000000e+02	-1.876332246249330776e-17	-3.037250014531239994e+00	8.403674665255032039e+00	-4.417692142040778743e-04	-1.203308561685441803e-03	-4.469408001072059933e-01
6.205000000000000000e+02	-1.876649309513663577e-17	-3.037065047751311475e+00	8.396501989711774527e+00	-4.447476033580499938e-04	-1.197693420506483258e-03	-4.472134653293973194e-01
6.210000000000000000e+02	-1.876967159571029077e-17	-3.036863679962602536e+00	8.389171756191524665e+00	-4.476395796274748162e-04	-1.192106267372339615e-03	-4.474874224566266490e-01
6.215000000000000000e+02	-1.877285797491023131e-17	-3.036646729001362122e+00	8.381679330319588672e+00	-4.504448363751891978e-04	-1.186546995708910850e-03	-4.477626600801555279e-01
6.220000000000000000e+02	-1.877605323400926395e-17	-3.036414095965521920e+00	8.374008128743094304e+00	-4.531644237923106383e-04	-1.181015449346116191e-03	-4.480391634438402049e-01
6.225000000000000000e+02	-1.877925762782197500e-17	-3.036166044004758646e+00	8.366202434251874820e+00	-4.557993868774732043e-04	-1.175511412894553577e-03	-4.483169146246817061e-01
6.230000000000000000e+02	-1.878247234569728348e-17	-3.035900994864806801e+00	8.358260648724147757e+00	-4.583503671998598750e-04	-1.170034694795255535e-03	-4.485958908465506045e-01
6.235000000000000000e+02	-1.878569785445900670e-17	-3.035619210014022684e+00	8.350178251472204494e+00	-4.608180221921902428e-04	-1.164585191281225984e-03	-4.488760660516400436e-01
6.240000000000000000e+02	-1.878893497636608482e-17	-3.035320015376079983e+00	8.341961954850351191e+00	-4.632030942593523613e-04	-1.159162770084960466e-03	-4.491574093272456270e-01
6.245000000000000000e+02	-1.879218470133589662e-17	-3.035002392946055672e+00	8.333604118620218770e+00	-4.655063662519782607e-04	-1.153767390945566922e-03	-4.494398844279973715e-01
6.250000000000000000e+02	-1.879544756555584044e-17	-3.034666344031149432e+00	8.325099696736947052e+00	-4.677286644937185046e-04	-1.148398960230319647e-03	-4.497234508596171243e-01
6.255000000000000000e+02	-1.879872447258039936e-17	-3.034310986802955856e+00	8.316460113872633286e+00	-4.698708883153928143e-04	-1.143057472143587088e-03	-4.500080617397270721e-01
6.260000000000000000e+02	-1.880201627812747879e-17	-3.033935331969856097e+00	8.307717241295001998e+00	-4.719331383397023876e-04	-1.137743119185422687e-03	-4.502936638676652281e-01
6.265000000000000000e+02	-1.880532374450373640e-17	-3.033539277495754583e+00	8.298846503260289609e+00	-4.739172359010397737e-04	-1.132455874550947162e-03	-4.505801988830387406e-01
6.270000000000000000e+02	-1.880864786033423351e-17	-3.033121464488094166e+00	8.289851408981952829e+00	-4.758244149023303912e-04	-1.127195832399245558e-03	-4.508675998997824785e-01
6.275000000000000000e+02	-1.881198912739171980e-17	-3.032681798367161452e+00	8.280751314104092486e+00	-4.776558456494706486e-04	-1.121963089091717637e-03	-4.511557946821709852e-01
6.280000000000000000e+02	-1.881534911955864128e-17	-3.032217734747506555e+00	8.271552863143069700e+00	-4.794127803930545097e-04	-1.116757877285290976e-03	-4.514446993061427826e-01
6.285000000000000000e+02	-1.881872864586576378e-17	-3.031728350605042088e+00	8.262282648236046967e+00	-4.810965116146387593e-04	-1.111580461048183388e-03	-4.517342239672466064e-01
6.290000000000000000e+02	-1.882212833421523869e-17	-3.031213198345115156e+00	8.252929168623627021e+00	-4.827083506338793943e-04	-1.106431155460526564e-03	-4.520242709900584299e-01
6.295000000000000000e+02	-1.882554911248469766e-17	-3.030671107682418430e+00	8.243482533270970691e+00	-4.842490095744080708e-04	-1.101310763445940673e-03	-4.523147323253794982e-01
6.300000000000000000e+02	-1.882899206400170096e-17	-3.030100188839701225e+00	8.233972388906931172e+00	-4.857207697246161628e-04	-1.096219391336441824e-03	-4.526054885919615356e-01
6.305000000000000000e+02	-1.883245734659093821e-17	-3.029500853148177519e+00	8.224430342298472141e+00	-4.871252757153649092e-04	-1.091157515939636001e-03	-4.528964153715746566e-01
6.310000000000000000e+02	-1.883594710385815138e-17	-3.028868784019857152e+00	8.214853310763055916e+00	-4.884642952544878281e-04	-1.086125721525531447e-03	-4.531873664903940946e-01
6.315000000000000000e+02	-1.883946226334893256e-17	-3.028202349763014833e+00	8.205271359747184690e+00	-4.897395870568616678e-04	-1.081124752554431679e-03	-4.534781899636992630e-01
6.320000000000000000e+02	-1.884300298340468757e-17	-3.027501829355973673e+00	8.195704624859496690e+00	-4.909524557478156916e-04	-1.076155648714921271e-03	-4.537687275639701867e-01
6.325000000000000000e+02	-1.884657087837434991e-17	-3.026763138432733147e+00	8.186157158967001024e+00	-4.921052015507041376e-04	-1.071219181676355157e-03	-4.540587964608973071e-01
6.330000000000000000e+02	-1.885016614280350500e-17	-3.025986219236271424e+00	8.176650105210962138e+00	-4.932001174211754924e-04	-1.066316066955490510e-03	-4.543482122162472714e-01
6.335000000000000000e+02	-1.885379045166831021e-17	-3.025167163512387347e+00	8.167200365473560097e+00	-4.942394421074362137e-04	-1.061447350842218860e-03	-4.546367654028837246e-01
6.340000000000000000e+02	-1.885744460867961984e-17	-3.024304223337828557e+00	8.157827444231637415e+00	-4.952248509747427668e-04	-1.056614524568019872e-03	-4.549242389941856590e-01
6.345000000000000000e+02	-1.886112927819560562e-17	-3.023394638648306376e+00	8.148521830003632616e+00	-4.961591567604546919e-04	-1.051818687254687992e-03	-4.552103981318891268e-01
6.350000000000000000e+02	-1.886484562081846657e-17	-3.022435463193254179e+00	8.139288551520220238e+00	-4.970451627344628365e-04	-1.047060971121258977e-03	-4.554949916546118804e-01
6.355000000000000000e+02	-1.886859450415447305e-17	-3.021423825959746789e+00	8.130161443078051775e+00	-4.978852792219585913e-04	-1.042342943496228549e-03	-4.557777530125761700e-01
6.360000000000000000e+02	-1.887237679904095874e-17	-3.020356526280229659e+00	8.121163653446568986e+00	-4.986819540712599886e-04	-1.037666245905259285e-03	-4.560583983500061667e-01
6.365000000000000000e+02	-1.887619355775112390e-17	-3.019229730354301644e+00	8.112330883489937250e+00	-4.994386880701675181e-04	-1.033032471243635611e-03	-4.563366243270944311e-01
6.370000000000000000e+02	-1.888004577869757806e-17	-3.018039501515442868e+00	8.103688282052114999e+00	-5.001584814830322681e-04	-1.028443392780723723e-03	-4.566121095430136223e-01
6.375000000000000000e+02	-1.888393398520361071e-17	-3.016782345302486679e+00	8.095245009702468408e+00	-5.008439037788994319e-04	-1.023900998894244126e-03	-4.568845175260186076e-01
6.380000000000000000e+02	-1.888785900712758268e-17	-3.015454279352149936e+00	8.087017397195776169e+00	-5.014990704336653874e-04	-1.019407280176029681e-03	-4.571534921772480997e-01
6.385000000000000000e+02	-1.889182157682114020e-17	-3.014050710848498404e+00	8.079023554877307944e+00	-5.021275137388705621e-04	-1.014964341991450060e-03	-4.574186561069402690e-01
6.390000000000000000e+02	-1.889582309898166299e-17	-3.012565260033977399e+00	8.071302126147134715e+00	-5.027328945079759205e-04	-1.010574443289259010e-03	-4.576796043887299548e-01
6.395000000000000000e+02	-1.889986388663743821e-17	-3.010993773270220331e+00	8.063864071153902913e+00	-5.033187264877827952e-04	-1.006239946250864258e-03	-4.579359245830366687e-01
6.400000000000000000e+02	-1.890394457581114214e-17	-3.009330595313641776e+00	8.056736325965799139e+00	-5.038897455995676412e-04	-1.001963294234219917e-03	-4.581871785295111299e-01
6.405000000000000000e+02	-1.890806590658914671e-17	-3.007569619482516110e+00	8.049967025948649990e+00	-5.044501254356057330e-04	-9.977471441617220566e-04	-4.584329073506140939e-01
6.410000000000000000e+02	-1.891222879384835387e-17	-3.005703617086259438e+00	8.043622440871848411e+00	-5.050047200197176544e-04	-9.935942007407816239e-04	-4.586726266487998194e-01
6.415000000000000000e+02	-1.891643353210012183e-17	-3.003726002281771112e+00	8.037774040258730324e+00	-5.055584613872008250e-04	-9.895070732170792478e-04	-4.589058377635080732e-01
6.420000000000000000e+02	-1.892068071469486100e-17	-3.001629301837767105e+00	8.032438748320107180e+00	-5.061164648875063430e-04	-9.854884130055655868e-04	-4.591320190244566057e-01
6.425000000000000000e+02	-1.892497082191914435e-17	-2.999405333094384396e+00	8.027685001715195057e+00	-5.066841825336712048e-04	-9.815409567513709837e-04	-4.593506269106437112e-01
6.430000000000000000e+02	-1.892930547541197854e-17	-2.997043084347283948e+00	8.023463601281074276e+00	-5.072672148660026421e-04	-9.776675039889228501e-04	-4.595610830171709127e-01
6.435000000000000000e+02	-1.893368423663788265e-17	-2.994534574334717369e+00	8.019865965122274787e+00	-5.078716809232872815e-04	-9.738709276788760439e-04	-4.597628119498304300e-01
6.440000000000000000e+02	-1.893810785350241481e-17	-2.991868780970794006e+00	8.016936355284995486e+00	-5.085040466867299033e-04	-9.701540018074260438e-04	-4.599552034130439671e-01
6.445000000000000000e+02	-1.894257581885612502e-17	-2.989036642793328813e+00	8.014772772963457470e+00	-5.091710698340403459e-04	-9.665194616532269247e-04	-4.601376459144285724e-01
6.450000000000000000e+02	-1.894709062920245467e-17	-2.986021173603895740e+00	8.013433588364430094e+00	-5.098805445599736020e-04	-9.629702312271465380e-04	-4.603094637717512483e-01
6.455000000000000000e+02	-1.895165062095580007e-17	-2.982813571174541600e+00	8.012898379393483594e+00	-5.106395694858714522e-04	-9.595087677791582599e-04	-4.604700217910074889e-01
6.460000000000000000e+02	-1.895625821442138919e-17	-2.979394767638583907e+00	8.013186214838341925e+00	-5.114570333886112041e-04	-9.561376455524425808e-04	-4.606186085961400667e-01
6.465000000000000000e+02	-1.896091245663963772e-17	-2.975751489482413525e+00	8.014335229869031352e+00	-5.123415739366819592e-04	-9.528591821726211915e-04	-4.607545418573920082e-01
6.470000000000000000e+02	-1.896561432160208924e-17	-2.971864810634499143e+00	8.016340588202769624e+00	-5.133025728340486274e-04	-9.496755061883544466e-04	-4.608770957121169909e-01
6.475000000000000000e+02	-1.897036559144247841e-17	-2.967712524636345606e+00	8.019251805355365192e+00	-5.143505129425353503e-04	-9.465883583532927296e-04	-4.609855202374384398e-01
6.480000000000000000e+02	-1.897516467249865814e-17	-2.963277427451830537e+00	8.023149623535731578e+00	-5.154959672943796147e-04	-9.435989676938266821e-04	-4.610790934526700635e-01
6.485000000000000000e+02	-1.898001455471771176e-17	-2.958530215132698427e+00	8.028006894294771101e+00	-5.167510968482058598e-04	-9.407083252515699868e-04	-4.611570217813888983e-01
6.490000000000000000e+02	-1.898491346143955465e-17	-2.953449431143885473e+00	8.033899047973159568e+00	-5.181280182761774161e-04	-9.379169498914051266e-04	-4.612185596140216948e-01
6.495000000000000000e+02	-1.898986515574875697e-17	-2.947998509103601172e+00	8.040826836510994724e+00	-5.196410887203202012e-04	-9.352240572333421053e-04	-4.612628837754861322e-01
6.500000000000000000e+02	-1.899487061511250642e-17	-2.942143432892613042e+00	8.048999988656190041e+00	-5.213051387912520478e-04	-9.326284253168645342e-04	-4.612891960665466140e-01
6.505000000000000000e+02	-1.899992977684610355e-17	-2.935848371573235305e+00	8.058348195187161167e+00	-5.231361812956776894e-04	-9.301278374252082730e-04	-4.612966988659099599e-01
6.510000000000000000e+02	-1.900504523337063343e-17	-2.929067049822921209e+00	8.068782010723147380e+00	-5.251521223672158366e-04	-9.277188076903706507e-04	-4.612845611928561018e-01
6.515000000000000000e+02	-1.901022069197083969e-17	-2.921744206055495230e+00	8.080190310990069236e+00	-5.273729038305296438e-04	-9.253963988722202884e-04	-4.612519347302737605e-01
6.520000000000000000e+02	-1.901545530234964719e-17	-2.913828387303886824e+00	8.092626105408170289e+00	-5.298193076169209264e-04	-9.231538075606120393e-04	-4.611980076117765392e-01
6.525000000000000000e+02	-1.902075602221492979e-17	-2.905241713638451628e+00	8.106164639838461028e+00	-5.325160962327802304e-04	-9.209818703799025610e-04	-4.611218950196180333e-01
6.530000000000000000e+02	-1.902612605571708283e-17	-2.895904104076409524e+00	8.120831908626946927e+00	-5.354897547350001867e-04	-9.188691488215820118e-04	-4.610227404808768803e-01
6.535000000000000000e+02	-1.903156928104855112e-17	-2.885720563306682251e+00	8.136640171458674686e+00	-5.387700809920390778e-04	-9.168011896861521679e-04	-4.608996719328558034e-01
6.540000000000000000e+02	-1.903709471311967498e-17	-2.874566987422436881e+00	8.153655732193065830e+00	-5.423916725510128517e-04	-9.147592832306528131e-04	-4.607517786162650397e-01
6.545000000000000000e+02	-1.904270586568850659e-17	-2.862310161521556040e+00	8.171670993888827894e+00	-5.463925725547285998e-04	-9.127208574606611793e-04	-4.605781681342551725e-01
6.550000000000000000e+02	-1.904841668413876587e-17	-2.848762572773768653e+00	8.190229674693208395e+00	-5.508185701611190664e-04	-9.106566620529391943e-04	-4.603778770420242084e-01
6.555000000000000000e+02	-1.905423995995938991e-17	-2.833700001629766430e+00	8.209523182270475061e+00	-5.557207307298958621e-04	-9.085316966407599093e-04	-4.601499278265157589e-01
6.560000000000000000e+02	-1.906018978897774644e-17	-2.816840436715731144e+00	8.229263832362828879e+00	-5.611604464845212307e-04	-9.063019615791130827e-04	-4.598933025591593893e-01
6.565000000000000000e+02	-1.906628724248779976e-17	-2.797807275080831602e+00	8.249187227860964811e+00	-5.672113896138337909e-04	-9.039126313119655830e-04	-4.596069024611516007e-01
6.570000000000000000e+02	-1.907256249077738895e-17	-2.776086872692038021e+00	8.269009578653205850e+00	-5.739635382554490349e-04	-9.012951530595691247e-04	-4.592895276159634776e-01
6.575000000000000000e+02	-1.907905554513536829e-17	-2.750964707742596715e+00	8.288143608376500993e+00	-5.815287044286102710e-04	-8.983640424572960541e-04	-4.589398473307699233e-01
6.580000000000000000e+02	-1.908581772691174457e-17	-2.721419648302035199e+00	8.305879158053480538e+00	-5.900494629273994726e-04	-8.950121144595344497e-04	-4.585563301649639434e-01
6.585000000000000000e+02	-1.909294069804767850e-17	-2.685840283254001370e+00	8.321354411237605220e+00	-5.997176821488651088e-04	-8.911014442979319329e-04	-4.581371124550223661e-01
6.590000000000000000e+02	-1.910054375266503637e-17	-2.641663357391045519e+00	8.331763137555874721e+00	-6.107954964182256679e-04	-8.864585317229585395e-04	-4.576798667538077847e-01
6.595000000000000000e+02	-1.910885452714388401e-17	-2.584218839978741578e+00	8.332182150706573864e+00	-6.236733028600140215e-04	-8.808572684528367556e-04	-4.571813914432978354e-01
6.600000000000000000e+02	-1.911831114016277206e-17	-2.503999840938667898e+00	8.313507717580925771e+00	-6.389765294801142423e-04	-8.740048644449877622e-04	-4.566368862947364216e-01
6.605000000000000000e+02	-1.912991610815474995e-17	-2.377802111657075557e+00	8.253046382260874836e+00	-6.578339144156840432e-04	-8.655122506129765822e-04	-4.560380517723117144e-01
6.610000000000000000e+02	-1.914751532128499957e-17	-2.128144695853435131e+00	8.072598563624431733e+00	-6.827029766738412862e-04	-8.547258088275097154e-04	-4.553663127209207073e-01
6.615000000000000000e+02	-1.919675998501624392e-17	-1.399347976643708247e+00	7.440765928056355172e+00	-7.192127976165120073e-04	-8.381011886286190765e-04	-4.545601914122927578e-01
6.620000000000000000e+02	-1.940352167173121451e-17	6.490749221645181199e-02	7.458199945906380357e+00	-7.592864530319891683e-04	-7.987397048424877853e-04	-4.534351415706713850e-01
6.625000000000000000e+02	-1.974872199201084081e-17	1.213720344436627574e+00	7.605476506822643756e+00	-7.896306433251785431e-04	-7.543035844883620115e-04	-4.519190854677906377e-01
6.630000000000000000e+02	-2.009328658770956335e-17	1.758216282038036704e+00	7.948278056554475945e+00	-8.069475928512596452e-04	-7.111426671740656708e-04	-4.501254892149522679e-01
6.635000000000000000e+02	-2.034649858300417276e-17	1.802726318371326242e+00	7.993241112049065400e+00	-8.142292353759194657e-04	-6.767484869356024278e-04	-4.482122337424199743e-01
6.640000000000000000e+02	-2.050934986586155183e-17	1.814551003106601890e+00	8.007111655580811060e+00	-8.133614556588732300e-04	-6.450650675541299379e-04	-4.462730782808482233e-01
6.645000000000000000e+02	-2.062649382124926518e-17	1.820881357082102303e+00	8.015540623093313499e+00	-8.079930589542673718e-04	-6.163792015291694529e-04	-4.443250152281821297e-01
6.650000000000000000e+02	-2.071585028289150083e-17	1.825003929672064817e+00	8.021833423991491685e+00	-7.998916364421409077e-04	-5.892378987796201154e-04	-4.423790497645099240e-01
6.655000000000000000e+02	-2.078665247108961580e-17	1.827878851508531355e+00	8.026621890210201116e+00	-7.908500771733979404e-04	-5.629802502452132575e-04	-4.404440166693271985e-01
6.660000000000000000e+02	-2.084431283667575495e-17	1.829907334564762511e+00	8.030370626592334915e+00	-7.827262753610062136e-04	-5.379315553488052013e-04	-4.385269393934595472e-01
6.665000000000000000e+02	-2.089226582078968779e-17	1.831331536870513643e+00	8.034808554689627513e+00	-7.765712815512979981e-04	-5.152690835149187788e-04	-4.366332732957355911e-01
6.670000000000000000e+02	-2.093282920994737944e-17	1.832304988393119949e+00	8.040264390357220847e+00	-7.723909641211140764e-04	-4.958792201357619008e-04	-4.347669655688404799e-01
6.675000000000000000e+02	-2.096761608784314150e-17	1.832918467134238671e+00	8.045425028216756758e+00	-7.697660207197428318e-04	-4.802274474387738116e-04	-4.329305037005045098e-01
6.680000000000000000e+02	-2.099779669667555325e-17	1.833236480422629322e+00	8.048717933948021042e+00	-7.681800261785662939e-04	-4.684371029030753170e-04	-4.311251154258617380e-01
6.685000000000000000e+02	-2.102423716307704707e-17	1.833311614321776473e+00	8.048937971921001022e+00	-7.670862884021629850e-04	-4.604817596695797897e-04	-4.293511594306351209e-01
6.690000000000000000e+02	-2.104759134221478032e-17	1.833191481650154442e+00	8.046046555442568859e+00	-7.658260453751508439e-04	-4.561733538637732289e-04	-4.276086488987025369e-01
6.695000000000000000e+02	-2.106836759638611382e-17	1.832906116863086243e+00	8.041329618935284529e+00	-7.637693771750895264e-04	-4.551300496100905459e-04	-4.258977812881546976e-01
6.700000000000000000e+02	-2.108696451676297218e-17	1.832517053479113978e+00	8.036822890216242854e+00	-7.604961931731015834e-04	-4.568063966178132753e-04	-4.242193422608107611e-01
6.705000000000000000e+02	-2.110369639029807415e-17	1.832145078172848995e+00	8.034419500188118235e+00	-7.558421757356871291e-04	-4.605663035588382576e-04	-4.225750152297045314e-01
6.710000000000000000e+02	-2.111881938610884561e-17	1.831813478303384812e+00	8.035339246135158930e+00	-7.498587587948281341e-04	-4.657820081417647488e-04	-4.209675304400424811e-01
6.715000000000000000e+02	-2.113253928439899499e-17	1.831357959846632077e+00	8.039771791346746355e+00	-7.427657966268545915e-04	-4.719309675177653027e-04	-4.194004957715636306e-01
6.720000000000000000e+02	-2.114502781928197660e-17	1.830638818515991417e+00	8.046940516713032565e+00	-7.349083779476267998e-04	-4.786411078131916699e-04	-4.178779205817370057e-01
6.725000000000000000e+02	-2.115642692850304022e-17	1.829762397532435747e+00	8.055656623081373979e+00	-7.267049213566722718e-04	-4.856794309682454483e-04	-4.164038897917775039e-01
6.730000000000000000e+02	-2.116685704179734094e-17	1.829052105377114934e+00	8.064617785440384878e+00	-7.185756548344229572e-04	-4.929193367315580845e-04	-4.149825246932113965e-01
6.735000000000000000e+02	-2.117642194616148745e-17	1.828829719902613782e+00	8.072838684566381318e+00	-7.108701847563274811e-04	-5.003161511105528887e-04	-4.136180000490922160e-01
6.740000000000000000e+02	-2.118521236633508891e-17	1.829196981485918139e+00	8.079815388184156788e+00	-7.038055209186173250e-04	-5.078897326601646087e-04	-4.123144010089819234e-01
6.745000000000000000e+02	-2.119330723410574337e-17	1.829946434401850563e+00	8.085596726795252209e+00	-6.974321318546396198e-04	-5.157011048973196999e-04	-4.110754668377730181e-01
6.750000000000000000e+02	-2.120077823349222188e-17	1.830634738200260125e+00	8.090599071147268617e+00	-6.916426498294592478e-04	-5.238179298461907024e-04	-4.099043243122235114e-01
6.755000000000000000e+02	-2.120769026999085600e-17	1.830759916259696141e+00	8.095361762696613894e+00	-6.862235809875797884e-04	-5.322810338900461598e-04	-4.088033487727167348e-01
6.760000000000000000e+02	-2.121409802620402376e-17	1.829945071154295722e+00	8.100331440241639314e+00	-6.809235534332933873e-04	-5.410830870986037570e-04	-4.077741275455342707e-01
6.765000000000000000e+02	-2.122005264323968003e-17	1.828065430155608295e+00	8.105719863486113397e+00	-6.755263047469512762e-04	-5.501662446283075644e-04	-4.068174254685031355e-01
6.770000000000000000e+02	-2.122559987993336932e-17	1.825270124625127499e+00	8.111460610785011127e+00	-6.698956628758364652e-04	-5.594359522265338969e-04	-4.059332482402829845e-01
6.775000000000000000e+02	-2.123078021895590011e-17	1.821923101756909524e+00	8.117272832469039301e+00	-6.639895958976307477e-04	-5.687812683576056426e-04	-4.051209428763140052e-01
6.780000000000000000e+02	-2.123562978806703784e-17	1.818499210280307254e+00	8.122746897967967783e+00	-6.578511492753421827e-04	-5.780941587483762320e-04	-4.043793226062214474e-01
6.785000000000000000e+02	-2.124018120830368676e-17	1.815475067289946010e+00	8.127474004069211944e+00	-6.515832285511172261e-04	-5.872836423338839663e-04	-4.037068016883423316e-01
6.790000000000000000e+02	-2.124446371745021399e-17	1.813245830631671662e+00	8.131108265797299950e+00	-6.453198797348993956e-04	-5.962806291375601130e-04	-4.031014997962331092e-01
6.795000000000000000e+02	-2.124850400122592702e-17	1.812074325569128730e+00	8.133429803534868441e+00	-6.391990672230394351e-04	-6.050380153812058744e-04	-4.025613169008487868e-01
6.800000000000000000e+02	-2.125232536527090324e-17	1.812076068758783798e+00	8.134364070673679947e+00	-6.333436194843516985e-04	-6.135262743114798696e-04	-4.020839428734907517e-01
6.805000000000000000e+02	-2.125594947305247526e-17	1.813225858606453800e+00	8.133961869181279170e+00	-6.278468965009633557e-04	-6.217280413654919721e-04	-4.016668933479061732e-01
6.810000000000000000e+02	-2.125939539847529726e-17	1.815384348509387236e+00	8.132389877285705282e+00	-6.227684815305251954e-04	-6.296320496116504864e-04	-4.013074837252929572e-01
6.815000000000000000e+02	-2.126267985448856695e-17	1.818327375172488880e+00	8.129899306862794717e+00	-6.181332336023172714e-04	-6.372284829957073314e-04	-4.010028242963448175e-01
6.820000000000000000e+02	-2.126581829632984302e-17	1.821780835499785089e+00	8.126795399689948241e+00	-6.139341386571555348e-04	-6.445056323011586668e-04	-4.007498694390910221e-01
6.825000000000000000e+02	-2.126882475449964284e-17	1.825450711226934919e+00	8.123385599282087810e+00	-6.101384040657428657e-04	-6.514475453738000337e-04	-4.005454482193987475e-01
6.830000000000000000e+02	-2.127171101136065692e-17	1.829044143953140189e+00	8.119972985688548306e+00	-6.066931495989153411e-04	-6.580324679985893356e-04	-4.003862709115940666e-01
6.835000000000000000e+02	-2.127448867437859880e-17	1.832296425404904561e+00	8.116832720685668079e+00	-6.035340417636462238e-04	-6.642331225199825167e-04	-4.002690763716031941e-01
6.840000000000000000e+02	-2.127716734422102625e-17	1.834978857382012274e+00	8.114202855783306134e+00	-6.005910498699620383e-04	-6.700170330214930570e-04	-4.001906281298462931e-01
6.845000000000000000e+02	-2.127975421554863794e-17	1.836905454986905273e+00	8.112278920169815777e+00	-5.977932942205990566e-04	-6.753467695186705271e-04	-4.001477174280051452e-01
6.850000000000000000e+02	-2.128225664602730562e-17	1.837945649185254160e+00	8.111199925083557360e+00	-5.950781045685910606e-04	-6.801839099927847960e-04	-4.001373757357205574e-01
6.855000000000000000e+02	-2.128468030203992256e-17	1.838016455598065368e+00	8.111056535264738798e+00	-5.923921909744634187e-04	-6.844897408606901096e-04	-4.001567991276375746e-01
6.860000000000000000e+02	-2.128702920020175254e-17	1.837079735397921132e+00	8.111889789500102310e+00	-5.896938608994501101e-04	-6.882273092818548153e-04	-4.002033565904370982e-01
6.865000000000000000e+02	-2.128930602498289495e-17	1.835140327969023044e+00	8.113702845018291754e+00	-5.869548830462304216e-04	-6.913637048911741448e-04	-4.002746163215476494e-01
6.870000000000000000e+02	-2.129151282587746501e-17	1.832239937835859811e+00	8.116463432238720799e+00	-5.841613096360672537e-04	-6.938729009084645830e-04	-4.003684082262358168e-01
6.875000000000000000e+02	-2.129365158486566309e-17	1.828449221170077132e+00	8.120105046536380655e+00	-5.813118216633942703e-04	-6.957370971086006576e-04	-4.004828121483699488e-01
6.880000000000000000e+02	-2.129572340612982316e-17	1.823863112533099518e+00	8.124541803823316144e+00	-5.784161154670234206e-04	-6.969475095332037769e-04	-4.006161141155029637e-01
6.885000000000000000e+02	-2.129772958177054248e-17	1.818592446309582833e+00	8.129668272424552811e+00	-5.754927755546627392e-04	-6.975052108272896106e-04	-4.007668458175031589e-01
6.890000000000000000e+02	-2.129967188027570110e-17	1.812755666887785111e+00	8.135365175935669768e+00	-5.725660176143931726e-04	-6.974202764255354840e-04	-4.009337698590604848e-01
6.895000000000000000e+02	-2.130155048789911200e-17	1.806486759817166554e+00	8.141498696747389019e+00	-5.696664495792893006e-04	-6.967131849605496521e-04	-4.011157526901501513e-01
6.900000000000000000e+02	-2.130336790310211386e-17	1.799907848345279726e+00	8.147947546380462924e+00	-5.668236031592771259e-04	-6.954102265747158420e-04	-4.013119404967854242e-01
6.905000000000000000e+02	-2.130512510794282141e-17	1.793149636724250762e+00	8.154579347104025544e+00	-5.640699372783493848e-04	-6.935468503033923298e-04	-4.015215392015820117e-01
6.910000000000000000e+02	-2.130682436661671659e-17	1.786329411244945486e+00	8.161275887887798675e+00	-5.614346605864370919e-04	-6.911620996892919172e-04	-4.017439206716348910e-01
6.915000000000000000e+02	-2.130846739431604257e-17	1.779559948442426265e+00	8.167920402932066892e+00	-5.589452520624150307e-04	-6.882993045617527344e-04	-4.019785216013185836e-01
6.920000000000000000e+02	-2.131005655657098660e-17	1.772942806352580503e+00	8.174408042166003696e+00	-5.566259847894789586e-04	-6.850025842979699103e-04	-4.022248505926021012e-01
6.925000000000000000e+02	-2.131159349987738682e-17	1.766574407588494822e+00	8.180638947408313655e+00	-5.544983038173719250e-04	-6.813199628518450211e-04	-4.024824265598789808e-01
6.930000000000000000e+02	-2.131308093096076046e-17	1.760531226747165778e+00	8.186533789755412016e+00	-5.525778743537359573e-04	-6.772947650476790135e-04	-4.027508257566072003e-01
6.935000000000000000e+02	-2.131452064293811559e-17	1.754883575597199430e+00	8.192019657917871456e+00	-5.508785770875772488e-04	-6.729715553968305952e-04	-4.030295914146440062e-01
6.940000000000000000e+02	-2.131591492967698800e-17	1.749688029383521970e+00	8.197037602773013631e+00	-5.494107267284183962e-04	-6.683905621320541642e-04	-4.033182633399450268e-01
6.945000000000000000e+02	-2.131726567888801271e-17	1.744992453857576731e+00	8.201538584414947763e+00	-5.481817720681916211e-04	-6.635914634976499251e-04	-4.036163204505368030e-01
6.950000000000000000e+02	-2.131857504850533896e-17	1.740830591412532380e+00	8.205487113608409544e+00	-5.471966246550872149e-04	-6.586075053349982030e-04	-4.039232367729843620e-01
6.955000000000000000e+02	-2.131984491771448979e-17	1.737228295617203377e+00	8.208856865959921478e+00	-5.464589523301949464e-04	-6.534701401214493451e-04	-4.042384129027072892e-01
6.960000000000000000e+02	-2.132107720790922830e-17	1.734201120006241936e+00	8.211632809336279593e+00	-5.459711156361877126e-04	-6.482060013214069804e-04	-4.045612217280794010e-01
6.965000000000000000e+02	-2.132227367488538363e-17	1.731756520859289550e+00	8.213807928991329277e+00	-5.457348664053124875e-04	-6.428384628400111772e-04	-4.048909779438661372e-01
6.970000000000000000e+02	-2.132343622421842453e-17	1.729894231627021828e+00	8.215383372452675914e+00	-5.457509565246405382e-04	-6.373872221672397930e-04	-4.052269608546340551e-01
6.975000000000000000e+02	-2.132456653829843268e-17	1.728606960138633575e+00	8.216368266095038564e+00	-5.460201284171755818e-04	-6.318690727858599851e-04	-4.055684029537183766e-01
6.980000000000000000e+02	-2.132566635285598388e-17	1.727881901875023329e+00	8.216777630843605351e+00	-5.465429334502535210e-04	-6.262974154854048132e-04	-4.059145242554081934e-01
6.985000000000000000e+02	-2.132673733131950747e-17	1.727700112046840708e+00	8.216633617396569278e+00	-5.473196515973187404e-04	-6.206834770808000159e-04	-4.062644796147359960e-01
6.990000000000000000e+02	-2.132778117791591980e-17	1.728040193744856623e+00	8.215958899245050517e+00	-5.483501786422446261e-04	-6.150352185906055730e-04	-4.066174761865126164e-01
6.995000000000000000e+02	-2.132879950436270852e-17	1.728874407212720010e+00	8.214784273189954078e+00	-5.496339695121597911e-04	-6.093594366341069813e-04	-4.069726215114731760e-01
7.000000000000000000e+02	-2.132979392906342276e-17	1.730174223742054984e+00	8.213140402089345926e+00	-5.511699353000837007e-04	-6.036605159155639631e-04	-4.073290895179385029e-01
7.005000000000000000e+02	-2.133076601839232764e-17	1.731907834563186643e+00	8.211060363076073898e+00	-5.529561891208611794e-04	-5.979416325761541641e-04	-4.076860290098989759e-01
7.010000000000000000e+02	-2.133171729443237165e-17	1.734041791663832877e+00	8.208577920921554139e+00	-5.549899379942552745e-04	-5.922048142258732857e-04	-4.080426037376735926e-01
7.015000000000000000e+02	-2.133264923819446030e-17	1.736542600057204178e+00	8.205729059639343959e+00	-5.572675975619061691e-04	-5.864511728204746055e-04	-4.083980176035377219e-01
7.020000000000000000e+02	-2.133356325151106469e-17	1.739374593169688010e+00	8.202551115847308338e+00	-5.597843081355871608e-04	-5.806812360923464030e-04	-4.087514636575747540e-01
7.025000000000000000e+02	-2.133446066667637303e-17	1.742501610951566748e+00	8.199079530711372854e+00	-5.625338243827645700e-04	-5.748949775144318684e-04	-4.091021606577439074e-01
7.030000000000000000e+02	-2.133534287070610422e-17	1.745889770607478519e+00	8.195349776416243515e+00	-5.655090554988390951e-04	-5.690922464467866896e-04	-4.094494028645690453e-01
7.035000000000000000e+02	-2.133621088922292989e-17	1.749502877560683789e+00	8.191400323969816100e+00	-5.687012800408577061e-04	-5.632726371869749196e-04	-4.097924672217788666e-01
7.040000000000000000e+02	-2.133706595203697493e-17	1.753307854091822993e+00	8.187265744406806434e+00	-5.721002513502759616e-04	-5.574366240587033889e-04	-4.101307142689343266e-01
7.045000000000000000e+02	-2.133790910696257280e-17	1.757271004153511784e+00	8.182978890660342230e+00	-5.756942331333709736e-04	-5.515849403821351544e-04	-4.104635165493003002e-01
7.050000000000000000e+02	-2.133874133349405262e-17	1.761360161696716276e+00	8.178563463186252491e+00	-5.794699708875382166e-04	-5.457188533728848847e-04	-4.107902970520355135e-01
7.055000000000000000e+02	-2.133956367483877860e-17	1.765546063938035815e+00	8.174048290330015121e+00	-5.834137014642587146e-04	-5.398401445038801972e-04	-4.111105478739642827e-01
7.060000000000000000e+02	-2.134037678860620201e-17	1.769797959539578525e+00	8.169465684003171191e+00	-5.875088115867821946e-04	-5.339516287364329912e-04	-4.114237590409375867e-01
7.065000000000000000e+02	-2.134118161932937203e-17	1.774090224474910382e+00	8.164838873961286936e+00	-5.917384162677075512e-04	-5.280569858342438290e-04	-4.117295221305189434e-01
7.070000000000000000e+02	-2.134197886342306202e-17	1.778395455637548972e+00	8.160192467458170285e+00	-5.960827490292693303e-04	-5.221609961612287297e-04	-4.120274228432552754e-01
7.075000000000000000e+02	-2.134276927566045287e-17	1.782690704435425433e+00	8.155548760810791720e+00	-6.005225935410097790e-04	-5.162688405403249078e-04	-4.123171338232467509e-01
7.080000000000000000e+02	-2.134355354474421652e-17	1.786953725638170010e+00	8.150928217715438961e+00	-6.050374874322991684e-04	-5.103866086123561930e-04	-4.125983575988874663e-01
7.085000000000000000e+02	-2.134433225675171545e-17	1.791163046187735475e+00	8.146355852508275319e+00	-6.096048815379165840e-04	-5.045214671318814246e-04	-4.128708298785596087e-01
7.090000000000000000e+02	-2.134510605874962620e-17	1.795300319159026436e+00	8.141847950868463357e+00	-6.142025777077397180e-04	-4.986812001360440812e-04	-4.131343473196558147e-01
7.095000000000000000e+02	-2.134587558170629157e-17	1.799348876728150914e+00	8.137418178340398711e+00	-6.188086540315910263e-04	-4.928737418683370617e-04	-4.133887450409001185e-01
7.100000000000000000e+02	-2.134664128139124253e-17	1.803292636467046517e+00	8.133080257955308312e+00	-6.233998008712036227e-04	-4.871077857066311825e-04	-4.136338859701357284e-01
7.105000000000000000e+02	-2.134740394068176034e-17	1.807117994280813322e+00	8.128848627585563591e+00	-6.279539027899274468e-04	-4.813920308449729803e-04	-4.138696770687504412e-01
7.110000000000000000e+02	-2.134816407012051853e-17	1.810813056311007196e+00	8.124732213840255568e+00	-6.324492202549404684e-04	-4.757355178662037208e-04	-4.140960570131143603e-01
7.115000000000000000e+02	-2.134892215795640523e-17	1.814366811112458899e+00	8.120738716077379848e+00	-6.368638093785954947e-04	-4.701473310726124368e-04	-4.143129910119726644e-01
7.120000000000000000e+02	-2.134967889844250848e-17	1.817770344026428120e+00	8.116877835059112201e+00	-6.411771648813741151e-04	-4.646359611194587316e-04	-4.145204744314352485e-01
7.125000000000000000e+02	-2.135043486013289989e-17	1.821016320161237045e+00	8.113157055478149360e+00	-6.453705952963823206e-04	-4.592099478479420350e-04	-4.147185243005322430e-01
7.130000000000000000e+02	-2.135119062041161156e-17	1.824098541613401681e+00	8.109580219338569762e+00	-6.494252263799242704e-04	-4.538774223225833086e-04	-4.149071799624366452e-01
7.135000000000000000e+02	-2.135194677123354355e-17	1.827012535443732544e+00	8.106153566078045714e+00	-6.533252806432979449e-04	-4.486449262120044412e-04	-4.150864948704836577e-01
7.140000000000000000e+02	-2.135270390587230635e-17	1.829754947245759711e+00	8.102879498499877542e+00	-6.570548912839247174e-04	-4.435197657070498694e-04	-4.152565410936031043e-01
7.145000000000000000e+02	-2.135346265899180339e-17	1.832323828482592232e+00	8.099754849917911059e+00	-6.606011070902868603e-04	-4.385073739136071975e-04	-4.154173980782183695e-01
7.150000000000000000e+02	-2.135422363172876415e-17	1.834718336766310687e+00	8.096784483313168579e+00	-6.639522203585891116e-04	-4.336124552302729604e-04	-4.155691563489012919e-01
7.155000000000000000e+02	-2.135498742755336250e-17	1.836938712875617830e+00	8.093969926911521284e+00	-6.670985274963134228e-04	-4.288382206851254637e-04	-4.157119141843621524e-01
7.160000000000000000e+02	-2.135575463486053254e-17	1.838986102480489215e+00	8.091308734830452210e+00	-6.700320278557313778e-04	-4.241875606866848752e-04	-4.158457713937162015e-01
7.165000000000000000e+02	-2.135652584116933245e-17	1.840862614918110207e+00	8.088803080955178970e+00	-6.727466225832330138e-04	-4.196618082425243330e-04	-4.159708335287840564e-01
7.170000000000000000e+02	-2.135730163215713215e-17	1.842571198775068142e+00	8.086444801001222871e+00	-6.752381209615371076e-04	-4.152610453685947798e-04	-4.160872088822272219e-01
7.175000000000000000e+02	-2.135808253439926323e-17	1.844115142024794984e+00	8.084230400955963347e+00	-6.775045816686797989e-04	-4.109840244794956679e-04	-4.161949978057806754e-01
7.180000000000000000e+02	-2.135886913097417179e-17	1.845498789807062501e+00	8.082161449524420505e+00	-6.795453409743638018e-04	-4.068286169471369614e-04	-4.162943096055998216e-01
7.185000000000000000e+02	-2.135966184604833600e-17	1.846726655905727821e+00	8.080235895448474537e+00	-6.813618380363136405e-04	-4.027912934856285403e-04	-4.163852448953758167e-01
7.190000000000000000e+02	-2.136046117434959248e-17	1.847803841904691824e+00	8.078445765342099349e+00	-6.829568405515504259e-04	-3.988675918736172979e-04	-4.164679053256203911e-01
7.195000000000000000e+02	-2.136126764921679674e-17	1.848735929155921109e+00	8.076787800196816747e+00	-6.843349287478251580e-04	-3.950516901681533637e-04	-4.165423903496721092e-01
7.200000000000000000e+02	-2.136208171098150269e-17	1.849528508985575748e+00	8.075257957417150578e+00	-6.855019032568840376e-04	-3.913375059346318736e-04	-4.166087928165705945e-01
7.205000000000000000e+02	-2.136290372420740218e-17	1.850187928821604544e+00	8.073852303551952048e+00	-6.864652463827593904e-04	-3.877174380649904117e-04	-4.166672088766715798e-01
7.210000000000000000e+02	-2.136373408261211955e-17	1.850720545995197863e+00	8.072563876188237231e+00	-6.872334954924530417e-04	-3.841833596544524509e-04	-4.167177289364951687e-01
7.215000000000000000e+02	-2.136457312902564016e-17	1.851132986308832606e+00	8.071385307861337566e+00	-6.878160726342630272e-04	-3.807263789413955829e-04	-4.167604421563752548e-01
7.220000000000000000e+02	-2.136542125324259848e-17	1.851431960498345353e+00	8.070315498433675572e+00	-6.882233078268406917e-04	-3.773373814501657748e-04	-4.167954349026438132e-01
7.225000000000000000e+02	-2.136627869150834978e-17	1.851624711057351602e+00	8.069346365787637865e+00	-6.884667095224411169e-04	-3.740063770212209075e-04	-4.168227967625194874e-01
7.230000000000000000e+02	-2.136714573362017047e-17	1.851718320778314997e+00	8.068475756219811501e+00	-6.885580026951007918e-04	-3.707234392960354150e-04	-4.168426140075353614e-01
7.235000000000000000e+02	-2.136802257349705007e-17	1.851720092884910240e+00	8.067699927459914377e+00	-6.885092961269310453e-04	-3.674782260486529617e-04	-4.168549745379628302e-01
7.240000000000000000e+02	-2.136890954370910447e-17	1.851637356072567187e+00	8.067015932760703834e+00	-6.883331209498089361e-04	-3.642605808011983534e-04	-4.168599667870223624e-01
7.245000000000000000e+02	-2.136980675185750963e-17	1.851477659462004821e+00	8.066418870907538619e+00	-6.880425356727803672e-04	-3.610602231914082421e-04	-4.168576832683614786e-01
7.250000000000000000e+02	-2.137071435486512076e-17	1.851248429435480070e+00	8.065899241772907402e+00	-6.876503961106388008e-04	-3.578671324734474619e-04	-4.168482187160539865e-01
7.255000000000000000e+02	-2.137163247306447833e-17	1.850957113348376648e+00	8.065444775548504808e+00	-6.871695553485462904e-04	-3.546714602795396137e-04	-4.168316719198315035e-01
7.260000000000000000e+02	-2.137256121005882052e-17	1.850610925874293322e+00	8.065050403853845751e+00	-6.866123776501726001e-04	-3.514638432275423081e-04	-4.168081445277663222e-01
7.265000000000000000e+02	-2.137350064996773829e-17	1.850217133112844747e+00	8.064716971455183625e+00	-6.859913386859701643e-04	-3.482351479855264639e-04	-4.167777459236819415e-01
7.270000000000000000e+02	-2.137445082947267518e-17	1.849782731140367842e+00	8.064434299468475231e+00	-6.853185991333258240e-04	-3.449770418791583450e-04	-4.167405895407614302e-01
7.275000000000000000e+02	-2.137541173975020348e-17	1.849314587445582081e+00	8.064196575721361171e+00	-6.846059089390948028e-04	-3.416815123719704641e-04	-4.166967975617613673e-01
7.280000000000000000e+02	-2.137638331770497849e-17	1.848819349888588315e+00	8.064007183055258210e+00	-6.838646722202876369e-04	-3.383411786755121352e-04	-4.166465014843723225e-01
7.285000000000000000e+02	-2.137736559205891426e-17	1.848303095378264427e+00	8.063851584433932018e+00	-6.831051309228385830e-04	-3.349496360900066434e-04	-4.165898332471075216e-01
7.290000000000000000e+02	-2.137835843109658644e-17	1.847771874033200756e+00	8.063729085468068547e+00	-6.823376317715350260e-04	-3.315008514177886288e-04	-4.165269417061989166e-01
7.295000000000000000e+02	-2.137936173007412564e-17	1.847231253172045840e+00	8.063639714932129721e+00	-6.815716388439313793e-04	-3.279896817132883519e-04	-4.164579816604788709e-01
7.300000000000000000e+02	-2.138037541103445140e-17	1.846686346083282748e+00	8.063577763208611415e+00	-6.808158156143427533e-04	-3.244117802238779451e-04	-4.163831146957931439e-01
7.305000000000000000e+02	-2.138139926080071382e-17	1.846141986638505372e+00	8.063531239448487042e+00	-6.800781790053555447e-04	-3.207634382482748062e-04	-4.163025160414166037e-01
7.310000000000000000e+02	-2.138243310162345807e-17	1.845602586168546111e+00	8.063487587014082081e+00	-6.793665979216476731e-04	-3.170417696235815013e-04	-4.162163713813249455e-01
7.315000000000000000e+02	-2.138347670364004559e-17	1.845072156448106071e+00	8.063445175117452735e+00	-6.786879789937939932e-04	-3.132445782546209559e-04	-4.161248785322494981e-01
7.320000000000000000e+02	-2.138452992599331588e-17	1.844554179106308700e+00	8.063399820453632572e+00	-6.780482951979008429e-04	-3.093705478173892714e-04	-4.160282352473600453e-01
7.325000000000000000e+02	-2.138559241406359095e-17	1.844051945943999238e+00	8.063346710890323621e+00	-6.774533276989883404e-04	-3.054189110210548275e-04	-4.159266688804674206e-01
7.330000000000000000e+02	-2.138666397773527556e-17	1.843568178865412355e+00	8.063292300626439868e+00	-6.769077774434794151e-04	-3.013896499207005335e-04	-4.158204001821761975e-01
7.335000000000000000e+02	-2.138774435362285586e-17	1.843105303543891793e+00	8.063228765894638883e+00	-6.764158242633994860e-04	-2.972833094159752290e-04	-4.157096655956799558e-01
7.340000000000000000e+02	-2.138883319334255004e-17	1.842665448336737066e+00	8.063167472215834408e+00	-6.759811575882676083e-04	-2.931011066256182583e-04	-4.155947209570884371e-01
7.345000000000000000e+02	-2.138993031675711063e-17	1.842250350770082257e+00	8.063107125362369842e+00	-6.756066126208768070e-04	-2.888447141610833669e-04	-4.154758105973158644e-01
7.350000000000000000e+02	-2.139103527851403201e-17	1.841861545665803845e+00	8.063040812144622649e+00	-6.752947698264789335e-04	-2.845164198836551460e-04	-4.153532207161079737e-01
7.355000000000000000e+02	-2.139214779502371671e-17	1.841500238592177041e+00	8.062967993970712399e+00	-6.750473721053715974e-04	-2.801189368448781403e-04	-4.152272276390631678e-01
7.360000000000000000e+02	-2.139326758755336200e-17	1.841167426589815470e+00	8.062889123053649243e+00	-6.748657734461069356e-04	-2.756552823523142478e-04	-4.150981139135421771e-01
7.365000000000000000e+02	-2.139439432048061356e-17	1.840863914098290754e+00	8.062803994912284722e+00	-6.747507800773592645e-04	-2.711288916067388353e-04	-4.149661786481657066e-01
7.370000000000000000e+02	-2.139552771031150482e-17	1.840590355638493714e+00	8.062714748890915217e+00	-6.747027353862822567e-04	-2.665433827166473809e-04	-4.148317204974762973e-01
7.375000000000000000e+02	-2.139666741626295033e-17	1.840347217843047556e+00	8.062614391013209314e+00	-6.747215617913670952e-04	-2.619027521840384173e-04	-4.146950544582596598e-01
7.380000000000000000e+02	-2.139781307873981545e-17	1.840134935656471571e+00	8.062506045948333977e+00	-6.748068052697904278e-04	-2.572111932875105369e-04	-4.145565037599117097e-01
7.385000000000000000e+02	-2.139896449611214324e-17	1.839953734552012943e+00	8.062386405148519231e+00	-6.749578841820133134e-04	-2.524728818825335832e-04	-4.144163786855188936e-01
7.390000000000000000e+02	-2.140012130101405074e-17	1.839803879913765483e+00	8.062257729152655372e+00	-6.751731998995543155e-04	-2.476922184289943331e-04	-4.142750154242644811e-01
7.395000000000000000e+02	-2.140128319232520786e-17	1.839685449120356475e+00	8.062114135295844974e+00	-6.754512084073313041e-04	-2.428736201953897856e-04	-4.141327478061038181e-01
7.400000000000000000e+02	-2.140244995271651212e-17	1.839598658734453052e+00	8.061953923538169420e+00	-6.757902103898240581e-04	-2.380213536475743767e-04	-4.139898940540964190e-01
7.405000000000000000e+02	-2.140362123366248564e-17	1.839543513501272987e+00	8.061779441745205332e+00	-6.761880317350314707e-04	-2.331400417066272000e-04	-4.138468055041367721e-01
7.410000000000000000e+02	-2.140479681603324447e-17	1.839520161231285700e+00	8.061591021786190581e+00	-6.766424699904474704e-04	-2.282338685033475766e-04	-4.137038066726629881e-01
7.415000000000000000e+02	-2.140597646007470946e-17	1.839528654120541118e+00	8.061394857203262987e+00	-6.771511058031935400e-04	-2.233070035125410424e-04	-4.135612279899868460e-01
7.420000000000000000e+02	-2.140715989643990179e-17	1.839569035260419261e+00	8.061176223772523741e+00	-6.777112643672301507e-04	-2.183636949890964743e-04	-4.134194074571438393e-01
7.425000000000000000e+02	-2.140834690293538694e-17	1.839641384250273681e+00	8.060935436751435645e+00	-6.783202219676788807e-04	-2.134078516899273899e-04	-4.132786719264989750e-01
7.430000000000000000e+02	-2.140953729321583792e-17	1.839745712762283159e+00	8.060667986278184927e+00	-6.789752518492420466e-04	-2.084432902989520283e-04	-4.131393417010027491e-01
7.435000000000000000e+02	-2.141073082168253902e-17	1.839882055067412425e+00	8.060373280977303878e+00	-6.796735721530101871e-04	-2.034737219707545509e-04	-4.130017345848072674e-01
7.440000000000000000e+02	-2.141192731460648348e-17	1.840050459238060210e+00	8.060054955723037651e+00	-6.804119706589733521e-04	-1.985024433644976807e-04	-4.128661608857100429e-01
7.445000000000000000e+02	-2.141312658687205212e-17	1.840250914165334928e+00	8.059710730768642861e+00	-6.811874591597061150e-04	-1.935326603505384410e-04	-4.127329241293468676e-01
7.450000000000000000e+02	-2.141432847635232367e-17	1.840483415517196963e+00	8.059339830684429273e+00	-6.819970880979921678e-04	-1.885673419558225167e-04	-4.126023148568167542e-01
7.455000000000000000e+02	-2.141553280273557683e-17	1.840747920693452278e+00	8.058944803080823505e+00	-6.828378427120754095e-04	-1.836093050303567369e-04	-4.124746224364060909e-01
7.460000000000000000e+02	-2.141673948861024695e-17	1.841044307177543304e+00	8.058522469567941826e+00	-6.837069444132130684e-04	-1.786610256384419065e-04	-4.123501092521006939e-01
7.465000000000000000e+02	-2.141794825750462543e-17	1.841372527989333152e+00	8.058073604619332642e+00	-6.846015316811759335e-04	-1.737250663948440577e-04	-4.122290509317748097e-01
7.470000000000000000e+02	-2.141915904464229883e-17	1.841732317337559266e+00	8.057597643909709006e+00	-6.855187004210359274e-04	-1.688032497061671508e-04	-4.121116863647532602e-01
7.475000000000000000e+02	-2.142037171226910952e-17	1.842123471727709294e+00	8.057098235362733618e+00	-6.864557427796668613e-04	-1.638974653323442511e-04	-4.119982530766766460e-01
7.480000000000000000e+02	-2.142158614394871948e-17	1.842545730462168407e+00	8.056575208880662586e+00	-6.874100893011014053e-04	-1.590093109504346126e-04	-4.118889694436662641e-01
7.485000000000000000e+02	-2.142280221992315631e-17	1.842998687763070187e+00	8.056026688052165596e+00	-6.883792439676401746e-04	-1.541401744456544936e-04	-4.117840419989640677e-01
7.490000000000000000e+02	-2.142401983640823378e-17	1.843481937384618741e+00	8.055456705671463880e+00	-6.893608706558218254e-04	-1.492913147203007822e-04	-4.116836634151707641e-01
7.495000000000000000e+02	-2.142523885496925074e-17	1.843994984319034636e+00	8.054864913057045328e+00	-6.903527525996346103e-04	-1.444636964016119166e-04	-4.115880078031628475e-01
7.500000000000000000e+02	-2.142645917604492591e-17	1.844537261700786024e+00	8.054248736566776756e+00	-6.913526943229981883e-04	-1.396580399191907525e-04	-4.114972368152024496e-01
7.505000000000000000e+02	-2.142768071934377607e-17	1.845108109997437351e+00	8.053604280569867768e+00	-6.923588475996250496e-04	-1.348748950547949525e-04	-4.114114855344170874e-01
7.510000000000000000e+02	-2.142890334150507972e-17	1.845706868577074777e+00	8.052933362243750892e+00	-6.933692030917033887e-04	-1.301147082966795762e-04	-4.113308924557401713e-01
7.515000000000000000e+02	-2.143012695645934503e-17	1.846332762851579101e+00	8.052237678516348751e+00	-6.943821390917071261e-04	-1.253777013308286195e-04	-4.112555616749513088e-01
7.520000000000000000e+02	-2.143135146244555209e-17	1.846984902348498103e+00	8.051529093503292600e+00	-6.953961036220129149e-04	-1.206638509514853895e-04	-4.111855851841676457e-01
7.525000000000000000e+02	-2.143257675654125895e-17	1.847662400844793718e+00	8.050815301212317365e+00	-6.964096682485759878e-04	-1.159730715253006112e-04	-4.111210390417651683e-01
7.530000000000000000e+02	-2.143380276338023855e-17	1.848364294818642506e+00	8.050094685507552583e+00	-6.974215896295617991e-04	-1.113051932575111148e-04	-4.110619835289155422e-01
7.535000000000000000e+02	-2.143502931317806600e-17	1.849089583005282700e+00	8.049360614616157150e+00	-6.984306566456570040e-04	-1.066597924045911721e-04	-4.110084605706586514e-01
7.540000000000000000e+02	-2.143625633868706701e-17	1.849837196554840801e+00	8.048605004947573249e+00	-6.994357928084463756e-04	-1.020362258546817690e-04	-4.109604961742280294e-01
7.545000000000000000e+02	-2.143748371438394084e-17	1.850606072241568256e+00	8.047834502870660600e+00	-7.004358655069320861e-04	-9.743381844746521012e-05	-4.109181017346100750e-01
7.550000000000000000e+02	-2.143871133690903789e-17	1.851395072093903416e+00	8.047050530596408180e+00	-7.014301116395746036e-04	-9.285187657700376884e-05	-4.108812706048232122e-01
7.555000000000000000e+02	-2.143993909337324415e-17	1.852203041933840888e+00	8.046243698258496835e+00	-7.024177359964223297e-04	-8.828950469385637631e-05	-4.108499818755096955e-01
7.560000000000000000e+02	-2.144116680931599840e-17	1.853028824731988378e+00	8.045421543332244241e+00	-7.033979762506412277e-04	-8.374581222354222682e-05	-4.108241999399980804e-01
7.565000000000000000e+02	-2.144239447802772124e-17	1.853871251519652930e+00	8.044589052948245111e+00	-7.043702161783259525e-04	-7.921981035877446987e-05	-4.108038725695957738e-01
7.570000000000000000e+02	-2.144362192129283964e-17	1.854729161305138652e+00	8.043747729426002024e+00	-7.053338214526586524e-04	-7.471033697372017580e-05	-4.107889356717289164e-01
7.575000000000000000e+02	-2.144484901660664762e-17	1.855601396930756097e+00	8.042896291657280372e+00	-7.062882306921364119e-04	-7.021625248881962654e-05	-4.107793106616150491e-01
7.580000000000000000e+02	-2.144607563736060914e-17	1.856486787294500784e+00	8.042046092784289613e+00	-7.072329179491227682e-04	-6.573637872951149260e-05	-4.107749063585306448e-01
7.585000000000000000e+02	-2.144730161710273433e-17	1.857384212034856930e+00	8.041187785679621669e+00	-7.081673691105694725e-04	-6.126953840141531463e-05	-4.107756211492143428e-01
7.590000000000000000e+02	-2.144852689829072004e-17	1.858292577902660669e+00	8.040328180392117829e+00	-7.090910081612119588e-04	-5.681454472799478910e-05	-4.107813346562004253e-01
7.595000000000000000e+02	-2.144975131275200914e-17	1.859210814377412202e+00	8.039479915829875978e+00	-7.100034200112246511e-04	-5.237002730547146392e-05	-4.107919252193141801e-01
7.600000000000000000e+02	-2.145097472454304308e-17	1.860137891800833776e+00	8.038632499969210699e+00	-7.109040749629937615e-04	-4.793468150968072572e-05	-4.108072548692101034e-01
7.605000000000000000e+02	-2.145219699848859226e-17	1.861072829410195251e+00	8.037778496728389399e+00	-7.117924267917525921e-04	-4.350724813205802732e-05	-4.108271743701308321e-01
7.610000000000000000e+02	-2.145341799716130624e-17	1.862014684931069697e+00	8.036916976156989634e+00	-7.126679402603038060e-04	-3.908642824480215315e-05	-4.108515304332933105e-01
7.615000000000000000e+02	-2.145463758053832504e-17	1.862962564563398038e+00	8.036056287918855290e+00	-7.135300052356275584e-04	-3.467098459790404047e-05	-4.108801593528736418e-01
7.620000000000000000e+02	-2.145585560921002018e-17	1.863915627600942537e+00	8.035198879509385606e+00	-7.143779471514099090e-04	-3.025969390749381192e-05	-4.109128929737214109e-01
7.625000000000000000e+02	-2.145707194303779098e-17	1.864873113879989663e+00	8.034338618448487068e+00	-7.152110599636543695e-04	-2.585130117199242218e-05	-4.109495490183526223e-01
7.630000000000000000e+02	-2.145828644034124513e-17	1.865834260821449320e+00	8.033481786529213409e+00	-7.160285865346394975e-04	-2.144469065053350839e-05	-4.109899473116712665e-01
7.635000000000000000e+02	-2.145949895169435920e-17	1.866798416563391516e+00	8.032632079075284537e+00	-7.168296912886200876e-04	-1.703885485670227689e-05	-4.110338966496593915e-01
7.640000000000000000e+02	-2.146070935005530297e-17	1.867764956430716383e+00	8.031786672230936119e+00	-7.176135682030437271e-04	-1.263269963948808182e-05	-4.110812067308444173e-01
7.645000000000000000e+02	-2.146191748682878208e-17	1.868733325553388003e+00	8.030954359460048764e+00	-7.183792725233541449e-04	-8.224977586152993454e-06	-4.111316781552848409e-01
7.650000000000000000e+02	-2.146312322595496421e-17	1.869703052480640393e+00	8.030121863142056782e+00	-7.191258267443571481e-04	-3.814683217279061443e-06	-4.111851066683127054e-01
7.655000000000000000e+02	-2.146432641813330412e-17	1.870673632828252719e+00	8.029287831029755296e+00	-7.198521637387923734e-04	5.990576598141558369e-07	-4.112412974946823563e-01
7.660000000000000000e+02	-2.146552693151103864e-17	1.871644698312732835e+00	8.028461914246278752e+00	-7.205571281870703669e-04	5.017133232592507228e-06	-4.113000404949663236e-01
7.665000000000000000e+02	-2.146672461891521122e-17	1.872615870728318921e+00	8.027651314578040598e+00	-7.212396117675010619e-04	9.440346250291037041e-06	-4.113611361079616557e-01
7.670000000000000000e+02	-2.146791935292165293e-17	1.873586880665413235e+00	8.026848787469626600e+00	-7.218983257531637072e-04	1.386942763740880173e-05	-4.114243708830874202e-01
7.675000000000000000e+02	-2.146911099303941344e-17	1.874557447024679746e+00	8.026052760625191240e+00	-7.225320488350445288e-04	1.830506832643746283e-05	-4.114895434330775870e-01
7.680000000000000000e+02	-2.147029940194674183e-17	1.875527345358793507e+00	8.025267487138636469e+00	-7.231394206186195000e-04	2.274788330422225374e-05	-4.115564499464275938e-01
7.685000000000000000e+02	-2.147148443592004055e-17	1.876496357785952362e+00	8.024488921153235310e+00	-7.237191258449079002e-04	2.719837617043171753e-05	-4.116248935680675847e-01
7.690000000000000000e+02	-2.147266599000959066e-17	1.877464398184638394e+00	8.023709845685305098e+00	-7.242696547781674911e-04	3.165716177115145228e-05	-4.116946600160930059e-01
7.695000000000000000e+02	-2.147384391801359424e-17	1.878431310731117687e+00	8.022942785291341750e+00	-7.247895979439234219e-04	3.612452685137464901e-05	-4.117655592512525775e-01
7.700000000000000000e+02	-2.147501808033553674e-17	1.879396997522782220e+00	8.022198649744515464e+00	-7.252775089107662589e-04	4.060047771780437876e-05	-4.118373949421670899e-01
7.705000000000000000e+02	-2.147618837700275825e-17	1.880361385958687626e+00	8.021474974248755885e+00	-7.257319513955361049e-04	4.508566763541395323e-05	-4.119099765481546438e-01
7.710000000000000000e+02	-2.147735466475216185e-17	1.881324400671704700e+00	8.020762687089742826e+00	-7.261514391420970018e-04	4.958038094250650558e-05	-4.119831200710504238e-01
7.715000000000000000e+02	-2.147851684053335299e-17	1.882286030237756203e+00	8.020072072300093780e+00	-7.265344392109905278e-04	5.408484563564612156e-05	-4.120566363538457066e-01
7.720000000000000000e+02	-2.147967474524771182e-17	1.883246174751648239e+00	8.019391081692445411e+00	-7.268795284895056752e-04	5.859908021731772540e-05	-4.121303631864050021e-01
7.725000000000000000e+02	-2.148082831705626249e-17	1.884204932890728212e+00	8.018717363026741651e+00	-7.271851029612607037e-04	6.312323878010961571e-05	-4.122041087831727624e-01
7.730000000000000000e+02	-2.148197741878958743e-17	1.885162222585229141e+00	8.018056533665459895e+00	-7.274496990180185111e-04	6.765728698366239933e-05	-4.122777154536079181e-01
7.735000000000000000e+02	-2.148312193195697303e-17	1.886118042460461997e+00	8.017417670531703067e+00	-7.276719674498729725e-04	7.220117249705922081e-05	-4.123510253768248868e-01
7.740000000000000000e+02	-2.148426174914570095e-17	1.887072394962725497e+00	8.016783850079457707e+00	-7.278505024101240752e-04	7.675486775093242004e-05	-4.124238847333877578e-01
7.745000000000000000e+02	-2.148539675845009557e-17	1.888025250905734920e+00	8.016153462504345129e+00	-7.279839170479381017e-04	8.131826116196958290e-05	-4.124961483751425906e-01
7.750000000000000000e+02	-2.148652686271399542e-17	1.888976620428477249e+00	8.015529741466643543e+00	-7.280709201997340521e-04	8.589121349499056124e-05	-4.125676744274617280e-01
7.755000000000000000e+02	-2.148765196893203714e-17	1.889926500338141357e+00	8.014918277959765192e+00	-7.281101907921365586e-04	9.047355937031655861e-05	-4.126383292127290825e-01
7.760000000000000000e+02	-2.148877196340841941e-17	1.890874829289332260e+00	8.014309746986551630e+00	-7.281005970955868123e-04	9.506508922085402438e-05	-4.127079903323015997e-01
7.765000000000000000e+02	-2.148988675913365484e-17	1.891821593685466985e+00	8.013717527975149579e+00	-7.280409987937034536e-04	9.966560101551020265e-05	-4.127765386421179405e-01
7.770000000000000000e+02	-2.149099625321531210e-17	1.892766761392462138e+00	8.013134000833028736e+00	-7.279303434940452783e-04	1.042748855889575520e-04	-4.128438654699000399e-01
7.775000000000000000e+02	-2.149210035168949405e-17	1.893710279642060401e+00	8.012564289931226824e+00	-7.277676336515129197e-04	1.088926931408608568e-04	-4.129098692266745529e-01
7.780000000000000000e+02	-2.149319905871662227e-17	1.894652110508654674e+00	8.012003301806494449e+00	-7.275519447309798616e-04	1.135183495212597468e-04	-4.129744523587978722e-01
7.785000000000000000e+02	-2.149429211954806971e-17	1.895592146620453056e+00	8.011448452077061688e+00	-7.272824850747699500e-04	1.181519638496025218e-04	-4.130375313737637000e-01
7.790000000000000000e+02	-2.149537953482317731e-17	1.896530337950999234e+00	8.010895916768474123e+00	-7.269585003700056169e-04	1.227933515101288942e-04	-4.130990257864604609e-01
7.795000000000000000e+02	-2.149646123091443525e-17	1.897466582590426887e+00	8.010350755990295113e+00	-7.265793106701647075e-04	1.274421697019513207e-04	-4.131588640442050431e-01
7.800000000000000000e+02	-2.149753711310009756e-17	1.898400801979995167e+00	8.009820276345147150e+00	-7.261444063122184274e-04	1.320982002690514049e-04	-4.132169845249688556e-01
7.805000000000000000e+02	-2.149860711497803174e-17	1.899332872202440736e+00	8.009304908358885200e+00	-7.256532747350293629e-04	1.367611391334571161e-04	-4.132733308091370295e-01
7.810000000000000000e+02	-2.149967114792147153e-17	1.900262672194123814e+00	8.008803682984794392e+00	-7.251055591711045786e-04	1.414307122873547555e-04	-4.133278559098805816e-01
7.815000000000000000e+02	-2.150072916321596033e-17	1.901190058569642849e+00	8.008305670518479857e+00	-7.245009322010963638e-04	1.461067181369986659e-04	-4.133805184817991862e-01
7.820000000000000000e+02	-2.150178105703618640e-17	1.902114908651709069e+00	8.007810027035260347e+00	-7.238392645525166050e-04	1.507888383469069575e-04	-4.134312869634533261e-01
7.825000000000000000e+02	-2.150282678915412007e-17	1.903037062715199124e+00	8.007320511898530668e+00	-7.231204209180761662e-04	1.554768775606992252e-04	-4.134801346571042036e-01
7.830000000000000000e+02	-2.150386629984049540e-17	1.903956408216689766e+00	8.006835033929522893e+00	-7.223444686177481026e-04	1.601705650497372581e-04	-4.135270432501830795e-01
7.835000000000000000e+02	-2.150489949215221423e-17	1.904872762168601463e+00	8.006362777280900289e+00	-7.215114734311245826e-04	1.648697737084370773e-04	-4.135720015928461279e-01
7.840000000000000000e+02	-2.150592632691572590e-17	1.905785976561632511e+00	8.005896727957676262e+00	-7.206216026960903659e-04	1.695743226675580910e-04	-4.136150046108476031e-01
7.845000000000000000e+02	-2.150694673806151372e-17	1.906695862000578279e+00	8.005443202304276085e+00	-7.196751133655535137e-04	1.742840007033130863e-04	-4.136560540559993115e-01
7.850000000000000000e+02	-2.150796065995777093e-17	1.907602271479497125e+00	8.005002956650887569e+00	-7.186723868527595226e-04	1.789986603641474888e-04	-4.136951577873506092e-01
7.855000000000000000e+02	-2.150896803423083050e-17	1.908505053878001512e+00	8.004575942688152423e+00	-7.176138966941929395e-04	1.837181769846426042e-04	-4.137323297559967750e-01
7.860000000000000000e+02	-2.150996879961896555e-17	1.909404023026090025e+00	8.004164307390180255e+00	-7.165001121801549367e-04	1.884423938812853716e-04	-4.137675895729640563e-01
7.865000000000000000e+02	-2.151096293716920734e-17	1.910299079494977237e+00	8.003765353642769753e+00	-7.153316707891209034e-04	1.931713082523770853e-04	-4.138009634936762882e-01
7.870000000000000000e+02	-2.151195034744111516e-17	1.911189994513534662e+00	8.003370408084368393e+00	-7.141091688473627302e-04	1.979046865259967989e-04	-4.138324809592198728e-01
7.875000000000000000e+02	-2.151293099419177819e-17	1.912076652322979076e+00	8.002977017312533192e+00	-7.128333688638142322e-04	2.026425105905762505e-04	-4.138621779745679241e-01
7.880000000000000000e+02	-2.151390485015833917e-17	1.912958910098030874e+00	8.002591025862164642e+00	-7.115050088129603158e-04	2.073846460492368587e-04	-4.138900958724138213e-01
7.885000000000000000e+02	-2.151487182488666948e-17	1.913836621994202014e+00	8.002210546886512788e+00	-7.101250114057377182e-04	2.121310848217618163e-04	-4.139162777915341151e-01
7.890000000000000000e+02	-2.151583189782910264e-17	1.914709669091452016e+00	8.001840752201438534e+00	-7.086942486214065041e-04	2.168817331732762266e-04	-4.139407739034783318e-01
7.895000000000000000e+02	-2.151678500884740687e-17	1.915577926288319022e+00	8.001485735663214527e+00	-7.072136765948557101e-04	2.216365417386670725e-04	-4.139636364529137857e-01
7.900000000000000000e+02	-2.151773112434084078e-17	1.916441326726632477e+00	8.001136832632456120e+00	-7.056842844443504941e-04	2.263955445055678350e-04	-4.139849224120546456e-01
7.905000000000000000e+02	-2.151867015406381541e-17	1.917299709212184400e+00	8.000797222557409327e+00	-7.041070749360714941e-04	2.311585887101085738e-04	-4.140046890537113500e-01
7.910000000000000000e+02	-2.151960213345090259e-17	1.918153091139902733e+00	8.000464398972200186e+00	-7.024831726512964199e-04	2.359257796333323143e-04	-4.140230033621266625e-01
7.915000000000000000e+02	-2.152052697088314044e-17	1.919001321192933762e+00	8.000139951094782376e+00	-7.008136377097210759e-04	2.406969629597271630e-04	-4.140399281830900446e-01
7.920000000000000000e+02	-2.152144460713438677e-17	1.919844368581269833e+00	7.999826252969613805e+00	-6.990996035790738835e-04	2.454721327575947365e-04	-4.140555300248280890e-01
7.925000000000000000e+02	-2.152235503749451336e-17	1.920682219580224226e+00	7.999521073658207193e+00	-6.973422449617215808e-04	2.502512420254125692e-04	-4.140698810430916144e-01
7.930000000000000000e+02	-2.152325830293649031e-17	1.921514827218137267e+00	7.999220857901106818e+00	-6.955427392220888717e-04	2.550339422436866620e-04	-4.140830510926317154e-01
7.935000000000000000e+02	-2.152415415290730276e-17	1.922342209586608508e+00	7.998938617402550300e+00	-6.937022612571258845e-04	2.598204440487219082e-04	-4.140951140553351117e-01
7.940000000000000000e+02	-2.152504266513599182e-17	1.923164323923885588e+00	7.998672236284212644e+00	-6.918219378377089834e-04	2.646107890586550334e-04	-4.141061445404048968e-01
7.945000000000000000e+02	-2.152592378668090345e-17	1.923981222264530944e+00	7.998412447925110413e+00	-6.899029576887629779e-04	2.694049111637338706e-04	-4.141162170331170733e-01
7.950000000000000000e+02	-2.152679747906455505e-17	1.924792935466894894e+00	7.998161864941512711e+00	-6.879464920121102422e-04	2.742027257636301036e-04	-4.141254075148201319e-01
7.955000000000000000e+02	-2.152766372212065127e-17	1.925599521401688330e+00	7.997919177406070723e+00	-6.859537279315387195e-04	2.790041112568122624e-04	-4.141337936241080708e-01
7.960000000000000000e+02	-2.152852247640401137e-17	1.926401081108046087e+00	7.997679581774003843e+00	-6.839258413380910418e-04	2.838089656769175848e-04	-4.141414517947577534e-01
7.965000000000000000e+02	-2.152937370458946285e-17	1.927197653930074361e+00	7.997442591188232974e+00	-6.818639692034475334e-04	2.886171725942359052e-04	-4.141484587048466226e-01
7.970000000000000000e+02	-2.153021735327106078e-17	1.927989299385227451e+00	7.997202763465356412e+00	-6.797692270509831476e-04	2.934285924437125609e-04	-4.141548894037973549e-01
7.975000000000000000e+02	-2.153105341148159556e-17	1.928776177979679707e+00	7.996969836715417834e+00	-6.776427772283047206e-04	2.982430547287066034e-04	-4.141608213957958529e-01
7.980000000000000000e+02	-2.153188185928779088e-17	1.929558370412784996e+00	7.996742661497798998e+00	-6.754857099317986523e-04	3.030604027496161708e-04	-4.141663305029157360e-01
7.985000000000000000e+02	-2.153270264371001642e-17	1.930336034476285878e+00	7.996522758046730850e+00	-6.732991056056957706e-04	3.078804116088738971e-04	-4.141714897783012050e-01
7.990000000000000000e+02	-2.153351572926101616e-17	1.931109285759304406e+00	7.996298415069738930e+00	-6.710840049930259180e-04	3.127028914723550715e-04	-4.141763720521666192e-01
7.995000000000000000e+02	-2.153432109663337630e-17	1.931878278065860099e+00	7.996071851079107340e+00	-6.688414542952774919e-04	3.175276278504412446e-04	-4.141810496562379762e-01
8.000000000000000000e+02	-2.153511873439583364e-17	1.932643168420224766e+00	7.995847306993500325e+00	-6.665724419752966801e-04	3.223543823652210935e-04	-4.141855939982253543e-01
8.005000000000000000e+02	-2.153590856741948191e-17	1.933404095259603439e+00	7.995624293768263335e+00	-6.642779142485520909e-04	3.271828513261667605e-04	-4.141900710532635532e-01
8.010000000000000000e+02	-2.153669063936666597e-17	1.934161254441429056e+00	7.995405534149266025e+00	-6.619587832079264992e-04	3.320127290245586762e-04	-4.141945514187257982e-01
8.015000000000000000e+02	-2.153746486672099300e-17	1.934914789516163136e+00	7.995190618157924867e+00	-6.596159545301336514e-04	3.368436991481442455e-04	-4.141990969254328303e-01
8.020000000000000000e+02	-2.153823126297547582e-17	1.935664923753499300e+00	7.994980652906504837e+00	-6.572503496134064326e-04	3.416754060213179640e-04	-4.142037721450015364e-01
8.025000000000000000e+02	-2.153898976389005861e-17	1.936411763877544434e+00	7.994774707849642503e+00	-6.548626849021558019e-04	3.465075180312590783e-04	-4.142086356716501161e-01
8.030000000000000000e+02	-2.153974040870420813e-17	1.937155569017676049e+00	7.994573346021931926e+00	-6.524538600833241098e-04	3.513396427952400957e-04	-4.142137485345773196e-01
8.035000000000000000e+02	-2.154048314964206742e-17	1.937896451022959710e+00	7.994378740010851025e+00	-6.500245216756560382e-04	3.561713662308171728e-04	-4.142191650767989564e-01
8.040000000000000000e+02	-2.154121793625439462e-17	1.938634591457124134e+00	7.994186523819513113e+00	-6.475754218161963987e-04	3.610022647319835920e-04	-4.142249372330540358e-01
8.045000000000000000e+02	-2.154194481990253662e-17	1.939370227843970618e+00	7.993995408068656161e+00	-6.451072306924229708e-04	3.658318210644111233e-04	-4.142311182242445766e-01
8.050000000000000000e+02	-2.154266373768940240e-17	1.940103496478633671e+00	7.993807009816737974e+00	-6.426205997963661083e-04	3.706596438431469451e-04	-4.142377540578879302e-01
8.055000000000000000e+02	-2.154337469976302191e-17	1.940834561702450722e+00	7.993619509884307917e+00	-6.401161376358928444e-04	3.754852560079452580e-04	-4.142448905767813772e-01
8.060000000000000000e+02	-2.154407765842121349e-17	1.941563573215587590e+00	7.993432291884682961e+00	-6.375943789243596711e-04	3.803081465711695809e-04	-4.142525688873712753e-01
8.065000000000000000e+02	-2.154477265796344118e-17	1.942290717979310744e+00	7.993245956042289713e+00	-6.350558888282547415e-04	3.851277934153437611e-04	-4.142608301055872300e-01
8.070000000000000000e+02	-2.154545966905463033e-17	1.943016131403131341e+00	7.993055291573170074e+00	-6.325011563006760094e-04	3.899436818081799725e-04	-4.142697099080587808e-01
8.075000000000000000e+02	-2.154613868674402856e-17	1.943739972696636675e+00	7.992866160113656804e+00	-6.299306453220300875e-04	3.947552737645887411e-04	-4.142792418137138388e-01
8.080000000000000000e+02	-2.154680966534218042e-17	1.944462309166626879e+00	7.992676127054806123e+00	-6.273447955242287969e-04	3.995619867968590072e-04	-4.142894553953983539e-01
8.085000000000000000e+02	-2.154747268893300559e-17	1.945183452683815428e+00	7.992488382616437903e+00	-6.247441893088159044e-04	4.043629184537130558e-04	-4.143003803846421196e-01
8.090000000000000000e+02	-2.154812770778702383e-17	1.945903370694821444e+00	7.992300332388523110e+00	-6.221290035415355741e-04	4.091579174655605002e-04	-4.143120400365782885e-01
8.095000000000000000e+02	-2.154877469873508837e-17	1.946622197949152699e+00	7.992107510645280577e+00	-6.194995813730702627e-04	4.139464581633906328e-04	-4.143244556565564563e-01
8.100000000000000000e+02	-2.154941373080958811e-17	1.947340024028302752e+00	7.991915262818651833e+00	-6.168562337811546361e-04	4.187278486635323299e-04	-4.143376469079823599e-01
8.105000000000000000e+02	-2.155004474483500355e-17	1.948056942606903208e+00	7.991731519307075260e+00	-6.141992449390238761e-04	4.235015944238881597e-04	-4.143516286915493452e-01
8.110000000000000000e+02	-2.155066781383375431e-17	1.948773025815930149e+00	7.991547290448823837e+00	-6.115288826113879101e-04	4.282669992589187291e-04	-4.143664145545742361e-01
8.115000000000000000e+02	-2.155128290673757053e-17	1.949488363073841324e+00	7.991366166229700418e+00	-6.088453824780316707e-04	4.330235437877643745e-04	-4.143820140038734223e-01
8.120000000000000000e+02	-2.155189004778406484e-17	1.950203023723485085e+00	7.991189667851277711e+00	-6.061489521998940583e-04	4.377706172670706598e-04	-4.143984343277052340e-01
8.125000000000000000e+02	-2.155248924589488741e-17	1.950917001265372930e+00	7.991015664324931933e+00	-6.034397907208144483e-04	4.425075910566548696e-04	-4.144156798943586240e-01
8.130000000000000000e+02	-2.155308051830456899e-17	1.951630338901988670e+00	7.990843738202151769e+00	-6.007180798654432287e-04	4.472339020379229859e-04	-4.144337524039276577e-01
8.135000000000000000e+02	-2.155366388285071529e-17	1.952343057246970659e+00	7.990665403055507099e+00	-5.979839744777199362e-04	4.519489749472277440e-04	-4.144526509038854445e-01
8.140000000000000000e+02	-2.155423937365570504e-17	1.953055139109897143e+00	7.990483455246899958e+00	-5.952376327038916455e-04	4.566521819997945665e-04	-4.144723718103834886e-01
8.145000000000000000e+02	-2.155480700341020557e-17	1.953766596872454908e+00	7.990304695886806030e+00	-5.924791862469303439e-04	4.613430174806719842e-04	-4.144929090475660272e-01
8.150000000000000000e+02	-2.155536678154524621e-17	1.954477405932658396e+00	7.990129403627479476e+00	-5.897087330127863056e-04	4.660209342475033476e-04	-4.145142543372941080e-01
8.155000000000000000e+02	-2.155591876291318532e-17	1.955187540129650570e+00	7.989954685376649657e+00	-5.869263921037308701e-04	4.706853481093934539e-04	-4.145363965804800821e-01
8.160000000000000000e+02	-2.155646296422464527e-17	1.955896950988292415e+00	7.989780704168249592e+00	-5.841322354550003426e-04	4.753357245851704167e-04	-4.145593227754756915e-01
8.165000000000000000e+02	-2.155699942321103728e-17	1.956605572351459044e+00	7.989604864157061392e+00	-5.813263613205047224e-04	4.799714762842558933e-04	-4.145830175164660347e-01
8.170000000000000000e+02	-2.155752813808183815e-17	1.957313332041050735e+00	7.989425975495113796e+00	-5.785088375578941724e-04	4.845921302167613626e-04	-4.146074640008221013e-01
8.175000000000000000e+02	-2.155804919817225744e-17	1.958020174425515458e+00	7.989244173552098260e+00	-5.756797615401745101e-04	4.891971121903832031e-04	-4.146326421236160020e-01
8.180000000000000000e+02	-2.155856260212154709e-17	1.958725998133087121e+00	7.989059232289645429e+00	-5.728391592295438385e-04	4.937859595622729044e-04	-4.146585312346079411e-01
8.185000000000000000e+02	-2.155906840098072655e-17	1.959430706446492199e+00	7.988872203229662183e+00	-5.699870992709207915e-04	4.983581468749238592e-04	-4.146851081026139418e-01
8.190000000000000000e+02	-2.155956661406293502e-17	1.960134178881762113e+00	7.988684824299003395e+00	-5.671236439499913098e-04	5.029131879924567941e-04	-4.147123485215255534e-01
8.195000000000000000e+02	-2.156005722634435662e-17	1.960836304791998552e+00	7.988498950345869432e+00	-5.642488718536420658e-04	5.074505120149770763e-04	-4.147402256592161440e-01
8.200000000000000000e+02	-2.156054045065110013e-17	1.961536956782626184e+00	7.988312137621407238e+00	-5.613631466592574910e-04	5.119693516279199543e-04	-4.147687120680568218e-01
8.205000000000000000e+02	-2.156101623536171337e-17	1.962235998594032083e+00	7.988126462897035651e+00	-5.584662070700988903e-04	5.164696399187570673e-04	-4.147977787017452789e-01
8.210000000000000000e+02	-2.156148463187965789e-17	1.962933281593080004e+00	7.987939836464030385e+00	-5.555580707400078685e-04	5.209509938895033089e-04	-4.148273952030777090e-01
8.215000000000000000e+02	-2.156194566978599430e-17	1.963628654901297566e+00	7.987753280296457703e+00	-5.526388077714116526e-04	5.254129502004355363e-04	-4.148575308176434828e-01
8.220000000000000000e+02	-2.156239942955976672e-17	1.964321959138481510e+00	7.987567293782437794e+00	-5.497084643446228545e-04	5.298550564708884867e-04	-4.148881521373997683e-01
8.225000000000000000e+02	-2.156284595131698039e-17	1.965013027057776362e+00	7.987379553662976583e+00	-5.467671204356664089e-04	5.342769020362100277e-04	-4.149192260839819624e-01
8.230000000000000000e+02	-2.156328528845523248e-17	1.965701697771086165e+00	7.987191469033098734e+00	-5.438148463975542518e-04	5.386780429339606486e-04	-4.149507185100980156e-01
8.235000000000000000e+02	-2.156371747139403179e-17	1.966387774057821725e+00	7.986999464579009889e+00	-5.408517180810682020e-04	5.430581175547792962e-04	-4.149825952553589103e-01
8.240000000000000000e+02	-2.156414259222605426e-17	1.967071092907719532e+00	7.986805166286370827e+00	-5.378778046968033053e-04	5.474167140568894684e-04	-4.150148198369910113e-01
8.245000000000000000e+02	-2.156456069201629248e-17	1.967751431834753539e+00	7.986611652158117636e+00	-5.348931991120842860e-04	5.517534960980497805e-04	-4.150473568197290963e-01
8.250000000000000000e+02	-2.156497180931557463e-17	1.968428628828222005e+00	7.986418862869250290e+00	-5.318980059293452805e-04	5.560680885195581685e-04	-4.150801704722573704e-01
8.255000000000000000e+02	-2.156537603712760005e-17	1.969102488051746036e+00	7.986226261961427042e+00	-5.288923534670176901e-04	5.603601679480135506e-04	-4.151132232509683329e-01
8.260000000000000000e+02	-2.156577339725928524e-17	1.969772803345091194e+00	7.986033298908774114e+00	-5.258763037968883529e-04	5.646293846942715324e-04	-4.151464796552482017e-01
8.265000000000000000e+02	-2.156616398958581032e-17	1.970439409464651126e+00	7.985841392891376955e+00	-5.228500094382260762e-04	5.688754272875208400e-04	-4.151799015884591326e-01
8.270000000000000000e+02	-2.156654785738734785e-17	1.971102069317166583e+00	7.985648386041728664e+00	-5.198135526632935389e-04	5.730979585198891710e-04	-4.152134529503735960e-01
8.275000000000000000e+02	-2.156692506000098283e-17	1.971760585167616542e+00	7.985455112565870373e+00	-5.167670805719036487e-04	5.772966800501023142e-04	-4.152470971956168100e-01
8.280000000000000000e+02	-2.156729562881810993e-17	1.972414765187550101e+00	7.985262980645082997e+00	-5.137107267519858611e-04	5.814712983418396939e-04	-4.152807990846529851e-01
8.285000000000000000e+02	-2.156765970005735672e-17	1.973064394624451712e+00	7.985067496418987609e+00	-5.106446445187773093e-04	5.856214796137236642e-04	-4.153145201984188017e-01
8.290000000000000000e+02	-2.156801722625659253e-17	1.973709311522295895e+00	7.984870964227678058e+00	-5.075692187128513560e-04	5.897467064796120496e-04	-4.153482262064612240e-01
8.295000000000000000e+02	-2.156836840246224009e-17	1.974349287677191978e+00	7.984675059121867591e+00	-5.044846369316628243e-04	5.938466704669869214e-04	-4.153818822936636290e-01
8.300000000000000000e+02	-2.156871325288146078e-17	1.974984142061991355e+00	7.984480946754370478e+00	-5.013907861251583461e-04	5.979213646212771377e-04	-4.154154529043232458e-01
8.305000000000000000e+02	-2.156905182668123695e-17	1.975613655794017376e+00	7.984287129162853880e+00	-4.982878344804001804e-04	6.019705048878552225e-04	-4.154489044725644953e-01
8.310000000000000000e+02	-2.156938419586855783e-17	1.976237637769598932e+00	7.984091212787036262e+00	-4.951759787620676383e-04	6.059937892141693686e-04	-4.154822036510702477e-01
8.315000000000000000e+02	-2.156971042282976397e-17	1.976855914950603754e+00	7.983894708851630106e+00	-4.920554097478934156e-04	6.099909292765064725e-04	-4.155153179876447389e-01
8.320000000000000000e+02	-2.157003058674418952e-17	1.977468322127136968e+00	7.983700171363681264e+00	-4.889263521569743587e-04	6.139616309491280127e-04	-4.155482154841348419e-01
8.325000000000000000e+02	-2.157034474904962525e-17	1.978074646781094126e+00	7.983506723201093891e+00	-4.857890234836124413e-04	6.179055980192017317e-04	-4.155808655173248711e-01
8.330000000000000000e+02	-2.157065295233726000e-17	1.978674715940287321e+00	7.983313403169114864e+00	-4.826436577996714972e-04	6.218225504895637202e-04	-4.156132391143385063e-01
8.335000000000000000e+02	-2.157095529796109226e-17	1.979268362592722097e+00	7.983121154762463867e+00	-4.794904998561876422e-04	6.257122098334274912e-04	-4.156453064148164511e-01
8.340000000000000000e+02	-2.157125186618445584e-17	1.979855383772164634e+00	7.982927564191536263e+00	-4.763297789935649115e-04	6.295742927899207128e-04	-4.156770394171009353e-01
8.345000000000000000e+02	-2.157154270314280227e-17	1.980435677908483738e+00	7.982734038296369405e+00	-4.731617700438582597e-04	6.334085364116413602e-04	-4.157084120379848646e-01
8.350000000000000000e+02	-2.157182787715119628e-17	1.981009037718097998e+00	7.982544145996777196e+00	-4.699867165808144709e-04	6.372146886201179470e-04	-4.157393986836747102e-01
8.355000000000000000e+02	-2.157210748643136246e-17	1.981575393714583022e+00	7.982356943880797751e+00	-4.668049032143812421e-04	6.409924560537988425e-04	-4.157699743445688600e-01
8.360000000000000000e+02	-2.157238157633599275e-17	1.982134531301059654e+00	7.982171757540171164e+00	-4.636169320580728944e-04	6.447411541210193312e-04	-4.158001166524697978e-01
8.365000000000000000e+02	-2.157265022016400562e-17	1.982686305273517968e+00	7.981988264400263766e+00	-4.604228237694378534e-04	6.484608895238554074e-04	-4.158298032265927424e-01
8.370000000000000000e+02	-2.157291348791700419e-17	1.983230611931961151e+00	7.981806394589178844e+00	-4.572227183706995359e-04	6.521515095512114574e-04	-4.158590135318878112e-01
8.375000000000000000e+02	-2.157317143166508680e-17	1.983767323828165008e+00	7.981626736542605016e+00	-4.540169216518731045e-04	6.558127191024003223e-04	-4.158877285731372164e-01
8.380000000000000000e+02	-2.157342415556549073e-17	1.984296312110394922e+00	7.981449355561793801e+00	-4.508057536670938802e-04	6.594442277165353224e-04	-4.159159294803243534e-01
8.385000000000000000e+02	-2.157367173325384554e-17	1.984817515000907751e+00	7.981275468229040548e+00	-4.475894414351754957e-04	6.630457505339804698e-04	-4.159435994379096502e-01
8.390000000000000000e+02	-2.157391420176887479e-17	1.985330773637353996e+00	7.981103735514600395e+00	-4.443683990552819811e-04	6.666169738259756714e-04	-4.159707235037499728e-01
8.395000000000000000e+02	-2.157415165502604390e-17	1.985836027163391693e+00	7.980934805205393445e+00	-4.411428935038307097e-04	6.701576012034160448e-04	-4.159972870532680500e-01
8.400000000000000000e+02	-2.157438415915643151e-17	1.986333175574043430e+00	7.980767690298505634e+00	-4.379132812568673036e-04	6.736673279221547890e-04	-4.160232772644451016e-01
8.405000000000000000e+02	-2.157461178554481592e-17	1.986822120626846377e+00	7.980602372139281364e+00	-4.346799161251465454e-04	6.771458827921435133e-04	-4.160486825624787333e-01
8.410000000000000000e+02	-2.157483461094184118e-17	1.987302810021491339e+00	7.980440950628151953e+00	-4.314431496925292013e-04	6.805928619206865621e-04	-4.160734926345861506e-01
8.415000000000000000e+02	-2.157505268904726282e-17	1.987775184690698804e+00	7.980283067063925984e+00	-4.282034632106133595e-04	6.840076883749000901e-04	-4.160976982035315963e-01
8.420000000000000000e+02	-2.157526610016867714e-17	1.988239185315332724e+00	7.980126177060768988e+00	-4.249609435578948998e-04	6.873905497887839063e-04	-4.161212918230962621e-01
8.425000000000000000e+02	-2.157547489306801108e-17	1.988694743975352397e+00	7.979970815621560298e+00	-4.217159503374453178e-04	6.907411488835407285e-04	-4.161442671896648515e-01
8.430000000000000000e+02	-2.157567918141351437e-17	1.989141840978479570e+00	7.979818605767047046e+00	-4.184688517057840438e-04	6.940591491537086068e-04	-4.161666187322033972e-01
8.435000000000000000e+02	-2.157587900110856100e-17	1.989580422327780873e+00	7.979669831648629419e+00	-4.152199481530878186e-04	6.973443035994279565e-04	-4.161883426488882098e-01
8.440000000000000000e+02	-2.157607442963275180e-17	1.990010453636827270e+00	7.979524621413554009e+00	-4.119696178466637900e-04	7.005963060162109053e-04	-4.162094360454022257e-01
8.445000000000000000e+02	-2.157626554414467977e-17	1.990431936053409068e+00	7.979383627094532194e+00	-4.087181364976889917e-04	7.038148660292137086e-04	-4.162298972430596433e-01
8.450000000000000000e+02	-2.157645240735222330e-17	1.990844840376273295e+00	7.979247401222564484e+00	-4.054659122683123597e-04	7.069996685077636163e-04	-4.162497256862494610e-01
8.455000000000000000e+02	-2.157663518125598730e-17	1.991249171553020725e+00	7.979114834153326896e+00	-4.022134552098108242e-04	7.101500587215899777e-04	-4.162689215672595866e-01
8.460000000000000000e+02	-2.157681375777390189e-17	1.991644901054922201e+00	7.978985219387731753e+00	-3.989609925317649623e-04	7.132661091929615822e-04	-4.162874868282890883e-01
8.465000000000000000e+02	-2.157698827265310233e-17	1.992032046222480757e+00	7.978857851678255564e+00	-3.957087622448918663e-04	7.163475948151015694e-04	-4.163054240805179607e-01
8.470000000000000000e+02	-2.157715883056933247e-17	1.992410618573423164e+00	7.978733475309634393e+00	-3.924572088430140901e-04	7.193941660614902329e-04	-4.163227371030709945e-01
8.475000000000000000e+02	-2.157732549316153336e-17	1.992780631305602901e+00	7.978612898767245554e+00	-3.892066671881527751e-04	7.224055839981714019e-04	-4.163394304649293831e-01
8.480000000000000000e+02	-2.157748831703030857e-17	1.993142113767237378e+00	7.978496329105223772e+00	-3.859574241250927169e-04	7.253815256290789852e-04	-4.163555095784159943e-01
8.485000000000000000e+02	-2.157764737476952594e-17	1.993495089767155282e+00	7.978383534013828715e+00	-3.827098516221696055e-04	7.283217080690972600e-04	-4.163709808255334766e-01
8.490000000000000000e+02	-2.157780273012535581e-17	1.993839584038308077e+00	7.978274578566940001e+00	-3.794643099106627632e-04	7.312258297559738433e-04	-4.163858513338119516e-01
8.495000000000000000e+02	-2.157795452937485219e-17	1.994175640477653166e+00	7.978170446389223791e+00	-3.762211650065974580e-04	7.340935820965482700e-04	-4.164001290333872451e-01
8.500000000000000000e+02	-2.157810268769905269e-17	1.994503285676476168e+00	7.978070935964729493e+00	-3.729808733854130063e-04	7.369246371935995544e-04	-4.164138222355912577e-01
8.505000000000000000e+02	-2.157824735290549082e-17	1.994822573996778425e+00	7.977976015060428416e+00	-3.697436248514824188e-04	7.397188527202468384e-04	-4.164269408238611136e-01
8.510000000000000000e+02	-2.157838859345987602e-17	1.995133556459623536e+00	7.977886185089501758e+00	-3.665097335035920638e-04	7.424759689250678193e-04	-4.164394947961019278e-01
8.515000000000000000e+02	-2.157852646258347347e-17	1.995436280138144225e+00	7.977801389416857347e+00	-3.632795469259306404e-04	7.451957039104651096e-04	-4.164514945171661764e-01
8.520000000000000000e+02	-2.157866103813956623e-17	1.995730804474523445e+00	7.977720636578191638e+00	-3.600533979353843410e-04	7.478777994820801295e-04	-4.164629513304147213e-01
8.525000000000000000e+02	-2.157879238077112147e-17	1.996017188062077619e+00	7.977644177591205477e+00	-3.568315901214632506e-04	7.505219888252064823e-04	-4.164738767551338094e-01
8.530000000000000000e+02	-2.157892056570122191e-17	1.996295498287743220e+00	7.977571430334251090e+00	-3.536144783221415312e-04	7.531279992319395156e-04	-4.164842830745901781e-01
8.535000000000000000e+02	-2.157904564652900325e-17	1.996565791092800080e+00	7.977501874331546006e+00	-3.504023686192280613e-04	7.556956020746991454e-04	-4.164941825337533099e-01
8.540000000000000000e+02	-2.157916760820152956e-17	1.996828143595652083e+00	7.977435788348044454e+00	-3.471957080567710506e-04	7.582246050722204599e-04	-4.165035879941041408e-01
8.545000000000000000e+02	-2.157928668718241173e-17	1.997082616491835827e+00	7.977372920527666444e+00	-3.439946690259722902e-04	7.607147392290570988e-04	-4.165125125357957980e-01
8.550000000000000000e+02	-2.157940286174037146e-17	1.997329265235522566e+00	7.977312935899979252e+00	-3.407995053598532223e-04	7.631657605947599196e-04	-4.165209697244742770e-01
8.555000000000000000e+02	-2.157951619721313987e-17	1.997568188927712374e+00	7.977256686864913071e+00	-3.376105846147377655e-04	7.655774308376931368e-04	-4.165289732777930354e-01
8.560000000000000000e+02	-2.157962675851586208e-17	1.997799435450557270e+00	7.977203910183405355e+00	-3.344281645458953593e-04	7.679495434480665796e-04	-4.165365370633322684e-01
8.565000000000000000e+02	-2.157973460620323911e-17	1.998023108683562254e+00	7.977154288808085525e+00	-3.312525620432131101e-04	7.702818580487837651e-04	-4.165436749205163047e-01
8.570000000000000000e+02	-2.157983980647939938e-17	1.998239277160583915e+00	7.977107162155927078e+00	-3.280840700064693426e-04	7.725741918546057086e-04	-4.165504010237898180e-01
8.575000000000000000e+02	-2.157994241325715252e-17	1.998448000073814068e+00	7.977063384513868982e+00	-3.249229305017295455e-04	7.748263192245920163e-04	-4.165567292134371713e-01
8.580000000000000000e+02	-2.158004250288063885e-17	1.998649376913401499e+00	7.977022567206209835e+00	-3.217694714025154000e-04	7.770380787768294299e-04	-4.165626740252416083e-01
8.585000000000000000e+02	-2.158014003200236763e-17	1.998843462810451665e+00	7.976985068725449324e+00	-3.186239136303159079e-04	7.792092580815520057e-04	-4.165682489658440457e-01
8.590000000000000000e+02	-2.158023525743806499e-17	1.999030331396038696e+00	7.976950300876723077e+00	-3.154865936958075982e-04	7.813397826860737569e-04	-4.165734687762564503e-01
8.595000000000000000e+02	-2.158032813912162729e-17	1.999210071502315555e+00	7.976918633232283007e+00	-3.123576879132684272e-04	7.834293357799600264e-04	-4.165783469778198134e-01
8.600000000000000000e+02	-2.158041874197000849e-17	1.999382761661683494e+00	7.976889776748389060e+00	-3.092374561467843195e-04	7.854777522371933539e-04	-4.165828975245760568e-01
8.605000000000000000e+02	-2.158050711777418882e-17	1.999548473975284457e+00	7.976863584172922295e+00	-3.061261537488239371e-04	7.874849109241094424e-04	-4.165871337577163880e-01
8.610000000000000000e+02	-2.158059333841884093e-17	1.999707287341240702e+00	7.976840492200842014e+00	-3.030240223460763148e-04	7.894506304413048724e-04	-4.165910696057110729e-01
8.615000000000000000e+02	-2.158067745246946230e-17	1.999859265331248137e+00	7.976820483716672960e+00	-2.999312910687827629e-04	7.913747587827221633e-04	-4.165947178869873202e-01
8.620000000000000000e+02	-2.158075952165967887e-17	2.000004488564091076e+00	7.976803422878872674e+00	-2.968482016064012251e-04	7.932571644482582993e-04	-4.165980917330942002e-01
8.625000000000000000e+02	-2.158083960937854119e-17	2.000143026668661062e+00	7.976789050289015748e+00	-2.937749617314854749e-04	7.950976650227234476e-04	-4.166012039984981485e-01
8.630000000000000000e+02	-2.158091776524712273e-17	2.000274949819636383e+00	7.976777266460783444e+00	-2.907118058281700631e-04	7.968961676676815592e-04	-4.166040668387606116e-01
8.635000000000000000e+02	-2.158099404749154274e-17	2.000400328619946322e+00	7.976768061977723256e+00	-2.876589429851422719e-04	7.986525377673982760e-04	-4.166066924096930579e-01
8.640000000000000000e+02	-2.158106846754861725e-17	2.000519228824374718e+00	7.976761744558101164e+00	-2.846166328653762750e-04	8.003666882873655252e-04	-4.166090922820884779e-01
8.645000000000000000e+02	-2.158114117984850269e-17	2.000631722340838525e+00	7.976757734451511261e+00	-2.815850951577516278e-04	8.020385131633833492e-04	-4.166112784315038620e-01
8.650000000000000000e+02	-2.158121218381196560e-17	2.000737867041657569e+00	7.976756333861509063e+00	-2.785644446679333593e-04	8.036678603807382139e-04	-4.166132613931705642e-01
8.655000000000000000e+02	-2.158128154219533154e-17	2.000837748649422654e+00	7.976757336787455799e+00	-2.755549374952895813e-04	8.052546759282862548e-04	-4.166150520470206509e-01
8.660000000000000000e+02	-2.158134929865344809e-17	2.000931402267514869e+00	7.976760680010923643e+00	-2.725566909157969299e-04	8.067988227994328174e-04	-4.166166602965916121e-01
8.665000000000000000e+02	-2.158141551600739210e-17	2.001018910957494956e+00	7.976766535691695026e+00	-2.695699459574295146e-04	8.083002461882986657e-04	-4.166180963239665136e-01
8.670000000000000000e+02	-2.158148024336768075e-17	2.001100310121123549e+00	7.976774960294124917e+00	-2.665948351824799127e-04	8.097588344607948912e-04	-4.166193693731056191e-01
8.675000000000000000e+02	-2.158154353191814255e-17	2.001175664088266970e+00	7.976785771997090713e+00	-2.636315584505044920e-04	8.111745305908992431e-04	-4.166204884015409782e-01
8.680000000000000000e+02	-2.158160543000440156e-17	2.001245033023181907e+00	7.976798904173310056e+00	-2.606803016414868581e-04	8.125472766805722771e-04	-4.166214618218314625e-01
8.685000000000000000e+02	-2.158166599380082377e-17	2.001308480153851654e+00	7.976814482850330457e+00	-2.577412492265223113e-04	8.138770099584330181e-04	-4.166222978378916197e-01
8.690000000000000000e+02	-2.158172527232054825e-17	2.001366054134087413e+00	7.976832478453516728e+00	-2.548145533692873130e-04	8.151636814044242469e-04	-4.166230041078757274e-01
8.695000000000000000e+02	-2.158178331463434713e-17	2.001417804878344864e+00	7.976852880730350925e+00	-2.519003739659755338e-04	8.164072332600581924e-04	-4.166235877754115857e-01
8.700000000000000000e+02	-2.158184016938208959e-17	2.001463788391341758e+00	7.976875763758127569e+00	-2.489988766781139505e-04	8.176076319265550632e-04	-4.166240555311075955e-01
8.705000000000000000e+02	-2.158189588457136975e-17	2.001504030194607431e+00	7.976901079300255049e+00	-2.461101943592295164e-04	8.187648360973170687e-04	-4.166244136515464547e-01
8.710000000000000000e+02	-2.158195050488376229e-17	2.001538597265125397e+00	7.976928851097738971e+00	-2.432344941369521906e-04	8.198788183732592548e-04	-4.166246678690479488e-01
8.715000000000000000e+02	-2.158200408134010352e-17	2.001567505149363324e+00	7.976959150553783573e+00	-2.403719026921385601e-04	8.209495659154779617e-04	-4.166248236699715557e-01
8.720000000000000000e+02	-2.158205665693474258e-17	2.001590840322991838e+00	7.976991861762144254e+00	-2.375225795047159090e-04	8.219770485085819110e-04	-4.166248858870836291e-01
8.725000000000000000e+02	-2.158210827987900306e-17	2.001608621482011685e+00	7.977026937722894395e+00	-2.346866588101004496e-04	8.229612672913723956e-04	-4.166248591430464776e-01
8.730000000000000000e+02	-2.158215900324763155e-17	2.001620899395971431e+00	7.977064428351180680e+00	-2.318644052010492289e-04	8.239021764043829091e-04	-4.166247475804838452e-01
8.735000000000000000e+02	-2.158220890671363197e-17	2.001627709644336672e+00	7.977104390572402615e+00	-2.290558202520730864e-04	8.247999281011116719e-04	-4.166245557170179525e-01
8.740000000000000000e+02	-2.158225792717360464e-17	2.001629079695160573e+00	7.977146729986406726e+00	-2.262610216469147101e-04	8.256543999008655616e-04	-4.166242857183817816e-01
8.745000000000000000e+02	-2.158230616276924172e-17	2.001625071460723770e+00	7.977191490482811176e+00	-2.234801497679730019e-04	8.264655724207575728e-04	-4.166239403323890866e-01
8.750000000000000000e+02	-2.158235366308906696e-17	2.001615694297175452e+00	7.977238728451522043e+00	-2.207133544719525899e-04	8.272335138213592932e-04	-4.166235221987345527e-01
8.755000000000000000e+02	-2.158240046663738731e-17	2.001601002496502968e+00	7.977288365985957697e+00	-2.179607142335740651e-04	8.279582496265387899e-04	-4.166230333372253902e-01
8.760000000000000000e+02	-2.158244661088501871e-17	2.001581028735124779e+00	7.977340442229490236e+00	-2.152223871522470223e-04	8.286398020911126504e-04	-4.166224754617848802e-01
8.765000000000000000e+02	-2.158249213781386590e-17	2.001555805102539498e+00	7.977394962786818589e+00	-2.124985016902180255e-04	8.292782194220635512e-04	-4.166218499833739819e-01
8.770000000000000000e+02	-2.158253708440899449e-17	2.001525361300454886e+00	7.977451950856287333e+00	-2.097891663961658009e-04	8.298735692288390468e-04	-4.166211579494484840e-01
8.775000000000000000e+02	-2.158258148909666966e-17	2.001489731299982644e+00	7.977511414651830002e+00	-2.070944896150764616e-04	8.304259015081062083e-04	-4.166204000999945700e-01
8.780000000000000000e+02	-2.158262538840089864e-17	2.001448950734767251e+00	7.977573355668056365e+00	-2.044145993205322056e-04	8.309352621031019029e-04	-4.166195768796048804e-01
8.785000000000000000e+02	-2.158266882185246282e-17	2.001403048412491170e+00	7.977637792037092446e+00	-2.017495829969753306e-04	8.314017002922310549e-04	-4.166186884407452329e-01
8.790000000000000000e+02	-2.158271182290829979e-17	2.001352068054545352e+00	7.977704647463377263e+00	-1.990995654135049148e-04	8.318252427206183561e-04	-4.166177346637015555e-01
8.795000000000000000e+02	-2.158275442583956871e-17	2.001296029276256050e+00	7.977774064194245618e+00	-1.964646767066583009e-04	8.322059955935931681e-04	-4.166167151956283177e-01
8.800000000000000000e+02	-2.158279666621987198e-17	2.001234968209910203e+00	7.977845928473702664e+00	-1.938450058050105774e-04	8.325439794246593641e-04	-4.166156294123880555e-01
8.805000000000000000e+02	-2.158283857855916558e-17	2.001168916414264309e+00	7.977920336690149661e+00	-1.912406856973161392e-04	8.328393139889768947e-04	-4.166144764834561753e-01
8.810000000000000000e+02	-2.158288019370834813e-17	2.001097894332866112e+00	7.977997350980662539e+00	-1.886517803656348707e-04	8.330920429119517820e-04	-4.166132553768384650e-01
8.815000000000000000e+02	-2.158292154482439903e-17	2.001021934883882469e+00	7.978076953294499063e+00	-1.860783782675710235e-04	8.333022851280828857e-04	-4.166119648219950289e-01
8.820000000000000000e+02	-2.158296266252651675e-17	2.000941065410884789e+00	7.978159185157516653e+00	-1.835205136559709251e-04	8.334700924198953052e-04	-4.166106034159897664e-01
8.825000000000000000e+02	-2.158300357901383099e-17	2.000855334157988441e+00	7.978243816314389392e+00	-1.809782348935048350e-04	8.335954987054643118e-04	-4.166091695838032849e-01
8.830000000000000000e+02	-2.158304432160836047e-17	2.000764756611515871e+00	7.978331036504378915e+00	-1.784516057048454816e-04	8.336786603421964198e-04	-4.166076617055395892e-01
8.835000000000000000e+02	-2.158308492254394170e-17	2.000669369652418261e+00	7.978420771695677871e+00	-1.759407062378215870e-04	8.337196732764590168e-04	-4.166060780338671776e-01
8.840000000000000000e+02	-2.158312541027798920e-17	2.000569201552976573e+00	7.978513091024215242e+00	-1.734455868670119541e-04	8.337185900856875637e-04	-4.166044169109202056e-01
8.845000000000000000e+02	-2.158316593438309427e-17	2.000464271482367273e+00	7.978608186982283357e+00	-1.709663032100890785e-04	8.336754535245962175e-04	-4.166026768115603796e-01
8.850000000000000000e+02	-2.158320627578781340e-17	2.000354629750423108e+00	7.978705916362039297e+00	-1.685030181581907401e-04	8.335900870158849960e-04	-4.166008566728767182e-01
8.855000000000000000e+02	-2.158324659225471030e-17	2.000240323474365312e+00	7.978806216512548843e+00	-1.660558891575832498e-04	8.334629985683522299e-04	-4.165989552619772107e-01
8.860000000000000000e+02	-2.158328678362017142e-17	2.000121363121965867e+00	7.978909257832542679e+00	-1.636250463648488427e-04	8.332946958182240512e-04	-4.165969679295800088e-01
8.865000000000000000e+02	-2.158332710038090668e-17	1.999997781847135725e+00	7.979015036540377359e+00	-1.612105834314356062e-04	8.330850996102886694e-04	-4.165948930559285057e-01
8.870000000000000000e+02	-2.158336745742432795e-17	1.999869615123656352e+00	7.979123574015418718e+00	-1.588125065394756035e-04	8.328342389868596688e-04	-4.165927282217547489e-01
8.875000000000000000e+02	-2.158340787816958311e-17	1.999736895121309477e+00	7.979234851622083013e+00	-1.564308493612169028e-04	8.325422266082118218e-04	-4.165904711276463557e-01
8.880000000000000000e+02	-2.158344849523184782e-17	1.999599670189146972e+00	7.979348982861118600e+00	-1.540656596476967051e-04	8.322091361851604663e-04	-4.165881199061381990e-01
8.885000000000000000e+02	-2.158348911247455831e-17	1.999457950353490387e+00	7.979465818397108556e+00	-1.517170610664586366e-04	8.318350303640409870e-04	-4.165856731789798206e-01
8.890000000000000000e+02	-2.158352985859253811e-17	1.999311795297550320e+00	7.979585420869721446e+00	-1.493850073952636350e-04	8.314201306143369783e-04	-4.165831278969922002e-01
8.895000000000000000e+02	-2.158357075525560523e-17	1.999161230223116759e+00	7.979707768070567475e+00	-1.470695434298698674e-04	8.309646032556175597e-04	-4.165804820582568180e-01
8.900000000000000000e+02	-2.158361182336300235e-17	1.999006312922981587e+00	7.979832880802919526e+00	-1.447707271743564671e-04	8.304685787041009206e-04	-4.165777337528973612e-01
8.905000000000000000e+02	-2.158365308191402218e-17	1.998847059925789260e+00	7.979960679646655564e+00	-1.424886031264491150e-04	8.299322239831887892e-04	-4.165748811993683631e-01
8.910000000000000000e+02	-2.158369455032505844e-17	1.998683538610071642e+00	7.980091216255717157e+00	-1.402232460125976384e-04	8.293557164207159818e-04	-4.165719225929198077e-01
8.915000000000000000e+02	-2.158373624572283913e-17	1.998515761681981528e+00	7.980224446676631445e+00	-1.379746867563722468e-04	8.287392096675784327e-04	-4.165688563199712591e-01
8.920000000000000000e+02	-2.158377818656545217e-17	1.998343757164922518e+00	7.980360534942491313e+00	-1.357429683884614361e-04	8.280828625322661550e-04	-4.165656808407315337e-01
8.925000000000000000e+02	-2.158382038948624546e-17	1.998167611367147378e+00	7.980499361506650402e+00	-1.335281695991894283e-04	8.273868639097145409e-04	-4.165623947676639904e-01
8.930000000000000000e+02	-2.158386286994237528e-17	1.997987321283285711e+00	7.980640787309139839e+00	-1.313303274058609722e-04	8.266513749138184935e-04	-4.165589967452296150e-01
8.935000000000000000e+02	-2.158390564363455255e-17	1.997802960428147756e+00	7.980785186317586266e+00	-1.291494899284517640e-04	8.258765879495832442e-04	-4.165554856634662295e-01
8.940000000000000000e+02	-2.158394872547487690e-17	1.997614584493375034e+00	7.980932573879037761e+00	-1.269857273968012714e-04	8.250627086739073133e-04	-4.165518604904999700e-01
8.945000000000000000e+02	-2.158399213018879297e-17	1.997422222875731457e+00	7.981082976194731948e+00	-1.248390185003942659e-04	8.242098903581601471e-04	-4.165481203671748123e-01
8.950000000000000000e+02	-2.158403587330973619e-17	1.997225900686782518e+00	7.981236091667790689e+00	-1.227094125256294403e-04	8.233182938072885777e-04	-4.165442645887098005e-01
8.955000000000000000e+02	-2.158407989411168712e-17	1.997025692715550527e+00	7.981392236987455036e+00	-1.205969195971058432e-04	8.223881549912107980e-04	-4.165402926643378967e-01
8.960000000000000000e+02	-2.158412434395939655e-17	1.996821635438294829e+00	7.981551661548428989e+00	-1.185014579836879027e-04	8.214196213262007660e-04	-4.165362044098806504e-01
8.965000000000000000e+02	-2.158416916762961206e-17	1.996613762629169342e+00	7.981714024623016712e+00	-1.164232448975715617e-04	8.204128785845170605e-04	-4.165319993007105537e-01
8.970000000000000000e+02	-2.158421437598246772e-17	1.996402150986255508e+00	7.981878998577026429e+00	-1.143622966283880176e-04	8.193681691060269306e-04	-4.165276772724837984e-01
8.975000000000000000e+02	-2.158425998208564473e-17	1.996186834831838786e+00	7.982046471953926137e+00	-1.123185926690533108e-04	8.182856374838524656e-04	-4.165232384044910141e-01
8.980000000000000000e+02	-2.158430599208008935e-17	1.995967864398670022e+00	7.982216633855648169e+00	-1.102922061993998607e-04	8.171655623946779334e-04	-4.165186829636902122e-01
8.985000000000000000e+02	-2.158435241785195094e-17	1.995745299257580152e+00	7.982389331157862422e+00	-1.082830780705239834e-04	8.160081246637643487e-04	-4.165140113741360173e-01
8.990000000000000000e+02	-2.158439926948146364e-17	1.995519174220881986e+00	7.982564540807226550e+00	-1.062912348677041318e-04	8.148134825514002661e-04	-4.165092242010887125e-01
8.995000000000000000e+02	-2.158444655274961585e-17	1.995289553104031555e+00	7.982742255534249765e+00	-1.043166577266899342e-04	8.135818914413681666e-04	-4.165043222328130290e-01
9.000000000000000000e+02	-2.158449427737182744e-17	1.995056482159367262e+00	7.982922331909506397e+00	-1.023593880752486537e-04	8.123135371384631025e-04	-4.164993063757368996e-01
9.005000000000000000e+02	-2.158454245006373600e-17	1.994820019948542411e+00	7.983104834651812531e+00	-1.004194462591668965e-04	8.110086466258828279e-04	-4.164941777309801307e-01
9.010000000000000000e+02	-2.158459107941565161e-17	1.994580218831831342e+00	7.983289953597303423e+00	-9.849684177902089154e-05	8.096674818741908574e-04	-4.164889375267234461e-01
9.015000000000000000e+02	-2.158464016903594731e-17	1.994337136874589911e+00	7.983477565129967424e+00	-9.659159533626095846e-05	8.082902536582683550e-04	-4.164835872178692111e-01
9.020000000000000000e+02	-2.158468972776329492e-17	1.994090820315289836e+00	7.983667697600333568e+00	-9.470366564901608211e-05	8.068771558363050213e-04	-4.164781283396339906e-01
9.025000000000000000e+02	-2.158473975849405582e-17	1.993841325448339807e+00	7.983860701274681837e+00	-9.283309679581236993e-05	8.054284568225153224e-04	-4.164725626462148500e-01
9.030000000000000000e+02	-2.158479026733885442e-17	1.993588719502953355e+00	7.984056198947213190e+00	-9.097990157616291248e-05	8.039443129381673627e-04	-4.164668920181753831e-01
9.035000000000000000e+02	-2.158484125853736203e-17	1.993333051587872662e+00	7.984254075012683138e+00	-8.914410112415136931e-05	8.024250401776958624e-04	-4.164611184592473259e-01
9.040000000000000000e+02	-2.158489273794398044e-17	1.993074370278000496e+00	7.984454067377900977e+00	-8.732566437758665888e-05	8.008708335949085624e-04	-4.164552440819754286e-01
9.045000000000000000e+02	-2.158494470515071448e-17	1.992812753552518856e+00	7.984656644294839900e+00	-8.552464632192379953e-05	7.992819642649457703e-04	-4.164492712778343764e-01
9.050000000000000000e+02	-2.158499716551958423e-17	1.992548228217667861e+00	7.984861648063719564e+00	-8.374097189863110853e-05	7.976587093711008398e-04	-4.164432024742566463e-01
9.055000000000000000e+02	-2.158505012124542877e-17	1.992280870075886501e+00	7.985069190926112448e+00	-8.197466915762332597e-05	7.960012386336197659e-04	-4.164370401649556963e-01
9.060000000000000000e+02	-2.158510357388224243e-17	1.992010718973281858e+00	7.985278629936052752e+00	-8.022569794724275060e-05	7.943098294485288367e-04	-4.164307870933083300e-01
9.065000000000000000e+02	-2.158515752616503064e-17	1.991737858048887588e+00	7.985489973590322421e+00	-7.849410342363949606e-05	7.925847197457041573e-04	-4.164244459929562492e-01
9.070000000000000000e+02	-2.158521197721915003e-17	1.991462329258473218e+00	7.985703065870302098e+00	-7.677984534028799483e-05	7.908261703530517677e-04	-4.164180198312039671e-01
9.075000000000000000e+02	-2.158526692932936672e-17	1.991184204661980761e+00	7.985918888950167549e+00	-7.508293736128125663e-05	7.890344538709943715e-04	-4.164115115760125274e-01
9.080000000000000000e+02	-2.158532238249802882e-17	1.990903532758167449e+00	7.986137456318505023e+00	-7.340333472891483505e-05	7.872098511792797060e-04	-4.164049243564033609e-01
9.085000000000000000e+02	-2.158537833818493883e-17	1.990620370801040817e+00	7.986358315416451248e+00	-7.174104625055501114e-05	7.853525849219931227e-04	-4.163982612579516518e-01
9.090000000000000000e+02	-2.158543479356996832e-17	1.990334771809052272e+00	7.986581069489183449e+00	-7.009600270859970303e-05	7.834629353304254848e-04	-4.163915257089886302e-01
9.095000000000000000e+02	-2.158549174979562824e-17	1.990046805964593934e+00	7.986806252289714969e+00	-6.846826283025903091e-05	7.815411531314880303e-04	-4.163847209371466240e-01
9.100000000000000000e+02	-2.158554920429530108e-17	1.989756527073413661e+00	7.987033548029621954e+00	-6.685776971908762175e-05	7.795875435159533694e-04	-4.163778503934271735e-01
9.105000000000000000e+02	-2.158560715388511959e-17	1.989463999474084588e+00	7.987263181845758453e+00	-6.526451459286245274e-05	7.776023524672619333e-04	-4.163709176334100537e-01
9.110000000000000000e+02	-2.158566559923500230e-17	1.989169272943900113e+00	7.987495201735027806e+00	-6.368849828949659615e-05	7.755858771040930995e-04	-4.163639260957170407e-01
9.115000000000000000e+02	-2.158572453784618917e-17	1.988872402140086093e+00	7.987729259891267475e+00	-6.212967952272004915e-05	7.735384059406359702e-04	-4.163568793773639309e-01
9.120000000000000000e+02	-2.158578396537472210e-17	1.988573449880000510e+00	7.987964940832783078e+00	-6.058804287992435961e-05	7.714602044942167700e-04	-4.163497811149107219e-01
9.125000000000000000e+02	-2.158584387971099289e-17	1.988272489309268920e+00	7.988201802926934825e+00	-5.906351735458479794e-05	7.693515627438754110e-04	-4.163426349856450548e-01
9.130000000000000000e+02	-2.158590427739202542e-17	1.987969573241729959e+00	7.988440020129691455e+00	-5.755612156718282975e-05	7.672127566455525004e-04	-4.163354446153037514e-01
9.135000000000000000e+02	-2.158596515508369908e-17	1.987664748735137099e+00	7.988680578098235507e+00	-5.606585523976823223e-05	7.650440806553438292e-04	-4.163282137327892207e-01
9.140000000000000000e+02	-2.158602650818699793e-17	1.987358081687492284e+00	7.988922737790304929e+00	-5.459265243892058632e-05	7.628458303050775734e-04	-4.163209460090236402e-01
9.145000000000000000e+02	-2.158608833254316438e-17	1.987049592698143075e+00	7.989166644192025046e+00	-5.313652820667741318e-05	7.606183249075897795e-04	-4.163136452454780367e-01
9.150000000000000000e+02	-2.158615062332125431e-17	1.986739382300162227e+00	7.989411412090801967e+00	-5.169740081138371311e-05	7.583618330563895353e-04	-4.163063150707215776e-01
9.155000000000000000e+02	-2.158621337561788088e-17	1.986427522301178472e+00	7.989657429039320746e+00	-5.027522364710691261e-05	7.560766504728335313e-04	-4.162989592624815605e-01
9.160000000000000000e+02	-2.158627658391792646e-17	1.986114040134973946e+00	7.989905226072858468e+00	-4.887001225785725703e-05	7.537630875306652921e-04	-4.162915814684098881e-01
9.165000000000000000e+02	-2.158634024453557097e-17	1.985798983257363037e+00	7.990155400724201051e+00	-4.748173411785346337e-05	7.514214553860546581e-04	-4.162841853245631829e-01
9.170000000000000000e+02	-2.158640434873123399e-17	1.985482422374592604e+00	7.990407465651317764e+00	-4.611035153261396909e-05	7.490520621151116080e-04	-4.162767745808714781e-01
9.175000000000000000e+02	-2.158646889191030919e-17	1.985164402519236537e+00	7.990660221458623091e+00	-4.475581727646393322e-05	7.466552199433011336e-04	-4.162693527916446201e-01
9.180000000000000000e+02	-2.158653386772492223e-17	1.984844985023790587e+00	7.990914595422216493e+00	-4.341806693240585598e-05	7.442312261724133007e-04	-4.162619235802381135e-01
9.185000000000000000e+02	-2.158659926937645719e-17	1.984524239184574768e+00	7.991171017095644480e+00	-4.209710034061269076e-05	7.417803900734043932e-04	-4.162544904519625000e-01
9.190000000000000000e+02	-2.158666509249684951e-17	1.984202203442475332e+00	7.991428938490184208e+00	-4.079288572585959799e-05	7.393030438646125370e-04	-4.162470568099352342e-01
9.195000000000000000e+02	-2.158673132463438586e-17	1.983878943983855336e+00	7.991687941482789270e+00	-3.950536451122547944e-05	7.367994994523863542e-04	-4.162396262901107424e-01
9.200000000000000000e+02	-2.158679796291494704e-17	1.983554492675196457e+00	7.991949194678635848e+00	-3.823449897255846205e-05	7.342700882945974112e-04	-4.162322021282380824e-01
9.205000000000000000e+02	-2.158686499757255832e-17	1.983228924734711240e+00	7.992212165805803181e+00	-3.698025584921062751e-05	7.317151249234777818e-04	-4.162247876925233570e-01
9.210000000000000000e+02	-2.158693242174911875e-17	1.982902265657638052e+00	7.992476528298712246e+00	-3.574257188105484513e-05	7.291349340183779287e-04	-4.162173862630845211e-01
9.215000000000000000e+02	-2.158700022739968922e-17	1.982574594088960529e+00	7.992741815150278484e+00	-3.452142415270610518e-05	7.265298320010152387e-04	-4.162100009762587649e-01
9.220000000000000000e+02	-2.158706840819239141e-17	1.982245947582640833e+00	7.993007674276164209e+00	-3.331675997482480165e-05	7.239001559975965453e-04	-4.162026348573115708e-01
9.225000000000000000e+02	-2.158713695242485281e-17	1.981916386957387255e+00	7.993274326501120797e+00	-3.212853564537191732e-05	7.212462255638814150e-04	-4.161952911172376868e-01
9.230000000000000000e+02	-2.158720585357497791e-17	1.981585963807798834e+00	7.993541819473490406e+00	-3.095671431018204859e-05	7.185683875340142602e-04	-4.161879726339933749e-01
9.235000000000000000e+02	-2.158727510190221733e-17	1.981254714510226389e+00	7.993809687358006677e+00	-2.980123252723200841e-05	7.158669717195071660e-04	-4.161806822630370051e-01
9.240000000000000000e+02	-2.158734468948170521e-17	1.980922694513754356e+00	7.994077161515417806e+00	-2.866204498275722891e-05	7.131423159493343461e-04	-4.161734227879303472e-01
9.245000000000000000e+02	-2.158741460737937920e-17	1.980589950518018227e+00	7.994344743701178757e+00	-2.753910745265116910e-05	7.103947477571710039e-04	-4.161661968593262650e-01
9.250000000000000000e+02	-2.158748484645060652e-17	1.980256543888825771e+00	7.994613068764573782e+00	-2.643236192823544925e-05	7.076246004255889272e-04	-4.161590071555066328e-01
9.255000000000000000e+02	-2.158755539751538200e-17	1.979922508089523525e+00	7.994883181904434366e+00	-2.534176517324248601e-05	7.048322221465246626e-04	-4.161518560923889720e-01
9.260000000000000000e+02	-2.158762625011461489e-17	1.979587897582110179e+00	7.995154945382047629e+00	-2.426726491195780116e-05	7.020179486454226165e-04	-4.161447461710613416e-01
9.265000000000000000e+02	-2.158769739549791184e-17	1.979252733460844960e+00	7.995427748447720973e+00	-2.320881363042327436e-05	6.991821355923251435e-04	-4.161376796984033177e-01
9.270000000000000000e+02	-2.158776882418420630e-17	1.978917099765979515e+00	7.995701081663282750e+00	-2.216634498530889246e-05	6.963251099714709742e-04	-4.161306588266704409e-01
9.275000000000000000e+02	-2.158784052495314752e-17	1.978581020048259642e+00	7.995975500701965721e+00	-2.113980730860929818e-05	6.934472322178879614e-04	-4.161236857763144781e-01
9.280000000000000000e+02	-2.158791249014057277e-17	1.978244527895681504e+00	7.996250360435516846e+00	-2.012915180571263327e-05	6.905488244646626949e-04	-4.161167624306902901e-01
9.285000000000000000e+02	-2.158798470818994405e-17	1.977907723852388999e+00	7.996526409046503581e+00	-1.913431633914834088e-05	6.876302528483010544e-04	-4.161098908732463464e-01
9.290000000000000000e+02	-2.158805716908040441e-17	1.977570598246962907e+00	7.996803120447258273e+00	-1.815525342977591182e-05	6.846918711835825976e-04	-4.161030728543761992e-01
9.295000000000000000e+02	-2.158812986297117292e-17	1.977233195460865733e+00	7.997080738019150203e+00	-1.719189738815974866e-05	6.817340125495199377e-04	-4.160963100874955356e-01
9.300000000000000000e+02	-2.158820277882145403e-17	1.976895572645035015e+00	7.997359129333325711e+00	-1.624419654640100002e-05	6.787570453878523239e-04	-4.160896042246621795e-01
9.305000000000000000e+02	-2.158827590757110937e-17	1.976557758219936956e+00	7.997637597587185176e+00	-1.531208141268484670e-05	6.757612924636698017e-04	-4.160829567780130467e-01
9.310000000000000000e+02	-2.158834923783703323e-17	1.976219800627628809e+00	7.997917744834157183e+00	-1.439550021597172732e-05	6.727471244927046802e-04	-4.160763691807584097e-01
9.315000000000000000e+02	-2.158842275879568422e-17	1.975881739914538304e+00	7.998197839005524834e+00	-1.349438581515098767e-05	6.697148707976245110e-04	-4.160698427834701452e-01
9.319999999999998863e+02	-2.158849646309602810e-17	1.975543631308337655e+00	7.998477692677482764e+00	-1.260870254124225977e-05	6.666649187294561990e-04	-4.160633787444303344e-01
9.325000000000000000e+02	-2.158857033474379598e-17	1.975205483367031389e+00	7.998757435074034916e+00	-1.173835248294140123e-05	6.635975879281543312e-04	-4.160569783272454747e-01
9.330000000000000000e+02	-2.158864436636732000e-17	1.974867375597500807e+00	7.999037835629674298e+00	-1.088331361035816076e-05	6.605132638080201844e-04	-4.160506425246642270e-01
9.335000000000000000e+02	-2.158871854606604792e-17	1.974529320853727343e+00	7.999318133966787592e+00	-1.004350576201460200e-05	6.574122759239133971e-04	-4.160443722780798881e-01
9.340000000000001137e+02	-2.158879286459769768e-17	1.974191344832896489e+00	7.999597891499086622e+00	-9.218859721522957982e-06	6.542950295347280121e-04	-4.160381684716681905e-01
9.345000000000000000e+02	-2.158886731050628332e-17	1.973853491179506481e+00	7.999878285173664061e+00	-8.409310865604053103e-06	6.511618056270982715e-04	-4.160320318565737252e-01
9.350000000000000000e+02	-2.158894187211517201e-17	1.973515797651027581e+00	8.000158672457686748e+00	-7.614800305514087240e-06	6.480130132075816391e-04	-4.160259631501369570e-01
9.354999999999998863e+02	-2.158901653967341431e-17	1.973178299595897967e+00	8.000438934525888612e+00	-6.835259508230196117e-06	6.448489653640230440e-04	-4.160199629467011828e-01
9.360000000000001137e+02	-2.158909130175609183e-17	1.972841034767200297e+00	8.000719670591225352e+00	-6.070630297540902591e-06	6.416700378288862916e-04	-4.160140317663889586e-01
9.365000000000000000e+02	-2.158916614761313508e-17	1.972504037998384696e+00	8.001000617469680165e+00	-5.320850646223212733e-06	6.384765831216897324e-04	-4.160081700510508407e-01
9.370000000000000000e+02	-2.158924106740411748e-17	1.972167354879392764e+00	8.001281692685740410e+00	-4.585880916754936982e-06	6.352689725355030069e-04	-4.160023781746693960e-01
9.374999999999998863e+02	-2.158931604925983169e-17	1.971830998029817428e+00	8.001562231740193099e+00	-3.865624682845129934e-06	6.320475642259513896e-04	-4.159966564261258770e-01
9.380000000000001137e+02	-2.158939108187548801e-17	1.971495009191397418e+00	8.001842572515473151e+00	-3.160033999194861632e-06	6.288126898234089757e-04	-4.159910050182566432e-01
9.385000000000000000e+02	-2.158946615584886904e-17	1.971159403373504260e+00	8.002122952425530400e+00	-2.468998375599045127e-06	6.255647287852429857e-04	-4.159854241053274615e-01
9.390000000000000000e+02	-2.158954125928077528e-17	1.970824230197368632e+00	8.002402727586625630e+00	-1.792490051816919237e-06	6.223040080990051466e-04	-4.159799137634520028e-01
9.394999999999998863e+02	-2.158961638212931867e-17	1.970489526130817737e+00	8.002681928735041694e+00	-1.130442591400842916e-06	6.190308820231916944e-04	-4.159744740113131001e-01
9.400000000000001137e+02	-2.158969151295060189e-17	1.970155311805749543e+00	8.002960489073576156e+00	-4.828013119454830041e-07	6.157457193885651102e-04	-4.159691048049186657e-01
9.405000000000000000e+02	-2.158976664217727058e-17	1.969821607712269218e+00	8.003239043725711710e+00	1.505008992647853677e-07	6.124488916313152505e-04	-4.159638060434492912e-01
9.410000000000000000e+02	-2.158984175754233737e-17	1.969488451311231847e+00	8.003517092296714708e+00	7.695406438582342670e-07	6.091407287315438440e-04	-4.159585775655832429e-01
9.414999999999998863e+02	-2.158991685009676078e-17	1.969155867523302295e+00	8.003794405206182461e+00	1.374415382601554565e-06	6.058216020938429758e-04	-4.159534191572571982e-01
9.420000000000001137e+02	-2.158999190783790811e-17	1.968823894869428104e+00	8.004071655028120347e+00	1.965150489943696048e-06	6.024918400514981190e-04	-4.159483305602102443e-01
9.425000000000000000e+02	-2.159006692117571751e-17	1.968492550539549635e+00	8.004348725634296002e+00	2.541804418356095717e-06	5.991517948517310075e-04	-4.159433114760111572e-01
9.430000000000000000e+02	-2.159014187890136917e-17	1.968161875576880826e+00	8.004625498258587157e+00	3.104465660564966355e-06	5.958018245504356032e-04	-4.159383615366128994e-01
9.434999999999998863e+02	-2.159021677164104772e-17	1.967831874021114924e+00	8.004901900937941406e+00	3.653172440834461283e-06	5.924422865527942872e-04	-4.159334803513792256e-01
9.440000000000001137e+02	-2.159029158790055982e-17	1.967502583428052176e+00	8.005178453525100934e+00	4.188013957408322488e-06	5.890735270061785676e-04	-4.159286674894406843e-01
9.445000000000000000e+02	-2.159036631676223386e-17	1.967174031907172216e+00	8.005456064664651095e+00	4.709036795845252378e-06	5.856958728578401602e-04	-4.159239224981428618e-01
9.450000000000000000e+02	-2.159044095098682273e-17	1.966846232711014997e+00	8.005734490092256905e+00	5.216349325956953710e-06	5.823097268113599416e-04	-4.159192448454437363e-01
9.454999999999998863e+02	-2.159051547817470259e-17	1.966519233269883760e+00	8.006013703960045191e+00	5.709976013060445631e-06	5.789153852225660275e-04	-4.159146340215889581e-01
9.460000000000001137e+02	-2.159058988723366325e-17	1.966193033114997046e+00	8.006292576813832440e+00	6.189989234848299834e-06	5.755132081941848098e-04	-4.159100894727255082e-01
9.465000000000000000e+02	-2.159066417108666099e-17	1.965867684640284940e+00	8.006570887609512965e+00	6.656439148932645578e-06	5.721035308979283964e-04	-4.159056106004754838e-01
9.470000000000000000e+02	-2.159073831788312837e-17	1.965543180328911843e+00	8.006848993280344828e+00	7.109398384003996436e-06	5.686867037136706651e-04	-4.159011968104387447e-01
9.474999999999998863e+02	-2.159081231746960587e-17	1.965219561120527869e+00	8.007125801408925270e+00	7.548934931009889560e-06	5.652630677156789693e-04	-4.158968474785393332e-01
9.480000000000000000e+02	-2.159088616170311685e-17	1.964896830957904905e+00	8.007402217402532330e+00	7.975112613069078082e-06	5.618329747224326065e-04	-4.158925619502595872e-01
9.485000000000000000e+02	-2.159095983962944327e-17	1.964575033647195657e+00	8.007678348529909229e+00	8.387987837884208184e-06	5.583967513210325809e-04	-4.158883395838065544e-01
9.490000000000000000e+02	-2.159103334080413452e-17	1.964254174349106208e+00	8.007953802927413989e+00	8.787616491886395567e-06	5.549547213874486641e-04	-4.158841797293525988e-01
9.495000000000001137e+02	-2.159110665846777431e-17	1.963934291767570173e+00	8.008228812785057826e+00	9.174072446121227532e-06	5.515072589712695763e-04	-4.158800816720052973e-01
9.500000000000000000e+02	-2.159117978252930324e-17	1.963615406410722075e+00	8.008504231679593133e+00	9.547420785525396504e-06	5.480546725313083884e-04	-4.158760447418056172e-01
9.505000000000000000e+02	-2.159125270148898746e-17	1.963297522743532308e+00	8.008779918257282304e+00	9.907704894093959872e-06	5.445973020362892799e-04	-4.158720682573735505e-01
9.509999999999998863e+02	-2.159132540949394127e-17	1.962980663016018923e+00	8.009054954450915531e+00	1.025499100575192930e-05	5.411354708374782607e-04	-4.158681514907457411e-01
9.515000000000001137e+02	-2.159139789392040879e-17	1.962664855560215527e+00	8.009328281342412481e+00	1.058934475035617175e-05	5.376695125134807159e-04	-4.158642937839074349e-01
9.520000000000000000e+02	-2.159147014946000324e-17	1.962350101355085918e+00	8.009601919287437255e+00	1.091078683091499175e-05	5.341997669032340183e-04	-4.158604944087010979e-01
9.525000000000000000e+02	-2.159154216491077343e-17	1.962036444123341328e+00	8.009876218043181950e+00	1.121942093452973908e-05	5.307265579970671995e-04	-4.158567526892537058e-01
9.529999999999998863e+02	-2.159161393207809389e-17	1.961723903513146849e+00	8.010150389409853133e+00	1.151530609005260706e-05	5.272502197442990868e-04	-4.158530679268224173e-01
9.535000000000001137e+02	-2.159168544287702475e-17	1.961412489253134384e+00	8.010423110358555476e+00	1.179849929050806514e-05	5.237710556709560417e-04	-4.158494394311668674e-01
9.540000000000000000e+02	-2.159175668899646646e-17	1.961102197403415737e+00	8.010695825545864679e+00	1.206900610660533284e-05	5.202893725744385913e-04	-4.158458665272987687e-01
9.545000000000000000e+02	-2.159182766106549411e-17	1.960793077046332877e+00	8.010968426682964605e+00	1.232693206474206348e-05	5.168055284170432586e-04	-4.158423485378897055e-01
9.549999999999998863e+02	-2.159189835184245396e-17	1.960485120336966647e+00	8.011240006828726834e+00	1.257230188408156456e-05	5.133198090395756042e-04	-4.158388847859034176e-01
9.555000000000001137e+02	-2.159196875297859377e-17	1.960178368600610233e+00	8.011511238605612206e+00	1.280518633015726521e-05	5.098325645064167569e-04	-4.158354746340852670e-01
9.560000000000000000e+02	-2.159203885608561656e-17	1.959872828257225752e+00	8.011781795423480901e+00	1.302563528515601865e-05	5.063440937272271946e-04	-4.158321174244721252e-01
9.565000000000000000e+02	-2.159210865434896899e-17	1.959568524077229812e+00	8.012051192928112187e+00	1.323372872719150711e-05	5.028547039620349934e-04	-4.158288125385928291e-01
9.569999999999998863e+02	-2.159217813850243201e-17	1.959265475095795850e+00	8.012319906474610676e+00	1.342949889349198302e-05	4.993647211896668761e-04	-4.158255593481238743e-01
9.575000000000001137e+02	-2.159224730385043127e-17	1.958963655444495577e+00	8.012587434437561384e+00	1.361296983739030569e-05	4.958744010797655260e-04	-4.158223572344403318e-01
9.580000000000000000e+02	-2.159231614022753257e-17	1.958663113671561318e+00	8.012854809687262048e+00	1.378420630453479975e-05	4.923840992224639114e-04	-4.158192056223034005e-01
9.585000000000000000e+02	-2.159238464053381520e-17	1.958363880836555326e+00	8.013122072014615682e+00	1.394329043212246741e-05	4.888941142727411433e-04	-4.158161039455309238e-01
9.589999999999998863e+02	-2.159245279842816562e-17	1.958065939541926648e+00	8.013389801391706868e+00	1.409023196254647168e-05	4.854047318454997187e-04	-4.158130516228495943e-01
9.595000000000001137e+02	-2.159252060824374603e-17	1.957769344656479227e+00	8.013657909510065736e+00	1.422512104320647759e-05	4.819162997811888985e-04	-4.158100481068761067e-01
9.600000000000000000e+02	-2.159258806070689869e-17	1.957474075677120728e+00	8.013925653754919054e+00	1.434797692427907558e-05	4.784290450738164203e-04	-4.158070928834234348e-01
9.605000000000000000e+02	-2.159265515083599780e-17	1.957180171686696335e+00	8.014193740946089051e+00	1.445886728608716465e-05	4.749432983880376088e-04	-4.158041854207457089e-01
9.609999999999998863e+02	-2.159272187042023701e-17	1.956887621889332518e+00	8.014460603941870431e+00	1.455781534070241048e-05	4.714593457515375082e-04	-4.158013252412383620e-01
9.615000000000001137e+02	-2.159278821460847921e-17	1.956596440247951207e+00	8.014725930459459136e+00	1.464486257050640090e-05	4.679774571720506050e-04	-4.157985118431727356e-01
9.620000000000000000e+02	-2.159285417729942763e-17	1.956306651617932157e+00	8.014989876301179095e+00	1.472007882952954304e-05	4.644979736730285103e-04	-4.157957447735883272e-01
9.625000000000000000e+02	-2.159291975093331729e-17	1.956018283958258941e+00	8.015252554572038335e+00	1.478351522354006466e-05	4.610211441172721420e-04	-4.157930235872933644e-01
9.629999999999998863e+02	-2.159298492840008630e-17	1.955731324334605059e+00	8.015514912170964124e+00	1.483518974476133685e-05	4.575472452592854169e-04	-4.157903478598665714e-01
9.635000000000000000e+02	-2.159304970657893005e-17	1.955445818617109532e+00	8.015776310217061607e+00	1.487518842564735779e-05	4.540765901753964894e-04	-4.157877171655446902e-01
9.640000000000000000e+02	-2.159311408116519789e-17	1.955161763329460678e+00	8.016037166647988599e+00	1.490351502365252928e-05	4.506094001533818738e-04	-4.157851310985983817e-01
9.645000000000000000e+02	-2.159317804173852415e-17	1.954879160502985602e+00	8.016298066030254077e+00	1.492022971946550709e-05	4.471460049564248015e-04	-4.157825892954129521e-01
9.650000000000001137e+02	-2.159324158722282242e-17	1.954598015194673355e+00	8.016559199965380245e+00	1.492534463144972438e-05	4.436866506976695139e-04	-4.157800913655144148e-01
9.655000000000000000e+02	-2.159330470786243479e-17	1.954318361769607604e+00	8.016820494712723288e+00	1.491893374851750878e-05	4.402315982330768122e-04	-4.157776369780142312e-01
9.660000000000000000e+02	-2.159336740391937092e-17	1.954040206028019311e+00	8.017080840349851911e+00	1.490104735368218707e-05	4.367811792410226501e-04	-4.157752257825200193e-01
9.664999999999998863e+02	-2.159342966711153117e-17	1.953763566148117414e+00	8.017339834932315057e+00	1.487172042544557420e-05	4.333356003708437217e-04	-4.157728574594254378e-01
9.670000000000001137e+02	-2.159349149378647721e-17	1.953488446521429722e+00	8.017597084645418093e+00	1.483098587591243710e-05	4.298951246082134128e-04	-4.157705316904978243e-01
9.675000000000000000e+02	-2.159355278446582905e-17	1.953214858294700429e+00	8.017853443129610014e+00	1.477891628513623229e-05	4.264600486550255173e-04	-4.157682481009958853e-01
9.680000000000000000e+02	-2.159361372339921840e-17	1.952942802915640597e+00	8.018108566523475034e+00	1.471567553601265443e-05	4.230307342132054991e-04	-4.157660057270178844e-01
9.684999999999998863e+02	-2.159367421061191152e-17	1.952672304767216538e+00	8.018362396067928444e+00	1.464113111941364707e-05	4.196073255163337867e-04	-4.157638051149143421e-01
9.690000000000001137e+02	-2.159373424281999138e-17	1.952403374577235784e+00	8.018614492958155537e+00	1.455531358455705921e-05	4.161900810380126021e-04	-4.157616459792966013e-01
9.695000000000000000e+02	-2.159379381596073806e-17	1.952136021200574723e+00	8.018866490327479113e+00	1.445828679006393390e-05	4.127792453169625442e-04	-4.157595280725094877e-01
9.700000000000000000e+02	-2.159385292671532742e-17	1.951870247000293990e+00	8.019118106149525360e+00	1.435008167497614222e-05	4.093750358661035066e-04	-4.157574511573166598e-01
9.704999999999998863e+02	-2.159391157087431450e-17	1.951606070717755381e+00	8.019368490452379206e+00	1.423072556895340543e-05	4.059777296589640741e-04	-4.157554149915173580e-01
9.710000000000001137e+02	-2.159396974547810270e-17	1.951343493863794354e+00	8.019617750274964152e+00	1.410026976601963606e-05	4.025875378114150173e-04	-4.157534193471449924e-01
9.715000000000000000e+02	-2.159402744586440391e-17	1.951082532097285105e+00	8.019865985702521627e+00	1.395872609641085553e-05	3.992047079797565344e-04	-4.157514640120676397e-01
9.720000000000000000e+02	-2.159408467021636976e-17	1.950823202901567743e+00	8.020113313185300186e+00	1.380613893261621142e-05	3.958295002609212780e-04	-4.157495487729546135e-01
9.724999999999998863e+02	-2.159414141346860114e-17	1.950565509275143716e+00	8.020359696641660818e+00	1.364258191917612588e-05	3.924621281131008546e-04	-4.157476734258325202e-01
9.730000000000001137e+02	-2.159419767415615867e-17	1.950309452693762324e+00	8.020604334177292571e+00	1.346809330586439842e-05	3.891027957225868367e-04	-4.157458377734417065e-01
9.735000000000000000e+02	-2.159425344784731733e-17	1.950055047305624401e+00	8.020846623652472474e+00	1.328265420131686327e-05	3.857517460667497615e-04	-4.157440416231811819e-01
9.740000000000000000e+02	-2.159430873355423221e-17	1.949802302458614855e+00	8.021086854393324472e+00	1.308635320754752968e-05	3.824092009276682251e-04	-4.157422847746150008e-01
9.744999999999998863e+02	-2.159436352766363994e-17	1.949551223483868334e+00	8.021325991877324313e+00	1.287917238246288768e-05	3.790753863226406918e-04	-4.157405670500048389e-01
9.750000000000001137e+02	-2.159441782702518753e-17	1.949301815544106642e+00	8.021564473495796932e+00	1.266117039430514105e-05	3.757505107302471555e-04	-4.157388882566954713e-01
9.755000000000000000e+02	-2.159447163235111777e-17	1.949054101580994125e+00	8.021801767972494446e+00	1.243237535136786707e-05	3.724348280835704022e-04	-4.157372482093479316e-01
9.760000000000000000e+02	-2.159452493823849766e-17	1.948808082576822587e+00	8.022038011812767877e+00	1.219283792561890305e-05	3.691285131010278459e-04	-4.157356467247463327e-01
9.764999999999998863e+02	-2.159457774228712237e-17	1.948563753992825998e+00	8.022273501978027355e+00	1.194256114503355669e-05	3.658317921142172102e-04	-4.157340836208605617e-01
9.770000000000001137e+02	-2.159463004708073631e-17	1.948321156425612655e+00	8.022508257357065631e+00	1.168162043968186684e-05	3.625448607991647127e-04	-4.157325587000951783e-01
9.775000000000000000e+02	-2.159468184617851515e-17	1.948080254214081375e+00	8.022741972875319760e+00	1.140999871508589731e-05	3.592679290102261972e-04	-4.157310717927875654e-01
9.780000000000000000e+02	-2.159473313989178777e-17	1.947841076861690945e+00	8.022974673155458092e+00	1.112775075867424997e-05	3.560011942945042005e-04	-4.157296227001809341e-01
9.784999999999998863e+02	-2.159478392715830365e-17	1.947603615352220707e+00	8.023206733755223752e+00	1.083490222094171961e-05	3.527448735615485061e-04	-4.157282112379705463e-01
9.790000000000000000e+02	-2.159483420608543450e-17	1.947367892435541314e+00	8.023437706451751694e+00	1.053149831745717631e-05	3.494991604541934659e-04	-4.157268372079873098e-01
9.795000000000000000e+02	-2.159488397303952982e-17	1.947133903835036151e+00	8.023666992694945321e+00	1.021756357711097458e-05	3.462642283804441036e-04	-4.157255004205760995e-01
9.800000000000000000e+02	-2.159493323208664682e-17	1.946901692914351223e+00	8.023895143165264088e+00	9.893136509032959290e-06	3.430402705310582438e-04	-4.157242006625755382e-01
9.805000000000001137e+02	-2.159498197423475416e-17	1.946671195493442363e+00	8.024122609093303993e+00	9.558244131851862221e-06	3.398274823927053818e-04	-4.157229377589199970e-01
9.810000000000000000e+02	-2.159503020831637304e-17	1.946442482069235647e+00	8.024349054688570959e+00	9.212922230027536071e-06	3.366260457424384545e-04	-4.157217114689750193e-01
9.815000000000000000e+02	-2.159507792926387024e-17	1.946215531754615702e+00	8.024574676443668508e+00	8.857193550199723788e-06	3.334361266627284257e-04	-4.157205215828209122e-01
9.819999999999998863e+02	-2.159512513701937849e-17	1.945990322578447396e+00	8.024799004593319296e+00	8.491109296575151204e-06	3.302579328374515770e-04	-4.157193678811363369e-01
9.825000000000001137e+02	-2.159517182937016454e-17	1.945766888160934238e+00	8.025022074592715882e+00	8.114693436892946271e-06	3.270916212786306493e-04	-4.157182501355748960e-01
9.830000000000000000e+02	-2.159521800818228809e-17	1.945545241387640178e+00	8.025243921566310945e+00	7.727980253851161177e-06	3.239373705328385143e-04	-4.157171681113244199e-01
9.835000000000000000e+02	-2.159526367244318455e-17	1.945325385400121787e+00	8.025464031287841138e+00	7.330988686762215753e-06	3.207953338859793240e-04	-4.157161215654240349e-01
9.839999999999998863e+02	-2.159530881917750786e-17	1.945107314552844580e+00	8.025682612484196454e+00	6.923760322124430362e-06	3.176656873658824354e-04	-4.157151102586530977e-01
9.845000000000001137e+02	-2.159535345475228688e-17	1.944891006755438356e+00	8.025899222120688847e+00	6.506332183475386474e-06	3.145485961789656220e-04	-4.157141339213004105e-01
9.850000000000000000e+02	-2.159539757397629300e-17	1.944676492727057449e+00	8.026113763896862707e+00	6.078739823571560960e-06	3.114442269638816843e-04	-4.157131922994410922e-01
9.855000000000000000e+02	-2.159544117979962258e-17	1.944463776957401580e+00	8.026326699248601315e+00	5.641022110359345914e-06	3.083527458839721721e-04	-4.157122851147979636e-01
9.859999999999998863e+02	-2.159548427157760986e-17	1.944252879439151371e+00	8.026538026002976167e+00	5.193172814703922871e-06	3.052742703756543383e-04	-4.157114120955509029e-01
9.865000000000001137e+02	-2.159552684977900768e-17	1.944043767084890018e+00	8.026747762210707293e+00	4.735250918190370068e-06	3.022089693620435332e-04	-4.157105729590573340e-01
9.870000000000000000e+02	-2.159556891615147269e-17	1.943836460978168645e+00	8.026956199118169266e+00	4.267289887436060235e-06	2.991569991093678501e-04	-4.157097673962253936e-01
9.875000000000000000e+02	-2.159561046877943797e-17	1.943630959833060778e+00	8.027163385592286815e+00	3.789320743304913486e-06	2.961184979660134759e-04	-4.157089951144590234e-01
9.879999999999998863e+02	-2.159565151228419246e-17	1.943427256670011483e+00	8.027369724754370495e+00	3.301399665752632195e-06	2.930936351492452311e-04	-4.157082557924214883e-01
9.885000000000001137e+02	-2.159569204383555591e-17	1.943225360471775742e+00	8.027575009703033615e+00	2.803536533301520217e-06	2.900825230795600184e-04	-4.157075491182012916e-01
9.890000000000000000e+02	-2.159573206951298658e-17	1.943025301643974911e+00	8.027779612826657640e+00	2.295742061874948507e-06	2.870852876647639372e-04	-4.157068747555728860e-01
9.895000000000000000e+02	-2.159577158596356986e-17	1.942827048619133690e+00	8.027983067431160080e+00	1.778077520831413820e-06	2.841020768614234198e-04	-4.157062323732849674e-01
9.899999999999998863e+02	-2.159581059627277494e-17	1.942630605313016678e+00	8.028184963670716101e+00	1.250578992263416409e-06	2.811330258921562915e-04	-4.157056216224874201e-01
9.905000000000001137e+02	-2.159584910240481001e-17	1.942435964999212228e+00	8.028385115956661267e+00	7.132990153166548384e-07	2.781782836136940723e-04	-4.157050421433216014e-01
[truncated: 19 more rows]
